# Supplementary material for: Integrated Analysis of DNA Methylation and Gene Expression Profiles in a Rat Model of Osteoarthritis
Source: Int J Mol Sci. 2024 Jan 2;25(1):594. doi: 10.3390/ijms25010594 (PMC10778961; doi:10.3390/ijms25010594)
Supplement: Supplementary file 1 [file ijms-25-00594-s001.zip › Supplementary Table S1.xlsx]

## Sheet: DEGs.NC_vs_MIA.func_annotated
Tags	external_gene_name	transcript_name	logFC	logCPM	LR	PValue	FDR	NC_1_2	NC_2_3	NC_3_2	NC_3_3	MIA_1_1	MIA_1_2	MIA_3_1	MIA_3_2	description	chromosome_name	start_position	end_position	gene_biotype
Known_gene	A1i3	NM_001037975.2	-12.4575	2.99351	10.3346	0.00130559	0.0216992	0	0.031451	1.64453	0.141531	0	0	0	0	NA	NA	NA	NA	NA
Known_gene	A2m	NM_012488.2	-2.02503	3.22503	2.73376	0.0982477	0.353278	1.03577	1.70795	0.158118	0.202358	0.63707	0.242443	0	0.846047	alpha-2-macroglobulin [Source:RGD Symbol;Acc:2004]	4	154309426	154359137	protein_coding
Known_gene	A3galt2	NM_138524.2	2.64459	5.28424	16.6138	4.58161e-05	0.00168705	3.24791	0.4617	0.108383	0.052052	17.2575	12.8039	6.14962	6.63559	alpha 1,3-galactosyltransferase 2 [Source:RGD Symbol;Acc:727913]	5	146933592	146945880	protein_coding
Known_gene	Aaas	XM_006242387.2	-8.48553	2.09691	7.7202	0.00546064	0.0572283	0	0.782888	0	0	0	0	0	0	aladin WD repeat nucleoporin [Source:RGD Symbol;Acc:1308701]	7	143937199	143956668	protein_coding
Known_gene	Aacs	NM_023104.1	0.226342	3.7075	0.24235	0.622514	0.888378	1.44351	0.678059	0.089131	0.149538	2.20709	1.89644	0.900495	0.896663	acetoacetyl-CoA synthetase [Source:RGD Symbol;Acc:708522]	12	36512393	36555694	protein_coding
Known_gene	Aaed1	XM_006253495.2	0.329278	3.97219	0.863698	0.352706	0.705116	1.46795	0.91323	0.30292	0.299309	3.69596	3.61003	1.32549	1.25187	NA	NA	NA	NA	NA
Known_gene	Aagab	XM_006243223.2	1.44182	2.59671	1.9317	0.164572	0.475705	0.634072	0.403034	0	0	2.06393	0.90046	1.1844	0.532243	alpha- and gamma-adaptin binding protein [Source:RGD Symbol;Acc:621601]	8	68526093	68563018	protein_coding
Known_gene	Aak1	NM_001173450.1	-0.731605	2.75584	0.349888	0.554176	0.84934	0.208017	0.190703	0.123275	0.113031	0.54205	0.426569	0.150854	0.196716	AP2 associated kinase 1 [Source:RGD Symbol;Acc:1305520]	4	118655728	118795774	protein_coding
Known_gene	Aamdc	NM_001108493.1	1.61541	-0.0558451	1.98727	0.158626	0.465333	0.380138	0.009451	0	0	0.307945	0.84823	0.233629	0.495041	adipogenesis associated, Mth938 domain containing [Source:RGD Symbol;Acc:1561459]	1	162519521	162533893	protein_coding
Known_gene	Aamp	XM_006245167.2	0.783342	4.19194	0.83347	0.361271	0.71264	2.77791	1.36455	0.111289	0.758949	10.0336	3.74828	3.65481	3.4751	angio-associated, migratory cell protein [Source:RGD Symbol;Acc:1306281]	9	81560842	81566642	protein_coding
Known_gene	Aar2	XM_006235399.2	0.538087	3.94574	0.312179	0.576346	0.863181	1.18701	0.757886	0.160906	0.207925	3.38524	2.35878	1.051	1.40682	AAR2 splicing factor homolog [Source:RGD Symbol;Acc:1311066]	3	152626757	152649609	protein_coding
Known_gene	Aars	XM_006255580.2	1.42537	5.79494	2.65627	0.103142	0.362838	3.95071	2.1472	0.030365	0.007917	11.3299	7.29627	4.19778	5.23084	alanyl-tRNA synthetase [Source:RGD Symbol;Acc:1304832]	19	43193257	43215281	protein_coding
Known_gene	Aars2	XM_006244515.2	2.0526	1.74044	2.01104	0.156158	0.460698	0.047645	0.031548	0	0	0.286303	0.095914	0.118951	0.112493	alanyl-tRNA synthetase 2, mitochondrial [Source:RGD Symbol;Acc:1310617]	9	17869124	17880706	protein_coding
Known_gene	Aarsd1	NM_001034109.1	-0.642117	4.11755	2.98296	0.0841453	0.322296	1.4698	1.69634	0.443447	0.450137	2.72145	2.26238	0.613224	1.62194	alanyl-tRNA synthetase domain containing 1 [Source:RGD Symbol;Acc:1561650]	10	89317975	89331078	protein_coding
Known_gene	Aasdh	XM_008770111.1	-1.23743	0.33434	0.837988	0.359973	0.711423	0.289779	0.139048	0.008876	0	0.200103	0	0.090261	0.023763	aminoadipate-semialdehyde dehydrogenase [Source:RGD Symbol;Acc:1311135]	14	33624390	33647180	protein_coding
Known_gene	Aasdhppt	NM_001106798.2	-0.046572	3.57168	0.00992119	0.920658	0.988164	2.49865	1.88708	0.406695	1.4139	8.24623	3.74169	1.83915	4.4539	aminoadipate-semialdehyde dehydrogenase-phosphopantetheinyl transferase [Source:RGD Symbol;Acc:1311360]	8	1439340	1450138	protein_coding
Known_gene	Aass	NM_001100963.1	-1.10727	0.175311	1.63008	0.201693	0.533309	0.025831	0.290564	0.033348	0	0.088439	0.170293	0.040365	0.08995	aminoadipate-semialdehyde synthase [Source:RGD Symbol;Acc:1310811]	4	50152452	50200328	protein_coding
Known_gene	Aatf	NM_053720.1	0.320608	3.07984	0.616508	0.432348	0.767296	1.25298	0.98464	0.265072	0.129984	2.6085	2.62551	1.18628	1.3377	apoptosis antagonizing transcription factor [Source:RGD Symbol;Acc:620685]	10	71744659	71837851	protein_coding
Known_gene	Aatk	XM_006247926.2	-1.02212	2.36361	2.48763	0.114745	0.385092	0.313713	0.09924	0.024456	0.042665	0.141627	0.142501	0.091816	0.116293	apoptosis-associated tyrosine kinase [Source:RGD Symbol;Acc:1590980]	10	109188112	109224370	protein_coding
Known_gene	Abca1	XM_008763708.1	1.62664	7.46207	1.56022	0.211632	0.546484	4.49792	2.06485	0	0	13.759	8.74409	4.30959	6.82405	ATP binding cassette subfamily A member 1 [Source:RGD Symbol;Acc:631344]	5	69857771	69983015	protein_coding
Known_gene	Abca13	NM_001106020.2	-0.753613	2.20762	0.600747	0.438293	0.772052	0.121417	0.0167	0.017072	0.020787	0.099952	0.044426	0.078114	0.014758	ATP binding cassette subfamily A member 13 [Source:RGD Symbol;Acc:1305895]	14	89384512	89714917	protein_coding
Known_gene	Abca17	XM_008767554.1	2.64929	1.02387	3.88438	0.0487373	0.23373	0.038639	0.024911	0	0	0.011092	0.168048	0.076326	0.373861	ATP-binding cassette, subfamily A (ABC1), member 17 [Source:RGD Symbol;Acc:1560494]	10	13630097	13716931	protein_coding
Known_gene	Abca2	NM_024396.1	12.598	4.89325	21.6384	3.29191e-06	0.000205269	0	0	0	0	2.25285	3.95136	0	1.18651	ATP binding cassette subfamily A member 2 [Source:RGD Symbol;Acc:620238]	3	2648885	2668809	protein_coding
Known_gene	Abca3	XM_220219.9	2.02354	5.15042	0.619599	0.431196	0.767021	2.16628	0	0	0	4.50931	5.21623	0	3.83221	ATP binding cassette subfamily A member 3 [Source:RGD Symbol;Acc:1307174]	10	13723405	13779963	protein_coding
Known_gene	Abca4	XM_006233242.2	3.8011	1.61687	17.4031	3.02329e-05	0.00121906	0.044952	0.007301	0	0	0.22869	0.513029	0.347869	0.163173	ATP binding cassette subfamily A member 4 [Source:RGD Symbol;Acc:1309445]	2	225645568	225783287	protein_coding
Known_gene	Abca5	XM_006247560.2	-1.35572	3.03663	9.46829	0.00209054	0.0301461	0.430722	0.469493	0.110989	0.078932	0.453113	0.260433	0.15011	0.209911	ATP binding cassette subfamily A member 5 [Source:RGD Symbol;Acc:628661]	10	98576039	98644938	protein_coding
Known_gene	Abca7	XM_006240871.2	-0.0597576	3.92672	0.00227174	0.961985	0.996832	1.17976	0.476146	0.219336	0.053174	0.004012	0.796164	1.20368	1.0838	ATP binding cassette subfamily A member 7 [Source:RGD Symbol;Acc:1303134]	7	12742433	12762341	protein_coding
Known_gene	Abca8	XM_008768450.1	-0.858584	1.46654	2.05227	0.151979	0.453905	0.131291	0.186544	0.062617	0.021781	0.256989	0.143976	0.070793	0.130458	ATP binding cassette subfamily A member 8 [Source:RGD Symbol;Acc:1307069]	10	98237141	98294522	protein_coding
Known_gene	Abca8a	NM_001281824.1	-11.1042	1.72677	10.4169	0.00124869	0.0209765	0.135287	1.48285	0	0	0	0	0	0	ATP-binding cassette, subfamily A (ABC1), member 8a [Source:RGD Symbol;Acc:1307333]	10	98319480	98390384	protein_coding
Known_gene	Abca9	XM_008768405.1	-0.162525	3.71763	0.109751	0.740428	0.936222	0.714561	0.582537	0.118576	0.07142	0.985496	0.89109	0.408346	0.681586	ATP binding cassette subfamily A member 9 [Source:RGD Symbol;Acc:1305931]	10	98412263	98469799	protein_coding
Known_gene	Abcb10	NM_001012166.1	-0.0281028	5.1832	0.00209675	0.963477	0.997055	3.84715	1.38959	0.331635	0.343923	3.99817	3.0993	1.99309	2.62401	ATP binding cassette subfamily B member 10 [Source:RGD Symbol;Acc:1311222]	19	56742835	56772904	protein_coding
Known_gene	Abcb11	NM_031760.1	0.844511	-0.238671	0.621503	0.430489	0.76638	0.004217	0.037845	0	0.002689	0.041589	0.056005	0	0.117531	ATP binding cassette subfamily B member 11 [Source:RGD Symbol;Acc:619930]	3	55480024	55587946	protein_coding
Known_gene	Abcb1a	XM_006235994.2	-0.0976697	-0.211609	0.010358	0.918936	0.98762	0.027942	0.000796	0.022586	0.000917	0.037767	0.052795	0.040405	0.012771	ATP binding cassette subfamily B member 1A [Source:RGD Symbol;Acc:619951]	4	22133521	22425515	protein_coding
Known_gene	Abcb1b	XM_008762687.1	2.39256	1.69125	6.87959	0.00871858	0.0786297	0.191408	0.006282	0	0	0.626982	0.549926	0.273471	0.255504	NA	NA	NA	NA	NA
Known_gene	Abcb4	NM_012690.2	10.7647	2.87294	9.11808	0.00253095	0.034621	0	0	0	0	0	0	0	2.87842	NA	NA	NA	NA	NA
Known_gene	Abcb6	NM_080582.1	0.284086	4.54318	0.739268	0.389896	0.737086	2.45114	1.24637	0.442004	0.421875	5.35392	4.27928	2.02094	2.24058	ATP binding cassette subfamily B member 6 [Source:RGD Symbol;Acc:71077]	9	82373946	82382272	protein_coding
Known_gene	Abcb7	NM_212518.1	0.365234	2.44455	0.68838	0.406716	0.749995	0.520954	0.291576	0.139839	0.119006	1.30179	1.21954	0.40497	0.84049	ATP binding cassette subfamily B member 7 [Source:RGD Symbol;Acc:1303086]	X	75150608	75291938	protein_coding
Known_gene	Abcb8	XM_006235946.2	0.622399	4.08039	2.67731	0.101788	0.360155	1.38256	1.08502	0.437605	0.183858	4.43754	3.94852	1.73075	2.11504	ATP binding cassette subfamily B member 8 [Source:RGD Symbol;Acc:1307655]	4	7296209	7311878	protein_coding
Known_gene	Abcb9	NM_022238.1	-1.8133	0.937111	3.67023	0.0553926	0.251301	0.233632	0.149811	0.046562	0.053457	0.09867	0.261942	0.030024	0	ATP binding cassette subfamily B member 9 [Source:RGD Symbol;Acc:620254]	12	37923528	37958363	protein_coding
Known_gene	Abcc10	NM_001108201.1	0.0750738	3.4386	0.0182569	0.892519	0.981861	1.15537	0.329646	0.132488	0.052111	1.02404	1.50544	0.636112	0.439251	ATP binding cassette subfamily C member 10 [Source:RGD Symbol;Acc:1306696]	9	17041389	17063780	protein_coding
Known_gene	Abcc3	NM_080581.1	0.197136	4.15193	0.161382	0.687887	0.915686	0.977042	0.559791	0.084246	0.142948	1.81531	0.488618	1.00134	0.918585	ATP binding cassette subfamily C member 3 [Source:RGD Symbol;Acc:71101]	10	82047863	82117109	protein_coding
Known_gene	Abcc4	XM_008770939.1	1.12502	5.13535	9.46071	0.00209919	0.030218	1.20037	0.754393	0.138001	0.22309	3.83769	3.48885	1.2276	3.26234	ATP binding cassette subfamily C member 4 [Source:RGD Symbol;Acc:620266]	15	103696557	103927592	protein_coding
Known_gene	Abcc5	XM_006248593.2	-0.438899	3.70304	0.104151	0.746904	0.938687	0.58128	0.485117	0.394121	0.277581	0.185324	2.80934	0.719801	0.400662	ATP binding cassette subfamily C member 5 [Source:RGD Symbol;Acc:70913]	11	84396033	84490211	protein_coding
Known_gene	Abcd1	NM_001108821.1	0.74242	4.633	3.22199	0.0726552	0.296466	1.90504	0.853186	0.106342	0.328362	3.95694	3.97529	1.95588	2.01513	ATP binding cassette subfamily D member 1 [Source:RGD Symbol;Acc:1562128]	X	157072736	157095274	protein_coding
Known_gene	Abcd2	NM_033352.1	-1.17891	1.64247	2.19144	0.13878	0.431295	0.181234	0.096475	0.139763	0	0.231204	0.134017	0.082204	0.098879	ATP binding cassette subfamily D member 2 [Source:RGD Symbol;Acc:69244]	7	132294562	132343169	protein_coding
Known_gene	Abcd3	NM_012804.1	-0.320112	5.05973	1.25137	0.26329	0.611609	3.0139	2.95043	0.67002	0.760922	5.71873	4.30461	2.18947	2.95316	ATP binding cassette subfamily D member 3 [Source:RGD Symbol;Acc:2007]	2	225335718	225389120	protein_coding
Known_gene	Abcd4	NM_001013100.3	0.816342	2.36076	2.85199	0.091261	0.33869	0.623942	0.267561	0.061663	0.078581	1.27211	1.38915	0.687096	0.714936	ATP binding cassette subfamily D member 4 [Source:RGD Symbol;Acc:1307273]	6	108315035	108329464	protein_coding
Known_gene	Abce1	XM_006255407.2	-2.28739	3.01865	3.17144	0.0749362	0.301555	0.355613	0.107646	0	1.06705	0.545325	0.361732	0.381357	0.106004	ATP binding cassette subfamily E member 1 [Source:RGD Symbol;Acc:1305301]	19	31867981	31892863	protein_coding
Known_gene	Abcf1	NM_001109883.2	2.66273	4.74364	6.92129	0.00851753	0.0773775	1.06086	0.72345	0	0	8.38623	4.33145	2.58013	4.29699	ATP binding cassette subfamily F member 1 [Source:RGD Symbol;Acc:620286]	20	3309899	3322825	protein_coding
Known_gene	Abcf2	XM_006235932.2	9.99888	1.77866	12.4728	0.00041292	0.00930031	0	0	0	0	1.46051	1.0379	0.886446	0	ATP binding cassette subfamily F member 2 [Source:RGD Symbol;Acc:1304942]	4	7122890	7135669	protein_coding
Known_gene	Abcf3	NM_001011896.1	0.155502	4.68468	0.146539	0.701865	0.922138	3.45846	2.05658	0.247663	0.774412	7.28478	4.95058	2.38871	2.99977	ATP binding cassette subfamily F member 3 [Source:RGD Symbol;Acc:1310468]	11	84026207	84037938	protein_coding
Known_gene	Abcg1	NM_053502.1	2.36061	2.3556	5.0691	0.024356	0.153326	0.364317	0.126954	0	0	0.605165	0.413646	1.75961	0.434788	ATP binding cassette subfamily G member 1 [Source:RGD Symbol;Acc:620294]	20	9743269	9840489	protein_coding
Known_gene	Abcg3	NM_001128311.1	0.318084	1.01481	0.313302	0.575661	0.862699	0.481125	0.144291	0.008858	0.033314	0.522444	0.44012	0.2528	0.415787	NA	NA	NA	NA	NA
Known_gene	Abcg3l1	XM_008770002.1	-0.18421	2.45298	0.0818667	0.774784	0.948825	0.42285	0.287117	0.048255	0.059882	0.746508	0.558214	0.019189	0.480678	ATP-binding cassette, subfamily G (WHITE), member 3-like 1 [Source:RGD Symbol;Acc:1303294]	14	6435167	6541191	protein_coding
Known_gene	Abcg3l2	NM_001014133.1	0.520012	1.82305	0.372597	0.541592	0.841159	0.225661	0.324859	0.114163	0.139057	0.630664	0.491934	1.43224	0.325478	NA	NA	NA	NA	NA
Known_gene	Abcg3l3	NM_001107205.1	1.10675	3.45078	3.12257	0.0772151	0.307062	0.944247	0.650733	0.045098	0.397482	2.07855	4.11486	2.38841	2.12924	ATP-binding cassette, subfamily G (WHITE), member 3-like 3 [Source:RGD Symbol;Acc:1564709]	14	6058544	6102625	protein_coding
Known_gene	Abcg4	XM_006242915.2	0.0401133	2.509	0.0053528	0.941677	0.992865	0.16266	0.14367	0.02734	0.029961	0.307796	0.380067	0.128938	0.11869	ATP binding cassette subfamily G member 4 [Source:RGD Symbol;Acc:1305840]	8	48606403	48619592	protein_coding
Known_gene	Abhd1	NM_001008520.1	-0.436649	2.11173	0.982458	0.321593	0.671643	1.05077	0.614461	0.249229	0.248246	1.75435	1.42983	0.490911	0.693877	abhydrolase domain containing 1 [Source:RGD Symbol;Acc:1310988]	6	26784058	26792808	protein_coding
Known_gene	Abhd10	XM_008768732.1	-1.85174	-0.579931	0.757232	0.384196	0.732533	0.150378	0.11448	0	0	0	0.144224	0	0	abhydrolase domain containing 10 [Source:RGD Symbol;Acc:1308084]	11	60054408	60066739	protein_coding
Known_gene	Abhd11	NM_001271180.1	0.410704	2.25953	0.996906	0.31806	0.668594	0.993617	0.695729	0.196892	0.198673	2.40656	1.96755	0.959815	1.57865	abhydrolase domain containing 11 [Source:RGD Symbol;Acc:1304681]	12	24722283	24724997	protein_coding
Known_gene	Abhd12	NM_001024314.1	0.325025	5.07655	0.801941	0.370514	0.720751	4.10034	4.24402	0.53871	0.99831	10.5988	8.4106	3.78009	7.0205	abhydrolase domain containing 12 [Source:RGD Symbol;Acc:1562570]	3	146630299	146690375	protein_coding
Known_gene	Abhd13	XM_008771395.1	3.77652	0.742623	3.95659	0.0466881	0.228132	0.021904	0.01734	0	0	0.912381	0.423421	0	0.094803	abhydrolase domain containing 13 [Source:RGD Symbol;Acc:1308317]	16	85315275	85330092	protein_coding
Known_gene	Abhd14a	XM_006243717.2	-3.32009	0.249648	1.02519	0.31129	0.661195	0	0.110465	0	0.488046	0.447332	0	0	0	abhydrolase domain containing 14A [Source:RGD Symbol;Acc:1309721]	8	115141539	115149527	protein_coding
Known_gene	Abhd14b	NM_001007664.1	-0.733838	1.41208	0.16403	0.685473	0.914863	0.697484	0.212423	0.295711	0.125388	0.634947	1.61038	0	0.398209	abhydrolase domain containing 14b [Source:RGD Symbol;Acc:1359649]	8	115150514	115154550	protein_coding
Known_gene	Abhd15	NM_001107025.1	-0.592796	2.65	1.50877	0.219327	0.55572	0.805349	0.342638	0.14702	0.182649	1.27286	0.946328	0.14365	0.440734	abhydrolase domain containing 15 [Source:RGD Symbol;Acc:1304598]	10	62643453	62648844	protein_coding
Known_gene	Abhd16a	NM_212531.2	1.41454	3.30224	3.05864	0.0803089	0.314153	1.58641	0.387449	0	0.140388	5.38623	1.0222	1.79116	2.40119	abhydrolase domain containing 16A [Source:RGD Symbol;Acc:1303164]	20	5080070	5094935	protein_coding
Known_gene	Abhd17a	NM_001006983.1	0.864382	4.9294	1.35257	0.24483	0.589663	5.33571	1.84594	0	1.31608	13.4693	9.82699	4.18188	8.31526	abhydrolase domain containing 17A [Source:RGD Symbol;Acc:1359682]	7	11992543	11998973	protein_coding
Known_gene	Abhd17b	NM_001014028.1	-0.390639	0.268823	0.153214	0.695482	0.918231	0.021534	0.076134	0.094051	0.025115	0.194574	0.420733	0	0.09717	abhydrolase domain containing 17B [Source:RGD Symbol;Acc:1305246]	1	239266921	239301176	protein_coding
Known_gene	Abhd17c	NM_001100736.1	1.21092	3.31131	7.07079	0.00783505	0.0732664	0.994816	0.494453	0.037094	0.151437	3.23235	2.7485	1.20487	1.62383	abhydrolase domain containing 17C [Source:RGD Symbol;Acc:1308210]	1	146248503	146289465	protein_coding
Known_gene	Abhd2	NM_001106275.1	0.53162	5.426	2.75474	0.0969668	0.350893	4.65149	3.81603	0.651596	1.25018	14.5679	11.1329	5.21398	7.10331	abhydrolase domain containing 2 [Source:RGD Symbol;Acc:1311389]	1	140998240	141087405	protein_coding
Known_gene	Abhd3	NM_001106162.1	1.02006	-0.225303	1.12803	0.288196	0.639022	0.160018	0	0	0	0.163804	0.211898	0.103732	0.076541	abhydrolase domain containing 3 [Source:RGD Symbol;Acc:1310655]	18	1892413	1946840	protein_coding
Known_gene	Abhd4	XM_006251995.2	-7.17624	1.36853	10.2582	0.00136081	0.0223469	0.000382	0.000157	0.159243	0.630246	0	0.017771	0.000626	0	abhydrolase domain containing 4 [Source:RGD Symbol;Acc:1311858]	15	32894938	32906850	protein_coding
Known_gene	Abhd5	XM_006244107.1	-2.55482	2.27605	2.60143	0.106768	0.370799	0.313608	0.090134	0.623254	0	0.14253	0.043715	0.028298	0.393644	abhydrolase domain containing 5 [Source:RGD Symbol;Acc:1303237]	8	130973201	131001458	protein_coding
Known_gene	Abhd6	XM_006251767.2	0.528129	0.877369	0.483016	0.487059	0.810122	0.165644	0.053159	0.032348	0.020088	0.126413	0.736004	0.080328	0.113874	abhydrolase domain containing 6 [Source:RGD Symbol;Acc:1359323]	15	18647844	18695133	protein_coding
Known_gene	Abhd8	NM_001107301.1	-0.32907	4.60662	1.05523	0.304307	0.65448	4.48856	3.13598	0.718052	0.888912	6.76612	5.17776	2.99611	2.91868	abhydrolase domain containing 8 [Source:RGD Symbol;Acc:1305693]	16	19866022	19872774	protein_coding
Known_gene	Abi1	XM_006254357.2	2.18552	0.292461	2.59723	0.10705	0.371337	0	0	0	0.016877	0.397528	0	0.075458	0.070416	abl-interactor 1 [Source:RGD Symbol;Acc:621008]	17	89951752	90033328	protein_coding
Known_gene	Abi2	NM_173143.1	-1.73999	4.16738	15.7511	7.22453e-05	0.0024387	1.6947	2.2784	0.566564	0.623905	1.58085	1.33618	0.423218	0.976924	abl-interactor 2 [Source:RGD Symbol;Acc:628771]	9	67234303	67282600	protein_coding
Known_gene	Abi3	NM_001013118.1	1.16709	4.15399	6.83847	0.00892151	0.0798535	2.38924	0.489116	0.512504	0.347669	8.25853	4.76976	2.49858	5.46677	ABI family, member 3 [Source:RGD Symbol;Acc:1311794]	10	83644086	83655182	protein_coding
Known_gene	Abi3bp	XM_008768668.1	-5.81151	-0.866693	2.51803	0.112551	0.381134	0.065256	0	0	0	0	0	0	0	ABI family member 3 binding protein [Source:RGD Symbol;Acc:1562717]	11	46208075	46369577	protein_coding
Known_gene	Abl1	XM_006233918.2	2.71744	4.3034	7.24451	0.0071118	0.0686426	0.114526	0.389081	0	0.015177	4.10344	1.76602	1.66838	0.092952	ABL proto-oncogene 1, non-receptor tyrosine kinase [Source:RGD Symbol;Acc:1584969]	3	10041826	10144388	protein_coding
Known_gene	Abl2	XM_006250054.2	10.893	3.44119	33.26	8.06256e-09	1.45276e-06	0	0	0	0	0.419724	0.675381	0.439303	0	ABL proto-oncogene 2, non-receptor tyrosine kinase [Source:RGD Symbol;Acc:1590898]	13	74154835	74333244	protein_coding
Known_gene	Ablim1	XM_008760582.1	1.27046	5.02471	3.6598	0.0557402	0.252097	0.530948	0.172399	0.362949	0.097803	2.0429	3.25509	2.44121	0.626669	NA	NA	NA	NA	NA
Known_gene	Ablim2	XM_006251135.2	0.0322494	0.468066	0.00260157	0.959321	0.996228	0.062971	0.088238	0.03619	0.029476	0.111885	0.274706	0.142981	0.080194	actin binding LIM protein family, member 2 [Source:RGD Symbol;Acc:1303094]	14	80045078	80169472	protein_coding
Known_gene	Ablim3	XM_008772143.1	0.110925	2.75583	0.0444304	0.833055	0.964966	0.425358	0.26888	0.048458	0.155374	0.830538	0.753353	0.683123	0.199676	actin binding LIM protein family, member 3 [Source:RGD Symbol;Acc:1565118]	18	57128399	57245666	protein_coding
Known_gene	Abo	NM_001160263.1	-0.00704294	0.869415	9.31338e-05	0.9923	1	0.496623	0.302843	0	0.006529	0.799919	0.325752	0.096713	0.357926	ABO, alpha 1-3-N-acetylgalactosaminyltransferase and alpha 1-3-galactosyltransferase [Source:RGD Symbol;Acc:2307241]	3	4374602	4394428	protein_coding
Known_gene	Abr	NM_001105814.1	0.886446	5.34765	1.89302	0.168862	0.48341	1.43259	2.39679	0.271591	0.098878	3.86357	7.70027	1.49331	4.04387	ABR, RhoGEF and GTPase activating protein [Source:RGD Symbol;Acc:1306279]	10	64567268	64657089	protein_coding
Known_gene	Abracl	NM_001099647.1	1.75099	3.76694	18.4924	1.70582e-05	0.000779162	2.36418	1.34929	0.592205	0.413223	16.7806	8.53773	4.55665	10.8077	ABRA C-terminal like [Source:RGD Symbol;Acc:1583256]	1	13165572	13175876	protein_coding
Known_gene	Abt1	NM_001025674.1	-0.25055	2.7315	0.234239	0.628398	0.891113	1.36015	1.11569	0.183801	0.649707	1.91474	2.76907	0.875467	2.04876	activator of basal transcription 1 [Source:RGD Symbol;Acc:1310785]	17	43946130	43948223	protein_coding
Known_gene	Abtb1	NM_001005902.1	-0.572852	3.92051	0.776482	0.378219	0.726759	2.84366	1.25822	0.597651	0.434967	0.962172	2.90966	1.94075	1.67478	ankyrin repeat and BTB domain containing 1 [Source:RGD Symbol;Acc:1359363]	4	120778580	120784807	protein_coding
Known_gene	Abtb2	NM_134403.2	-1.27818	4.81102	8.62668	0.00331274	0.0410978	2.48619	2.65345	0.81024	0.519203	2.16275	2.90808	1.18694	0.740655	ankyrin repeat and BTB domain containing 2 [Source:RGD Symbol;Acc:620724]	3	93495106	93647721	protein_coding
Known_gene	Acaa1a	NM_012489.2	10.0798	2.08642	14.4685	0.00014252	0.00415118	0	0	0	0	2.56996	2.08799	0	1.82978	acetyl-CoA acyltransferase 1A [Source:RGD Symbol;Acc:67379]	8	128027958	128036236	protein_coding
Known_gene	Acaa2	NM_130433.1	0.423718	4.55923	1.56858	0.210413	0.544981	2.26568	2.60625	0.905682	0.827429	10.4412	6.46651	3.49492	4.97326	acetyl-CoA acyltransferase 2 [Source:RGD Symbol;Acc:620482]	18	70733872	70762395	protein_coding
Known_gene	Acacb	XM_008769310.1	0.39971	2.44954	0.418481	0.517696	0.8273	0.19434	0.050433	0.030738	0.015079	0.15731	0.335669	0.203207	0.10644	acetyl-CoA carboxylase beta [Source:RGD Symbol;Acc:620500]	12	48127149	48238887	protein_coding
Known_gene	Acad10	XM_006249386.2	0.0726077	3.40091	0.0425209	0.83663	0.966085	0.864923	0.454036	0.17961	0.150526	1.641	1.24338	0.650728	0.828884	acyl-CoA dehydrogenase family, member 10 [Source:RGD Symbol;Acc:1310159]	12	40417944	40460561	protein_coding
Known_gene	Acad11	NM_001108181.1	-0.2946	3.29829	0.611072	0.434384	0.768771	0.742012	0.701573	0.164638	0.234609	1.64429	0.980074	0.570845	0.816175	acyl-CoA dehydrogenase family, member 11 [Source:RGD Symbol;Acc:1306270]	8	112594691	112676280	protein_coding
Known_gene	Acad8	XM_346003.6	-0.0146453	2.50723	0.00120461	0.972313	0.99978	0.817061	0.699792	0.310726	0.186818	1.36201	1.96513	0.993194	0.891769	acyl-CoA dehydrogenase family, member 8 [Source:RGD Symbol;Acc:1564209]	8	28024123	28044876	protein_coding
Known_gene	Acad9	NM_181768.2	1.08819	3.02334	0.699715	0.402879	0.747322	0.189871	1.20514	0	0.029898	3.64265	2.31324	1.04683	0.123618	acyl-CoA dehydrogenase family, member 9 [Source:RGD Symbol;Acc:727973]	2	122782060	122805768	protein_coding
Known_gene	Acadl	NM_012819.1	0.738624	4.10506	4.75288	0.0292493	0.171229	2.38931	1.38822	0.474191	0.560211	7.57514	6.2137	2.33936	4.83835	acyl-CoA dehydrogenase, long chain [Source:RGD Symbol;Acc:2011]	9	73833388	73871888	protein_coding
Known_gene	Acadm	NM_016986.2	0.551166	4.40736	2.98466	0.0840569	0.322159	2.62139	1.80903	0.516019	0.474138	7.26119	5.07204	2.62999	4.53085	acyl-CoA dehydrogenase medium chain [Source:RGD Symbol;Acc:2012]	2	260124418	260148589	protein_coding
Known_gene	Acads	NM_022512.2	0.838414	3.68295	4.77278	0.0289132	0.169985	1.57273	0.912277	0.213288	0.263855	5.06142	2.97464	1.43708	3.2705	acyl-CoA dehydrogenase short chain [Source:RGD Symbol;Acc:620514]	12	47254484	47263747	protein_coding
Known_gene	Acadsb	XM_008759866.1	-0.600657	3.87841	2.55649	0.109843	0.376779	1.10531	1.05267	0.368972	0.207727	1.46661	1.55985	0.488247	1.17317	acyl-CoA dehydrogenase, short/branched chain [Source:RGD Symbol;Acc:2013]	1	201981357	202021008	protein_coding
Known_gene	Acadvl	NM_012891.2	0.539702	4.93338	1.7092	0.191089	0.517956	4.01139	3.17645	0.351624	0.425482	10.7126	5.47445	4.04647	4.6227	acyl-CoA dehydrogenase, very long chain [Source:RGD Symbol;Acc:2014]	10	56619303	56624526	protein_coding
Known_gene	Acan	NM_022190.1	-0.174668	6.23046	0.0484509	0.825781	0.963408	4.2409	2.19673	0.031561	0.689404	5.09923	4.21909	2.13844	1.98901	aggrecan [Source:RGD Symbol;Acc:68358]	1	140762758	140824441	protein_coding
Known_gene	Acap1	NM_001105796.2	-1.11817	4.50905	1.98279	0.159097	0.466262	6.34515	1.63657	0.186366	0.405023	1.8097	1.73435	1.31125	1.89717	ArfGAP with coiled-coil, ankyrin repeat and PH domains 1 [Source:RGD Symbol;Acc:1305360]	10	56492300	56506446	protein_coding
Known_gene	Acap2	XM_006248491.2	8.7869	2.62556	3.41957	0.0644276	0.275951	0	0	0	0	0.884884	0	0	0	ArfGAP with coiled-coil, ankyrin repeat and PH domains 2 [Source:RGD Symbol;Acc:1562939]	11	73078982	73191132	protein_coding
Known_gene	Acap3	XM_006239577.2	10.7283	3.28137	2.99208	0.0836727	0.321438	0	0	0	0	5.12022	0	0	0	ArfGAP with coiled-coil, ankyrin repeat and PH domains 3 [Source:RGD Symbol;Acc:1310711]	5	173340060	173354755	protein_coding
Known_gene	Acat1	NM_017075.2	0.482244	4.98942	2.06711	0.150506	0.451311	2.91125	2.36679	0.680892	0.651957	9.88743	6.05929	2.46397	5.77678	acetyl-CoA acetyltransferase 1 [Source:RGD Symbol;Acc:2016]	8	58166990	58195884	protein_coding
Known_gene	Acbd3	NM_182843.1	-0.240615	2.5026	0.103494	0.747676	0.938747	0.442649	0.326748	0	0.244567	0.7704	0.596264	0.374287	0.553278	acyl-CoA binding domain containing 3 [Source:RGD Symbol;Acc:727851]	13	99004942	99035519	protein_coding
Known_gene	Acbd4	XM_006247511.2	4.13212	0.986275	5.1282	0.0235401	0.150338	0	0.051409	0	0	1.11914	0	0.581208	0.416365	acyl-CoA binding domain containing 4 [Source:RGD Symbol;Acc:1308404]	10	91187593	91196572	protein_coding
Known_gene	Acbd5	XM_006254351.2	0.399266	1.57754	0.0544515	0.815491	0.960506	0	0.482289	0	0	1.10219	0.258626	0.161229	0.051397	acyl-CoA binding domain containing 5 [Source:RGD Symbol;Acc:1309411]	17	89883615	89923423	protein_coding
Known_gene	Acbd6	NM_001011906.1	0.456707	3.71739	0.18789	0.664679	0.907167	3.07139	2.58445	0	0	2.85241	4.81348	2.10774	3.00033	acyl-CoA binding domain containing 6 [Source:RGD Symbol;Acc:1305030]	13	73196571	73334077	protein_coding
Known_gene	Accs	XM_008762028.1	0.0291679	1.41106	0.000635537	0.979888	1	0.517515	0.158715	0.144495	0	0.456297	0.823697	0.210577	0.433608	1-aminocyclopropane-1-carboxylate synthase homolog [Source:RGD Symbol;Acc:1309314]	3	82742831	82757204	protein_coding
Known_gene	Acd	XM_008772496.1	1.78555	1.1152	3.84945	0.0497624	0.236433	0.257093	0.240462	0	0.021828	0.990105	0.213527	1.26921	0.666954	ACD, shelterin complex subunit and telomerase recruitment factor [Source:RGD Symbol;Acc:1565053]	19	37665296	37667987	protein_coding
Known_gene	Ace	NM_012544.1	-2.62822	6.36415	26.8826	2.16197e-07	2.21838e-05	10.7447	19.2473	1.86771	4.89267	5.13599	6.97815	2.293	1.61248	angiotensin I converting enzyme [Source:RGD Symbol;Acc:2493]	10	94170766	94187822	protein_coding
Known_gene	Acer2	XM_006238363.2	0.801691	1.20224	0.172258	0.678113	0.912483	0.080008	0.113429	0	0	0.148508	0.285274	0	0.213892	alkaline ceramidase 2 [Source:RGD Symbol;Acc:1304629]	5	105230580	105279731	protein_coding
Known_gene	Acer3	XM_008759809.1	-0.0932153	4.59665	0.0744917	0.784906	0.95226	1.52832	1.34428	0.265343	0.384315	3.23988	1.97047	1.19876	1.82208	alkaline ceramidase 3 [Source:RGD Symbol;Acc:1561254]	1	163160979	163263606	protein_coding
Known_gene	Ache	NM_172009.1	0.76133	0.0142901	0.0711497	0.78967	0.953578	0	0.116249	0	0	0.230568	0.305042	0	0	acetylcholinesterase [Source:RGD Symbol;Acc:69313]	12	22472358	22478753	protein_coding
Known_gene	Acin1	XM_006251963.1	1.63939	1.85684	6.00156	0.0142932	0.108906	0.119014	0.204237	0	0.032035	0.7373	0.700812	0.633921	0.454779	apoptotic chromatin condensation inducer 1 [Source:RGD Symbol;Acc:1311945]	15	33288374	33333417	protein_coding
Known_gene	Ackr1	XM_002728033.3	0.986021	2.70788	1.08595	0.29737	0.647503	0.073588	0.037837	0.207913	0.021445	0.612257	1.36685	0.663653	0.15305	NA	NA	NA	NA	NA
Known_gene	Ackr2	NM_078621.2	0.385725	-0.155819	0.0911395	0.762734	0.944631	0.076116	0.034996	0.121974	0	0.296087	0.367988	0.351829	0	atypical chemokine receptor 2 [Source:RGD Symbol;Acc:620323]	8	130538651	130542227	protein_coding
Known_gene	Ackr4	XM_008766591.1	0.0444189	3.94119	0.00910963	0.923962	0.989075	1.95382	0.712333	0.340778	0.298444	3.84296	1.18625	1.06548	2.18637	atypical chemokine receptor 4 [Source:RGD Symbol;Acc:1596453]	8	112644222	112648880	protein_coding
Known_gene	Acly	NM_001111095.1	-0.171557	5.83882	0.0416581	0.838273	0.966749	4.46169	4.0978	0	1.03906	7.80584	4.28656	3.08608	3.53194	ATP citrate lyase [Source:RGD Symbol;Acc:2018]	10	88392248	88442845	protein_coding
Known_gene	Aco1	NM_017321.1	0.464963	5.67105	2.09375	0.147903	0.446971	3.65009	2.85031	0.680855	0.596445	9.67007	6.66796	3.34489	5.99144	aconitase 1 [Source:RGD Symbol;Acc:2019]	5	56425024	56481218	protein_coding
Known_gene	Aco2	NM_024398.2	1.09922	7.43685	1.45973	0.226973	0.56557	10.8764	7.54352	0	2.40338	42.8616	23.2098	8.07884	26.8359	aconitase 2 [Source:RGD Symbol;Acc:621360]	7	123102468	123145635	protein_coding
Known_gene	Acot11	XM_008763851.1	-0.608734	2.80064	1.29199	0.255682	0.602646	0.793305	0.828126	0.12817	0.272323	1.148	1.35191	0.149402	0.951131	acyl-CoA thioesterase 11 [Source:RGD Symbol;Acc:2324815]	5	126347435	126395668	protein_coding
Known_gene	Acot13	NM_001106111.1	-0.204954	0.741368	0.0434115	0.834952	0.965409	0.171422	1.11516	0	0.130317	1.42103	0.96254	0	0.921232	acyl-CoA thioesterase 13 [Source:RGD Symbol;Acc:1306513]	17	42241159	42253649	protein_coding
Known_gene	Acot2	NM_138907.2	-0.22068	1.94735	0.041539	0.838501	0.966838	0.630202	0.48105	0	0.132814	1.06477	0.504982	0.415637	0.363301	acyl-CoA thioesterase 2 [Source:RGD Symbol;Acc:621055]	6	107460668	107467487	protein_coding
Known_gene	Acot3	NM_001108041.1	0.392659	2.26953	0.776152	0.378321	0.726816	0.645925	0.416307	0.130207	0.100454	1.36769	1.40286	0.572931	0.843366	acyl-CoA thioesterase 3 [Source:RGD Symbol;Acc:1564089]	6	107531528	107536789	protein_coding
Known_gene	Acot7	NM_001146061.1	5.46029	1.46038	11.1913	0.000821838	0.0152936	0.070407	0	0	0	2.36727	0.048878	2.55647	0.01897	acyl-CoA thioesterase 7 [Source:RGD Symbol;Acc:628856]	5	169357517	169450219	protein_coding
Known_gene	Acot8	NM_130756.3	-0.227325	1.07364	0.129154	0.719311	0.928576	0.161831	0.387393	0.098866	0.053474	0.698347	0.09778	0.355014	0.399478	acyl-CoA thioesterase 8 [Source:RGD Symbol;Acc:70368]	3	161259735	161272460	protein_coding
Known_gene	Acot9	NM_001013960.1	1.09109	4.10165	6.607	0.0101579	0.0870087	2.2113	1.48289	0.162192	0.339129	8.27107	4.61143	2.70473	4.52913	acyl-CoA thioesterase 9 [Source:RGD Symbol;Acc:1359188]	X	43543070	43592200	protein_coding
Known_gene	Acox1	NM_017340.2	-0.0251264	1.67619	0.000279093	0.986671	1	1.16306	0.114942	0.043908	0	1.46947	1.09454	0.117083	0	acyl-CoA oxidase 1 [Source:RGD Symbol;Acc:619757]	10	104722958	104748050	protein_coding
Known_gene	Acox3	XM_008770372.1	1.31005	4.15127	3.35066	0.0671783	0.283824	0.664841	0.427036	0.005034	0.019563	2.25522	1.7224	0.382244	1.03465	acyl-CoA oxidase 3, pristanoyl [Source:RGD Symbol;Acc:69245]	14	80314431	80355420	protein_coding
Known_gene	Acp1	XM_008764572.1	-1.31254	1.70697	2.25842	0.132889	0.41978	0.169786	0.870175	0	0.308102	0.416052	0.341303	0.522138	0.110102	acid phosphatase 1 [Source:RGD Symbol;Acc:2020]	6	49836075	49851714	protein_coding
Known_gene	Acp2	XM_006234500.1	-6.20323	2.10989	6.37026	0.0116049	0.0952561	0	0	0.147427	0.497103	0	0	0	0.033981	acid phosphatase 2, lysosomal [Source:RGD Symbol;Acc:2021]	3	80021440	80030363	protein_coding
Known_gene	Acp5	XM_006242692.2	10.9181	4.50616	9.04274	0.0026374	0.0356579	0	0	0	0	11.4002	0	0	0	acid phosphatase 5, tartrate resistant [Source:RGD Symbol;Acc:2022]	8	23142734	23148396	protein_coding
Known_gene	Acp6	NM_001031645.1	-0.131375	2.54207	0.0165551	0.897622	0.982619	1.74001	1.12164	0.034797	0.437389	2.0214	3.56737	0.380955	1.51195	acid phosphatase 6, lysophosphatidic [Source:RGD Symbol;Acc:1306336]	2	199283909	199305799	protein_coding
Known_gene	Acpp	NM_020072.1	-1.17226	-0.389267	1.11282	0.291471	0.641771	0.256959	0.047365	0	0.019525	0.093902	0	0.061903	0.080855	acid phosphatase, prostate [Source:RGD Symbol;Acc:2023]	8	112834707	112884077	protein_coding
Known_gene	Acpt	XM_008759367.1	-0.998051	0.31373	0.390463	0.532056	0.835656	0.245227	0.073135	0.099019	0.042549	0	0.421085	0.029254	0.196338	NA	NA	NA	NA	NA
Known_gene	Acrbp	XM_006237379.2	-0.396292	1.91894	0.484328	0.486468	0.809603	0.65319	0.236138	0.133758	0.124092	0.380524	0.921198	0.487538	0.311492	acrosin binding protein [Source:RGD Symbol;Acc:1564880]	4	157563990	157568023	protein_coding
Known_gene	Acsf2	NM_001034951.1	-0.180267	3.86483	0.239597	0.624498	0.889122	1.17134	1.3158	0.433055	0.253989	2.1812	2.37454	1.11659	1.55103	acyl-CoA synthetase family member 2 [Source:RGD Symbol;Acc:1562656]	10	82284720	82326771	protein_coding
Known_gene	Acsf3	XM_574249.6	0.699901	2.92569	2.5294	0.111743	0.380064	0.606054	0.603387	0.121083	0.11285	1.98992	1.85796	0.676903	1.29591	acyl-CoA synthetase family member 3 [Source:RGD Symbol;Acc:1586037]	19	55594831	55635122	protein_coding
Known_gene	Acsl1	XM_006253122.1	-2.52633	2.52005	1.81553	0.177846	0.498015	0.039002	0.029297	1.1322	0	0.0362	0.039305	0.62939	0.016581	acyl-CoA synthetase long-chain family member 1 [Source:RGD Symbol;Acc:2015]	16	48937456	49003246	protein_coding
Known_gene	Acsl3	NM_057107.1	1.04779	3.1606	0.759971	0.383338	0.731911	0.374713	0.482598	0	0.249711	3.30917	2.15538	0	1.68405	acyl-CoA synthetase long-chain family member 3 [Source:RGD Symbol;Acc:70552]	9	84569597	84593565	protein_coding
Known_gene	Acsl4	NM_053623.1	11.0563	3.89608	18.2602	1.92693e-05	0.000851859	0	0	0	0	2.9814	1.69684	0.085509	0	acyl-CoA synthetase long-chain family member 4 [Source:RGD Symbol;Acc:69401]	X	113596239	113659944	protein_coding
Known_gene	Acsl5	XM_008760551.1	1.10042	5.06027	11.6628	0.000637622	0.0126975	2.32198	1.34008	0.307788	0.420841	8.7146	5.72032	2.98899	5.1006	acyl-CoA synthetase long-chain family member 5 [Source:RGD Symbol;Acc:69402]	1	276240703	276290008	protein_coding
Known_gene	Acsl6	XM_006246223.2	-6.27337	1.12616	7.57564	0.00591624	0.0602482	0.317274	0.680035	0.121089	0.028302	0	0	0	0.0226	acyl-CoA synthetase long-chain family member 6 [Source:RGD Symbol;Acc:69403]	10	39655455	39719312	protein_coding
Known_gene	Acsm3	XM_006230105.2	0.975874	-0.171917	0.964521	0.32605	0.676948	0	0.026909	0.011844	0.024081	0.346541	0.015261	0.11851	0.062648	acyl-CoA synthetase medium-chain family member 3 [Source:RGD Symbol;Acc:62086]	1	189514553	189541224	protein_coding
Known_gene	Acss1	XM_008762307.1	-0.970552	2.55351	2.60851	0.106292	0.369686	0.777705	0.522506	0.109203	0.144235	0.620036	0.534645	0.354061	0.324928	acyl-CoA synthetase short-chain family member 1 [Source:RGD Symbol;Acc:1306246]	3	146420346	146470293	protein_coding
Known_gene	Acss2	NM_001107793.1	9.77614	2.26436	16.7133	4.3474e-05	0.00163667	0	0	0	0	2.3117	0.55157	0	0.359808	acyl-CoA synthetase short-chain family member 2 [Source:RGD Symbol;Acc:1305489]	3	151032952	151075856	protein_coding
Known_gene	Acss3	XM_006241302.2	-2.07831	1.75983	2.96862	0.0848944	0.323943	0.798495	0.04494	0	0.01315	0.127764	0.105276	0.025444	0.067293	acyl-CoA synthetase short-chain family member 3 [Source:RGD Symbol;Acc:1307051]	7	49047013	49250957	protein_coding
Known_gene	Acta1	NM_019212.2	-12.4338	3.2388	8.10277	0.00441977	0.0499029	0	0	0.036086	5.30448	0	0	0	0	actin, alpha 1, skeletal muscle [Source:RGD Symbol;Acc:2025]	19	56674074	56677084	protein_coding
Known_gene	Acta2	NM_031004.2	3.49252	5.41217	7.24745	0.00710016	0.0685789	0.540358	0	0.889073	0	9.79421	21.0765	18.0849	7.78379	actin, alpha 2, smooth muscle, aorta [Source:RGD Symbol;Acc:621676]	1	252537615	252550394	protein_coding
Known_gene	Actb	NM_031144.3	1.20402	10.7585	14.6219	0.000131376	0.00388288	239.505	129.185	32.0734	44.9421	964.65	588.14	297.211	601.064	actin, beta [Source:RGD Symbol;Acc:628837]	12	13715843	13718841	protein_coding
Known_gene	Actg1	NM_001127449.1	1.21194	9.52964	15.6815	7.4954e-05	0.00250645	69.2386	40.4974	9.42177	11.9802	286.142	193.962	87.4964	157.667	actin, gamma 1 [Source:RGD Symbol;Acc:1304556]	10	109519134	109520846	protein_coding
Known_gene	Actg2	XM_006236728.2	9.06865	0.582352	37.8472	7.65066e-10	1.85082e-07	0	0	0	0	0.385461	2.27707	0.444592	0.278213	actin, gamma 2, smooth muscle, enteric [Source:RGD Symbol;Acc:2027]	4	115215060	115239723	protein_coding
Known_gene	Actl10	XM_003749597.3	-0.403709	1.18874	0.618739	0.431516	0.767045	0.220765	0.100155	0.04716	0.028712	0.253113	0.240403	0.144409	0.11023	actin-like 10 [Source:RGD Symbol;Acc:6491130]	3	150055749	150056789	protein_coding
Known_gene	Actl6a	NM_001039033.1	0.331231	3.74934	0.74919	0.386733	0.734361	2.32474	1.31818	0.356058	0.330261	5.85434	3.49404	1.3826	2.63563	actin-like 6A [Source:RGD Symbol;Acc:1307747]	2	119112513	119129751	protein_coding
Known_gene	Actn1	NM_031005.3	1.19304	6.01687	6.059	0.0138356	0.107167	6.6797	2.67463	0.281302	1.00303	17.9479	22.8334	4.50417	9.79017	actinin, alpha 1 [Source:RGD Symbol;Acc:70907]	6	103375799	103470555	protein_coding
Known_gene	Actn4	XM_006228688.1	6.98965	2.68356	5.15148	0.0232265	0.14919	0	0	0	0	0.319126	0.051144	0	0	actinin alpha 4 [Source:RGD Symbol;Acc:61816]	1	87078020	87147333	protein_coding
Known_gene	Actr10	NM_001009602.1	0.340139	4.65026	1.16297	0.280851	0.63197	3.80241	3.34027	0.817067	0.800872	11.7067	7.48525	3.74988	5.43747	actin-related protein 10 homolog [Source:RGD Symbol;Acc:1306515]	6	93385457	93411576	protein_coding
Known_gene	Actr1a	NM_001106364.1	2.14293	6.0162	3.32951	0.0680473	0.285327	3.33783	3.25463	0	0	17.7586	16.3936	5.66223	11.7583	ARP1 actin related protein 1 homolog A [Source:RGD Symbol;Acc:1307025]	1	266123870	266142538	protein_coding
Known_gene	Actr1b	NM_001039028.2	0.65467	5.73716	4.68732	0.030386	0.175253	3.88871	2.78155	0.552828	0.817544	11.3457	9.55771	4.52936	5.51201	ARP1 actin related protein 1 homolog B [Source:RGD Symbol;Acc:1307380]	9	43267057	43276685	protein_coding
Known_gene	Actr2	NM_001009268.1	1.1903	6.307	15.8839	6.73492e-05	0.00230223	10.1712	5.14241	1.79591	1.96611	42.8335	28.6435	11.6994	26.545	ARP2 actin related protein 2 homolog [Source:RGD Symbol;Acc:1310826]	14	104340434	104375649	protein_coding
Known_gene	Actr3	NM_031068.1	1.06467	7.33795	8.95557	0.00276625	0.0368556	15.0196	9.11136	1.855	2.87971	58.1089	32.9329	13.5438	39.9464	ARP3 actin related protein 3 homolog [Source:RGD Symbol;Acc:71024]	13	41695183	41738658	protein_coding
Known_gene	Actr3b	NM_001191860.1	0.876896	-0.239531	1.47626	0.224361	0.562237	0.102093	0.195704	0	0	0.478388	0.234516	0.179353	0.378238	ARP3 actin related protein 3 homolog B [Source:RGD Symbol;Acc:1565759]	4	5644260	5672708	protein_coding
Known_gene	Actr5	XM_006235422.2	0.871917	2.36388	0.650927	0.419781	0.759531	0.463717	0.672732	0	0	1.45281	1.39608	0.793793	0.257726	ARP5 actin-related protein 5 homolog [Source:RGD Symbol;Acc:1307958]	3	155119042	155131829	protein_coding
Known_gene	Actr6	XM_006241243.1	-0.326785	1.48585	0.0714808	0.789193	0.953556	1.07706	0.021256	0.193866	0.216706	0.031722	1.41999	0.729374	0.593654	ARP6 actin-related protein 6 homolog [Source:RGD Symbol;Acc:1304609]	7	30377360	30397930	protein_coding
Known_gene	Actr8	XM_006252682.2	-0.860237	2.90337	0.631103	0.426951	0.764192	0.962144	0.207985	0.496372	0.466238	0.325989	0.369388	2.13018	0.033186	ARP8 actin-related protein 8 homolog [Source:RGD Symbol;Acc:1311878]	16	6048004	6062550	protein_coding
Known_gene	Acvr1	XM_008761863.1	-2.44275	2.20596	8.29028	0.00398578	0.0465343	0.093529	0.042713	0.319158	0.136235	0.17653	0.142462	0.078278	0.108927	activin A receptor type 1 [Source:RGD Symbol;Acc:620200]	3	44432471	44522930	protein_coding
Known_gene	Acvr1b	XM_008765678.1	-0.43363	2.8764	0.606112	0.436255	0.77019	0.208861	0.325646	0.186497	0.08098	0.32956	0.543141	0.23767	0.589684	activin A receptor type 1B [Source:RGD Symbol;Acc:735207]	7	142817157	142860572	protein_coding
Known_gene	Acvr2a	NM_031571.2	-2.42935	0.787983	1.52213	0.217298	0.553617	0.454012	0.265513	0	0	0	0.260047	0	0	activin A receptor type 2A [Source:RGD Symbol;Acc:70911]	3	32947378	33034282	protein_coding
Known_gene	Acvr2b	NM_031554.1	3.70692	0.325561	2.50451	0.113521	0.383101	0	0.032083	0	0	0.484967	0.892103	0	0	activin A receptor type 2B [Source:RGD Symbol;Acc:2028]	8	128087345	128118746	protein_coding
Known_gene	Acvrl1	XM_006242304.2	8.58559	1.15871	20.2962	6.63313e-06	0.00036256	0	0	0	0	0.47331	0.346939	0.048677	0	activin A receptor like type 1 [Source:RGD Symbol;Acc:2029]	7	142776252	142787335	protein_coding
Known_gene	Acy1	XM_006243715.2	-0.966717	1.65384	2.88523	0.0893953	0.334426	0.905658	0.404585	0.10502	0.095564	0.711443	0.265778	0.264605	0.435662	aminoacylase 1 [Source:RGD Symbol;Acc:2030]	8	115134765	115140080	protein_coding
Known_gene	Acy3	NM_001009603.1	-1.98406	0.163047	0.776107	0.378335	0.726816	0.492677	0.497103	0	0	0.621472	0	0	0	aminoacylase 3 [Source:RGD Symbol;Acc:1305394]	1	219233750	219237098	protein_coding
Known_gene	Acyp1	NM_001199167.1	-0.0156021	1.05504	0.000279308	0.986666	1	0.786326	1.1213	0	0.066932	2.48878	1.48827	0	0.818148	acylphosphatase 1 [Source:RGD Symbol;Acc:1311327]	6	109097065	109104050	protein_coding
Known_gene	Acyp2	NM_001169145.1	-0.330384	0.457788	0.137823	0.710455	0.925716	0.191645	0.476189	0	0.091212	0.880895	0.441291	0.298914	0	acylphosphatase 2 [Source:RGD Symbol;Acc:1595836]	14	114891246	115052450	protein_coding
Known_gene	Ada	NM_130399.2	1.98648	3.7743	19.4732	1.02019e-05	0.000517562	1.27235	0.530909	0.079738	0.213443	7.81008	6.18204	1.91207	4.12892	adenosine deaminase [Source:RGD Symbol;Acc:2031]	3	160115842	160139947	protein_coding
Known_gene	Adal	NM_001014047.1	8.00345	-0.429404	6.29189	0.0121291	0.097936	0	0	0	0	0.546997	0	0.407997	0.18677	adenosine deaminase-like [Source:RGD Symbol;Acc:1359517]	3	113102090	113108654	protein_coding
Known_gene	Adam10	NM_019254.1	0.738789	4.28289	0.714734	0.397877	0.743213	2.31665	0.586589	0	0.106125	1.49794	2.82837	1.81085	1.73886	ADAM metallopeptidase domain 10 [Source:RGD Symbol;Acc:2032]	8	77107536	77237483	protein_coding
Known_gene	Adam11	XM_006247379.2	-1.49776	1.33308	2.44598	0.117826	0.391003	0.212726	0.178287	0.052473	0.069724	0.096691	0.24581	0.131595	0	ADAM metallopeptidase domain 11 [Source:RGD Symbol;Acc:1307515]	10	90731148	90749217	protein_coding
Known_gene	Adam15	XM_008761204.1	3.07173	1.60893	3.77675	0.0519695	0.242466	0.153496	0	0	0	0.37851	1.39273	0.191456	0.208361	ADAM metallopeptidase domain 15 [Source:RGD Symbol;Acc:620402]	2	188661699	188672247	protein_coding
Known_gene	Adam17	NM_020306.2	0.484136	6.10357	1.41854	0.233644	0.574911	4.45503	3.80025	0.390839	0.618591	11.8305	9.20903	4.64229	3.55586	ADAM metallopeptidase domain 17 [Source:RGD Symbol;Acc:620404]	6	43400528	43448280	protein_coding
Known_gene	Adam19	NM_001160228.1	1.38114	5.7331	6.82584	0.00898481	0.0802129	2.36502	0.436089	0.071876	0.222533	5.21394	4.50442	3.02823	2.59418	ADAM metallopeptidase domain 19 [Source:RGD Symbol;Acc:1585017]	10	31146107	31240582	protein_coding
Known_gene	Adam1a	NM_020078.1	-1.11815	2.02682	5.37184	0.0204644	0.136916	0.446604	0.530033	0.182428	0.07689	0.511037	0.461409	0.25409	0.244586	ADAM metallopeptidase domain 1A [Source:RGD Symbol;Acc:621467]	12	40533632	40536620	pseudogene
Known_gene	Adam22	XM_008762748.1	-0.237803	1.43439	0.12666	0.72192	0.929651	0.120714	0.05846	0.005617	0.011969	0.205296	0.132866	0.043776	0.019458	ADAM metallopeptidase domain 22 [Source:RGD Symbol;Acc:1585016]	4	22859622	22996645	protein_coding
Known_gene	Adam23	XM_008767090.1	10.7578	3.01081	11.863	0.000572594	0.0117702	0	0	0	0	1.05465	0.152347	0.168965	0.904866	ADAM metallopeptidase domain 23 [Source:RGD Symbol;Acc:1305739]	9	70133969	70290117	protein_coding
Known_gene	Adam33	XM_008762242.1	3.09648	1.05555	4.25285	0.0391845	0.204238	0.027303	0	0.023097	0	0.143088	0.568834	0.485583	0	ADAM metallopeptidase domain 33 [Source:RGD Symbol;Acc:1305278]	3	123595560	123607352	protein_coding
Known_gene	Adam4	NM_020305.1	-1.62912	1.89421	9.54113	0.00200918	0.0294083	0.49197	0.372483	0.259726	0.299332	0.449151	0.613791	0.167171	0.292016	a disintegrin and metalloprotease domain 4 [Source:RGD Symbol;Acc:621470]	6	105158026	105160470	protein_coding
Known_gene	Adam4l1	NM_001109277.1	-2.99721	3.48874	21.838	2.9667e-06	0.000188076	1.45306	2.63463	1.44242	0.726621	0.889365	0.675033	0.537404	0.321285	NA	NA	NA	NA	NA
Known_gene	Adam9	NM_001014772.1	1.76806	5.96807	26.7206	2.35105e-07	2.38085e-05	2.67176	2.07393	0.48302	0.347419	15.2698	12.5161	7.84188	7.82925	ADAM metallopeptidase domain 9 [Source:RGD Symbol;Acc:621473]	16	71810377	71887926	protein_coding
Known_gene	Adamts1	NM_024400.2	1.88168	5.69822	5.13872	0.0233979	0.149649	1.55142	1.29095	0	0.287188	5.60205	10.1067	5.18321	2.702	ADAM metallopeptidase with thrombospondin type 1 motif, 1 [Source:RGD Symbol;Acc:621241]	11	25342126	25350974	protein_coding
Known_gene	Adamts10	rna27680	-1.28232	0.538699	2.1682	0.140891	0.434623	0.181644	0.028768	0	0.118187	0.098796	0.194358	0.079146	0.045089	ADAM metallopeptidase with thrombospondin type 1 motif, 10 [Source:RGD Symbol;Acc:1598320]	7	18409147	18439012	protein_coding
Known_gene	Adamts12	NM_001106420.2	2.07736	6.2905	18.351	1.83722e-05	0.000819133	1.22276	0.407803	0.129061	0.158208	7.62104	5.97134	2.61783	2.63548	ADAM metallopeptidase with thrombospondin type 1 motif, 12 [Source:RGD Symbol;Acc:1307323]	2	61039053	61340697	protein_coding
Known_gene	Adamts14	XM_006256449.2	1.77636	5.68382	12.5022	0.000406474	0.00916858	1.60073	0.78185	0.178665	0.224348	7.3608	6.79616	4.82368	2.09764	ADAM metallopeptidase with thrombospondin type 1 motif, 14 [Source:RGD Symbol;Acc:1308899]	20	30812353	30888751	protein_coding
Known_gene	Adamts15	NM_001106810.1	4.8914	5.05584	23.2567	1.41755e-06	0.000100996	0.105617	0.031647	0.042618	0.010007	7.50017	4.67121	3.66605	0.370414	ADAM metallopeptidase with thrombospondin type 1 motif, 15 [Source:RGD Symbol;Acc:1309770]	8	31977001	32000378	protein_coding
Known_gene	Adamts16	XM_003748684.3	4.21562	4.10525	8.85064	0.00292986	0.0380838	0.069153	0.009799	0.056541	0	4.21633	2.21384	2.05811	0.041312	ADAM metallopeptidase with thrombospondin type 1 motif, 16 [Source:RGD Symbol;Acc:1310046]	1	35067490	35198939	protein_coding
Known_gene	Adamts17	XM_218753.8	2.39018	3.92478	0.7404	0.389533	0.737035	0.39016	0	0	0	2.55796	1.35991	0	0	ADAM metallopeptidase with thrombospondin type 1 motif, 17 [Source:RGD Symbol;Acc:1308783]	1	127802978	128124171	protein_coding
Known_gene	Adamts18	NM_001191944.1	-0.336126	3.0852	0.0690897	0.792667	0.954262	0.567668	0.541472	0.192624	0.171924	0	1.33405	0.397194	1.09834	ADAM metallopeptidase with thrombospondin type 1 motif, 18 [Source:RGD Symbol;Acc:1560118]	19	46005277	46101250	protein_coding
Known_gene	Adamts2	XM_008767678.1	1.16133	0.588489	2.62335	0.105302	0.367586	0.065108	0.048111	0	0.016967	0.144678	0.266182	0.210299	0.039151	ADAM metallopeptidase with thrombospondin type 1 motif, 2 [Source:RGD Symbol;Acc:1565950]	10	36098051	36304409	protein_coding
Known_gene	Adamts3	XM_006250773.2	-2.07191	4.22268	18.1945	1.99459e-05	0.000869995	1.31535	1.35978	0.280543	0.367639	0.682398	0.650877	0.291239	0.391851	ADAM metallopeptidase with thrombospondin type 1, motif 3 [Source:RGD Symbol;Acc:1310750]	14	19866408	20070994	protein_coding
Known_gene	Adamts4	NM_023959.1	3.69869	4.43288	36.136	1.84012e-09	4.04007e-07	0.487562	0.144149	0.035687	0.009462	4.89658	6.43136	3.18487	2.60878	ADAM metallopeptidase with thrombospondin type 1 motif, 4 [Source:RGD Symbol;Acc:621242]	13	89622632	89634419	protein_coding
Known_gene	Adamts5	NM_198761.1	0.532502	4.32575	1.60359	0.205394	0.537625	1.96878	0.809141	0.351757	0.344088	4.97719	3.78899	2.57042	1.1184	ADAM metallopeptidase with thrombospondin type 1 motif, 5 [Source:RGD Symbol;Acc:735196]	11	25410975	25456836	protein_coding
Known_gene	Adamts6	XM_008760707.1	-1.97949	4.9581	22.3114	2.31823e-06	0.000151801	1.86021	2.46816	0.562937	0.761002	1.03921	1.39702	0.758959	0.596448	ADAM metallopeptidase with thrombospondin type 1 motif, 6 [Source:RGD Symbol;Acc:1307678]	2	34374158	34586755	protein_coding
Known_gene	Adamts7	XM_006243526.1	11.633	3.4629	91.7198	9.98586e-22	1.73934e-18	0	0	0	0	2.42595	0.735883	0.630039	1.36962	ADAM metallopeptidase with thrombospondin type 1 motif, 7 [Source:RGD Symbol;Acc:1306713]	8	97535777	97575655	protein_coding
Known_gene	Adamts8	XM_003750455.3	-0.0139507	-0.923123	3.94407e-05	0.994989	1	0.075058	0	0.013243	0	0.012977	0.209338	0	0	ADAM metallopeptidase with thrombospondin type 1 motif, 8 [Source:RGD Symbol;Acc:1308511]	8	32018560	32037531	protein_coding
Known_gene	Adamts9	XM_008763126.1	-2.28442	2.72038	3.07692	0.0794106	0.311757	0.105004	0.032812	0.151255	0	0.109876	0.046403	0.040165	0.025797	ADAM metallopeptidase with thrombospondin type 1 motif, 9 [Source:RGD Symbol;Acc:1306889]	4	124660262	124858250	protein_coding
Known_gene	Adamtsl1	XM_008763845.1	0.381333	2.77984	0.254854	0.613678	0.883052	0.175937	0.074193	0	0.020819	0.270775	0.304006	0.118485	0.058994	NA	NA	NA	NA	NA
Known_gene	Adamtsl2	XM_231125.7	0.646562	3.32563	1.86351	0.17222	0.487972	0.782234	0.274963	0.15836	0.168016	1.23199	1.7896	1.24645	0.936665	ADAMTS-like 2 [Source:RGD Symbol;Acc:1305459]	3	5624506	5654910	protein_coding
Known_gene	Adamtsl3	NM_001107533.2	-1.21818	4.03815	3.49848	0.0614252	0.266942	0.646116	1.2224	0.117973	0.344434	0.555388	1.36766	0.577797	0.123252	ADAMTS-like 3 [Source:RGD Symbol;Acc:1305155]	1	144239020	144561247	protein_coding
Known_gene	Adamtsl4	XM_008761305.1	1.4622	2.65209	1.86409	0.172154	0.487863	0.473844	0.209833	0	0.000362	0.734218	1.20985	0.907323	0.115977	ADAMTS-like 4 [Source:RGD Symbol;Acc:1561012]	2	197803584	197814808	protein_coding
Known_gene	Adamtsl5	XM_006240916.2	8.33757	0.388299	13.5413	0.000233372	0.00609732	0	0	0	0	0.501403	0.043986	0	0.232083	ADAMTS-like 5 [Source:RGD Symbol;Acc:1305607]	7	12229379	12234576	protein_coding
Known_gene	Adap1	NM_133567.2	-0.246079	2.16435	0.163531	0.685927	0.915127	0.612632	0.268221	0.150309	0.044922	0.642142	0.830028	0.167206	0.578828	ArfGAP with dual PH domains 1 [Source:RGD Symbol;Acc:621418]	12	17416327	17468212	protein_coding
Known_gene	Adap2	XM_008768109.1	2.33598	3.43134	11.4085	0.000731076	0.0140861	0.741463	0.199181	0	0.032734	2.71746	3.1044	0.908678	2.20965	ArfGAP with dual PH domains 2 [Source:RGD Symbol;Acc:708487]	10	67494984	67526426	protein_coding
Known_gene	Adar	XM_006232776.2	4.08833	3.56152	8.35243	0.00385172	0.0455563	0.039023	0.016883	0	0.015695	2.05154	0.082957	0.833184	0.355171	adenosine deaminase, RNA-specific [Source:RGD Symbol;Acc:71099]	2	189062443	189083236	protein_coding
Known_gene	Adarb1	NM_012894.2	11.7199	3.60822	9.90858	0.0016451	0.0255539	0	0	0	0	0	0	1.58592	1.39607	adenosine deaminase, RNA-specific, B1 [Source:RGD Symbol;Acc:2033]	20	11972381	12101047	protein_coding
Known_gene	Adat1	NM_001109611.1	4.51005	0.562688	3.74246	0.0530462	0.244878	0	0.007146	0	0.000967	0.466655	0.466561	0	0.277943	adenosine deaminase, tRNA-specific 1 [Source:RGD Symbol;Acc:1591020]	19	44187331	44211208	protein_coding
Known_gene	Adat2	NM_001115028.1	0.162736	1.58812	0.112051	0.737821	0.93483	0.974477	0.419951	0.123223	0.076911	1.26534	1.60215	0.551565	0.640399	adenosine deaminase, tRNA-specific 2 [Source:RGD Symbol;Acc:1309642]	1	7726529	7742484	protein_coding
Known_gene	Adat3	XM_008765082.1	-1.61118	-0.305403	1.06689	0.301648	0.65139	0.351341	0.138771	3.5e-05	2.6e-05	0.365107	2.7e-05	2.5e-05	0.000122	NA	NA	NA	NA	NA
Known_gene	Adck1	XM_008764824.1	-0.074224	2.66317	0.0318686	0.858316	0.973952	0.260148	0.23215	0.104068	0.049035	0.594902	0.607614	0.217692	0.268301	aarF domain containing kinase 1 [Source:RGD Symbol;Acc:1308263]	6	111642411	111740481	protein_coding
Known_gene	Adck2	XM_008762782.1	-6.40407	0.932064	11.8559	0.000574797	0.0117786	0.115076	0.001725	0.317915	0.123113	0.000498	0.000494	0.000493	0.009478	aarF domain containing kinase 2 [Source:RGD Symbol;Acc:1311058]	4	67359531	67372416	protein_coding
Known_gene	Adck3	XM_006250387.1	-0.330623	4.22015	0.423037	0.515425	0.826319	1.87713	2.22406	0.475634	0.608641	3.30412	2.47322	0.535599	4.28682	NA	NA	NA	NA	NA
Known_gene	Adck4	NM_001012065.1	0.630484	3.87999	2.41406	0.12025	0.395641	1.73437	0.927384	0.580972	0.182629	3.97608	5.154	2.24686	2.08211	NA	NA	NA	NA	NA
Known_gene	Adck5	NM_001135798.1	1.10103	0.344745	0.503952	0.477769	0.803336	0.033893	0	0.181065	0	1.20177	0.573263	0.496967	0.061404	aarF domain containing kinase 5 [Source:RGD Symbol;Acc:1305504]	7	117643206	117661845	protein_coding
Known_gene	Adcy1	NM_001107239.1	-0.627114	2.07737	0.0829773	0.773302	0.948691	0.450914	0.441133	0	0	0	1.19038	0	0	adenylate cyclase 1 [Source:RGD Symbol;Acc:1309318]	14	87312203	87421659	protein_coding
Known_gene	Adcy10	XM_008769677.1	-0.521185	1.06008	0.852697	0.355791	0.707492	0.062238	0.039446	0.014384	0.032882	0.153509	0.108429	0.045626	0.030073	adenylate cyclase 10 [Source:RGD Symbol;Acc:708450]	13	83721300	83787018	protein_coding
Known_gene	Adcy2	NM_031007.1	-1.97922	4.00836	19.5248	9.93045e-06	0.000506744	2.06666	1.89866	0.523378	0.537527	1.68815	1.18151	0.363614	0.396747	adenylate cyclase 2 [Source:RGD Symbol;Acc:619965]	1	37507276	37698390	protein_coding
Known_gene	Adcy3	XM_006239848.2	9.30375	0.687662	18.2796	1.9074e-05	0.000844654	0	0	0	0	0.224303	0.253634	0.306381	0.257441	adenylate cyclase 3 [Source:RGD Symbol;Acc:71009]	6	28571351	28650148	protein_coding
Known_gene	Adcy4	NM_019285.2	2.53649	3.98543	21.4977	3.54258e-06	0.00021727	0.630466	0.176731	0.113636	0.030886	2.34808	4.98365	2.19791	2.22147	adenylate cyclase 4 [Source:RGD Symbol;Acc:2034]	15	34453915	34469746	protein_coding
Known_gene	Adcy5	XM_008768744.1	1.24537	2.49843	1.87421	0.170993	0.486401	0.092525	0	0.047046	0.046068	0.20672	0.740892	0.267896	0.310294	adenylate cyclase 5 [Source:RGD Symbol;Acc:71014]	11	68695839	68842320	protein_coding
Known_gene	Adcy6	NM_001270785.1	-8.29362	1.96653	4.59316	0.0320998	0.181373	0.530004	0	0.085599	0	0.002299	0	0	0	adenylate cyclase 6 [Source:RGD Symbol;Acc:2035]	7	140270692	140291620	protein_coding
Known_gene	Adcy7	NM_053396.1	-1.52438	1.95272	0.637822	0.424501	0.762997	1.44966	0	0	0	0.145517	0.327534	0.200513	0	adenylate cyclase 7 [Source:RGD Symbol;Acc:619966]	19	19704859	19727081	protein_coding
Known_gene	Adcy9	XM_008767525.1	-1.81895	2.16653	1.61548	0.203724	0.535589	0.024203	0.09419	0.140793	0.189138	0.010926	0.156901	0.265689	0.025042	adenylate cyclase 9 [Source:RGD Symbol;Acc:1304747]	10	11392625	11512600	protein_coding
Known_gene	Add1	XM_006251168.2	3.44646	1.18612	8.63338	0.00330059	0.040973	0.120525	9e-05	0	0	0.238195	0.542203	0.559744	0.666176	adducin 1 [Source:RGD Symbol;Acc:2041]	14	81367468	81426496	protein_coding
Known_gene	Add2	NM_012491.2	-2.04294	2.51418	4.42565	0.0354026	0.191484	0.646323	0.18239	0.190008	0.019429	0.257816	0.096144	0.091106	0.14234	adducin 2 [Source:RGD Symbol;Acc:2042]	4	117743710	117882464	protein_coding
Known_gene	Add3	XM_006231602.2	-2.4876	0.575622	4.3086	0.0379202	0.199993	0.043997	0.011282	0.053654	0.139799	0.034946	0.116507	0.055962	0	adducin 3 [Source:RGD Symbol;Acc:2043]	1	273854248	273961982	protein_coding
Known_gene	Adgb	XM_006227630.2	-1.75125	-0.353613	1.61731	0.203468	0.535132	0.0376	0.015989	0	0.012943	0.024933	0	0.001841	0.0226	androglobin [Source:RGD Symbol;Acc:1564259]	1	4445027	4560789	protein_coding
Known_gene	Adh5	NM_001126120.1	0.642016	3.95532	1.92723	0.165062	0.476421	3.18186	2.14603	0.326964	0.169583	6.82132	5.1295	3.16114	3.54051	alcohol dehydrogenase 5 (class III), chi polypeptide [Source:RGD Symbol;Acc:2292706]	2	243700784	243740899	protein_coding
Known_gene	Adhfe1	XM_008763507.1	-4.26309	0.198399	9.77317	0.00177077	0.0270239	0.543732	0.114067	0.210708	0.086537	0.043227	0.016383	0	0.061308	alcohol dehydrogenase, iron containing, 1 [Source:RGD Symbol;Acc:1308863]	5	9403196	9429859	protein_coding
Known_gene	Adi1	NM_199097.1	-0.194096	2.33268	0.190381	0.6626	0.906421	0.964382	0.950341	0.220638	0.242257	2.2046	1.19935	0.528551	1.52614	acireductone dioxygenase 1 [Source:RGD Symbol;Acc:727828]	6	47940183	47947230	protein_coding
Known_gene	Adipoq	NM_144744.3	-12.6077	3.22257	12.5199	0.000402648	0.00909247	0.37484	0	6.16108	0	0	0	0	0	adiponectin, C1Q and collagen domain containing [Source:RGD Symbol;Acc:628748]	11	81330293	81344488	protein_coding
Known_gene	Adipor1	XM_008769544.1	2.19899	1.7719	4.23269	0.0396526	0.205909	0.075394	0.083884	0.0369	0.022122	0.345625	0.201196	0.172518	1.83912	adiponectin receptor 1 [Source:RGD Symbol;Acc:1303151]	13	51240911	51260228	protein_coding
Known_gene	Adipor2	XM_006237183.1	0.730365	5.79197	0.818763	0.365542	0.715971	3.35463	2.38199	0	0.634023	9.48526	6.80718	2.45854	4.65828	adiponectin receptor 2 [Source:RGD Symbol;Acc:1307891]	4	151414684	151428894	protein_coding
Known_gene	Adk	XM_006251631.1	0.758074	4.87049	2.77355	0.0958333	0.347997	3.50886	2.85618	0.854588	0.443762	13.8501	6.39946	3.5137	8.04128	adenosine kinase [Source:RGD Symbol;Acc:2046]	15	3033495	3435888	protein_coding
Known_gene	Adm	XM_008759687.1	0.495145	0.503086	0.16829	0.681636	0.913371	0.272663	0.063664	0.041189	0	0.600083	0.329947	0.246268	0.000965	adrenomedullin [Source:RGD Symbol;Acc:2047]	1	175445088	175447259	protein_coding
Known_gene	Adnp2	NM_001127373.1	-0.457744	3.8853	0.0786029	0.7792	0.950722	1.37225	0.934421	0	0.264955	0.012953	2.37413	0.013811	1.49925	ADNP homeobox 2 [Source:RGD Symbol;Acc:1308279]	18	76637785	76653056	protein_coding
Known_gene	Ado	NM_001107626.2	-0.418986	1.68622	0.043418	0.83494	0.965409	1.08021	0.587004	0.131817	0.17176	0	2.30743	0.920339	0	2-aminoethanethiol dioxygenase [Source:RGD Symbol;Acc:1308233]	20	22447994	22449176	pseudogene
Known_gene	Adora1	XM_008769552.1	-8.86026	-0.000893738	39.0392	4.1538e-10	1.09622e-07	0.092135	0.246846	0.111375	0.016545	0	0	0	0	adenosine A1 receptor [Source:RGD Symbol;Acc:2048]	13	51042248	51076852	protein_coding
Known_gene	Adora2a	NM_053294.3	0.325966	0.589789	0.21852	0.64017	0.895293	0.214731	0.033097	0	0.025301	0.222838	0.20321	0.13829	0.145183	adenosine A2a receptor [Source:RGD Symbol;Acc:2049]	20	14265252	14282873	protein_coding
Known_gene	Adora2b	NM_017161.1	1.75398	-0.00895874	5.37144	0.0204691	0.136916	0.079346	0.055173	0	0	0.531118	0.289801	0.213749	0.039348	adenosine A2B receptor [Source:RGD Symbol;Acc:2050]	10	48569555	48586365	protein_coding
Known_gene	Adpgk	XM_006243170.2	-0.71128	2.71212	0.322905	0.569867	0.858783	0.011151	0.359089	0.338264	0.506353	2.03647	0.624774	0.649808	0.343436	ADP-dependent glucokinase [Source:RGD Symbol;Acc:1306103]	8	64088913	64116832	protein_coding
Known_gene	Adprh	XM_006248360.2	-1.31976	1.48242	1.18349	0.276646	0.626881	0.045638	0.206105	0.697763	0.376454	0.093792	0.067799	0.058695	1.87027	ADP-ribosylarginine hydrolase [Source:RGD Symbol;Acc:2052]	11	64861768	64868108	protein_coding
Known_gene	Adprhl2	NM_001108680.1	0.673007	3.40349	1.26939	0.259881	0.607379	2.04004	0.663742	0.6871	0.187942	6.405	3.8821	1.83089	3.07565	ADP-ribosylhydrolase like 2 [Source:RGD Symbol;Acc:1309068]	5	144336312	144341586	protein_coding
Known_gene	Adprm	XM_006246603.2	3.94122	0.301065	5.55362	0.0184425	0.128501	0	0.018685	0	0	0.811533	0	0	0.449865	ADP-ribose/CDP-alcohol diphosphatase, manganese-dependent [Source:RGD Symbol;Acc:1309906]	10	53583276	53595827	protein_coding
Known_gene	Adra1a	XM_006252107.2	-1.56785	1.07644	4.09121	0.0431068	0.217255	0.330573	0.118842	0.05986	0.00676	0.072221	0.214277	0.056229	0.03189	adrenoceptor alpha 1A [Source:RGD Symbol;Acc:2055]	15	43298794	43392451	protein_coding
Known_gene	Adra2a	NM_012739.3	3.41467	2.26961	14.1187	0.00017163	0.00482168	0.145475	0.024469	0	0	1.09758	1.27893	0.681975	0.248781	adrenoceptor alpha 2A [Source:RGD Symbol;Acc:2056]	1	274766283	274769081	protein_coding
Known_gene	Adra2b	NM_138505.2	1.69882	-0.574177	4.22638	0.0398003	0.206445	0.010546	0.027097	0	0	0.051678	0.107054	0.085097	0.038561	adrenoceptor alpha 2B [Source:RGD Symbol;Acc:2057]	3	119805941	119809987	protein_coding
Known_gene	Adrb2	NM_012492.2	-1.02162	2.6886	4.33463	0.0373445	0.198176	0.956716	1.20732	0.301279	0.316318	1.36738	1.35089	0.711044	0.317388	adrenoceptor beta 2 [Source:RGD Symbol;Acc:2060]	18	57513793	57515834	protein_coding
Known_gene	Adrb3	XM_008771315.1	-0.573399	0.289511	0.236815	0.626516	0.890351	0.063638	0.010169	0.171706	0	0.233109	0.107133	0.073385	0.250734	adrenoceptor beta 3 [Source:RGD Symbol;Acc:2061]	16	69003868	69006632	protein_coding
Known_gene	Adrbk1	NM_012776.1	0.219019	4.63387	0.083195	0.773014	0.94855	2.3371	3.61739	0.162462	0.05553	3.21898	3.27893	3.65647	2.39806	NA	NA	NA	NA	NA
Known_gene	Adrbk2	XM_008769317.1	1.38678	5.46409	6.63539	0.00999725	0.0861471	1.24425	0.78049	0.208008	0.187217	4.82269	3.91227	0.50237	5.6999	NA	NA	NA	NA	NA
Known_gene	Adrm1	XM_006235822.1	0.304374	3.18003	0.0990611	0.752959	0.940802	1.08309	0.078027	0.166725	0.534938	3.87742	0.148395	1.86645	1.05175	adhesion regulating molecule 1 [Source:RGD Symbol;Acc:69248]	3	175548174	175552947	protein_coding
Known_gene	Adsl	NM_001130503.1	0.136465	4.02944	0.17179	0.678526	0.912567	2.41004	1.45957	0.516237	0.475323	4.83608	4.91547	1.77601	2.34065	adenylosuccinate lyase [Source:RGD Symbol;Acc:1307617]	7	122157201	122192328	protein_coding
Known_gene	Adss	NM_001105975.1	0.726275	5.87797	5.5755	0.0182135	0.127783	5.23344	4.3572	0.811086	0.921354	16.7257	10.9814	6.88801	9.18931	adenylosuccinate synthase [Source:RGD Symbol;Acc:1310508]	13	95913426	95943761	protein_coding
Known_gene	Aebp1	NM_001100970.1	1.50107	8.57642	9.01535	0.00267721	0.0360368	20.6449	9.30225	0.591832	2.601	69.2724	62.7844	32.9061	27.655	AE binding protein 1 [Source:RGD Symbol;Acc:1306922]	14	86101277	86111306	protein_coding
Known_gene	Aebp2	XM_006237595.2	12.2469	3.58106	8.83879	0.00294895	0.0382569	0	0	0	0	0	3.23804	1.15708	1.92506	AE binding protein 2 [Source:RGD Symbol;Acc:1307233]	4	174810959	174863260	protein_coding
Known_gene	Aen	NM_001108487.2	-1.38621	2.53959	2.10887	0.146447	0.444239	1.36923	0.131404	0.152816	0.21171	0.789688	0.818983	0.160764	0.106089	apoptosis enhancing nuclease [Source:RGD Symbol;Acc:1305051]	1	140584380	140593745	protein_coding
Known_gene	Aes	NM_019220.1	0.580707	5.8924	3.58473	0.0583128	0.259017	13.6208	8.80587	3.00962	2.18719	32.7475	34.9151	13.4782	20.7142	amino-terminal enhancer of split [Source:RGD Symbol;Acc:2731]	7	11013681	11018160	protein_coding
Known_gene	Afap1	NM_080900.1	3.32645	4.55221	5.82487	0.0158011	0.116357	1.18037	0	0	0	5.17537	6.84859	2.88185	2.31519	actin filament associated protein 1 [Source:RGD Symbol;Acc:619959]	14	79919717	79988110	protein_coding
Known_gene	Afap1l1	NM_001106142.1	2.79396	1.6966	1.56597	0.210794	0.545357	0.330596	0	0	0	0.917513	0.952055	0.743455	0.524271	actin filament associated protein 1-like 1 [Source:RGD Symbol;Acc:1311580]	18	57053947	57114545	protein_coding
Known_gene	Afap1l2	XM_008760580.1	0.731794	1.16375	0.34901	0.554674	0.84957	0.046264	0.080181	0.028799	0.087331	0.28139	0.186739	0.655577	0.098663	actin filament associated protein 1-like 2 [Source:RGD Symbol;Acc:1310668]	1	277730760	277827269	protein_coding
Known_gene	Aff1	NM_001107206.1	-4.22761	2.76666	11.1527	0.000839074	0.0155258	0.075004	0.125961	1.32292	0.010906	0.152632	0.08144	0.040932	0.127286	AF4/FMR2 family, member 1 [Source:RGD Symbol;Acc:1307940]	14	7226586	7384876	protein_coding
Known_gene	Aff2	XM_006229538.2	-1.87428	3.58605	2.4111	0.120478	0.39609	0.954886	0	0.239642	0.331664	0.061566	0.69965	0.285912	0.132977	NA	NA	NA	NA	NA
Known_gene	Aff3	XM_008767039.1	2.8823	3.1021	4.16736	0.04121	0.211312	0.136226	0.066623	0	0	1.07536	0.868981	0.64331	0	AF4/FMR2 family, member 3 [Source:RGD Symbol;Acc:1308527]	9	44839960	45292047	protein_coding
Known_gene	Aff4	NM_001107001.1	-0.582066	2.22866	0.167491	0.682351	0.913603	0.027103	0.169703	0	0	0.075262	0.17149	0.013279	0.032097	AF4/FMR2 family, member 4 [Source:RGD Symbol;Acc:1311694]	10	38692211	38773021	protein_coding
Known_gene	Afg3l1	NM_001108456.3	0.590421	4.86607	2.49739	0.114035	0.383992	3.35247	2.08147	0.23935	0.51376	7.33949	6.83955	2.91098	3.81599	AFG3(ATPase family gene 3)-like 1 (S. cerevisiae) [Source:RGD Symbol;Acc:1309722]	19	56272162	56299410	protein_coding
Known_gene	Afg3l2	NM_001134864.1	0.721472	5.10239	4.29992	0.0381141	0.200671	3.00896	1.56258	0.28355	0.432884	6.82651	6.18415	2.65829	3.99094	AFG3 like matrix AAA peptidase subunit 2 [Source:RGD Symbol;Acc:1305259]	18	63141418	63185510	protein_coding
Known_gene	Afmid	XM_006247823.2	0.580631	-0.0697986	0.0573048	0.810808	0.959739	0	0.107994	0	0	0.5134	0	0	0	arylformamidase [Source:RGD Symbol;Acc:1591143]	10	106828981	106844314	protein_coding
Known_gene	Aftph	XM_006251532.2	9.97332	1.0122	5.727	0.016706	0.120874	0	0	0	0	0	0.503485	0	1.29232	aftiphilin [Source:RGD Symbol;Acc:1311920]	14	104922282	104960141	protein_coding
Known_gene	Aga	XM_006253111.2	-3.44983	1.06733	11.1255	0.000851484	0.0156999	0.369568	0.283669	0.926897	0.121828	0.408663	0.077688	0.086199	0.077078	aspartylglucosaminidase [Source:RGD Symbol;Acc:1309646]	16	41222238	41234095	protein_coding
Known_gene	Agap1	NM_001108230.1	-2.89359	1.33603	3.80827	0.0510002	0.239784	0.012282	0.009649	0.0401	0.401989	0.053276	0.316316	0.007794	0.030986	ArfGAP with GTPase domain, ankyrin repeat and PH domain 1 [Source:RGD Symbol;Acc:1309244]	9	96621586	97030163	protein_coding
Known_gene	Agap2	XM_006241499.2	-3.2678	1.40729	1.46706	0.22581	0.564013	0.291603	0	0	0	0.055331	0	0	0	ArfGAP with GTPase domain, ankyrin repeat and PH domain 2 [Source:RGD Symbol;Acc:628844]	7	70364813	70377422	protein_coding
Known_gene	Agap3	NM_001108616.1	-2.45653	2.66121	9.06669	0.00260308	0.0352936	0.185668	0.159583	0.592028	0.362651	0.195477	0.290675	0.300593	0.176344	ArfGAP with GTPase domain, ankyrin repeat and PH domain 3 [Source:RGD Symbol;Acc:1310751]	4	7202330	7253072	protein_coding
Known_gene	Agbl3	XM_008762844.1	-1.16478	2.56959	5.29669	0.0213659	0.140682	0.307931	0.375945	0.068935	0.093882	0.380462	0.289309	0.197257	0.108667	ATP/GTP binding protein-like 3 [Source:RGD Symbol;Acc:1561995]	4	62299044	62376533	protein_coding
Known_gene	Agbl5	XM_006239807.2	-1.60215	1.80609	1.12702	0.288412	0.639022	0.326116	0.362553	0.06742	0.110458	0.431253	0.265669	0.133039	0	ATP/GTP binding protein-like 5 [Source:RGD Symbol;Acc:1598311]	6	26838036	26855658	protein_coding
Known_gene	Ager	NM_053336.2	0.336201	1.84423	0.375891	0.53981	0.840191	0.902211	0.184537	0.144185	0.174656	1.15673	1.30306	1.06585	0.66533	advanced glycosylation end product-specific receptor [Source:RGD Symbol;Acc:69258]	20	4363152	4366079	protein_coding
Known_gene	Agfg1	NM_001135596.1	0.296104	4.77693	0.750779	0.38623	0.734113	2.57556	1.81522	0.538748	0.289172	5.12861	4.02834	2.13546	3.50053	ArfGAP with FG repeats 1 [Source:RGD Symbol;Acc:1560041]	9	88607508	88662224	protein_coding
Known_gene	Agfg2	XM_006249141.2	-0.521851	3.24619	0.0499721	0.823112	0.96269	1.59503	1.08776	0	0	2.42699	0	0	1.12411	ArfGAP with FG repeats 2 [Source:RGD Symbol;Acc:1306590]	12	22082057	22118220	protein_coding
Known_gene	Aggf1	XM_006231820.2	0.619262	4.34076	2.46487	0.116418	0.388113	1.90362	1.07923	0.219685	0.142341	4.08985	3.62101	1.43321	2.09673	angiogenic factor with G patch and FHA domains 1 [Source:RGD Symbol;Acc:1310888]	2	25069620	25095106	protein_coding
Known_gene	Agk	NM_001127497.1	10.269	1.89449	9.70974	0.00183294	0.0276496	0	0	0	0	3.06298	1.4546	0	0.969361	acylglycerol kinase [Source:RGD Symbol;Acc:1562046]	4	68483320	68560801	protein_coding
Known_gene	Agl	XM_006233229.2	5.50117	3.19603	2.07409	0.149819	0.450238	0	0.01005	0	0.005045	0.01147	0	0.085374	1.92044	amylo-alpha-1, 6-glucosidase, 4-alpha-glucanotransferase [Source:RGD Symbol;Acc:1306376]	2	219788234	219842986	protein_coding
Known_gene	Agmat	NM_001048185.1	1.0813	0.349721	2.31067	0.128489	0.411703	0.081613	0.112105	0.021707	0.016256	0.732636	0.657034	0.024971	0.178187	agmatinase [Source:RGD Symbol;Acc:1308424]	5	160306727	160321066	protein_coding
Known_gene	Agmo	NM_001135899.1	0.657788	-0.35471	0.443674	0.505355	0.820193	0.018561	0.090361	0	0.00743	0.0249	0.219454	0.16466	0.022877	alkylglycerol monooxygenase [Source:RGD Symbol;Acc:1312038]	6	56846789	57193961	protein_coding
Known_gene	Ago1	NM_001191765.1	0.810919	2.95098	0.704384	0.401315	0.745849	0.325848	0.230649	0	0.005369	0.541738	0.665804	0.19944	0.395515	argonaute 1, RISC catalytic component [Source:RGD Symbol;Acc:1304619]	5	144448792	144479306	protein_coding
Known_gene	Ago2	NM_021597.1	-0.559352	4.85115	0.175254	0.675484	0.911636	5.06105	3.67533	0	0	0.674766	2.3768	3.81632	0.991788	argonaute 2, RISC catalytic component [Source:RGD Symbol;Acc:621255]	7	114339434	114380613	protein_coding
Known_gene	Ago3	XM_008764024.1	-11.8993	3.77248	12.7833	0.000349721	0.0082592	0.858246	0.68892	0	0	0	0	0	0	argonaute 3, RISC catalytic component [Source:RGD Symbol;Acc:1309163]	5	144364269	144436509	protein_coding
Known_gene	Ago4	XM_006238862.2	0.156219	2.89707	0.0974707	0.754886	0.941458	0.327209	0.157362	0.022594	0.045228	0.437348	0.437238	0.151134	0.345994	argonaute 4, RISC catalytic component [Source:RGD Symbol;Acc:1304583]	5	144504938	144556889	protein_coding
Known_gene	Agpat1	XM_006255972.1	7.33305	0.23336	8.37982	0.0037941	0.0451405	0	0	0	0	0	0.003683	0.286723	0.150035	1-acylglycerol-3-phosphate O-acyltransferase 1 [Source:RGD Symbol;Acc:1303287]	20	4369178	4378269	protein_coding
Known_gene	Agpat3	XM_006256243.2	0.601325	3.29202	0.243241	0.621875	0.887907	0	0.585828	0.202547	0	0.619791	1.48875	0.692237	0.573648	1-acylglycerol-3-phosphate O-acyltransferase 3 [Source:RGD Symbol;Acc:1305787]	20	11114164	11144806	protein_coding
Known_gene	Agpat4	NM_133406.1	1.97357	4.55759	3.59977	0.0577876	0.257437	2.46594	1.54437	0	0	9.49077	7.69125	3.34701	6.15745	1-acylglycerol-3-phosphate O-acyltransferase 4 [Source:RGD Symbol;Acc:619916]	1	48719633	48825364	protein_coding
Known_gene	Agpat5	NM_001134744.1	0.296344	2.40794	0.0099286	0.920628	0.988164	0	1.40971	0	0	3.25463	1.55464	0	0	1-acylglycerol-3-phosphate O-acyltransferase 5 [Source:RGD Symbol;Acc:1306405]	16	75812997	75855745	protein_coding
Known_gene	Agpat6	NM_001047849.1	0.602433	5.3524	4.23447	0.039611	0.20579	3.38729	1.54606	0.564385	0.557664	8.43278	6.86806	3.42353	3.73841	NA	NA	NA	NA	NA
Known_gene	Agpat9	XM_008770020.1	0.464961	2.0717	0.263168	0.607952	0.880557	0.308576	0.263756	0.045396	0.031332	0.850641	0.74338	0.260756	0.308848	NA	NA	NA	NA	NA
Known_gene	Agps	NM_053350.2	0.780344	3.77671	1.73622	0.187618	0.512697	1.33083	1.02856	0.163186	0.378344	3.02108	2.58841	0.852094	5.27236	alkylglycerone phosphate synthase [Source:RGD Symbol;Acc:620364]	3	62648447	62749153	protein_coding
Known_gene	Agrn	XM_006239542.2	2.37924	5.92906	1.51563	0.218282	0.554807	2.11646	0	0	0	5.41534	7.40144	3.41332	0	agrin [Source:RGD Symbol;Acc:2067]	5	173589819	173622645	protein_coding
Known_gene	Agt	XM_008772597.1	-2.28013	1.85128	5.12909	0.0235281	0.150334	0.525007	0.045584	0.752851	0.01198	0.302363	0.4857	0.144793	0.124626	angiotensinogen [Source:RGD Symbol;Acc:2069]	19	57321640	57333433	protein_coding
Known_gene	Agtpbp1	XM_008771437.1	0.524337	3.32404	0.192272	0.661032	0.905876	1.19075	0.179531	0	0.204597	0.679634	0.368858	1.93134	0.631456	ATP/GTP binding protein 1 [Source:RGD Symbol;Acc:1306307]	17	5511385	5614435	protein_coding
Known_gene	Agtr1a	NM_030985.4	9.34164	1.30822	11.2662	0.000789294	0.0148691	0	0	0	0	1.25141	0.472886	0.732302	0	angiotensin II receptor, type 1a [Source:RGD Symbol;Acc:2070]	17	35907108	35958077	protein_coding
Known_gene	Agtr2	NM_012494.3	-3.27054	0.0054895	6.97417	0.00826944	0.0756763	0.265566	0.632405	0.285121	0.086649	0.095998	0.267292	0.042934	0	angiotensin II receptor, type 2 [Source:RGD Symbol;Acc:2072]	X	119390013	119393842	protein_coding
Known_gene	Agtrap	NM_001007654.1	0.229802	3.75392	0.269396	0.603737	0.878143	2.19142	1.18132	0.250268	0.18844	2.96951	2.87343	1.89207	1.58227	angiotensin II receptor-associated protein [Source:RGD Symbol;Acc:1359346]	5	164886813	164898420	protein_coding
Known_gene	Ahctf1	XM_006250386.2	-2.01919	4.20424	1.86527	0.172018	0.487697	0.109301	0.032281	0.59353	0.693329	0.032836	2.06834	0.054815	0.023187	AT hook containing transcription factor 1 [Source:RGD Symbol;Acc:1561291]	13	98023430	98078946	protein_coding
Known_gene	Ahcy	NM_017201.1	0.165254	4.27786	0.214592	0.643192	0.896676	2.71738	1.4236	0.417208	0.421477	5.8392	3.98387	1.82569	2.11076	adenosylhomocysteinase [Source:RGD Symbol;Acc:69260]	3	150587833	150603082	protein_coding
Known_gene	Ahcyl1	XM_006233167.1	5.01362	-0.446083	6.98589	0.0082155	0.0754203	0.020444	0	0	0	0.573	0.536016	0.380836	0	adenosylhomocysteinase-like 1 [Source:RGD Symbol;Acc:1309768]	2	210438893	210473761	protein_coding
Known_gene	Ahcyl2	XM_008762770.1	-2.23339	0.602908	3.55067	0.0595214	0.262096	0.049168	0.026265	0	0.029052	0.021365	0.017104	0	0.024158	adenosylhomocysteinase-like 2 [Source:RGD Symbol;Acc:1564895]	4	57050214	57199900	protein_coding
Known_gene	Ahdc1	XM_008764151.1	10.1973	1.0575	7.97234	0.00474975	0.051945	0	0	0	0	0.696509	0.017078	0.718226	0	AT hook, DNA binding motif, containing 1 [Source:RGD Symbol;Acc:1310031]	5	151211342	151277165	protein_coding
Known_gene	Ahr	NM_013149.2	1.66184	2.20301	2.2867	0.130487	0.415051	0.711392	0	0	0.006685	1.01167	1.34093	0.569675	0.545383	aryl hydrocarbon receptor [Source:RGD Symbol;Acc:2074]	6	54963990	55001464	protein_coding
Known_gene	Ahrr	NM_001024285.1	2.38325	-0.164737	8.89603	0.00285791	0.0375401	0.009138	0.005841	0	0.006697	0.193791	0.051074	0.050875	0.084375	aryl-hydrocarbon receptor repressor [Source:RGD Symbol;Acc:1559857]	1	31603297	31698329	protein_coding
Known_gene	Ahsa1	NM_001115034.1	0.491916	4.32484	1.1528	0.282963	0.634355	4.16841	3.10452	0.242054	0.637669	8.89898	7.21795	4.38157	4.2704	activator of Hsp90 ATPase activity 1 [Source:RGD Symbol;Acc:1589285]	6	111296417	111304224	protein_coding
Known_gene	Ahsa2	XM_006251540.2	10.1071	2.35578	54.2675	1.74969e-13	1.03896e-10	0	0	0	0	0.773824	2.35926	0.443563	1.24768	activator of HSP90 ATPase homolog 2 [Source:RGD Symbol;Acc:1307171]	14	108265207	108273938	protein_coding
Known_gene	Ahsp	NM_001106299.1	-2.32878	3.65876	3.69234	0.054663	0.24929	4.00705	2.6988	1.76042	0.922384	3.52841	0.691397	0	1.70927	alpha hemoglobin stabilizing protein [Source:RGD Symbol;Acc:1306725]	1	199720038	199721010	protein_coding
Known_gene	Aida	NM_001127600.1	1.30156	5.2059	12.2984	0.000453342	0.00992831	1.41283	0.775874	0.58789	0.742657	8.9101	9.17977	4.92392	4.42824	axin interactor, dorsalization associated [Source:RGD Symbol;Acc:1592746]	13	101698096	101724923	protein_coding
Known_gene	Aif1	NM_017196.3	1.99405	3.38041	8.38136	0.00379089	0.0451306	1.79704	0.858815	0	0.353381	10.9158	6.30147	1.25871	9.12763	allograft inflammatory factor 1 [Source:RGD Symbol;Acc:61924]	20	5161333	5166448	protein_coding
Known_gene	Aif1l	NM_001108578.1	0.625883	2.28359	0.720837	0.39587	0.741577	0.241376	0.150926	0.101334	0.020072	0.890093	0.330455	0.660917	0.100741	allograft inflammatory factor 1-like [Source:RGD Symbol;Acc:1305081]	3	9237944	9262628	protein_coding
Known_gene	Aifm1	NM_031356.1	0.504758	3.99336	1.79333	0.180521	0.502232	1.74912	1.43765	0.36931	0.213829	5.41362	3.36286	1.59809	2.6816	apoptosis inducing factor, mitochondria associated 1 [Source:RGD Symbol;Acc:620817]	X	135304066	135343087	protein_coding
Known_gene	Aifm2	XM_006256452.2	2.76755	-0.175341	12.7849	0.00034943	0.0082592	0.078546	0.013847	0	0	0.676685	0.387673	0.242496	0.253611	apoptosis inducing factor, mitochondria associated 2 [Source:RGD Symbol;Acc:1304964]	20	31339787	31352906	protein_coding
Known_gene	Aifm3	XM_008768873.1	0.490968	1.16044	0.393545	0.530442	0.834971	0.221988	0.111165	0.01944	0	0.154862	0.440341	0.207555	0.12295	apoptosis inducing factor, mitochondria associated 3 [Source:RGD Symbol;Acc:1306028]	11	87366621	87380704	protein_coding
Known_gene	Aig1	XM_008758604.1	-0.85418	2.66606	2.71309	0.0995283	0.355729	0.18853	0.325816	0.16854	0.135201	0.432519	0.513484	0.284953	0.203458	androgen-induced 1 [Source:RGD Symbol;Acc:1562920]	1	7816838	8038665	protein_coding
Known_gene	Aim1	XM_008773031.1	-0.53316	3.43336	1.05628	0.304066	0.654177	0.621536	0.299417	0.074923	0.054999	0.54735	0.475703	0.227562	0.319732	NA	NA	NA	NA	NA
Known_gene	Aim2	XM_008769802.1	-0.982211	0.577454	0.618559	0.431583	0.767045	0.169237	0.087491	0	0.061998	0.180862	0	0	0.22243	absent in melanoma 2 [Source:RGD Symbol;Acc:1307283]	13	91954138	91962588	protein_coding
Known_gene	Aimp1	NM_053757.1	0.634981	3.33168	2.01185	0.156075	0.460581	2.53999	1.30035	0.138948	0.522771	6.82682	4.25019	2.23133	3.25012	aminoacyl tRNA synthetase complex-interacting multifunctional protein 1 [Source:RGD Symbol;Acc:620466]	2	237727764	237751378	protein_coding
Known_gene	Aimp2	NM_001037348.1	1.65579	2.41882	5.32994	0.0209621	0.138723	0.903658	0.647923	0	0.020956	2.59333	3.68629	1.10544	2.00448	aminoacyl tRNA synthetase complex-interacting multifunctional protein 2 [Source:RGD Symbol;Acc:1560787]	12	12738812	12748345	protein_coding
Known_gene	Aip	NM_172327.2	-0.383192	3.13882	0.264663	0.606935	0.879841	1.6882	0.187911	0.415953	0.457394	0.446284	1.26221	1.19911	2.10243	aryl-hydrocarbon receptor-interacting protein [Source:RGD Symbol;Acc:628619]	1	219361860	219374014	protein_coding
Known_gene	Ajuba	NM_053503.1	1.26122	3.7921	8.41337	0.00372471	0.0445243	0.947632	0.256664	0.181104	0.097688	2.69879	2.55586	1.56088	1.38126	ajuba LIM protein [Source:RGD Symbol;Acc:620407]	15	33208216	33218456	protein_coding
Known_gene	Ak2	NM_001033967.2	2.04311	5.00902	4.90891	0.0267186	0.161765	3.87657	1.90955	0	0.022125	17.363	10.1152	3.88903	10.0958	adenylate kinase 2 [Source:RGD Symbol;Acc:2077]	5	147185474	147204050	protein_coding
Known_gene	Ak3	NM_013218.1	1.04864	5.06706	9.87624	0.00167426	0.0258684	5.83277	4.06836	0.850677	1.09168	23.2045	15.4518	7.74992	12.9161	adenylate kinase 3 [Source:RGD Symbol;Acc:619885]	1	247144491	247169693	protein_coding
Known_gene	Ak4	XM_006238445.2	-0.861809	2.15615	0.954769	0.328508	0.678783	0.178637	0.491796	0.157833	0.043617	0.191436	0.103235	0.473429	0.268845	adenylate kinase 4 [Source:RGD Symbol;Acc:2078]	5	120250616	120305897	protein_coding
Known_gene	Ak6	NM_001012463.3	1.06939	2.49704	3.98372	0.045942	0.225965	1.1194	0.932079	0.053005	0.123098	4.88836	2.83979	1.5402	1.47499	adenylate kinase 6 [Source:RGD Symbol;Acc:7387335]	2	30664217	30676464	protein_coding
Known_gene	Akap1	NM_053665.1	1.26735	3.05582	1.55516	0.212375	0.547366	0.557736	0.756999	0	0	2.26842	1.93535	0.63369	1.1782	A-kinase anchoring protein 1 [Source:RGD Symbol;Acc:620826]	10	76151038	76166276	protein_coding
Known_gene	Akap10	XM_006246509.2	-0.804128	4.49476	4.15973	0.0413961	0.211908	0.393203	0.440817	0.270593	0.166743	0.629683	0.748169	0.300262	0.5472	A-kinase anchoring protein 10 [Source:RGD Symbol;Acc:1308869]	10	48150902	48210074	protein_coding
Known_gene	Akap11	XM_008770889.1	0.421964	2.66464	0.285611	0.593047	0.871998	0.333665	0.218996	0	0.062244	1.05701	0.564637	0.149104	0.23853	A-kinase anchoring protein 11 [Source:RGD Symbol;Acc:2079]	15	60722160	60766579	protein_coding
Known_gene	Akap12	XM_006227847.2	3.46634	1.09496	3.02293	0.0820949	0.317914	0.029638	0.012629	0	0	0.025508	1.01421	0	0.008014	A-kinase anchoring protein 12 [Source:RGD Symbol;Acc:70988]	1	40816107	40906581	protein_coding
Known_gene	Akap13	XM_006229384.2	7.95336	4.17926	8.92898	0.00280681	0.0371226	0	0.003547	0	0	2.21185	1.11236	0	0	A-kinase anchoring protein 13 [Source:RGD Symbol;Acc:727893]	1	137014272	137315272	protein_coding
Known_gene	Akap17a	XM_006248999.2	-8.82459	1.38459	4.59607	0.0320453	0.181228	0.869283	0	0	0	0	0	0	0	A-kinase anchoring protein 17A [Source:RGD Symbol;Acc:1564640]	12	18526422	18531161	protein_coding
Known_gene	Akap17b	XM_002730183.4	-0.574948	3.3608	2.08644	0.148612	0.448255	0.807761	0.556114	0.153514	0.154428	0.933388	0.759165	0.284725	0.777056	A kinase (PRKA) anchor protein 17B [Source:RGD Symbol;Acc:1566363]	X	123217326	123254557	protein_coding
Known_gene	Akap2	NM_001011974.1	10.3464	2.09815	5.14988	0.0232479	0.14919	0	0	0	0	0	0	1.9236	0	A-kinase anchoring protein 2 [Source:RGD Symbol;Acc:1305135]	5	74874306	74982401	protein_coding
Known_gene	Akap5	NM_133515.2	-0.812368	0.254801	1.62938	0.201789	0.533429	0.225066	0.03403	0	0.034987	0.168705	0.12348	0.055002	0.038436	A-kinase anchoring protein 5 [Source:RGD Symbol;Acc:620829]	6	99356509	99361909	protein_coding
Known_gene	Akap6	NM_022618.1	1.21006	1.92762	0.518898	0.471312	0.79816	0	0.11696	0	0	0.013794	0.02077	0.311544	0.025381	A-kinase anchoring protein 6 [Source:RGD Symbol;Acc:69412]	6	73553210	73990534	protein_coding
Known_gene	Akap7	NM_001001801.3	-0.0487993	0.447109	0.000671469	0.979327	1	0.92372	0	0	0	0	1.30172	0	0.131121	A-kinase anchoring protein 7 [Source:RGD Symbol;Acc:1303071]	1	21141970	21263850	protein_coding
Known_gene	Akap8	NM_053855.1	-0.823135	4.54315	0.911141	0.339812	0.691292	2.34858	1.81312	0.005614	0.704784	2.14231	3.0017	0.092202	1.71861	A-kinase anchoring protein 8 [Source:RGD Symbol;Acc:620832]	7	14324104	14351918	protein_coding
Known_gene	Akap8l	NM_001013946.1	0.561431	1.81387	0.208261	0.648134	0.899108	0.593413	0.309765	0	0.168417	0.749797	2.84575	0.443298	0.033355	A-kinase anchoring protein 8 like [Source:RGD Symbol;Acc:1359200]	7	14340170	14369821	protein_coding
Known_gene	Akap9	XM_006236023.2	-0.472387	5.84055	0.0987578	0.753325	0.940802	2.32604	1.35372	0	0.537767	1.95421	2.57342	0.478822	1.85551	A-kinase anchoring protein 9 [Source:RGD Symbol;Acc:620833]	4	27195346	27331582	protein_coding
Known_gene	Akip1	XM_006229990.1	0.875943	-0.627669	0.234476	0.628225	0.891028	0	0.204849	0	0	0.336869	0	0	0.486364	A-kinase interacting protein 1 [Source:RGD Symbol;Acc:1306959]	1	174330695	174339494	protein_coding
Known_gene	Akirin1	NM_001030054.1	0.143588	3.92934	0.0451255	0.831773	0.964651	1.68396	1.75987	0.017071	0.553156	3.82388	3.09006	0.845212	2.95795	akirin 1 [Source:RGD Symbol;Acc:1585989]	5	141415075	141430659	protein_coding
Known_gene	Akirin2	NM_001039914.2	0.423878	4.04068	1.13922	0.285818	0.636949	3.2561	2.25385	0.466431	0.339487	7.33012	5.7192	3.34567	2.71397	akirin 2 [Source:RGD Symbol;Acc:1307791]	5	50002184	50016539	protein_coding
Known_gene	Akna	XM_006238255.2	4.24789	-0.690206	1.51485	0.218401	0.554807	0.001184	0	0	0	0	0.101513	0	0.03204	AT-hook transcription factor [Source:RGD Symbol;Acc:1308202]	5	79184088	79222687	protein_coding
Known_gene	Aknad1	XM_008761422.1	-0.471174	0.413185	0.187722	0.664819	0.907167	0.059653	0.042251	0	0	0.127295	0.007319	0	0.028024	AKNA domain containing 1 [Source:RGD Symbol;Acc:1583957]	2	211546560	211585332	protein_coding
Known_gene	Akr1a1	NM_031000.3	-0.996296	2.43619	2.46305	0.116552	0.388359	1.49432	0.702568	1.26968	0.646303	1.63656	1.81818	2.05268	0.924377	aldo-keto reductase family 1 member A1 [Source:RGD Symbol;Acc:68346]	5	135482068	135498822	protein_coding
Known_gene	Akr1b1	NM_012498.1	0.541027	5.12497	2.65658	0.103122	0.362817	5.89377	4.32927	0.821567	1.31072	17.9669	11.7449	5.46257	9.52749	aldo-keto reductase family 1 member B [Source:RGD Symbol;Acc:2092]	4	61706864	61720956	protein_coding
Known_gene	Akr1b1-ps2	rna19414	-0.0674275	0.345889	0.015334	0.90145	0.984022	0.266818	0.186239	0.136415	0.065783	0.623735	0.482132	0.281859	0.346874	NA	NA	NA	NA	NA
Known_gene	Akr1b7	XM_008762756.1	-2.32309	-0.0353892	1.1801	0.277336	0.62779	0.066035	0.310479	0.068513	0.051773	0	0.139536	0.100126	0	aldo-keto reductase family 1, member B7 [Source:RGD Symbol;Acc:620257]	4	61850348	61862526	protein_coding
Known_gene	Akr1b8	NM_173136.1	3.18225	1.95088	13.6488	0.000220384	0.00584565	0.351919	0.085969	0	0	2.9812	1.94942	0.841893	1.83155	aldo-keto reductase family 1, member B8 [Source:RGD Symbol;Acc:708475]	4	61771970	61828657	protein_coding
Known_gene	Akr1c14	NM_138547.2	-0.788862	2.9691	2.03784	0.153427	0.456174	0.652348	0.660025	0.513948	0.303516	1.3687	0.866875	0.496063	1.18032	aldo-keto reductase family 1, member C14 [Source:RGD Symbol;Acc:708361]	17	69806065	69827112	protein_coding
Known_gene	Akr1c19	XM_008771866.1	-1.90195	0.617212	4.39648	0.0360132	0.193485	0.344836	0.266306	0.020576	0.052531	0.242444	0.063561	0.039321	0.079026	aldo-keto reductase family 1, member C19 [Source:RGD Symbol;Acc:1562954]	17	69654170	69675203	protein_coding
Known_gene	Akr1e2	NM_001008342.1	-0.116158	1.56518	0.0527433	0.818357	0.961212	0.698121	0.620414	0.077106	0.138059	1.40841	0.58783	0.428958	0.948368	aldo-keto reductase family 1, member E2 [Source:RGD Symbol;Acc:1309599]	17	69365453	69379947	protein_coding
Known_gene	Akr7a2	NM_134407.1	0.98895	3.12094	0.964378	0.326086	0.676969	2.03157	1.43753	0	0	1.51262	4.26704	1.8739	3.16359	aldo-keto reductase family 7, member A2 [Source:RGD Symbol;Acc:620311]	5	157759416	157768471	protein_coding
Known_gene	Akt1	XM_006240631.2	1.33575	6.38574	4.67859	0.0305408	0.175564	8.29186	4.00729	0.396077	0.116427	20.1705	16.5303	9.48968	11.3383	AKT serine/threonine kinase 1 [Source:RGD Symbol;Acc:2081]	6	137218376	137236258	protein_coding
Known_gene	Akt1s1	XM_006229004.2	-3.4159	0.948749	4.4796	0.0343017	0.187883	0.882187	0.116807	0.360037	0	0.209906	0.002201	0.096029	0	AKT1 substrate 1 [Source:RGD Symbol;Acc:1312049]	1	100845563	100851960	protein_coding
Known_gene	Akt2	XM_008759108.1	-2.50763	2.66871	5.47079	0.0193369	0.132429	0.359982	0.010802	0.483495	0.017409	0.18484	0.129945	0.088209	0.150133	AKT serine/threonine kinase 2 [Source:RGD Symbol;Acc:2082]	1	84411726	84450162	protein_coding
Known_gene	Aktip	NM_001011926.1	0.850095	3.21737	1.54059	0.21453	0.549925	0.627103	1.1088	0	0.307054	2.80761	3.54291	1.46627	1.43903	AKT interacting protein [Source:RGD Symbol;Acc:1311170]	19	17290178	17300050	protein_coding
Known_gene	Alad	NM_012899.2	-1.01009	3.22523	0.689048	0.406488	0.749839	2.99594	2.25171	0	0.053975	3.61663	1.96878	0.240141	0	aminolevulinate dehydratase [Source:RGD Symbol;Acc:2083]	5	78368867	78379346	protein_coding
Known_gene	Alas1	NM_024484.2	-0.956974	4.58093	5.81451	0.0158945	0.116698	4.21667	4.22333	0.775256	0.785394	5.46382	3.29037	1.22188	2.85249	5'-aminolevulinate synthase 1 [Source:RGD Symbol;Acc:68392]	8	114927722	114940177	protein_coding
Known_gene	Aldh16a1	XM_006229100.1	2.38736	1.93045	4.8587	0.027507	0.164834	0.130275	0.038002	0	0.024517	0.369594	0.34193	0.62079	0.660343	aldehyde dehydrogenase 16 family, member A1 [Source:RGD Symbol;Acc:1566295]	1	101138248	101151320	protein_coding
Known_gene	Aldh18a1	XM_006231346.1	2.38553	2.7077	1.43103	0.231597	0.572337	0	0.352476	0	0	0	0.846017	1.47515	0.561147	aldehyde dehydrogenase 18 family, member A1 [Source:RGD Symbol;Acc:1311431]	1	259057402	259089642	protein_coding
Known_gene	Aldh1a3	NM_153300.1	-0.978494	1.3743	0.95042	0.329612	0.680059	0.613635	0.296146	0	0.091258	0.664454	0.567041	0	0.0676	aldehyde dehydrogenase 1 family, member A3 [Source:RGD Symbol;Acc:628662]	1	127301128	127337882	protein_coding
Known_gene	Aldh1l1	NM_022547.1	0.360432	0.579263	0.303747	0.581543	0.865632	0.131765	0.090561	0	0.022319	0.384235	0.295777	0.052587	0.091515	aldehyde dehydrogenase 1 family, member L1 [Source:RGD Symbol;Acc:621294]	4	123516788	123557501	protein_coding
Known_gene	Aldh2	XM_006249385.2	0.322927	5.57846	1.00147	0.316955	0.666968	7.28089	3.13579	1.07673	0.997124	11.7738	12.6111	4.80893	7.30727	aldehyde dehydrogenase 2 family (mitochondrial) [Source:RGD Symbol;Acc:69219]	12	40466495	40498752	protein_coding
Known_gene	Aldh3a1	NM_031972.1	0.0853646	0.839804	0.00380252	0.95083	0.995041	0.33557	0.021604	0	0.034825	0.715296	0.109219	0.143455	0	aldehyde dehydrogenase 3 family, member A1 [Source:RGD Symbol;Acc:2088]	10	47490153	47499876	protein_coding
Known_gene	Aldh3a2	XM_006246529.2	-1.92067	2.39604	3.44526	0.0634333	0.273035	0.105133	0.135815	0.407239	0.312085	0.283172	0.344365	0.001595	0.542007	aldehyde dehydrogenase 3 family, member A2 [Source:RGD Symbol;Acc:61866]	10	47525493	47546345	protein_coding
Known_gene	Aldh3b1	NM_001006998.1	4.67517	0.739164	4.06191	0.0438608	0.219877	0	0	0	0	0.031382	0.022617	0.004969	0.027817	aldehyde dehydrogenase 3 family, member B1 [Source:RGD Symbol;Acc:1359546]	1	219145459	219186860	protein_coding
Known_gene	Aldh4a1	NM_001134698.1	-0.69735	2.81573	1.38974	0.238449	0.581912	0.782838	0.557776	0.072404	0.154517	1.11019	0.77443	0.070122	0.536563	NA	NA	NA	NA	NA
Known_gene	Aldh5a1	rna53743	-1.69407	0.269411	1.0955	0.295256	0.646146	0.22571	0.218096	0	0	0.30837	0.012956	0.004498	0	aldehyde dehydrogenase 5 family, member A1 [Source:RGD Symbol;Acc:621422]	17	42133076	42159413	protein_coding
Known_gene	Aldh6a1	XM_006240354.2	-1.99868	4.44657	8.93769	0.00279345	0.0370226	1.93322	2.83346	0.605417	0.872886	2.80329	1.36478	0.691132	0.045467	aldehyde dehydrogenase 6 family, member A1 [Source:RGD Symbol;Acc:621556]	6	108146582	108167185	protein_coding
Known_gene	Aldh7a1	NM_001271105.1	0.652118	4.68075	3.09848	0.0783656	0.30922	2.77816	2.01325	0.387643	0.679224	9.45938	5.38644	3.14472	5.0297	aldehyde dehydrogenase 7 family, member A1 [Source:RGD Symbol;Acc:1308614]	18	51619007	51651267	protein_coding
Known_gene	Aldh8a1	XM_006227674.2	5.70385	-0.947322	7.895	0.00495718	0.0536521	0	0	0	0	0.027108	0	0.043735	0.10726	aldehyde dehydrogenase 8 family, member A1 [Source:RGD Symbol;Acc:1590218]	1	16910069	16930481	protein_coding
Known_gene	Aldh9a1	NM_022273.2	0.268026	4.51785	0.722493	0.395327	0.741466	2.32053	1.9441	0.473323	0.578287	6.48488	4.11024	2.26629	3.53322	aldehyde dehydrogenase 9 family, member A1 [Source:RGD Symbol;Acc:68409]	13	85580828	85597493	protein_coding
Known_gene	Aldoa	XM_006230210.2	10.4508	1.97041	17.984	2.22771e-05	0.000952591	0	0	0	0	3.64215	2.5785	0.836066	0.923914	aldolase, fructose-bisphosphate A [Source:RGD Symbol;Acc:2089]	1	198228387	198233588	protein_coding
Known_gene	Aldoc	NM_012497.1	-2.13202	2.71676	8.79047	0.00302809	0.0388497	1.83207	3.36984	0.098467	0.694047	1.07797	1.18266	0.668858	0.32435	aldolase, fructose-bisphosphate C [Source:RGD Symbol;Acc:2091]	10	65586504	65590126	protein_coding
Known_gene	Alg1	XM_008767492.1	-0.911431	2.24957	2.13263	0.144194	0.440287	0.821327	0.403483	0.195451	0.110423	0.255079	0.543671	0.524947	0.388775	ALG1, chitobiosyldiphosphodolichol beta-mannosyltransferase [Source:RGD Symbol;Acc:1310700]	10	10539930	10550138	protein_coding
Known_gene	Alg10	NM_139101.2	0.167697	3.82115	0.130066	0.718364	0.928297	1.54692	0.973357	0.086893	0.488934	3.18841	2.17691	1.27768	1.93679	ALG10, alpha-1,2-glucosyltransferase [Source:RGD Symbol;Acc:708500]	7	131330913	131336183	protein_coding
Known_gene	Alg11	XM_006253354.2	-10.2548	1.66081	7.26788	0.00701987	0.0681308	0.462296	0.575465	0	0	0	0	0	0	ALG11, alpha-1,2-mannosyltransferase [Source:RGD Symbol;Acc:1564725]	16	74857562	74864816	protein_coding
Known_gene	Alg12	NM_001108104.2	0.669469	2.78103	1.01016	0.314864	0.665033	1.01121	0.589568	0	0.123432	2.76512	1.77321	0.414441	1.13837	ALG12, alpha-1,6-mannosyltransferase [Source:RGD Symbol;Acc:1304826]	7	129798663	129812388	protein_coding
Known_gene	Alg13	NM_001013951.1	-0.0910403	2.45583	0.0428229	0.836059	0.965876	0.701459	1.0263	0.227312	0.157083	2.05879	1.67264	0.673743	0.866818	NA	NA	NA	NA	NA
Known_gene	Alg14	XM_008761465.1	-1.77998	-0.0843754	1.19243	0.27484	0.624739	0.129979	0	0.24697	0.017801	0.035184	0.391893	0	0.080757	ALG14, UDP-N-acetylglucosaminyltransferase subunit [Source:RGD Symbol;Acc:1312003]	2	224851383	224931459	protein_coding
Known_gene	Alg2	NM_001100710.1	-0.174854	4.25563	0.176531	0.674372	0.910953	2.06042	1.95516	0.26445	0.312538	4.53297	2.78921	1.1289	1.44047	ALG2, alpha-1,3/1,6-mannosyltransferase [Source:RGD Symbol;Acc:1309940]	5	63187468	63192025	protein_coding
Known_gene	Alg3	XM_006248558.2	1.66437	0.142584	1.60262	0.205533	0.537909	0.01283	0.065598	0	0	0.058179	0.18688	0.067756	0.250589	ALG3, alpha-1,3- mannosyltransferase [Source:RGD Symbol;Acc:1306004]	11	83986230	83991706	protein_coding
Known_gene	Alg5	NM_001025407.1	0.616301	3.77643	0.80878	0.368481	0.71908	2.42489	1.80786	0	0.520829	5.85496	4.19192	2.52498	3.28041	ALG5, dolichyl-phosphate beta-glucosyltransferase [Source:RGD Symbol;Acc:1308900]	2	143932739	143946466	protein_coding
Known_gene	Alg6	NM_001033709.1	-0.560022	2.83693	1.78665	0.181335	0.503908	0.69249	0.576659	0.145292	0.238589	1.31941	0.827279	0.513576	0.419926	ALG6, alpha-1,3-glucosyltransferase [Source:RGD Symbol;Acc:1308815]	5	118418799	118469376	protein_coding
Known_gene	Alg8	NM_001034127.1	0.266286	2.83126	0.433451	0.510301	0.823034	0.88494	0.63319	0.184667	0.180905	2.16608	1.86197	0.780018	1.06948	ALG8, alpha-1,3-glucosyltransferase [Source:RGD Symbol;Acc:1305468]	1	162342051	162362141	protein_coding
Known_gene	Alg9	XM_008766322.1	0.273746	3.61701	0.647475	0.421017	0.760292	0.799308	0.710036	0.257822	0.203302	2.41835	1.83877	0.910682	1.26605	ALG9, alpha-1,2-mannosyltransferase [Source:RGD Symbol;Acc:1311272]	8	55202725	55265478	protein_coding
Known_gene	Alkbh1	XM_006240394.2	-0.478581	3.89106	1.02541	0.311239	0.661172	1.43766	0.707005	0.272233	0.278968	1.33864	1.72848	1.02339	0.588305	alkB homolog 1, histone H2A dioxygenase [Source:RGD Symbol;Acc:1308327]	6	111456187	111477090	protein_coding
Known_gene	Alkbh2	NM_001126273.1	1.82203	0.135557	4.16402	0.0412913	0.211574	0.17749	0	0	0.026088	0.263116	0.260466	0.343681	0.527364	alkB homolog 2, alpha-ketoglutarate-dependent dioxygenase [Source:RGD Symbol;Acc:1306377]	12	48257609	48262243	protein_coding
Known_gene	Alkbh3	XM_006234585.2	-4.33002	0.790905	11.8497	0.000576697	0.0118083	0.366319	0.028799	0.831626	0.240442	0.016276	0.1482	0.004638	0.112525	alkB homolog 3, alpha-ketoglutarate-dependent dioxygenase [Source:RGD Symbol;Acc:1359731]	3	82874248	82906581	protein_coding
Known_gene	Alkbh4	NM_001105920.1	0.225672	2.40572	0.207329	0.648869	0.899424	0.88603	0.4905	0.0862	0.192657	2.10362	1.15978	0.447365	1.19145	alkB homolog 4, lysine demethylase [Source:RGD Symbol;Acc:1308608]	12	23568094	23574125	protein_coding
Known_gene	Alkbh5	NM_001191643.1	1.68034	4.14839	1.68285	0.194546	0.522771	0.796855	2.72904	0	0.115906	10.5342	10.956	3.92726	0.834828	alkB homolog 5, RNA demethylase [Source:RGD Symbol;Acc:1309496]	10	46906115	46930579	protein_coding
Known_gene	Alkbh6	NM_001127450.1	0.631119	0.524322	0.0574345	0.810598	0.959598	0.775991	0	0	0	1.6805	0	0.354958	0	alkB homolog 6 [Source:RGD Symbol;Acc:1566318]	1	90957133	90962466	protein_coding
Known_gene	Alkbh7	NM_001109384.1	0.954191	1.78978	2.39974	0.121355	0.397655	0.158474	0.818422	0.121622	0.045204	2.22092	1.71283	0.907836	1.08221	alkB homolog 7 [Source:RGD Symbol;Acc:1598126]	9	10045375	10047507	protein_coding
Known_gene	Alkbh8	XM_006239752.2	8.73509	0.964241	10.795	0.00101776	0.0178702	0	0	0	0	0.31751	0	0.296623	0.279794	alkB homolog 8, tRNA methyltransferase [Source:RGD Symbol;Acc:1304687]	6	18877907	18949393	protein_coding
Known_gene	Alms1	XM_006236741.2	-0.922393	4.5043	0.842487	0.358686	0.709743	1.20221	0.142738	0.360078	0.397825	0.142446	0.124378	1.17919	0.963124	ALMS1, centrosome and basal body associated protein [Source:RGD Symbol;Acc:1311590]	4	117371659	117472198	protein_coding
Known_gene	Alox12	NM_001105798.1	-2.15122	3.36993	8.49812	0.00355513	0.0431299	1.67996	1.92398	0.147786	0.413125	1.02604	0.516768	0.394652	0.291816	arachidonate 12-lipoxygenase, 12S type [Source:RGD Symbol;Acc:1311159]	10	56851734	56864005	protein_coding
Known_gene	Alox15	NM_031010.2	-8.1887	2.92197	5.08818	0.0240895	0.152357	0.771405	0	0	0	0	0	0	0	arachidonate 15-lipoxygenase [Source:RGD Symbol;Acc:70493]	10	56953691	56962161	protein_coding
Known_gene	Alox5	XM_006237140.2	0.284454	3.85961	0.128663	0.719822	0.929004	1.68861	0.478382	0	0.08947	1.65618	1.11778	0.83758	1.06123	arachidonate 5-lipoxygenase [Source:RGD Symbol;Acc:2096]	4	148398892	148446303	protein_coding
Known_gene	Alox5ap	NM_017260.2	0.0087237	3.35473	0.000241062	0.987612	1	3.6451	1.73089	0.215305	0.469695	6.00128	2.73878	2.05541	2.53255	arachidonate 5-lipoxygenase activating protein [Source:RGD Symbol;Acc:2097]	12	6854920	6879154	protein_coding
Known_gene	Alpk1	XM_227715.7	0.358001	3.91081	1.10717	0.292697	0.643496	0.527883	0.363908	0.088128	0.085711	1.10548	0.943336	0.512172	0.668194	alpha-kinase 1 [Source:RGD Symbol;Acc:1304613]	2	231996088	232117134	protein_coding
Known_gene	Alpk2	XM_006254887.2	-0.270366	-0.251027	0.0666328	0.796304	0.955336	0.020287	0.042605	0	0	0.049417	0.041505	0.008061	0.014059	alpha-kinase 2 [Source:RGD Symbol;Acc:1564431]	18	60960662	61057365	protein_coding
Known_gene	Alpk3	XM_008759546.1	1.32148	1.55458	2.00198	0.157093	0.462622	0	0.00866	0.008216	0.041031	0.289392	0.283481	0.097068	0.134687	alpha-kinase 3 [Source:RGD Symbol;Acc:1309860]	1	142883040	142931940	protein_coding
Known_gene	Alpl	XM_006239136.2	-1.97562	1.81566	1.95536	0.162011	0.471312	0.155493	0.057598	0.018619	0.865038	0.084559	0.039315	0.782563	0.04105	alkaline phosphatase, biomineralization associated [Source:RGD Symbol;Acc:2100]	5	156086497	156141537	protein_coding
Known_gene	Als2	XM_006245001.2	0.45054	4.60615	0.606425	0.436137	0.770127	1.2059	0.824645	0.174283	0.137815	2.15423	2.59677	1.1739	1.182	ALS2, alsin Rho guanine nucleotide exchange factor [Source:RGD Symbol;Acc:1310372]	9	65961346	66033871	protein_coding
Known_gene	Als2cl	XM_006244013.2	9.49727	0.78771	5.09155	0.0240427	0.152209	0	0	0	0	0.110485	0	0.591131	0	ALS2 C-terminal like [Source:RGD Symbol;Acc:1305208]	8	119160731	119174830	protein_coding
Known_gene	Alx4	NM_001106553.1	0.967038	0.331996	1.6135	0.204	0.535847	0.20668	0.030376	0	0.017726	0.371617	0.576615	0.055781	0.148731	ALX homeobox 4 [Source:RGD Symbol;Acc:1310201]	3	82548959	82585531	protein_coding
Known_gene	Alyref	NM_001109602.1	-1.72145	0.00221368	3.16801	0.0750941	0.301612	0.035335	0.280335	0.025227	0.034296	0.128973	0.126258	0.006159	0.054667	Aly/REF export factor [Source:RGD Symbol;Acc:1594679]	10	109770876	109774639	protein_coding
Known_gene	Amacr	NM_012816.2	0.895965	2.95883	4.00122	0.0454674	0.224476	1.35511	0.494103	0.185092	0.228542	3.37221	3.55667	1.46207	1.87214	alpha-methylacyl-CoA racemase [Source:RGD Symbol;Acc:3048]	2	60949256	60961326	protein_coding
Known_gene	Ambra1	XM_008762029.1	-4.02633	2.79463	5.07931	0.0242131	0.152842	0.056516	0.005008	0.484805	0.496596	0.457686	0.036543	0	0	autophagy and beclin 1 regulator 1 [Source:RGD Symbol;Acc:621330]	3	80634470	80830068	protein_coding
Known_gene	Amd1	NM_031011.3	-0.0310532	5.18686	0.00774526	0.929871	0.9902	3.26066	2.82374	0.527681	0.534393	7.12461	4.3705	1.9495	3.4899	adenosylmethionine decarboxylase 1 [Source:RGD Symbol;Acc:2104]	20	45384000	45399694	protein_coding
Known_gene	Amdhd2	NM_001024990.2	2.51112	1.86851	3.99783	0.045559	0.224801	0.367475	0.092932	0	0	0.81257	1.60798	0	1.941	amidohydrolase domain containing 2 [Source:RGD Symbol;Acc:1304601]	10	13528413	13536899	protein_coding
Known_gene	Amer1	NM_001109320.1	0.109671	3.22416	0.0903879	0.763685	0.945271	0.740864	0.427868	0.134582	0.137953	1.26984	1.1086	0.579722	0.833076	APC membrane recruitment protein 1 [Source:RGD Symbol;Acc:1560322]	X	64686623	64702441	protein_coding
Known_gene	Amfr	XM_008772340.1	0.576047	6.17637	0.759737	0.383411	0.731943	6.22771	6.19843	0.196071	0.464393	17.8363	14.4813	6.29656	2.428	autocrine motility factor receptor [Source:RGD Symbol;Acc:1311551]	19	11473541	11508102	protein_coding
Known_gene	Amhr2	NM_030998.1	-2.05176	-0.351169	3.44046	0.0636178	0.273469	0.272213	0.269747	0	0	0.223778	0.036884	0	0.027008	anti-Mullerian hormone receptor type 2 [Source:RGD Symbol;Acc:70964]	7	144052061	144060685	protein_coding
Known_gene	Amica1	XM_236198.8	-0.932217	1.96791	1.40048	0.236643	0.579129	0.914851	0.416629	0.18261	0.077544	0.720202	0.396713	0.420718	0.331091	NA	NA	NA	NA	NA
Known_gene	Amigo2	XM_006242290.1	8.56622	-0.119964	3.89419	0.0484534	0.232722	0	0	0	0	0	0.572524	0.480193	0	adhesion molecule with Ig like domain 2 [Source:RGD Symbol;Acc:727911]	7	138704126	138707221	protein_coding
Known_gene	Amigo3	NM_178144.1	0.0190649	3.04321	0.00208252	0.963601	0.997055	1.74863	0.710413	0.339158	0.341884	2.753	2.46097	1.73112	0.913024	NA	NA	NA	NA	NA
Known_gene	Ammecr1	XM_002730211.4	0.2636	3.11411	0.387499	0.533617	0.836567	0.77814	0.235027	0.110723	0.124645	1.60851	1.05566	0.434507	0.683428	Alport syndrome, mental retardation, midface hypoplasia and elliptocytosis chromosomal region gene 1 [Source:RGD Symbol;Acc:1561004]	X	114131898	114232939	protein_coding
Known_gene	Ammecr1l	XM_006254591.2	-2.79635	1.61663	2.67189	0.102135	0.360847	0.00134	0.00847	0.372926	0.090871	0.068396	0.362927	0.009241	0.002514	AMMECR1 like [Source:RGD Symbol;Acc:1307915]	18	24540659	24563576	protein_coding
Known_gene	Amn1	NM_001008333.2	-1.62756	1.05106	1.56534	0.210885	0.545471	0	0.901007	0	0.105213	0.204557	0.433302	0	0.228492	antagonist of mitotic exit network 1 homolog [Source:RGD Symbol;Acc:1308119]	4	183670596	183697531	protein_coding
Known_gene	Amot	XM_006257423.2	10.0575	1.81207	8.46062	0.00362919	0.0436951	0	0	0	0	0.814315	0.452678	0.077923	0.058674	angiomotin [Source:RGD Symbol;Acc:1564027]	X	116751230	116792864	protein_coding
Known_gene	Amotl1	XM_008766026.1	0.0727237	7.15351	0.0510523	0.821242	0.962355	6.2217	3.15584	0.926141	1.11437	9.64015	10.2419	4.61682	4.41239	angiomotin-like 1 [Source:MGI Symbol;Acc:MGI:1922973]	8	13042641	13109487	protein_coding
Known_gene	Amotl2	NM_031717.1	0.261998	6.10573	0.445443	0.504507	0.819876	5.35387	3.15571	1.03294	0.828052	7.81982	10.5247	6.96714	3.17389	angiomotin like 2 [Source:RGD Symbol;Acc:70977]	8	111209908	111226226	protein_coding
Known_gene	Ampd2	XM_006233168.1	9.97759	1.10163	5.70446	0.0169219	0.121917	0	0	0	0	0.844944	0	0.492065	0.754243	adenosine monophosphate deaminase 2 [Source:RGD Symbol;Acc:2110]	2	210861625	210874304	protein_coding
Known_gene	Ampd3	NM_031544.1	-10.4223	1.74643	8.83382	0.00295699	0.0382841	0.94297	0.406483	0	0.121022	0	0	0	0	adenosine monophosphate deaminase 3 [Source:RGD Symbol;Acc:2111]	1	175586097	175630467	protein_coding
Known_gene	Amt	NM_001014004.1	-0.600821	2.40773	1.67428	0.195686	0.5247	1.05337	0.699543	0.328485	0.138806	1.21433	1.63735	0.477897	0.517535	aminomethyltransferase [Source:RGD Symbol;Acc:1359408]	8	117068582	117077913	protein_coding
Known_gene	Amz1	NM_001047092.1	9.34819	0.523161	16.6126	4.58454e-05	0.00168705	0	0	0	0	0.531255	3.4467	0	0.222237	archaelysin family metallopeptidase 1 [Source:RGD Symbol;Acc:1311314]	12	15976079	16002788	protein_coding
Known_gene	Amz2	NM_001014121.1	0.0215489	4.2165	0.00332312	0.95403	0.995851	2.00703	1.47864	0.211512	0.376254	4.20834	3.10759	1.2153	1.59388	archaelysin family metallopeptidase 2 [Source:RGD Symbol;Acc:1304846]	10	97710905	97721440	protein_coding
Known_gene	Anapc1	XM_006234973.2	-0.971566	3.86128	0.411358	0.521281	0.82952	0.018808	0.011876	0.547396	0.56322	0.05237	0.002655	0.00787	2.53084	anaphase promoting complex subunit 1 [Source:RGD Symbol;Acc:1306629]	3	121147547	121226125	protein_coding
Known_gene	Anapc10	NM_001108445.1	0.721969	0.43614	1.22711	0.26797	0.616634	0.196943	0.348332	0	0.026839	0.84151	0.551161	0.346446	0.485054	anaphase promoting complex subunit 10 [Source:RGD Symbol;Acc:1308936]	19	31815319	31867850	protein_coding
Known_gene	Anapc11	NM_001126082.1	-1.06449	0.355974	4.25743	0.0390791	0.203837	0.113378	0.110498	0.012992	0.066746	0.204905	0.114065	0.064868	0.057553	anaphase promoting complex subunit 11 [Source:RGD Symbol;Acc:1561880]	10	109774878	109785877	protein_coding
Known_gene	Anapc13	NM_001173983.1	0.631542	2.54275	0.815079	0.366623	0.717134	2.57158	2.27371	0	0.394042	4.20753	4.67226	2.65808	4.5182	anaphase promoting complex subunit 13 [Source:RGD Symbol;Acc:1583270]	8	111107358	111115774	protein_coding
Known_gene	Anapc15	XM_006229860.2	2.41368	1.99011	5.78256	0.0161859	0.11806	0.067471	0.57933	0.107259	0	3.75941	1.866	2.80086	1.3712	anaphase promoting complex subunit 15 [Source:RGD Symbol;Acc:1311634]	1	166983175	166985054	protein_coding
Known_gene	Anapc16	XM_006256434.1	-1.84626	1.73666	3.04702	0.0808852	0.315605	2.77011	1.38608	0.429423	0.009234	1.81341	0.685911	0.402419	0.035512	anaphase promoting complex subunit 16 [Source:RGD Symbol;Acc:2321124]	20	29544629	29558321	protein_coding
Known_gene	Anapc2	NM_001100532.1	0.843625	4.58599	0.942402	0.331661	0.682307	2.84813	1.8941	0.020863	0.045246	2.26288	6.20533	0.997104	5.14016	anaphase promoting complex subunit 2 [Source:RGD Symbol;Acc:1305546]	3	2490518	2502248	protein_coding
Known_gene	Anapc4	NM_001107220.1	-0.500973	4.71135	1.97688	0.15972	0.467559	1.79832	2.26074	0.806283	0.668475	3.9839	2.98603	1.99227	1.97656	anaphase promoting complex subunit 4 [Source:RGD Symbol;Acc:1306572]	14	60471962	60503803	protein_coding
Known_gene	Anapc5	XM_006249363.1	-1.32911	5.23816	5.18049	0.0228419	0.147904	2.37489	1.36375	3.65501	2.75199	7.38368	3.86759	2.72257	3.30462	anaphase-promoting complex subunit 5 [Source:RGD Symbol;Acc:1306125]	12	39209129	39242690	protein_coding
Known_gene	Anapc7	XM_006249365.1	0.212499	3.8615	0.341297	0.559081	0.852274	1.28924	0.856773	0.188895	0.20377	2.09256	2.31804	1.04622	1.36752	anaphase promoting complex subunit 7 [Source:RGD Symbol;Acc:1311927]	12	39614733	39641285	protein_coding
Known_gene	Ang	NM_001006992.1	-0.000726153	0.0516658	1.35857e-07	0.999706	1	0.054297	0.30402	0.069795	0.299145	0.768734	1.10023	0.559858	0.429866	NA	NA	NA	NA	NA
Known_gene	Angel1	XM_006240392.2	0.900826	4.92065	5.02569	0.024974	0.155397	0.618519	0.203774	0.15146	0.099221	1.615	1.74343	0.948006	0.749511	angel homolog 1 [Source:RGD Symbol;Acc:1306238]	6	110644267	110681408	protein_coding
Known_gene	Angel2	XM_008769851.1	-0.508487	0.781322	0.455852	0.499569	0.817184	0.109496	0.116276	0.192527	0.160647	0.360566	0.242505	0.610093	0.181671	angel homolog 2 [Source:RGD Symbol;Acc:1305056]	13	109505697	109520419	protein_coding
Known_gene	Angpt1	NM_053546.1	1.37447	1.47068	0.623504	0.429748	0.76611	0.472732	0	0	0	0.716114	0.674819	0.45131	0	angiopoietin 1 [Source:RGD Symbol;Acc:628896]	7	81342280	81592206	protein_coding
Known_gene	Angpt2	NM_134454.1	0.718619	4.13448	3.18527	0.0743049	0.300304	1.27899	1.08934	0.188396	0.534895	5.01891	3.88493	2.18546	2.71175	angiopoietin 2 [Source:RGD Symbol;Acc:621861]	16	75966352	76016195	protein_coding
Known_gene	Angpt4	NM_001106526.1	0.761395	1.70817	1.31218	0.252001	0.59833	0.127797	0.100098	0.1603	0.02708	0.924824	0.782475	0.52132	0.164708	angiopoietin 4 [Source:RGD Symbol;Acc:1307539]	3	147422095	147455670	protein_coding
Known_gene	Angptl1	NM_001109383.1	-1.07521	1.28493	1.29971	0.254267	0.601131	1.16094	0.443809	0.193363	0.118626	0.559537	1.06123	0.497129	0	angiopoietin-like 1 [Source:RGD Symbol;Acc:1598128]	13	74410010	74474681	protein_coding
Known_gene	Angptl2	NM_133569.1	0.0151138	5.75819	0.00124937	0.971804	0.999682	4.96268	7.02653	0.854766	1.34749	13.8088	11.4113	6.3993	3.98035	angiopoietin-like 2 [Source:RGD Symbol;Acc:620004]	3	12262822	12292663	protein_coding
Known_gene	Angptl3	XM_006238440.2	-0.999013	1.04712	3.59158	0.0580731	0.258256	0.251941	0.203524	0.106864	0.081647	0.214526	0.282647	0.239057	0.11402	angiopoietin-like 3 [Source:RGD Symbol;Acc:1564505]	5	117698764	117705808	protein_coding
Known_gene	Angptl4	NM_199115.2	1.36493	3.76102	2.09453	0.147827	0.446817	0.331707	0.400466	0.668113	0	6.61548	3.48776	1.14302	2.71521	angiopoietin-like 4 [Source:RGD Symbol;Acc:735058]	7	18627808	18634079	protein_coding
Known_gene	Ank1	XM_008771357.1	-11.5214	4.77626	8.15859	0.00428577	0.0489184	2.01703	0.703325	0	0	0	0	0	0	ankyrin 1 [Source:RGD Symbol;Acc:1309620]	16	73681422	73827488	protein_coding
Known_gene	Ank2	XM_008761478.1	0.0326188	5.00242	0.0036152	0.952055	0.995411	0.565253	0.176737	0.089747	0.115975	0.647665	0.969614	0.491553	0.270838	ankyrin 2 [Source:RGD Symbol;Acc:620156]	2	231226949	231648122	protein_coding
Known_gene	Ank3	NM_031805.1	2.39015	1.45735	2.50346	0.113597	0.383158	0.001449	0.000532	0.022126	0	0.431125	0.383131	0.012908	0.000602	ankyrin 3 [Source:RGD Symbol;Acc:620157]	20	20105047	20480623	protein_coding
Known_gene	Ankar	XM_008767142.1	-0.59085	1.12063	0.750501	0.386318	0.734113	0.12442	0.051871	0.022406	0.0409	0.160035	0.013857	0.113971	0.103235	ankyrin and armadillo repeat containing [Source:RGD Symbol;Acc:1561071]	9	53013413	53084010	protein_coding
Known_gene	Ankdd1a	XM_006243300.2	1.77895	2.2885	3.76476	0.0523433	0.243211	0.266239	0.170253	0	0	0.813448	0.915529	0.125301	0.846011	ankyrin repeat and death domain containing 1A [Source:RGD Symbol;Acc:1586052]	8	71035309	71055969	protein_coding
Known_gene	Ankdd1b	XM_008760686.1	0.598154	1.36405	0.851024	0.356263	0.707731	0.344011	0.15461	0.01945	0.033882	0.385042	0.732152	0.300952	0.322133	NA	NA	NA	NA	NA
Known_gene	Ankh	NM_053714.1	-0.644544	7.79892	1.74943	0.185949	0.510217	28.383	39.8756	3.80698	8.04156	62.7118	36.7627	7.91624	27.2842	ANKH inorganic pyrophosphate transport regulator [Source:RGD Symbol;Acc:619925]	2	80131563	80256954	protein_coding
Known_gene	Ankhd1	NM_001204053.1	-0.981106	-0.518561	0.267971	0.604696	0.87847	0.028457	0.058856	0	0	0.013656	0.071156	0	0.009138	ankyrin repeat and KH domain containing 1 [Source:RGD Symbol;Acc:4892133]	18	29386809	29492718	protein_coding
Known_gene	Ankib1	XM_006236049.2	12.0132	3.67809	13.5511	0.000232152	0.0060715	0	0	0	0	2.60006	0	1.25832	1.32235	ankyrin repeat and IBR domain containing 1 [Source:RGD Symbol;Acc:1597088]	4	27473477	27597206	protein_coding
Known_gene	Ankle1	XM_006252960.2	1.36572	0.46504	0.391066	0.53174	0.835656	0.036598	0.194889	0	0	0	0.272899	0	0.761368	ankyrin repeat and LEM domain containing 1 [Source:RGD Symbol;Acc:1308184]	16	19800463	19803796	protein_coding
Known_gene	Ankle2	XM_008769343.1	0.90604	4.94574	1.36442	0.242773	0.587765	0.474602	0.82937	0	0.297277	2.41614	2.13147	1.26244	1.76924	ankyrin repeat and LEM domain containing 2 [Source:RGD Symbol;Acc:1310191]	12	52475863	52507126	protein_coding
Known_gene	Ankmy1	XM_008767387.1	-0.744892	2.49471	1.71866	0.189866	0.516087	0.460977	0.068213	0.04894	0.052522	0.30198	0.229307	0.094783	0.21328	ankyrin repeat and MYND domain containing 1 [Source:RGD Symbol;Acc:1595229]	9	100038846	100070650	protein_coding
Known_gene	Ankmy2	XM_006240043.2	-0.113867	4.66933	0.0981855	0.754018	0.940929	1.5271	1.35694	0.190155	0.280597	2.92996	2.0608	0.846069	1.56198	ankyrin repeat and MYND domain containing 2 [Source:RGD Symbol;Acc:1306017]	6	55648021	55689218	protein_coding
Known_gene	Ankra2	XM_006257186.2	6.55671	-0.606595	5.23007	0.0221997	0.144822	0	0	0	0	0.938796	0	0	0	ankyrin repeat family A member 2 [Source:RGD Symbol;Acc:1303108]	X	82407598	82418425	protein_coding
Known_gene	Ankrd10	XM_006253453.2	-5.39474	1.57047	5.07534	0.0242686	0.153045	0.06885	0.157287	0.158303	0.214441	0.078077	0	0	0	ankyrin repeat domain 10 [Source:RGD Symbol;Acc:1310501]	16	83206004	83228194	protein_coding
Known_gene	Ankrd11	XM_008772668.1	1.02721	6.41034	1.15262	0.283001	0.634355	2.83688	1.48016	0	0.054753	5.67262	6.91898	1.41225	2.32294	ankyrin repeat domain 11 [Source:RGD Symbol;Acc:1306679]	19	55703824	55737500	protein_coding
Known_gene	Ankrd12	NM_001108238.1	-2.59332	3.13405	0.975607	0.323286	0.67351	0.001608	0.160885	0	0.422915	0.000452	0.003856	0.278673	0.008706	ankyrin repeat domain 12 [Source:RGD Symbol;Acc:1310118]	9	113605657	113682482	protein_coding
Known_gene	Ankrd13a	XM_006249461.1	-1.23541	3.66177	1.64122	0.200158	0.531023	0.261139	0.142915	1.31685	0.050723	0.76177	1.33475	0.869237	0.340503	ankyrin repeat domain 13a [Source:RGD Symbol;Acc:1308577]	12	47558590	47588335	protein_coding
Known_gene	Ankrd13b	XM_008768136.1	2.61328	-0.235588	1.95837	0.161688	0.470897	0.01307	0.031228	0	0	0.003492	0.001114	0.355946	0.032101	ankyrin repeat domain 13B [Source:RGD Symbol;Acc:1564005]	10	62674561	62690845	protein_coding
Known_gene	Ankrd13c	XM_006233547.2	-0.288999	4.66722	0.096218	0.756416	0.942154	1.56111	1.10756	0.404579	0.345092	3.31567	0	1.4001	2.04989	ankyrin repeat domain 13C [Source:RGD Symbol;Acc:1595074]	2	264786242	264833283	protein_coding
Known_gene	Ankrd13d	XM_006230842.2	-1.65809	0.182509	0.195645	0.658259	0.90402	0	0	0.140497	0.078784	0	0	0.246674	0	ankyrin repeat domain 13D [Source:RGD Symbol;Acc:1309156]	1	219520075	219532609	protein_coding
Known_gene	Ankrd16	NM_001033698.1	0.593743	1.24034	0.300913	0.583311	0.86652	0.525717	0.051534	0.053917	0	0.609419	0.460878	0	0.765684	ankyrin repeat domain 16 [Source:RGD Symbol;Acc:1311405]	17	70386707	70398769	protein_coding
Known_gene	Ankrd17	XM_006250766.2	12.1787	4.24702	4.39928	0.0359541	0.19341	0	0	0	0	0	4.60118	0	0	ankyrin repeat domain 17 [Source:RGD Symbol;Acc:1562348]	14	19318565	19431515	protein_coding
Known_gene	Ankrd22	NM_001191638.1	-4.43983	-0.00554973	5.52075	0.0187922	0.129927	1.48339	0.313305	0	0.025223	0.073047	0	0	0.05095	ankyrin repeat domain 22 [Source:RGD Symbol;Acc:1307862]	1	252429677	252461461	protein_coding
Known_gene	Ankrd23	XM_006244814.2	-3.02631	0.40543	1.57339	0.209716	0.544115	0.25707	0.123676	0	0.208594	0	0	0.142017	0	ankyrin repeat domain 23 [Source:RGD Symbol;Acc:1310398]	9	43112141	43116521	protein_coding
Known_gene	Ankrd24	XM_008765093.1	-0.135119	0.131585	0.0237636	0.877488	0.978577	0.028665	0.026213	0.080133	0.017289	0.112931	0.140378	0.054281	0.215616	ankyrin repeat domain 24 [Source:RGD Symbol;Acc:1311385]	7	10917367	10936415	protein_coding
Known_gene	Ankrd26	XM_232319.7	-0.47345	3.69887	0.255386	0.613308	0.882796	0.965536	0.539038	0.15318	0.158575	0	1.33244	0.589941	0.780674	ankyrin repeat domain 26 [Source:RGD Symbol;Acc:1310736]	4	150547467	150616895	protein_coding
Known_gene	Ankrd27	XM_008759172.1	-0.0519302	4.99384	0.0283229	0.866352	0.976204	2.1969	1.73516	0.440444	0.412121	3.63044	3.9761	1.87202	1.81387	ankyrin repeat domain 27 [Source:RGD Symbol;Acc:1307106]	1	91857057	91958763	protein_coding
Known_gene	Ankrd28	XM_006252708.2	6.10218	2.97275	5.64273	0.0175279	0.124681	0	0	0	0.007207	1.33834	0	1.25766	0.393821	ankyrin repeat domain 28 [Source:RGD Symbol;Acc:1559931]	16	7818667	7928518	protein_coding
Known_gene	Ankrd29	NM_001190372.1	1.24133	1.25876	2.01285	0.155972	0.460567	1.13009	0.065321	0	0	2.29164	1.53153	0.65639	0.454313	ankyrin repeat domain 29 [Source:RGD Symbol;Acc:1587260]	18	3673915	3676188	protein_coding
Known_gene	Ankrd32	NM_001106400.1	-0.611159	3.44718	1.68015	0.194904	0.523357	0.786244	0.929754	0.09864	0.331198	1.44247	0.965592	0.568961	0.722544	NA	NA	NA	NA	NA
Known_gene	Ankrd33b	NM_001191565.1	-0.580815	1.67406	0.552994	0.457097	0.786295	0.571751	0.240331	0.203778	0.08004	0.270496	0.576854	0.20244	0.737656	ankyrin repeat domain 33B [Source:RGD Symbol;Acc:1564227]	2	84361061	84437084	protein_coding
Known_gene	Ankrd34a	XM_008761283.1	0.907697	-0.307845	0.467717	0.494039	0.813774	0.1242	0.001382	0	0	0.141134	0.118488	0.033509	0.081478	ankyrin repeat domain 34A [Source:RGD Symbol;Acc:1308412]	2	198721724	198725154	protein_coding
Known_gene	Ankrd35	XM_345258.7	-3.04719	0.731474	17.9624	2.25309e-05	0.000960303	0.528246	0.287452	0.084006	0.035981	0.134212	0.079981	0.029401	0.015422	ankyrin repeat domain 35 [Source:RGD Symbol;Acc:1305527]	2	198797159	198817146	protein_coding
Known_gene	Ankrd37	NM_001108400.2	-0.0718342	0.886754	0.0045391	0.946285	0.994066	1.27152	1.02644	0	0	1.26812	0.938708	0.971553	0.419054	ankyrin repeat domain 37 [Source:RGD Symbol;Acc:1565715]	16	49462889	49465888	protein_coding
Known_gene	Ankrd39	NM_001135014.1	0.755285	0.549353	0.900979	0.342519	0.69399	0.588496	0.197195	0	0	1.0564	0.269105	0.386244	0.616861	ankyrin repeat domain 39 [Source:RGD Symbol;Acc:1559504]	9	43117914	43127887	protein_coding
Known_gene	Ankrd40	NM_001134699.1	0.610893	5.54079	4.50967	0.0337038	0.185968	3.07006	1.92359	0.832708	0.494448	8.9872	7.49474	3.77551	4.33212	ankyrin repeat domain 40 [Source:RGD Symbol;Acc:1594678]	10	82032656	82045935	protein_coding
Known_gene	Ankrd42	NM_001135013.1	-0.77094	2.78016	1.16515	0.2804	0.631281	0.671756	0.708438	0.219042	0.181284	0.207297	1.52862	0.266402	0.691305	ankyrin repeat domain 42 [Source:RGD Symbol;Acc:1310789]	1	157419123	157461588	protein_coding
Known_gene	Ankrd45	XM_006250122.2	-0.466446	0.194836	0.370034	0.542986	0.841695	0.019655	0.069079	0.023898	0.021842	0.024199	0.082769	0.068619	0.093944	NA	NA	NA	NA	NA
Known_gene	Ankrd46	XM_006241530.2	-2.76703	1.36478	4.22955	0.0397259	0.206141	0.047949	0.192892	0	0.703592	0.116467	0.552585	0.044843	0.039111	ankyrin repeat domain 46 [Source:RGD Symbol;Acc:1309382]	7	75279446	75288365	protein_coding
Known_gene	Ankrd49	XM_006242525.2	1.21346	2.43795	0.501513	0.478836	0.80433	0.00589	0.553736	0.177386	0	2.48781	6.3e-05	0.917766	1.42383	ankyrin repeat domain 49 [Source:RGD Symbol;Acc:1311759]	8	13299561	13304244	protein_coding
Known_gene	Ankrd50	XM_008760921.1	11.3911	2.87264	6.05024	0.0139044	0.107321	0	0	0	0	0	1.75124	0.858032	0	ankyrin repeat domain 50 [Source:RGD Symbol;Acc:1311665]	2	125288693	125323454	protein_coding
Known_gene	Ankrd52	NM_001191875.1	0.513958	5.24899	2.66974	0.102273	0.36114	3.17052	1.64456	0.529479	0.405794	6.34405	6.80119	2.97623	3.16392	ankyrin repeat domain 52 [Source:RGD Symbol;Acc:1307124]	7	2795901	2813887	protein_coding
Known_gene	Ankrd53	rna18714	-0.926326	2.00716	2.63099	0.104796	0.366459	0.356363	0.371823	0.226071	0.046679	0.342388	0.594362	0.265077	0.226612	ankyrin repeat domain 53 [Source:RGD Symbol;Acc:1561200]	4	115440158	115446433	protein_coding
Known_gene	Ankrd54	NM_001025285.1	0.126492	2.28871	0.00311452	0.955495	0.995851	0	0.867791	0.294805	0	2.94311	2.07699	0	0	ankyrin repeat domain 54 [Source:RGD Symbol;Acc:1309552]	7	120282822	120295618	protein_coding
Known_gene	Ankrd6	XM_006237978.2	7.96304	-0.0676088	10.4136	0.00125088	0.0209767	0	0	0	0	0.010471	0.349685	0.049426	0.017947	ankyrin repeat domain 6 [Source:RGD Symbol;Acc:1583731]	5	48052401	48194294	protein_coding
Known_gene	Ankrd61	NM_001044297.1	-0.30462	1.08636	0.2111	0.645907	0.898116	0.4197	0.104133	0.117229	0.101933	0.284123	0.776162	0.197199	0.37294	ankyrin repeat domain 61 [Source:RGD Symbol;Acc:1586393]	12	12756452	12760838	protein_coding
Known_gene	Ankrd63	XM_006234793.2	0.176694	4.69003	0.14717	0.701255	0.921947	1.03502	0.434724	0.07669	0.181185	1.36783	1.60571	0.637181	0.819839	ankyrin repeat domain 63 [Source:RGD Symbol;Acc:1595953]	3	110491226	110492398	protein_coding
Known_gene	Ankrd9	XM_008764936.1	0.515799	1.9569	1.14666	0.28425	0.63535	0.33537	0.285755	0.082648	0.079748	0.877266	0.794223	0.653166	0.474173	ankyrin repeat domain 9 [Source:RGD Symbol;Acc:1307662]	6	135410030	135412312	protein_coding
Known_gene	Anks1a	XM_008772813.1	9.91771	1.17096	4.11877	0.04241	0.214788	0	0	0	0	0.362092	0	0.448251	0.330165	ankyrin repeat and sterile alpha motif domain containing 1A [Source:RGD Symbol;Acc:1309183]	20	7484550	7636497	protein_coding
Known_gene	Anks3	XM_006245789.2	-1.61637	2.59847	4.01696	0.0450448	0.223156	1.32946	0.746637	0.122579	0.045031	1.25561	0.350285	0.055963	0.119726	ankyrin repeat and sterile alpha motif domain containing 3 [Source:RGD Symbol;Acc:1305833]	10	10808823	10831535	protein_coding
Known_gene	Anks6	NM_001015028.2	1.45245	3.38768	4.0374	0.0445023	0.221722	0.485176	0.07991	0.089858	0.096215	1.95321	2.97469	0.640903	0.313806	ankyrin repeat and sterile alpha motif domain containing 6 [Source:RGD Symbol;Acc:3334]	5	62640645	62683964	protein_coding
Known_gene	Ankzf1	NM_001014219.1	-0.00924908	3.41017	4.11374e-05	0.994883	1	1.57809	2.03667	0	0	2.20036	2.44992	0.972723	0.92523	ankyrin repeat and zinc finger domain containing 1 [Source:RGD Symbol;Acc:1359242]	9	82393672	82400530	protein_coding
Known_gene	Anln	XM_008766019.1	1.83865	4.89904	18.4133	1.7781e-05	0.000796851	0.947776	0.438993	0.054242	0.15345	4.32356	3.93957	2.04427	2.34685	anillin, actin binding protein [Source:RGD Symbol;Acc:1561367]	8	23337621	23390773	protein_coding
Known_gene	Ano1	NM_001107564.1	1.20084	-0.263503	0.453014	0.500907	0.818122	0.091764	0.025599	0	0.004532	0.548113	0.152268	0	0	anoctamin 1 [Source:RGD Symbol;Acc:1310786]	1	217754336	217902473	protein_coding
Known_gene	Ano10	XM_236774.7	0.825515	5.12419	0.874949	0.349589	0.701945	4.58068	2.89613	0	0.080649	8.18461	7.07589	3.57201	4.28175	anoctamin 10 [Source:RGD Symbol;Acc:1308260]	8	130813214	130930990	protein_coding
Known_gene	Ano5	XM_006229266.2	0.862903	2.48189	1.64926	0.19906	0.529195	0.185064	0.103226	0.007491	0.036486	0.313299	0.3675	0.100411	0.540698	anoctamin 5 [Source:NCBI gene;Acc:308637]	1	106896790	106968885	protein_coding
Known_gene	Ano6	NM_001108108.1	-1.1774	2.39004	1.02084	0.312321	0.662485	0.026491	0.007181	0.020554	0.384495	0.319455	0.304149	0.294612	0.096883	anoctamin 6 [Source:RGD Symbol;Acc:1304765]	7	137142170	137335208	protein_coding
Known_gene	Ano8	XM_006252965.2	0.106061	1.17139	0.00698154	0.93341	0.990808	0.026869	0.003578	0.166513	0.06775	0.37644	0.026125	0.200541	0.669443	anoctamin 8 [Source:RGD Symbol;Acc:1563946]	16	19886051	19894591	protein_coding
Known_gene	Anp32a	XM_008766210.1	-0.823085	0.0610261	0.580699	0.446038	0.776923	0.156113	0.045058	0.144479	0	0.264094	0.287046	0.078094	0.013472	acidic nuclear phosphoprotein 32 family member A [Source:RGD Symbol;Acc:11508551]	AABR07024206.1	1946	8593	protein_coding
Known_gene	Anp32b	XM_008763695.1	0.12391	4.40826	0.0118208	0.913422	0.987078	4.97953	2.09482	0.507506	0.641265	7.34585	5.06171	3.3772	3.75101	acidic nuclear phosphoprotein 32 family member B [Source:RGD Symbol;Acc:621285]	5	62071346	62094633	protein_coding
Known_gene	Anp32e	NM_001013200.1	0.0118508	2.95448	0.000561898	0.981088	1	2.01691	0.972925	0.118548	0.498937	4.02902	2.12531	1.2238	1.66118	acidic nuclear phosphoprotein 32 family member E [Source:RGD Symbol;Acc:1310611]	2	198040536	198057003	protein_coding
Known_gene	Anpep	NM_031012.1	2.59925	6.30009	2.59247	0.107373	0.372207	4.67301	3.96458	0.129732	0	40.3987	23.4083	11.4599	21.4072	alanyl aminopeptidase, membrane [Source:RGD Symbol;Acc:2991]	1	141561334	141604273	protein_coding
Known_gene	Antxr1	NM_001044249.2	2.41835	7.74398	21.1761	4.18949e-06	0.000249337	10.43	2.44824	0.628839	0.940884	51.8324	52.4449	33.4701	15.5756	ANTXR cell adhesion molecule 1 [Source:RGD Symbol;Acc:1307144]	4	118946268	119131202	protein_coding
Known_gene	Antxr2	XM_008770083.1	0.880717	5.36662	4.87524	0.0272446	0.163649	2.51488	0.915996	0.60257	0.493019	6.39892	8.54415	2.20211	4.98163	ANTXR cell adhesion molecule 2 [Source:RGD Symbol;Acc:1561294]	14	13192347	13274978	protein_coding
Known_gene	Anxa1	NM_012904.2	1.25635	8.12732	12.6199	0.000381665	0.00874764	40.7933	22.5886	4.32458	5.52618	181.859	98.2593	52.024	71.4664	annexin A1 [Source:RGD Symbol;Acc:2118]	1	237893966	237910012	protein_coding
Known_gene	Anxa11	NM_001011918.1	-0.52362	6.35779	2.98426	0.0840777	0.322191	12.8027	10.9115	2.14074	2.33243	18.8062	13.2166	6.52604	8.9258	annexin A11 [Source:RGD Symbol;Acc:1309911]	16	3867208	3912148	protein_coding
Known_gene	Anxa2	NM_019905.1	2.23916	8.35518	15.8308	6.92673e-05	0.00234727	36.4499	16.5861	4.56379	0.645003	234.078	124.057	80.1563	113.024	annexin A2 [Source:RGD Symbol;Acc:621170]	8	75687100	75723594	protein_coding
Known_gene	Anxa3	XM_006250696.2	2.55706	1.00686	1.74455	0.186564	0.510976	0.114083	0.042737	0	0	0.056532	0.085337	0.887086	0	annexin A3 [Source:RGD Symbol;Acc:2119]	14	14364008	14426437	protein_coding
Known_gene	Anxa4	NM_024155.3	0.150419	6.59966	0.223179	0.636628	0.893791	11.9545	10.333	2.31222	3.24747	33.9627	20.7168	9.7556	16.6093	annexin A4 [Source:RGD Symbol;Acc:621171]	4	118538777	118595580	protein_coding
Known_gene	Anxa5	XM_006232268.2	1.62921	3.73185	11.0169	0.000902826	0.0163579	1.30057	0.74355	0.228218	0.094508	7.40508	5.09533	1.12635	4.02879	annexin A5 [Source:RGD Symbol;Acc:2120]	2	123162461	123193130	protein_coding
Known_gene	Anxa6	NM_024156.2	1.05545	6.45764	2.43542	0.118622	0.392607	6.59282	3.80099	0.040554	1.76911	24.3809	14.7528	11.6619	7.63557	annexin A6 [Source:RGD Symbol;Acc:621172]	10	40320581	40375605	protein_coding
Known_gene	Anxa7	XM_006251626.2	-4.29253	2.28735	4.12781	0.0421839	0.214007	0.038779	0.14571	0.484666	0.590275	0	0.131346	0.064351	0.086624	annexin A7 [Source:RGD Symbol;Acc:621173]	15	4254499	4281287	protein_coding
Known_gene	Anxa8	XM_006252627.2	-2.10842	2.3144	10.0491	0.00152422	0.024189	1.1027	0.94094	0.575617	0.211846	0.382013	0.712071	0.393954	0.251831	annexin A8 [Source:RGD Symbol;Acc:1307719]	16	10417185	10432393	protein_coding
Known_gene	Aoah	NM_001191940.1	-0.111968	1.40769	0.0190965	0.89009	0.981773	0.530016	0.269251	0	0.044418	0.404014	0.269331	0.198361	0.55025	acyloxyacyl hydrolase [Source:RGD Symbol;Acc:1560514]	17	45872414	46115004	protein_coding
Known_gene	Aoc2-ps1	rna40301	0.396384	1.56989	0.398951	0.527632	0.832857	0.41395	0.411892	0.059188	0.123189	0.796916	1.49577	0.88449	0.132795	NA	NA	NA	NA	NA
Known_gene	Aoc3	NM_031582.2	1.47268	7.46929	2.87866	0.0897607	0.335238	4.97745	4.26959	1.52808	1.46636	29.153	33.0125	26.3467	0.669003	amine oxidase, copper containing 3 [Source:RGD Symbol;Acc:62058]	10	89251370	89259313	protein_coding
Known_gene	Aox1	rna35477	-1.5536	3.2758	1.04437	0.306808	0.656779	0.072286	0.107127	0.833366	0.440178	0.021596	0.008201	1.39354	0.228775	aldehyde oxidase 1 [Source:RGD Symbol;Acc:620528]	9	64929721	65007870	protein_coding
Known_gene	Aox2	XM_008767106.1	-2.69681	2.73698	22.3474	2.27516e-06	0.000149882	0.373743	0.80654	0.156537	0.167756	0.211632	0.249704	0.096772	0.083758	aldehyde oxidase 2 [Source:RGD Symbol;Acc:1359668]	9	65177511	65265149	protein_coding
Known_gene	Ap1ar	XM_006233291.2	0.656826	4.18549	3.20586	0.073375	0.298019	1.58477	1.32204	0.274304	0.200364	4.43863	4.147	1.5014	2.55632	adaptor-related protein complex 1 associated regulatory protein [Source:RGD Symbol;Acc:1311435]	2	232147690	232178671	protein_coding
Known_gene	Ap1m1	NM_001044239.1	2.03194	3.95998	3.86938	0.0491748	0.234536	2.09511	0.541403	0	0	7.35071	5.71316	1.85357	3.13495	adaptor related protein complex 1 subunit mu 1 [Source:RGD Symbol;Acc:1307653]	16	19288355	19303824	protein_coding
Known_gene	Ap1s1	NM_001108331.2	1.27898	4.01559	13.2143	0.000277821	0.00696606	2.0504	1.30019	0.396277	0.362429	9.60233	6.62618	3.38655	5.25081	adaptor related protein complex 1 subunit sigma 1 [Source:RGD Symbol;Acc:1305911]	12	22665112	22676075	protein_coding
Known_gene	Ap1s2	XM_008773167.1	-0.714089	1.29308	0.92591	0.335928	0.687352	0.101383	0.159611	0.042404	0.129667	0.164091	0.256737	0.181552	0.216236	adaptor related protein complex 1 subunit sigma 2 [Source:RGD Symbol;Acc:1561862]	X	32329598	32355307	protein_coding
Known_gene	Ap1s3	XM_008767284.1	-0.471142	0.396206	0.435583	0.509262	0.822694	0.100522	0.134499	0	0.032704	0.174035	0.086097	0.068439	0.142709	adaptor related protein complex 1 subunit sigma 3 [Source:RGD Symbol;Acc:1311772]	9	85387065	85445939	protein_coding
Known_gene	Ap2a1	XM_006229064.2	1.13129	1.66553	3.54642	0.0596742	0.262422	0.244361	0.161027	0	0.016473	0.533691	0.546409	0.288274	0.436958	adaptor related protein complex 2 subunit alpha 1 [Source:RGD Symbol;Acc:1306254]	1	100896947	100926335	protein_coding
Known_gene	Ap2a2	NM_031008.2	1.68539	5.57145	2.17461	0.140306	0.433763	3.50215	2.07191	0	0	10.1006	9.03589	4.44009	6.08781	adaptor related protein complex 2 subunit alpha 2 [Source:RGD Symbol;Acc:71015]	1	214534284	214606169	protein_coding
Known_gene	Ap2b1	XM_008767939.1	8.5371	4.80032	9.89799	0.0016546	0.025656	0	0	0	0	0.005366	0.590853	0	0	adaptor related protein complex 2 subunit beta 1 [Source:RGD Symbol;Acc:71048]	10	70520206	70621977	protein_coding
Known_gene	Ap2m1	NM_053837.1	3.54131	0.27516	3.45702	0.0629837	0.271547	0.003497	0	0	0	0.058591	0.199937	0	0.020556	adaptor related protein complex 2 subunit mu 1 [Source:RGD Symbol;Acc:620135]	11	84041184	84047546	protein_coding
Known_gene	Ap2s1	NM_022952.2	0.827324	5.11942	5.97276	0.0145285	0.110249	9.84786	5.22166	1.39449	1.79068	33.0351	21.5611	7.56035	18.349	adaptor related protein complex 2 subunit sigma 1 [Source:RGD Symbol;Acc:620188]	1	78671121	78682871	protein_coding
Known_gene	Ap3b1	XM_006231814.2	0.501584	6.39245	3.33545	0.0678019	0.284949	2.69857	1.76845	0.430032	0.451525	6.55394	5.64953	2.62673	3.29343	adaptor related protein complex 3 subunit beta 1 [Source:RGD Symbol;Acc:1310256]	2	24024791	24226224	protein_coding
Known_gene	Ap3d1	NM_001100719.1	1.28014	4.8516	0.938459	0.332674	0.68337	3.11951	0.361063	0	0	5.04077	1.54784	0.90301	4.87872	adaptor related protein complex 3 subunit delta 1 [Source:RGD Symbol;Acc:1308659]	7	11838639	11873984	protein_coding
Known_gene	Ap3m1	NM_133593.2	0.342487	3.60636	0.689908	0.406196	0.749584	0.707064	0.704031	0.103974	0.211748	2.27903	1.99713	0.51772	1.13062	adaptor related protein complex 3 subunit mu 1 [Source:RGD Symbol;Acc:620417]	15	3436361	3454279	protein_coding
Known_gene	Ap3m2	NM_133305.2	-0.21716	1.44766	0.140568	0.707717	0.924423	0.535594	0.284928	0.113641	0.15111	0.854508	0.947138	0.107411	0.744577	adaptor related protein complex 3 subunit mu 2 [Source:RGD Symbol;Acc:70969]	16	74076812	74091139	protein_coding
Known_gene	Ap3s1	XM_008772131.1	-1.87891	0.565406	7.78287	0.0052744	0.055901	0.123388	0.106885	0.211425	0.09122	0.278081	0.136162	0.078003	0.051854	adaptor related protein complex 3 subunit sigma 1 [Source:RGD Symbol;Acc:1311115]	18	40732480	40797761	protein_coding
Known_gene	Ap3s2	NM_001115039.1	0.462785	3.55624	1.50523	0.219869	0.556477	2.4572	1.72843	0.489216	0.31357	6.2733	4.76305	2.36056	3.12627	adaptor related protein complex 3 subunit sigma 2 [Source:RGD Symbol;Acc:1586888]	1	141612963	141655894	protein_coding
Known_gene	Ap4b1	NM_001107709.1	-0.129866	2.45335	0.0393139	0.842828	0.968789	0.295893	0.436434	0.174437	0.145593	1.35621	0.61945	0.102645	0.983798	adaptor related protein complex 4 subunit beta 1 [Source:RGD Symbol;Acc:1310529]	2	206293720	206305702	protein_coding
Known_gene	Ap4e1	XM_008762176.1	-0.246301	1.65307	0.0741994	0.785318	0.95226	0.355171	0.115004	0	0.128375	0.114556	0.623358	0.311336	0.131292	adaptor related protein complex 4 subunit epsilon 1 [Source:RGD Symbol;Acc:1562199]	3	119484677	119548621	protein_coding
Known_gene	Ap4m1	NM_001037977.1	1.15033	2.52351	1.29382	0.255344	0.602488	1.65999	0.469578	0	0	1.58287	1.59209	2.17437	1.21034	adaptor related protein complex 4 subunit mu 1 [Source:RGD Symbol;Acc:1310233]	12	19314251	19320142	protein_coding
Known_gene	Ap4s1	NM_001130999.1	0.153858	2.07826	0.113305	0.736412	0.934552	1.63337	1.10236	0.143563	0.193355	2.92567	2.41014	1.06335	1.42948	adaptor related protein complex 4 subunit sigma 1 [Source:RGD Symbol;Acc:1311990]	6	72461977	72503847	protein_coding
Known_gene	Ap5b1	NM_001271032.1	9.3576	1.97745	8.30613	0.00395114	0.0463143	0	0	0	0	0.903614	0	0	0.706861	adaptor related protein complex 5 subunit beta 1 [Source:RGD Symbol;Acc:1562657]	1	220948331	220952391	protein_coding
Known_gene	Ap5m1	NM_001030036.1	-0.644285	3.48728	0.375617	0.539958	0.840191	0.163146	1.31188	0.299455	0.290925	2.82348	2.05401	0.082611	0.17919	adaptor related protein complex 5 subunit mu 1 [Source:RGD Symbol;Acc:1308087]	15	25933483	25955745	protein_coding
Known_gene	Ap5s1	XM_006235038.2	0.809643	2.54886	2.99442	0.0835516	0.321259	1.15846	0.51075	0.158162	0.05991	2.09634	2.28593	1.01894	1.6382	adaptor related protein complex 5 subunit sigma 1 [Source:RGD Symbol;Acc:1561852]	3	123754057	123757359	protein_coding
Known_gene	Ap5z1	NM_001037220.3	0.432108	4.01363	1.21317	0.270705	0.619597	1.52252	0.603942	0.299039	0.140237	2.20667	2.76029	1.44615	1.37924	NA	NA	NA	NA	NA
Known_gene	Apaf1	NM_023979.1	0.220419	5.35533	0.131194	0.717197	0.928048	2.26636	1.39103	0.075529	0.076638	4.14834	3.03089	1.06919	0.740441	apoptotic peptidase activating factor 1 [Source:RGD Symbol;Acc:620575]	7	31699885	31784192	protein_coding
Known_gene	Apba1	XM_006231185.2	6.33534	1.02278	4.05433	0.0440582	0.22035	0	0.003003	0	0	0.627804	0.335684	0	0	amyloid beta precursor protein binding family A member 1 [Source:RGD Symbol;Acc:620844]	1	241594565	241796513	protein_coding
Known_gene	Apba2	NM_031780.1	1.455	0.102452	2.62307	0.105321	0.367586	0.031553	0.009809	0.019134	0.011031	0.113475	0.308753	0.01747	0.213936	amyloid beta precursor protein binding family A member 2 [Source:RGD Symbol;Acc:620845]	1	125367280	125548890	protein_coding
Known_gene	Apba3	XM_006241019.2	6.94954	-0.172055	5.37167	0.0204663	0.136916	0	0	0	0	0.649997	0.013791	0	0	amyloid beta precursor protein binding family A member 3 [Source:RGD Symbol;Acc:620846]	7	11314424	11319516	protein_coding
Known_gene	Apbb1	XM_006229935.1	0.186461	4.12829	0.0282528	0.866516	0.976204	3.22569	1.4101	0	0	2.12976	2.71757	1.51937	1.76371	amyloid beta precursor protein binding family B member 1 [Source:RGD Symbol;Acc:2122]	1	170387609	170404056	protein_coding
Known_gene	Apbb1ip	NM_001100577.1	0.989219	4.03992	2.9892	0.0838217	0.321776	1.73451	0.475671	0.026381	0.295509	3.67209	3.50177	1.36841	2.39568	amyloid beta precursor protein binding family B member 1 interacting protein [Source:RGD Symbol;Acc:1304795]	17	90099025	90149894	protein_coding
Known_gene	Apbb2	XM_008770169.1	-0.980271	3.56551	0.863187	0.352848	0.705116	0.091726	0.22512	0.669577	0.191278	0.135386	1.15797	0.170487	1.0971	amyloid beta precursor protein binding family B member 2 [Source:RGD Symbol;Acc:1562438]	14	43512901	43523080	protein_coding
Known_gene	Apc	XM_008772015.1	-2.09209	2.78683	8.0618	0.00452083	0.0506717	0.109536	0.098739	0.127668	0.172387	0.18715	0.173425	0.066981	0.077613	APC, WNT signaling pathway regulator [Source:RGD Symbol;Acc:2123]	18	27047382	27105531	protein_coding
Known_gene	Apc2	XM_006240881.2	-0.68644	3.37771	0.173757	0.676794	0.911898	0.00395	0.230607	0.080765	0.090578	0.784083	0	0	0.291322	APC2, WNT signaling pathway regulator [Source:RGD Symbol;Acc:1308256]	7	12258468	12275609	protein_coding
Known_gene	Apcdd1	XM_001071384.4	0.194331	3.84312	0.160118	0.689048	0.915965	0.971803	1.1945	0.23071	0.255983	3.21938	1.83719	0.674049	2.16675	APC down-regulated 1 [Source:RGD Symbol;Acc:1589962]	18	58270410	58301002	protein_coding
Known_gene	Apcdd1l	XM_008762580.1	-0.13205	0.478622	0.0399887	0.841503	0.968176	0.071839	0.029129	0	0.025401	0.064849	0.156898	0.025766	0.060783	NA	NA	NA	NA	NA
Known_gene	Apeh	NM_012500.1	1.41575	3.5716	0.588838	0.442869	0.775265	1.26978	0.715083	0	0	3.07186	4.05441	0	2.49944	acylaminoacyl-peptide hydrolase [Source:RGD Symbol;Acc:2125]	8	116862625	116872215	protein_coding
Known_gene	Apex1	NM_024148.1	1.3018	3.87654	3.26761	0.0706605	0.291743	2.32347	1.7176	0.382975	0	9.90032	4.73853	2.70357	5.56051	apurinic/apyrimidinic endodeoxyribonuclease 1 [Source:RGD Symbol;Acc:2126]	15	27849979	27852082	protein_coding
Known_gene	Apex2	NM_001079892.1	-0.29496	2.73315	0.346225	0.556258	0.850351	1.06869	0.444501	0.433449	0.160772	2.49524	1.44273	0.508189	0.677559	apurinic/apyrimidinic endodeoxyribonuclease 2 [Source:RGD Symbol;Acc:1565983]	X	23146085	23166675	protein_coding
Known_gene	Aph1a	XM_006232977.2	0.605262	3.6479	2.30621	0.128858	0.412228	0.821851	0.631292	0.309902	0.10195	2.57414	2.25085	0.890168	1.66456	aph-1 homolog A, gamma secretase subunit [Source:RGD Symbol;Acc:1311546]	2	198006316	198009830	protein_coding
Known_gene	Aph1b	NM_001047090.1	0.481539	3.50408	1.75876	0.184779	0.508503	1.98904	1.56503	0.333114	0.372044	5.67734	4.20826	1.87846	3.01502	aph-1 homolog B, gamma secretase subunit [Source:RGD Symbol;Acc:1562468]	8	72476425	72629265	protein_coding
Known_gene	Api5	NM_001127379.1	1.30578	5.28917	1.14106	0.285428	0.636946	2.97073	1.48448	0	0	9.56206	5.12902	0.278247	5.10926	apoptosis inhibitor 5 [Source:RGD Symbol;Acc:1309772]	3	83310884	83335960	protein_coding
Known_gene	Apip	XM_006234638.2	0.173825	1.49441	0.0906348	0.763372	0.945055	0.155814	0.145531	0.079589	0.05216	0.501968	0.387068	0.227803	0.296115	APAF1 interacting protein [Source:RGD Symbol;Acc:1564562]	3	92969141	92995483	protein_coding
Known_gene	Apitd1	NM_001204879.1	0.151504	1.65947	0.0686049	0.793379	0.9544	1.3108	0.678766	0.22637	0.035482	2.28402	1.90708	0.585061	1.02778	NA	NA	NA	NA	NA
Known_gene	Aplf	XM_008763076.1	0.291155	3.7996	0.217522	0.640934	0.895635	1.67881	0.979797	0.418996	0.032401	1.95723	4.364	0.64933	1.89475	aprataxin and PNKP like factor [Source:RGD Symbol;Acc:1565557]	4	119514840	119568736	protein_coding
Known_gene	Apln	NM_031612.3	0.431897	4.20099	0.723272	0.395073	0.741402	0.915699	1.32892	0.150951	0.57373	3.22885	3.02202	1.91235	2.61735	apelin [Source:RGD Symbol;Acc:620672]	X	134856726	134866210	protein_coding
Known_gene	Aplnr	NM_031349.2	1.71578	5.06994	12.4404	0.000420136	0.0094283	0.725479	0.414192	0.340174	0.223444	5.16832	4.36173	3.72298	2.63752	apelin receptor [Source:RGD Symbol;Acc:621645]	3	72540538	72544182	protein_coding
Known_gene	Aplp1	XM_008759179.1	7.6354	2.21695	21.3572	3.81182e-06	0.000230536	0.013396	0	0	0	1.52314	2.55509	1.99611	0.034421	amyloid beta precursor like protein 1 [Source:RGD Symbol;Acc:69257]	1	88897532	88908750	protein_coding
Known_gene	Aplp2	NM_012906.1	-0.564548	5.05	1.63633	0.200829	0.532043	1.56996	1.99614	1.09946	1.45836	5.01742	4.24142	1.98061	3.1126	amyloid beta precursor like protein 2 [Source:RGD Symbol;Acc:2128]	8	32298532	32328839	protein_coding
Known_gene	Apmap	XM_008762362.1	-4.32152	1.38809	10.4706	0.00121287	0.020484	0.197464	0.032409	0.482942	0.328728	0.0428	0.036175	0.007893	0.119893	adipocyte plasma membrane associated protein [Source:RGD Symbol;Acc:1308874]	3	146376828	146407252	protein_coding
Known_gene	Apoa1bp	NM_001106440.1	-0.300591	2.01624	0.286203	0.592664	0.871915	0.949474	0.42552	0.656927	0.291378	2.37699	2.25006	0.682192	1.06064	NA	NA	NA	NA	NA
Known_gene	Apobec1	NM_012907.2	2.00247	2.15232	3.81422	0.0508193	0.239235	0.950903	0.02117	0	0	1.33461	2.33166	0.541062	1.7182	apolipoprotein B mRNA editing enzyme catalytic subunit 1 [Source:RGD Symbol;Acc:2133]	4	155386711	155401480	protein_coding
Known_gene	Apobec2	NM_001106883.1	-5.47977	1.46297	15.1859	9.7428e-05	0.00306318	1.75773	2.36307	0.259894	0.541519	0.125104	0.179302	0	0	apolipoprotein B mRNA editing enzyme catalytic subunit 2 [Source:RGD Symbol;Acc:1308727]	9	14529218	14542731	protein_coding
Known_gene	Apobec3b	XM_008765715.1	8.75351	0.441008	8.19751	0.00419479	0.0482704	0	0	0	0	0.332425	0.56003	0.360908	0	NA	NA	NA	NA	NA
Known_gene	Apobr	XM_006230319.2	0.787899	3.6927	1.15161	0.283213	0.634384	0.990649	0.465241	0	0.098476	2.04512	1.28361	0.533684	1.41375	apolipoprotein B receptor [Source:RGD Symbol;Acc:1565169]	1	197999037	198003839	protein_coding
Known_gene	Apoe	NM_138828.3	2.13957	8.33108	17.507	2.86253e-05	0.00117041	18.8377	13.2358	7.31572	2.94948	226.161	116.669	28.9098	149.44	apolipoprotein E [Source:RGD Symbol;Acc:2138]	1	80612895	80617057	protein_coding
Known_gene	Apol11a	XM_006241949.2	-4.35189	-0.0148411	11.2224	0.000808157	0.0151252	0.048207	0.020816	0.157509	0.011935	0	0.018185	0.017147	0	NA	NA	NA	NA	NA
Known_gene	Apol2	XM_006241942.2	-1.71192	-0.0443369	1.5975	0.206258	0.539051	0.255661	0.069752	0.034981	0	0.164699	0.111766	0	0	apolipoprotein L, 2 [Source:RGD Symbol;Acc:1309591]	7	118979608	118983984	protein_coding
Known_gene	Apol3	NM_001013175.1	2.70416	2.94943	3.13105	0.0768143	0.306121	0.754649	0	0	0	2.10615	4.00723	0	1.87266	apolipoprotein L, 3 [Source:RGD Symbol;Acc:1306480]	7	118685022	118694015	protein_coding
Known_gene	Apol9a	XM_008765643.1	-2.5054	0.98738	8.4164	0.00371851	0.0444843	1.00384	0.030679	0.167203	0.216762	0.103632	0.166123	0.084745	0.233652	apolipoprotein L 9a [Source:RGD Symbol;Acc:1562332]	7	118927008	118933812	protein_coding
Known_gene	Apold1	NM_001003403.1	1.49565	3.92017	6.73813	0.00943734	0.0827414	0.458851	0.426646	0.215903	0.192039	0.757619	4.1784	2.27177	2.51289	apolipoprotein L domain containing 1 [Source:RGD Symbol;Acc:1303123]	4	168752133	168755023	protein_coding
Known_gene	Apom	NM_019373.2	-0.502571	0.289311	0.728796	0.393274	0.739852	0.778851	0.307951	0.080886	0.063517	0.590993	0.79786	0.363602	0.252264	apolipoprotein M [Source:RGD Symbol;Acc:620773]	20	5120474	5123073	protein_coding
Known_gene	Apoo	NM_001199178.1	8.26338	0.521551	10.1247	0.00146297	0.0235945	0	0	0	0	2.07672	0.710209	0.484587	0	apolipoprotein O [Source:RGD Symbol;Acc:1565289]	X	63520991	63625134	protein_coding
Known_gene	Apool	XM_006257191.2	0.316819	1.66539	0.0731158	0.786853	0.952735	0.742633	0	0.115125	0.284411	0.37192	1.60215	0.680214	1.22097	apolipoprotein O-like [Source:RGD Symbol;Acc:1549725]	X	83678339	83750549	protein_coding
Known_gene	Apopt1	XM_008764981.1	0.584614	1.98977	1.00387	0.316375	0.666393	1.28253	0.919677	0	0.247835	2.87273	2.21366	1.2531	1.75369	apoptogenic 1, mitochondrial [Source:RGD Symbol;Acc:1304719]	6	136185487	136210940	protein_coding
Known_gene	App	NM_019288.2	-1.61779	3.89961	2.491	0.114499	0.38476	4.59138	2.98483	0	1.08381	1.91126	0.503191	0.540874	2.8023	amyloid beta precursor protein [Source:RGD Symbol;Acc:2139]	11	24425005	24641858	protein_coding
Known_gene	Appbp2	NM_001100969.1	-0.196443	5.85464	0.464761	0.495407	0.814534	2.7192	2.36878	0.450014	0.637474	4.97313	3.68383	1.98348	2.63144	amyloid beta precursor protein binding protein 2 [Source:RGD Symbol;Acc:1306488]	10	72503347	72545141	protein_coding
Known_gene	Appl1	XM_008771023.1	0.183406	5.06935	0.378087	0.538629	0.839763	1.44424	0.973603	0.384048	0.309922	3.60637	2.50682	1.32718	1.83451	adaptor protein, phosphotyrosine interacting with PH domain and leucine zipper 1 [Source:RGD Symbol;Acc:1309388]	16	2563520	2602103	protein_coding
Known_gene	Appl2	rna27854	-1.35709	2.50775	3.87479	0.0490163	0.234251	0.333488	0.393311	0.351827	0.219782	0.628016	1.03207	0.095707	0.231357	adaptor protein, phosphotyrosine interacting with PH domain and leucine zipper 2 [Source:RGD Symbol;Acc:1563028]	7	26256459	26306126	protein_coding
Known_gene	Aprt	NM_001013061.1	0.804931	3.62736	2.81923	0.0931412	0.342988	6.21364	2.90328	0.376824	1.12691	19.4682	11.5848	3.88428	9.67738	adenine phosphoribosyl transferase [Source:RGD Symbol;Acc:1307758]	19	55387288	55389256	protein_coding
Known_gene	Aptx	XM_006238028.2	0.675901	-0.248631	0.0742479	0.785249	0.95226	0.286358	0	0	0	0.478403	0.400148	0	0	aprataxin [Source:RGD Symbol;Acc:628740]	5	56987909	57008859	protein_coding
Known_gene	Aqp1	NM_012778.1	1.43077	9.12847	7.44697	0.00635432	0.0636496	59.8668	9.66583	4.60388	3.24258	162.588	138.299	77.4181	36.8363	aquaporin 1 [Source:RGD Symbol;Acc:2141]	4	85551502	85569360	protein_coding
Known_gene	Aqp11	NM_173105.1	0.673967	-0.526073	0.63174	0.426718	0.764192	0.301163	0.061643	0	0	0.202511	0.185739	0.265461	0.241933	aquaporin 11 [Source:RGD Symbol;Acc:628763]	1	162703442	162713610	protein_coding
Known_gene	Aqr	NM_001100987.1	0.668811	5.40167	4.17075	0.0411276	0.211083	2.15154	1.3932	0.2408	0.340913	5.8047	4.1347	1.87168	3.37533	aquarius intron-binding spliceosomal factor [Source:RGD Symbol;Acc:1306223]	3	105570292	105640463	protein_coding
Known_gene	Ar	NM_012502.1	-2.04897	2.9442	15.0717	0.000103504	0.00321171	0.919665	0.769868	0.188259	0.247265	0.665735	0.334302	0.214858	0.161858	androgen receptor [Source:RGD Symbol;Acc:2147]	X	67656253	67829026	protein_coding
Known_gene	Araf	XM_008773036.1	-2.53159	0.950865	7.13837	0.00754518	0.071425	0.430427	0.279573	0.239389	0	0.132078	0.082797	0.134365	0.035457	A-Raf proto-oncogene, serine/threonine kinase [Source:RGD Symbol;Acc:2148]	X	1379194	1390873	protein_coding
Known_gene	Arap1	XM_008759811.1	-2.44087	2.848	1.00821	0.315333	0.665377	1.07516	0.708689	0	0	0	0.316814	0	0.214915	ArfGAP with RhoGAP domain, ankyrin repeat and PH domain 1 [Source:RGD Symbol;Acc:1310385]	1	166478005	166525255	protein_coding
Known_gene	Arap2	XM_008770184.1	-2.56282	2.10672	11.2632	0.000790598	0.0148818	0.455597	0.266572	0.021336	0.07329	0.20998	0.066997	0.016776	0.047704	ArfGAP with RhoGAP domain, ankyrin repeat and PH domain 2 [Source:RGD Symbol;Acc:1306452]	14	48726045	48922983	protein_coding
Known_gene	Arap3	XM_008772073.1	7.07559	5.28774	28.9775	7.32232e-08	8.89815e-06	0	0.006139	0.022389	0.001084	4.11706	6.69916	2.52317	5.28694	ArfGAP with RhoGAP domain, ankyrin repeat and PH domain 3 [Source:RGD Symbol;Acc:1304938]	18	31112623	31136200	protein_coding
Known_gene	Arc	XM_008765591.1	-4.6121	0.992325	1.2875	0.25651	0.603605	0	0.705592	0	0	0	0.066109	0	0	activity-regulated cytoskeleton-associated protein [Source:RGD Symbol;Acc:62037]	7	115907097	115910541	protein_coding
Known_gene	Arcn1	NM_001007662.1	0.491286	7.34874	2.33328	0.126635	0.408491	12.0711	8.63824	1.59694	2.2147	32.6279	20.2947	11.3514	17.065	archain 1 [Source:RGD Symbol;Acc:1359110]	8	49051246	49075892	protein_coding
Known_gene	Arel1	XM_008764754.1	0.772317	3.18038	0.346141	0.556306	0.850351	0.57654	0.066957	0.010337	0	0.276118	0.91916	0	0.609958	apoptosis resistant E3 ubiquitin protein ligase 1 [Source:RGD Symbol;Acc:1307597]	6	108635220	108796124	protein_coding
Known_gene	Arf1	XM_008767870.1	-6.76469	3.49944	11.1531	0.000838904	0.0155258	4.36254	4.82073	0	0.005463	0.005794	0.087407	0.022691	0.006419	ADP-ribosylation factor 1 [Source:RGD Symbol;Acc:621270]	10	45563547	45579029	protein_coding
Known_gene	Arf2	XM_006247543.2	2.56845	1.03641	2.36518	0.124069	0.403079	0.246208	0.004787	0	0	0.009748	0.027533	0.715798	0.864405	ADP-ribosylation factor 2 [Source:RGD Symbol;Acc:621271]	10	92018562	92040333	protein_coding
Known_gene	Arf3	XM_006257320.2	-1.3115	2.90844	4.81387	0.0282315	0.167447	0.499286	0.336088	0.73764	0.174315	0.705248	0.714203	0.426742	0.624915	ADP-ribosylation factor 3 [Source:RGD Symbol;Acc:621273]	7	140398199	140437467	protein_coding
Known_gene	Arf4	NM_024151.1	0.189832	7.07677	0.296621	0.586009	0.868098	19.0645	16.3821	3.68094	5.52184	59.6072	26.5837	17.9433	29.0252	ADP-ribosylation factor 4 [Source:RGD Symbol;Acc:621275]	16	2338333	2354909	protein_coding
Known_gene	Arf5	NM_024149.1	0.270407	5.88666	0.730166	0.392829	0.739495	13.8991	10.2452	2.13533	2.61948	37.2582	22.4963	13.293	12.6765	ADP-ribosylation factor 5 [Source:RGD Symbol;Acc:621278]	4	55715744	55718670	protein_coding
Known_gene	Arf6	NM_024152.2	1.13485	5.90176	11.7998	0.000592358	0.0120628	10.8128	5.69303	1.01377	1.89702	37.2448	29.2138	13.6773	19.1323	ADP-ribosylation factor 6 [Source:RGD Symbol;Acc:621279]	6	91697109	91698255	protein_coding
Known_gene	Arfgap1	NM_145090.3	1.38668	3.26837	1.64562	0.199556	0.530073	1.27973	1.43416	0	0	3.61278	3.95172	2.15658	2.5377	ADP-ribosylation factor GTPase activating protein 1 [Source:RGD Symbol;Acc:708452]	3	176475893	176489925	protein_coding
Known_gene	Arfgap2	XM_006234531.2	6.8003	-0.13841	2.93671	0.0865867	0.327767	0	0	0	0	0.449388	0	0	0	ADP-ribosylation factor GTPase activating protein 2 [Source:RGD Symbol;Acc:1306177]	3	80081647	80093658	protein_coding
Known_gene	Arfgap3	NM_001044273.1	-0.52541	4.77565	0.281451	0.595751	0.874351	2.81838	2.51426	1.18821	1.4743	7.28397	5.17209	2.39812	2.92968	ADP-ribosylation factor GTPase activating protein 3 [Source:RGD Symbol;Acc:1560066]	7	124149751	124198200	protein_coding
Known_gene	Arfgef1	NM_001277056.1	-1.30189	5.7254	0.253495	0.614625	0.883732	3.73748	2.61379	0	0	6.23324	0	0	0	ADP ribosylation factor guanine nucleotide exchange factor 1 [Source:RGD Symbol;Acc:1560793]	5	8666200	8760458	protein_coding
Known_gene	Arfgef2	NM_181083.2	1.11548	3.95261	2.2794	0.131102	0.416248	0.747728	0.506828	0	0.0723	2.12023	1.27497	1.23349	0.783503	ADP ribosylation factor guanine nucleotide exchange factor 2 [Source:RGD Symbol;Acc:631430]	3	163570532	163656626	protein_coding
Known_gene	Arfip1	XM_006232545.2	2.89868	3.17297	2.70016	0.100338	0.357352	0.767153	0	0	0	3.69849	3.17208	0.808478	1.30093	ADP-ribosylation factor interacting protein 1 [Source:RGD Symbol;Acc:708401]	2	183504330	183582553	protein_coding
Known_gene	Arfip2	XM_006229933.2	2.79137	1.08939	2.18466	0.139392	0.43222	0.156991	0.0202	0	0	2.75586	0.000555	0.000802	0.035331	ADP-ribosylation factor interacting protein 2 [Source:RGD Symbol;Acc:1303204]	1	170466395	170471076	protein_coding
Known_gene	Arfrp1	XM_006235718.2	0.578054	4.09759	0.656741	0.417713	0.757813	2.50387	1.36129	0.02194	0.492347	4.82963	3.95277	2.48497	2.64685	ADP-ribosylation factor related protein 1 [Source:RGD Symbol;Acc:621683]	3	176859151	176865103	protein_coding
Known_gene	Arg1	NM_017134.3	1.54733	0.204889	2.61512	0.10585	0.36864	0.090722	0.096633	0.031877	0	1.12677	0.275799	0.335254	0.049213	arginase 1 [Source:RGD Symbol;Acc:2150]	1	21525421	21537863	protein_coding
Known_gene	Arg2	NM_019168.1	-0.688341	0.062437	1.23218	0.266983	0.615651	0.197372	0.130306	0	0.115211	0.325024	0.30063	0.134156	0.061622	arginase 2 [Source:RGD Symbol;Acc:2151]	6	102311116	102338520	protein_coding
Known_gene	Arglu1	NM_001024972.1	0.960752	3.14886	0.855188	0.355089	0.70719	1.19097	1.24937	0	0	3.2486	1.91604	1.47544	1.65534	arginine and glutamate rich 1 [Source:RGD Symbol;Acc:1310061]	16	86600877	86625083	protein_coding
Known_gene	Arhgap1	XM_006234553.2	4.70633	2.18141	5.41842	0.0199254	0.134674	0.034777	0.024973	0	0	4.47495	0.051771	0.074962	0.002453	Rho GTPase activating protein 1 [Source:RGD Symbol;Acc:1306068]	3	80555196	80576856	protein_coding
Known_gene	Arhgap10	XM_008772532.1	-1.74257	0.918693	5.60359	0.0179237	0.126703	0.093809	0.016855	0.050822	0.062438	0.085905	0.125488	0.021767	0.027452	Rho GTPase activating protein 10 [Source:RGD Symbol;Acc:1588859]	19	34139997	34402436	protein_coding
Known_gene	Arhgap11a	NM_001168524.1	0.957318	4.24956	4.58028	0.0323419	0.182072	0.981534	0.642368	0.068073	0.12133	2.59175	1.90369	0.980098	2.01208	Rho GTPase activating protein 11A [Source:RGD Symbol;Acc:1309107]	3	105281827	105298108	protein_coding
Known_gene	Arhgap12	XM_006254013.2	10.7293	1.90596	6.97434	0.00826867	0.0756763	0	0	0	0	1.67456	1.24428	0	0.528795	Rho GTPase activating protein 12 [Source:RGD Symbol;Acc:1310017]	17	54280851	54394634	protein_coding
Known_gene	Arhgap15	NM_001013917.1	-1.71367	3.3112	6.64237	0.00995812	0.0859801	3.14977	1.44876	0.122504	0.614971	1.49596	1.05351	0.436128	0.743553	Rho GTPase activating protein 15 [Source:RGD Symbol;Acc:1359304]	3	28627084	29236219	protein_coding
Known_gene	Arhgap17	NM_001270692.1	9.07212	0.172918	7.99508	0.00469046	0.0515556	0	0	0	0	0.563722	0.595346	0.26087	0	Rho GTPase activating protein 17 [Source:RGD Symbol;Acc:628767]	1	193239040	193328371	protein_coding
Known_gene	Arhgap18	XM_006227680.2	-1.43148	3.24893	2.09806	0.147487	0.445993	0.094782	1.01405	0.74262	0.851621	0.137749	0.986804	1.90572	0.158574	Rho GTPase activating protein 18 [Source:RGD Symbol;Acc:1305053]	1	19227121	19376301	protein_coding
Known_gene	Arhgap19	XM_003749116.3	-1.34745	3.29155	4.71598	0.0298835	0.173503	1.18334	0.430695	0.111102	0.128319	0.701691	0.346835	0.180797	0.367702	Rho GTPase activating protein 19 [Source:RGD Symbol;Acc:1593044]	1	261015123	261051498	protein_coding
Known_gene	Arhgap20	XM_006243047.2	0.951317	1.96524	2.29283	0.129973	0.413994	0.109489	0.046996	0.014727	0.035465	0.520877	0.244498	0.22186	0.125304	Rho GTPase activating protein 20 [Source:RGD Symbol;Acc:1303160]	8	56179637	56264263	protein_coding
Known_gene	Arhgap21	NM_001191693.1	1.35055	1.45591	0.912468	0.33946	0.69098	0.149721	0.046525	0	0	0.561287	0.306917	0.103186	0	Rho GTPase activating protein 21 [Source:RGD Symbol;Acc:1311028]	17	87725867	87826421	protein_coding
Known_gene	Arhgap22	XM_008771098.1	2.86113	2.46205	4.90117	0.0268385	0.162116	0.345156	0	0	0	0.701149	1.35825	0.744463	0.735873	Rho GTPase activating protein 22 [Source:RGD Symbol;Acc:1307237]	16	9486832	9613528	protein_coding
Known_gene	Arhgap23	XM_220918.8	6.85681	-0.661009	8.70972	0.00316517	0.0399114	0	0	0	0	0.166295	0.040873	0.005261	0	Rho GTPase activating protein 23 [Source:RGD Symbol;Acc:1309742]	10	85384881	85444556	protein_coding
Known_gene	Arhgap24	XM_008770017.1	1.75989	0.295644	8.90604	0.00284229	0.0374297	0.045796	0.034513	0	0	0.133758	0.235823	0.112996	0.130219	Rho GTPase activating protein 24 [Source:RGD Symbol;Acc:1306669]	14	8383214	8600512	protein_coding
Known_gene	Arhgap25	XM_006236839.2	2.5651	1.75009	2.089	0.148364	0.447749	0.062261	0.034247	0	0.013748	2.24606	0.087431	0	0.019237	Rho GTPase activating protein 25 [Source:RGD Symbol;Acc:1562105]	4	119249682	119327822	protein_coding
Known_gene	Arhgap26	XM_008772068.1	0.256712	4.09926	0.0706033	0.79046	0.953899	0.717902	0.361216	0.120871	0.086467	0.978802	1.55584	0.492199	0.582555	Rho GTPase activating protein 26 [Source:RGD Symbol;Acc:1310923]	18	31812109	32207801	protein_coding
Known_gene	Arhgap27	NM_198759.1	10.2463	1.66364	41.6594	1.08643e-10	3.68639e-08	0	0	0	0	0.124177	2.31061	0.570256	0.692994	Rho GTPase activating protein 27 [Source:RGD Symbol;Acc:735202]	10	91419912	91448477	protein_coding
Known_gene	Arhgap28	NM_001191815.1	4.01172	2.1452	7.46314	0.00629752	0.0632342	0.033493	0.010143	0	0	1.89779	0.039422	0.023078	0.034407	Rho GTPase activating protein 28 [Source:RGD Symbol;Acc:1559882]	9	116058610	116222440	protein_coding
Known_gene	Arhgap29	XM_006233239.2	1.21696	4.96251	2.26619	0.132225	0.418096	0.695735	0.855126	0	0.150252	2.49413	1.5848	1.21541	2.68762	Rho GTPase activating protein 29 [Source:RGD Symbol;Acc:1306185]	2	225552148	225613359	protein_coding
Known_gene	Arhgap30	NM_001109077.1	0.458424	4.64455	0.581143	0.445865	0.776877	1.94282	0.786248	0.028264	0.177022	3.28993	1.86968	0.855464	1.9669	Rho GTPase activating protein 30 [Source:RGD Symbol;Acc:1561419]	13	89774764	89796113	protein_coding
Known_gene	Arhgap31	NM_001105879.1	1.04179	6.40436	8.44733	0.00365579	0.0438947	3.23771	2.74008	0.719751	0.398603	11.8069	13.0143	4.09259	6.58157	Rho GTPase activating protein 31 [Source:RGD Symbol;Acc:1306093]	11	64601029	64714252	protein_coding
Known_gene	Arhgap32	XM_008766074.1	-4.2837	3.124	18.469	1.72688e-05	0.000785146	0.831351	0.269939	0.078908	0.262474	0.063481	0.068901	0.015335	0.046265	Rho GTPase activating protein 32 [Source:RGD Symbol;Acc:1305267]	8	33239139	33392305	protein_coding
Known_gene	Arhgap33	XM_008759253.1	-0.904601	2.53991	0.857632	0.354402	0.706624	0.436117	0.299621	0.249808	0.03322	0.765969	0	0.249286	0.434232	Rho GTPase activating protein 33 [Source:RGD Symbol;Acc:2318374]	1	88978344	88989552	protein_coding
Known_gene	Arhgap35	XM_006228412.2	-4.88974	2.22385	12.1385	0.000493921	0.0105173	0.010967	0.11326	0.493001	0.014524	0.031663	0.024294	0.005473	0.035797	Rho GTPase activating protein 35 [Source:RGD Symbol;Acc:1308738]	1	78456409	78573374	protein_coding
Known_gene	Arhgap39	XM_006241866.2	1.40545	1.01531	0.29465	0.587256	0.868544	0.03322	0	0	0	0	0.167322	0	0	Rho GTPase activating protein 39 [Source:RGD Symbol;Acc:1593158]	7	117788716	117880289	protein_coding
Known_gene	Arhgap4	NM_144740.3	2.23785	2.05184	2.04064	0.153145	0.45572	0.253431	0.1072	0	0	0.045916	0.031749	0.960562	0.935084	Rho GTPase activating protein 4 [Source:RGD Symbol;Acc:628901]	X	156873849	156888761	protein_coding
Known_gene	Arhgap42	XM_576354.6	1.57844	4.61225	3.29353	0.0695532	0.289323	1.11847	0.119252	0.008789	0.025917	3.00093	2.39503	0.202967	1.3536	Rho GTPase activating protein 42 [Source:RGD Symbol;Acc:1564081]	8	7213822	7426611	protein_coding
Known_gene	Arhgap44	XM_006246834.2	1.4544	1.54283	0.551094	0.457871	0.786922	0.10172	0.023425	0.054944	0	0.693356	1.06513	0	0	Rho GTPase activating protein 44 [Source:RGD Symbol;Acc:1305664]	10	51502894	51669297	protein_coding
Known_gene	Arhgap5	XM_008764656.1	1.39653	4.61656	0.232271	0.629845	0.891733	0	1.55907	0	0	3.54233	1.85896	1.30574	1.7746	Rho GTPase activating protein 5 [Source:RGD Symbol;Acc:1308507]	6	73345392	73405880	protein_coding
Known_gene	Arhgap6	XM_008773149.1	0.032321	2.99689	0.0051251	0.942928	0.993022	0.406438	0.302497	0.20097	0.08827	1.06419	0.582078	0.532184	0.613649	Rho GTPase activating protein 6 [Source:RGD Symbol;Acc:2323364]	X	26315878	26376467	protein_coding
Known_gene	Arhgap8	NM_001004242.1	-9.95732	0.577945	9.27248	0.00232623	0.0326805	0.728337	1.45993	0.073156	0.159182	0	0	0	0	Rho GTPase activating protein 8 [Source:RGD Symbol;Acc:1303143]	7	125731275	125795980	protein_coding
Known_gene	Arhgap9	XM_006241467.2	-0.670569	0.371577	0.422173	0.515855	0.826455	0.078426	0.106538	0	0.052782	0.249658	0.215598	0	0.04027	Rho GTPase activating protein 9 [Source:RGD Symbol;Acc:1305342]	7	70612103	70620890	protein_coding
Known_gene	Arhgdia	NM_001007005.1	1.09081	7.9614	14.6547	0.000129115	0.00382903	25.3195	16.79	3.76183	4.69893	102.666	69.7983	34.5168	53.1139	Rho GDP dissociation inhibitor alpha [Source:RGD Symbol;Acc:1359547]	10	109754004	109757550	protein_coding
Known_gene	Arhgdib	NM_001009600.1	-0.563254	4.77315	0.456386	0.499318	0.817184	10.1423	5.06975	0	1.43899	10.4257	5.33818	3.04714	4.59641	Rho GDP dissociation inhibitor beta [Source:RGD Symbol;Acc:1305383]	4	170913923	170932618	protein_coding
Known_gene	Arhgef10	XM_006253403.2	2.28352	5.26588	2.06747	0.150471	0.451256	1.55182	0	0	0	5.18532	7.30493	0.450655	0.177966	Rho guanine nucleotide exchange factor 10 [Source:RGD Symbol;Acc:1565043]	16	79725643	79793619	protein_coding
Known_gene	Arhgef11	XM_006232766.1	11.4531	3.47355	18.902	1.37607e-05	0.000656069	0	0	0	0	1.35468	1.33251	0.481497	0.454042	Rho guanine nucleotide exchange factor 11 [Source:RGD Symbol;Acc:619705]	2	186980793	187101768	protein_coding
Known_gene	Arhgef12	NM_001013246.1	-0.228508	5.23159	0.0470845	0.828216	0.963771	1.7502	0.469763	0	1.43063	6.85939	1.27462	2.04675	0.836047	Rho guanine nucleotide exchange factor 12 [Source:RGD Symbol;Acc:1305111]	8	47259404	47393503	protein_coding
Known_gene	Arhgef15	XM_008767792.1	10.6002	1.47086	9.29512	0.00229765	0.0323655	0	0	0	0	0	1.09301	0.580345	0.839861	Rho guanine nucleotide exchange factor 15 [Source:RGD Symbol;Acc:1306961]	10	55532077	55544429	protein_coding
Known_gene	Arhgef16	NM_001127591.1	7.52477	-0.427845	9.89796	0.00165462	0.025656	0	0	0	0	0.094237	0.198185	0.194952	0	Rho guanine nucleotide exchange factor 16 [Source:RGD Symbol;Acc:1588981]	5	171624796	171648563	protein_coding
Known_gene	Arhgef18	XM_006248760.2	-2.11247	3.41463	2.09075	0.148194	0.447548	1.57992	0.463405	0.371958	0.263208	1.12873	0.374267	0	0.371834	Rho/Rac guanine nucleotide exchange factor 18 [Source:RGD Symbol;Acc:1311448]	12	1889331	1998127	protein_coding
Known_gene	Arhgef19	XM_008764272.1	-2.93225	1.07284	5.1584	0.0231342	0.148837	0.079242	0	0.184963	0.184538	0.094697	0.045657	0.059068	0.062098	Rho guanine nucleotide exchange factor 19 [Source:RGD Symbol;Acc:1304766]	5	159755535	159773699	protein_coding
Known_gene	Arhgef2	XM_006232654.2	-2.49765	3.18597	7.7792	0.00528513	0.0559727	0.268381	0.07747	0.639917	0.200025	0.18572	0.472942	0.137847	0.135121	Rho/Rac guanine nucleotide exchange factor 2 [Source:RGD Symbol;Acc:1304659]	2	187977008	188021377	protein_coding
Known_gene	Arhgef25	XM_006241458.2	4.11108	0.476182	6.95874	0.00834109	0.0761985	0.000995	0.037275	0	0	0.438894	0.306548	0.883229	0	Rho guanine nucleotide exchange factor 25 [Source:RGD Symbol;Acc:735210]	7	70469312	70476340	protein_coding
Known_gene	Arhgef26	XM_227201.8	-0.908878	3.2092	4.15969	0.0413969	0.211908	0.576939	0.801111	0.239674	0.230277	0.800848	0.937222	0.596139	0.343764	Rho guanine nucleotide exchange factor 26 [Source:RGD Symbol;Acc:1562559]	2	27107318	27236672	protein_coding
Known_gene	Arhgef28	XM_006231817.2	6.77125	3.62376	14.596	0.000133196	0.00393059	0.009552	0	0	0.007036	3.10202	4.10468	0.059822	1.20917	Rho guanine nucleotide exchange factor 28 [Source:RGD Symbol;Acc:1307061]	2	25738514	26011429	protein_coding
Known_gene	Arhgef3	XM_006252574.2	4.49975	2.53136	11.4621	0.00071029	0.0137759	0.113966	0	0	0	0.499697	1.24214	1.10307	0.723363	Rho guanine nucleotide exchange factor 3 [Source:RGD Symbol;Acc:1310672]	16	2743823	3026760	protein_coding
Known_gene	Arhgef37	XM_006254808.2	-1.4746	1.64305	1.68603	0.194126	0.522102	0.243112	0.094345	0.032915	0	0.075374	0.048149	0.083064	0.022441	Rho guanine nucleotide exchange factor 37 [Source:RGD Symbol;Acc:1560471]	18	56817988	56870839	protein_coding
Known_gene	Arhgef39	NM_001106676.2	0.39422	2.16004	0.251279	0.616176	0.884648	0.966867	0.310429	0.150635	0	1.07489	1.35116	0.490744	0.858403	Rho guanine nucleotide exchange factor 39 [Source:RGD Symbol;Acc:1310376]	5	58995249	59001800	protein_coding
Known_gene	Arhgef40	XM_008770553.1	2.95787	2.09864	5.16225	0.023083	0.148595	0.070411	0.014851	0	0	0.682043	0.396993	0.042067	0.224335	Rho guanine nucleotide exchange factor 40 [Source:RGD Symbol;Acc:1308093]	15	28377996	28403090	protein_coding
Known_gene	Arhgef5	XM_342676.7	-0.0826906	3.48532	0.0277409	0.867719	0.97625	0.337531	0.480068	0.191135	0.051133	0.76306	1.15075	0.464632	0.325271	Rho guanine nucleotide exchange factor 5 [Source:RGD Symbol;Acc:620718]	4	72718458	72735007	protein_coding
Known_gene	Arhgef6	XM_008773653.1	9.1896	1.46738	11.5679	0.000671011	0.0132714	0	0	0	0	0	0.640403	0	0.371146	Rac/Cdc42 guanine nucleotide exchange factor 6 [Source:RGD Symbol;Acc:1359674]	X	159723866	159841072	protein_coding
Known_gene	Arhgef7	XM_008771377.1	12.1715	4.01424	14.1201	0.000171501	0.00482168	0	0	0	0	0.540629	1.14739	0.708786	0	Rho guanine nucleotide exchange factor 7 [Source:RGD Symbol;Acc:620624]	16	83006718	83132785	protein_coding
Known_gene	Arhgef9	NM_023957.1	-1.21719	2.05012	5.82326	0.0158156	0.116399	0.406629	0.515331	0.045069	0.168715	0.317278	0.439026	0.17942	0.303959	Cdc42 guanine nucleotide exchange factor 9 [Source:RGD Symbol;Acc:620719]	X	64248278	64428592	processed_transcript
Known_gene	Arid1a	NM_001106635.1	1.07492	0.70393	0.483536	0.486825	0.80999	0.118948	0.017475	0.019209	0	0.003103	0.005044	0.41833	0.002433	AT-rich interaction domain 1A [Source:RGD Symbol;Acc:1310500]	5	151904684	151977636	protein_coding
Known_gene	Arid1b	XM_008758744.1	0.535258	5.2106	0.11961	0.729458	0.932537	4.38206	2.30187	0	0	6.44334	6.70824	3.49631	0	AT-rich interaction domain 1B [Source:RGD Symbol;Acc:708504]	1	45923222	46234874	protein_coding
Known_gene	Arid2	XM_345867.7	-0.141028	6.29656	0.30523	0.580622	0.865234	2.71778	1.9426	0.607644	0.584939	4.85429	4.23803	1.93886	2.54301	AT-rich interaction domain 2 [Source:RGD Symbol;Acc:1311105]	7	137680530	137795655	protein_coding
Known_gene	Arid3a	XM_006240903.1	0.79116	3.1375	0.587866	0.443245	0.775378	1.47889	0.046989	0.049076	0	2.10554	1.68039	0.266913	0.805095	AT-rich interaction domain 3A [Source:RGD Symbol;Acc:1305299]	7	12574198	12601674	protein_coding
Known_gene	Arid3b	XM_008766323.1	-0.679552	2.63603	1.80646	0.178933	0.499732	0.309039	0.204589	0.058661	0.08383	0.474271	0.363813	0.113202	0.183915	AT-rich interaction domain 3B [Source:RGD Symbol;Acc:1306335]	8	62569528	62616828	protein_coding
Known_gene	Arid4b	XM_008771766.1	7.69578	-0.904707	4.07434	0.0435394	0.218802	0	0	0	0	0	0	0.07827	0.129891	AT-rich interaction domain 4B [Source:RGD Symbol;Acc:619919]	17	53833023	53915076	protein_coding
Known_gene	Arid5a	NM_001034934.1	2.34865	1.72582	2.28871	0.130318	0.414615	0	0.29218	0	0	0.614995	0.967816	0.816437	0.478995	AT-rich interaction domain 5A [Source:RGD Symbol;Acc:1311041]	9	42871950	42884855	protein_coding
Known_gene	Arid5b	NM_001107624.1	-1.07422	1.2729	0.584588	0.444519	0.77623	0.053918	0.127141	0.175352	0	0.0939	0.435529	0.028444	0.101182	AT-rich interaction domain 5B [Source:RGD Symbol;Acc:1311735]	20	21564975	21880715	processed_transcript
Known_gene	Arih1	NM_001013108.3	0.0930587	6.03904	0.130273	0.718149	0.928297	3.02555	2.55511	0.811866	0.848273	7.05773	5.86662	3.30398	4.03091	ariadne RBR E3 ubiquitin protein ligase 1 [Source:RGD Symbol;Acc:1308131]	8	64166360	64268555	protein_coding
Known_gene	Arih2	XM_006243787.2	10.3483	1.09695	9.51204	0.00204128	0.0296952	0	0	0	0	0.040976	0.069969	1.86739	0	ariadne RBR E3 ubiquitin protein ligase 2 [Source:RGD Symbol;Acc:1305839]	8	117387010	117446019	protein_coding
Known_gene	Arl1	NM_022385.3	0.0319426	5.00914	0.00588084	0.938873	0.99203	8.96062	10.068	0.898651	2.53952	25.053	12.6419	7.2355	11.8992	ADP-ribosylation factor like GTPase 1 [Source:RGD Symbol;Acc:621326]	7	29282305	29293399	protein_coding
Known_gene	Arl10	XM_006253629.1	-0.587122	3.87441	1.9628	0.161214	0.470094	2.07696	2.09533	0.190077	0.382963	2.41023	2.23327	1.24317	1.21141	ADP-ribosylation factor like GTPase 10 [Source:RGD Symbol;Acc:1303298]	17	10568959	10575203	protein_coding
Known_gene	Arl11	XM_006252135.2	2.34072	3.8078	20.5728	5.74061e-06	0.000321167	0.521176	0.262597	0.023396	0.113879	4.61749	3.04784	1.24824	2.57996	ADP-ribosylation factor like GTPase 11 [Source:RGD Symbol;Acc:1308083]	15	41643541	41645685	protein_coding
Known_gene	Arl13a	XM_008773430.1	-0.294683	0.525746	0.236751	0.626563	0.890351	0.128955	0.067472	0	0.038253	0.159821	0.212526	0.075729	0.045541	ADP ribosylation factor like GTPase 13A [Source:RGD Symbol;Acc:1562947]	X	105011489	105037801	protein_coding
Known_gene	Arl13b	XM_006240716.2	-0.585608	3.36297	1.32254	0.250136	0.595472	0.638566	0.536112	0.295901	0.046343	0.699665	0.648068	0.418121	0.70188	ADP-ribosylation factor like GTPase 13B [Source:RGD Symbol;Acc:1584979]	7	1122567	1188209	protein_coding
Known_gene	Arl14ep	XM_008762092.1	-2.11427	2.10096	6.25831	0.0123612	0.0992203	0.154411	0.581977	0.385265	0.018557	0.202445	0.14761	0.049733	0.382247	ADP-ribosylation factor like GTPase 14 effector protein [Source:RGD Symbol;Acc:1311463]	3	97983686	97993684	protein_coding
Known_gene	Arl15	XM_008760741.1	0.914754	3.62486	4.06123	0.0438786	0.219877	0.605383	0.393711	0.169616	0.142887	2.75858	1.78377	1.39125	0.678788	ADP-ribosylation factor like GTPase 15 [Source:RGD Symbol;Acc:1597407]	2	45668969	46050564	protein_coding
Known_gene	Arl16	XM_003750985.2	-0.506496	-0.0771386	0.338864	0.560486	0.853509	0.301849	0.498216	0	0	0.595449	0.265762	0.247723	0.040023	ADP-ribosylation factor like GTPase 16 [Source:RGD Symbol;Acc:1590059]	10	109636896	109639054	protein_coding
Known_gene	Arl2	XM_006230899.1	0.684621	1.04161	0.525075	0.468685	0.796154	0.281651	0.122727	0.368389	0.007934	0.518128	0.916945	1.81979	0.172974	ADP-ribosylation factor like GTPase 2 [Source:RGD Symbol;Acc:69326]	1	221504170	221516110	protein_coding
Known_gene	Arl2bp	NM_001024906.1	4.62312	2.8249	7.86361	0.00504395	0.0542318	0.036177	0.223219	0	0.005524	12.3577	0.436173	0.109318	4.22769	ADP-ribosylation factor like GTPase 2 binding protein [Source:RGD Symbol;Acc:1561471]	19	10753681	10763110	protein_coding
Known_gene	Arl3	XM_006231559.2	0.678126	1.96199	0.152594	0.696068	0.918457	0.082132	0.025443	0.465678	0	2.56861	2.59205	0.251226	0.039922	ADP ribosylation factor like GTPase 3 [Source:RGD Symbol;Acc:69327]	1	266287017	266333105	protein_coding
Known_gene	Arl4a	NM_019186.1	2.53252	-0.242521	6.65592	0.00988271	0.0854985	0.131141	0	0	0	0.600355	0.182275	0.129347	0.559497	ADP-ribosylation factor like GTPase 4A [Source:RGD Symbol;Acc:2152]	6	59948577	59950586	protein_coding
Known_gene	Arl4c	XM_008767338.1	2.55669	2.3998	24.1953	8.70465e-07	6.88279e-05	0.623108	0.25537	0.09318	0.113064	4.96347	6.13951	2.35806	2.78369	NA	NA	NA	NA	NA
Known_gene	Arl4d	NM_001107052.1	9.60675	1.83758	17.1941	3.37489e-05	0.00132795	0	0	0	0	2.90854	1.07265	1.07292	0	ADP-ribosylation factor like GTPase 4D [Source:RGD Symbol;Acc:1306875]	10	89578212	89580368	protein_coding
Known_gene	Arl5a	NM_053979.2	0.63475	3.09557	1.89245	0.168925	0.48341	2.12854	1.61716	0.358727	0.137478	3.74207	4.76779	2.89274	2.54113	ADP-ribosylation factor like GTPase 5A [Source:RGD Symbol;Acc:621327]	3	37924793	37947283	protein_coding
Known_gene	Arl5b	NM_001015031.1	-3.36016	0.821014	4.52157	0.0334701	0.185231	0.007386	0.131836	0.054529	0.244591	0.184149	0	0.037427	0	ADP-ribosylation factor like GTPase 5B [Source:RGD Symbol;Acc:1305569]	17	82065937	82091362	protein_coding
Known_gene	Arl5c	XM_006247396.2	-0.266149	0.70642	0.0596355	0.807073	0.958473	0.347076	0.296428	0	0.052619	0.647188	0.292926	0.108631	0.270039	ADP-ribosylation factor like GTPase 5C [Source:RGD Symbol;Acc:1563128]	10	85941176	85948080	protein_coding
Known_gene	Arl6	XM_006248193.2	0.984152	-0.402318	0.267213	0.605207	0.87847	0.100991	0.167561	0	0	0.397711	0	0.210058	0.327982	ADP-ribosylation factor like GTPase 6 [Source:RGD Symbol;Acc:1305535]	11	42858478	42884603	protein_coding
Known_gene	Arl6ip1	NM_198737.2	0.108931	5.08107	0.113882	0.735767	0.934426	4.26804	3.13186	0.615641	0.864643	9.45876	7.11787	3.15045	4.02483	ADP-ribosylation factor like GTPase 6 interacting protein 1 [Source:RGD Symbol;Acc:735205]	1	187770160	187779675	protein_coding
Known_gene	Arl6ip4	NM_001025630.1	0.348176	3.62237	0.974227	0.323628	0.673691	2.22473	1.80415	0.74477	0.55173	7.27798	5.95604	2.52314	3.02743	ADP-ribosylation factor like GTPase 6 interacting protein 4 [Source:RGD Symbol;Acc:1307657]	12	37904379	37906521	protein_coding
Known_gene	Arl6ip5	NM_023972.3	0.349511	4.97045	0.622351	0.430175	0.76611	14.521	13.8926	0.935306	3.18506	43.2213	23.7385	14.027	16.5382	ADP-ribosylation factor like GTPase 6 interacting protein 5 [Source:RGD Symbol;Acc:708572]	4	129574264	129598915	protein_coding
Known_gene	Arl6ip6	NM_001024310.1	-0.279408	3.19546	0.400748	0.526703	0.832357	1.68607	1.17356	0.139557	0.497572	2.82734	2.35751	0.846956	1.40281	ADP ribosylation factor like GTPase 6 interacting protein 6 [Source:RGD Symbol;Acc:1564819]	3	38742072	38768008	protein_coding
Known_gene	Arl8a	NM_001109071.1	0.978262	5.17983	10.5754	0.00114604	0.0195702	3.84149	3.10698	0.649227	0.828168	15.6025	12.2527	5.6626	7.91939	ADP-ribosylation factor like GTPase 8A [Source:RGD Symbol;Acc:1565940]	13	51972974	51981976	protein_coding
Known_gene	Arl8b	NM_001024332.1	1.1709	5.50362	5.69949	0.0169699	0.122074	2.75176	2.55873	0.253731	0.543621	12.9273	7.27943	2.11755	9.93765	ADP-ribosylation factor like GTPase 8B [Source:RGD Symbol;Acc:1562830]	4	140837745	140881865	protein_coding
Known_gene	Armc1	XM_008760864.1	-1.22539	2.40807	3.55301	0.0594377	0.261832	0.295507	0.225985	0.316824	0.355916	1.27033	0.363891	0.200947	0.37482	armadillo repeat containing 1 [Source:RGD Symbol;Acc:1560393]	2	103928264	103979586	protein_coding
Known_gene	Armc10	NM_001106576.2	0.780276	3.56441	4.10407	0.0427802	0.216151	1.35268	0.723129	0.198871	0.185956	3.39386	3.15469	1.19292	2.24143	armadillo repeat containing 10 [Source:RGD Symbol;Acc:1305915]	4	10004848	10020022	protein_coding
Known_gene	Armc2	XM_006256579.2	1.42302	0.123896	1.65075	0.198856	0.52897	0.120881	0.01787	0	0	0.263843	0.306359	0.055509	0.082646	armadillo repeat containing 2 [Source:RGD Symbol;Acc:1562413]	20	46765881	46871946	protein_coding
Known_gene	Armc5	NM_001009455.1	1.14722	3.98141	0.888259	0.34595	0.697532	0.499855	1.73235	0	0	1.92111	0.835375	2.46857	2.68403	armadillo repeat containing 5 [Source:RGD Symbol;Acc:1306553]	1	199655660	199662427	protein_coding
Known_gene	Armc6	NM_001107306.1	-0.578009	1.00293	0.596425	0.439945	0.7731	0.401449	0.091336	0.072173	0.192782	0.219441	0.875634	0.278076	0.157729	armadillo repeat containing 6 [Source:MGI Symbol;Acc:MGI:1924063]	16	20939655	20954246	protein_coding
Known_gene	Armc7	XM_006247711.2	1.32445	-0.20218	2.85477	0.0911032	0.338296	0.020251	0.028515	0	0.029832	0.162996	0.227283	0.11659	0.154898	armadillo repeat containing 7 [Source:RGD Symbol;Acc:1310043]	10	104036367	104052852	protein_coding
Known_gene	Armc8	XM_006243625.2	1.31726	1.99597	0.759626	0.383446	0.731956	0.462912	0.021631	0	0	0.557299	1.12359	0	0.342774	armadillo repeat containing 8 [Source:RGD Symbol;Acc:1310477]	8	107723359	107819050	protein_coding
Known_gene	Armc9	NM_001109663.1	-0.0203594	4.41009	0.00339803	0.953516	0.995613	0.887211	0.996288	0.392446	0.260423	2.60417	2.39955	1.14125	0.969544	armadillo repeat containing 9 [Source:RGD Symbol;Acc:1305615]	9	93172673	93296750	protein_coding
Known_gene	Armcx1	XM_006257253.2	0.362091	0.248189	0.0358706	0.849783	0.97108	0.472333	0.012207	0	0	0.561346	0.567751	0.018982	0.009403	armadillo repeat containing, X-linked 1 [Source:RGD Symbol;Acc:1561629]	X	105537602	105539375	protein_coding
Known_gene	Armcx2	XM_008773429.1	-1.92602	2.20682	1.21436	0.270471	0.619344	0.023343	0	0.308404	0.608011	0.655555	0.12721	0.52372	0	armadillo repeat containing, X-linked 2 [Source:RGD Symbol;Acc:1359132]	X	105617385	105622156	protein_coding
Known_gene	Armcx3	NM_001014273.1	0.853765	4.82015	1.36943	0.241909	0.586541	3.00409	2.70008	0	0.681877	10.3953	6.56061	3.52371	5.25483	armadillo repeat containing, X-linked 3 [Source:RGD Symbol;Acc:1549739]	X	105573909	105580562	protein_coding
Known_gene	Armcx4	XM_006257239.2	8.55581	1.22078	2.51254	0.112944	0.381843	0	0	0	0	0.471947	0	0.036479	0	armadillo repeat containing, X-linked 4 [Source:RGD Symbol;Acc:2325053]	X	105500173	105507288	protein_coding
Known_gene	Armcx6	NM_001007757.1	9.64506	1.8959	48.068	4.11693e-12	1.8231e-09	0	0	0	0	0.712165	2.12488	0.312266	0.480341	armadillo repeat containing, X-linked 6 [Source:RGD Symbol;Acc:1359303]	X	105565747	105568343	protein_coding
Known_gene	Arnt	rna10843	-1.39793	-0.412987	0.995579	0.318383	0.668768	0.082663	0.017807	0	0.061396	0.175876	0.086718	0	0	aryl hydrocarbon receptor nuclear translocator [Source:RGD Symbol;Acc:2153]	2	196594303	196651179	protein_coding
Known_gene	Arnt2	XM_008759604.1	0.175485	2.84161	0.13455	0.71376	0.926997	0.268997	0.184569	0.025414	0.021438	0.476584	0.375713	0.176875	0.210113	aryl hydrocarbon receptor nuclear translocator 2 [Source:RGD Symbol;Acc:2154]	1	146399217	146556171	protein_coding
Known_gene	Arntl	XM_006230030.2	1.4569	2.34785	0.233975	0.628592	0.891113	1.21589	0	0	0	2.52285	1.43411	1.08121	0	aryl hydrocarbon receptor nuclear translocator-like [Source:RGD Symbol;Acc:62003]	1	178039063	178137465	protein_coding
Known_gene	Arntl2	NM_133391.1	3.12137	0.732421	15.5017	8.24309e-05	0.00269884	0.021657	0.023604	0.012645	0.016369	0.878963	0.719595	0.628842	0.098997	aryl hydrocarbon receptor nuclear translocator-like 2 [Source:RGD Symbol;Acc:620230]	4	181103774	181214994	protein_coding
Known_gene	Arpc1a	NM_031146.2	0.681276	4.9233	4.92245	0.0265099	0.161038	4.4561	2.42377	0.602597	0.844481	12.1524	9.30517	5.3152	5.45227	actin related protein 2/3 complex, subunit 1A [Source:RGD Symbol;Acc:620834]	12	11272609	11294058	protein_coding
Known_gene	Arpc1b	NM_019289.2	0.494467	7.70743	2.33597	0.126416	0.408064	31.1342	28.3927	3.70123	6.86223	84.2521	70.3242	34.2237	45.0208	actin related protein 2/3 complex, subunit 1B [Source:RGD Symbol;Acc:2155]	12	11252296	11265865	protein_coding
Known_gene	Arpc2	XM_006245165.1	0.653116	6.65681	4.29478	0.0382296	0.20089	13.4033	8.87102	2.72887	2.77592	38.2235	25.0446	14.0396	29.7154	actin related protein 2/3 complex, subunit 2 [Source:RGD Symbol;Acc:1305848]	9	81518176	81548871	protein_coding
Known_gene	Arpc3	NM_001105933.1	0.955256	5.53831	7.00933	0.00810862	0.0748373	8.98419	7.86173	1.28181	2.13487	44.5814	22.3529	10.5899	22.0322	actin related protein 2/3 complex, subunit 3 [Source:RGD Symbol;Acc:1311985]	12	39653953	39667849	protein_coding
Known_gene	Arpc4	NM_001106615.2	0.996936	6.76877	10.3186	0.00131699	0.0218608	14.2313	9.34457	2.25516	2.60195	58.3976	38.101	14.8121	29.7537	actin related protein 2/3 complex, subunit 4 [Source:RGD Symbol;Acc:1310096]	4	145330457	145340984	protein_coding
Known_gene	Arpc5	NM_001025717.1	0.94816	6.47778	9.4198	0.00214654	0.0306296	10.129	5.72197	1.50262	1.96744	36.5389	22.245	10.0774	22.5174	actin related protein 2/3 complex, subunit 5 [Source:RGD Symbol;Acc:1311791]	13	70174936	70183879	protein_coding
Known_gene	Arpin	NM_001107530.1	1.19741	3.57823	7.85096	0.00507937	0.0543665	1.00606	0.682175	0.080389	0.325509	4.68084	3.49739	1.52646	2.76749	actin-related protein 2/3 complex inhibitor [Source:RGD Symbol;Acc:1311021]	1	141662850	141672810	protein_coding
Known_gene	Arpp19	XM_006243410.2	1.59452	3.39711	4.04114	0.0444038	0.2214	0.319199	0.483618	0	0.114675	3.14732	0.937515	0.491549	2.18526	NA	NA	NA	NA	NA
Known_gene	Arpp21	XM_008766633.1	-8.69045	0.7573	7.72948	0.00543263	0.0569576	0	0	0	0.076194	0	0	0	0	cAMP regulated phosphoprotein 21 [Source:RGD Symbol;Acc:1593239]	8	120323897	120446507	protein_coding
Known_gene	Arr3	XM_006257053.2	-0.666652	0.341681	1.16808	0.279795	0.630625	0.385062	0.191576	0.170593	0.026755	0.345182	0.344893	0.299187	0.204674	arrestin 3 [Source:RGD Symbol;Acc:621385]	X	70438617	70452067	protein_coding
Known_gene	Arrb1	XM_006229737.2	12.1677	3.55294	6.15677	0.013091	0.103301	0	0	0	0	0	2.80523	0	2.15774	arrestin, beta 1 [Source:RGD Symbol;Acc:2156]	1	164502389	164593139	protein_coding
Known_gene	Arrb2	NM_012911.1	1.97667	2.4583	2.06395	0.150818	0.451785	0.751632	0	0	0.062268	1.62755	2.32099	0	2.15173	arrestin, beta 2 [Source:RGD Symbol;Acc:2157]	10	57040267	57048134	protein_coding
Known_gene	Arrdc1	NM_001100770.1	2.07756	3.09056	2.64833	0.103659	0.364122	1.62415	0	0	0	4.10948	3.15371	1.39353	1.68337	arrestin domain containing 1 [Source:RGD Symbol;Acc:1309961]	3	2129879	2136936	protein_coding
Known_gene	Arrdc2	NM_001107303.1	-1.10302	1.59656	1.06295	0.302543	0.652406	0.373649	0.454091	0	0.211548	0.387152	0.054839	0.061402	0.666416	arrestin domain containing 2 [Source:RGD Symbol;Acc:1309659]	16	20352480	20356612	protein_coding
Known_gene	Arrdc3	NM_001007797.1	1.13935	2.05212	1.03444	0.309117	0.658914	0.493156	1.13003	0	0	2.24729	1.684	1.31075	1.35894	arrestin domain containing 3 [Source:RGD Symbol;Acc:1359478]	2	8732932	8743069	protein_coding
Known_gene	Arrdc4	XM_006229367.2	0.777722	3.95688	3.16091	0.0754211	0.302599	0.765571	0.55826	0.221375	0.124494	2.73213	1.94528	0.75357	1.93637	arrestin domain containing 4 [Source:RGD Symbol;Acc:1311763]	1	129766100	129780356	protein_coding
Known_gene	Arsa	NM_001034933.2	0.657666	1.7744	1.08417	0.297767	0.647981	0.497987	0.477978	0	0.111302	1.76317	1.11743	0.389075	0.86168	arylsulfatase A [Source:RGD Symbol;Acc:1310381]	7	130446668	130451283	protein_coding
Known_gene	Arsb	NM_033443.1	1.36513	8.1051	4.98387	0.0255847	0.157691	25.2406	17.6753	2.5705	5.61343	119.514	66.9109	8.00988	122	arylsulfatase B [Source:RGD Symbol;Acc:2158]	2	23385183	23544963	protein_coding
Known_gene	Arse	XM_006232281.2	-2.41222	0.324946	2.20146	0.13788	0.429419	0.138485	0.357603	0.000451	0.183646	0.022825	0	0.023282	0.258644	arylsulfatase E [Source:RGD Symbol;Acc:1304917]	2	122877286	122884360	protein_coding
Known_gene	Arsg	XM_006247601.2	-1.83086	0.523261	2.03131	0.154088	0.45725	0.025244	0.019846	0	0.135148	0.031035	0.115496	0.075468	0	arylsulfatase G [Source:RGD Symbol;Acc:1306571]	10	97771264	97863311	protein_coding
Known_gene	Arsi	NM_001047881.1	1.68471	3.64265	5.1421	0.0233524	0.149541	1.20115	0.77727	0.210943	0.183282	5.8808	3.86222	6.32936	0.270376	arylsulfatase family, member I [Source:RGD Symbol;Acc:1310242]	18	56180089	56186068	protein_coding
Known_gene	Arsj	NM_001047887.1	0.323804	2.47209	0.270097	0.603266	0.877934	0.58032	1.02493	0.076896	0.139805	1.48804	2.15541	1.18532	0.498059	NA	NA	NA	NA	NA
Known_gene	Arsk	NM_001047917.1	-0.689252	2.94311	2.35755	0.124678	0.404334	1.1218	1.921	0.345966	0.413608	2.81472	1.36191	0.632699	1.61084	arylsulfatase family, member K [Source:RGD Symbol;Acc:1310182]	2	2834355	2891253	protein_coding
Known_gene	Art3	XM_006250727.1	-0.607787	1.23553	0.274361	0.600421	0.875979	0.025916	0.222694	0.300733	0.040451	0.558331	0.878072	0.174592	0.132714	ADP-ribosyltransferase 3 [Source:RGD Symbol;Acc:628833]	14	17143040	17225389	protein_coding
Known_gene	Art4	NM_001173509.1	-1.75882	0.514044	1.1277	0.288265	0.639022	0.123166	0.045017	0	0.025938	0	0	0.040105	0.042708	ADP-ribosyltransferase 4 [Source:RGD Symbol;Acc:1306456]	4	170830851	170841187	protein_coding
Known_gene	Artn	XM_006238691.2	-0.086571	-0.884534	0.00410134	0.948937	0.994579	0	0.011228	0	0	0	0	0.005753	0.015775	artemin [Source:RGD Symbol;Acc:621427]	5	136759717	136762986	protein_coding
Known_gene	Arv1	XM_008772606.1	0.682848	0.387464	0.164245	0.685278	0.914799	0	0.52072	0	0	0.409461	0.765989	0	0.657402	ARV1 homolog, fatty acid homeostasis modulator [Source:RGD Symbol;Acc:1310264]	19	57484634	57496695	protein_coding
Known_gene	Arvcf	XM_008768885.1	-0.569894	3.07742	0.45585	0.49957	0.817184	0.576327	0.000803	0.179615	0.141909	0.587627	0.698478	0.313108	0.222141	ARVCF, delta catenin family member [Source:RGD Symbol;Acc:1306655]	11	86736142	86793791	protein_coding
Known_gene	As3mt	NM_080890.1	0.0732978	3.70055	0.0380037	0.845436	0.969885	2.64736	1.30283	0.545055	0.353405	3.82782	3.84613	2.05379	2.3389	arsenite methyltransferase [Source:RGD Symbol;Acc:621325]	1	266482858	266514569	protein_coding
Known_gene	Asah1	NM_053407.3	0.921194	6.13423	4.43227	0.0352656	0.191084	5.40838	4.56895	0.695718	1.45734	26.5979	10.9669	4.20317	16.936	N-acylsphingosine amidohydrolase 1 [Source:RGD Symbol;Acc:621568]	16	53998560	54040836	protein_coding
Known_gene	Asah2	XM_008760319.1	-0.0955427	2.42085	0.0127631	0.910051	0.98619	0.189798	0.171716	0.027169	0.067271	0.459189	0.064131	0.156948	0.3701	N-acylsphingosine amidohydrolase 2 [Source:RGD Symbol;Acc:69410]	1	250557044	250630677	protein_coding
Known_gene	Asap2	XM_008764624.1	-0.319972	0.966308	0.0867313	0.768375	0.947217	0.017632	0.124679	0.011372	0.001834	0.124007	0.038141	0.106952	0.003332	ArfGAP with SH3 domain, ankyrin repeat and PH domain 2 [Source:RGD Symbol;Acc:1305263]	6	43234526	43343551	protein_coding
Known_gene	Asb1	NM_001108232.2	0.0732599	1.66848	0.00298912	0.956399	0.995851	0.945534	0.395544	0	0	1.07276	0.49645	0.254428	0.547775	ankyrin repeat and SOCS box-containing 1 [Source:RGD Symbol;Acc:1310760]	9	98668231	98684900	protein_coding
Known_gene	Asb13	NM_001108420.1	0.25522	3.22318	0.354885	0.551361	0.847543	1.57489	0.755923	0.148046	0.226948	2.71468	2.55792	0.764203	1.52038	ankyrin repeat and SOCS box-containing 13 [Source:RGD Symbol;Acc:1310387]	17	70215401	70234103	protein_coding
Known_gene	Asb14	XM_008771008.1	0.44369	-0.167965	0.614573	0.433071	0.768046	0.046645	0.09974	0.010975	0.013434	0.169926	0.242477	0.087776	0.160536	ankyrin repeat and SOCS box-containing 14 [Source:RGD Symbol;Acc:1596812]	16	2537248	2556735	protein_coding
Known_gene	Asb3	NM_001108864.1	-0.619636	2.20132	1.06971	0.301011	0.651208	0.554587	0.357275	0.273449	0.14206	0.632484	0.68442	0.650868	0.35089	ankyrin repeat and SOCS box-containing 3 [Source:RGD Symbol;Acc:1308462]	14	115391609	115446152	protein_coding
Known_gene	Asb6	NM_001011963.1	3.27518	0.976649	3.43882	0.0636813	0.27361	0.06234	0.009372	0	0	1.0121	0.589396	0.035476	0	ankyrin repeat and SOCS box-containing 6 [Source:RGD Symbol;Acc:1308445]	3	9659710	9664318	protein_coding
Known_gene	Asb7	NM_001108915.1	9.48336	1.77952	8.88453	0.00287597	0.0376455	0	0	0	0	2.22141	1.8745	0	0	ankyrin repeat and SOCS box-containing 7 [Source:RGD Symbol;Acc:1305154]	1	127554785	127599257	protein_coding
Known_gene	Asb8	XM_006242328.2	-0.862526	1.83244	1.25272	0.263034	0.611233	0.390877	0.089416	0.425631	0.143563	0.278995	0.608199	0.373662	0.657728	ankyrin repeat and SOCS box-containing 8 [Source:RGD Symbol;Acc:1309246]	7	139724346	139734568	protein_coding
Known_gene	Ascc1	XM_006256404.2	-3.22855	0.163587	5.33386	0.020915	0.138644	0.047294	0.016495	0.408079	0	0.087979	0.10242	0	0.065729	activating signal cointegrator 1 complex subunit 1 [Source:RGD Symbol;Acc:1359255]	20	29558689	29648893	protein_coding
Known_gene	Ascc2	NM_001109091.1	4.39727	3.05157	10.1115	0.00147351	0.0236767	0.07818	0.084828	0	0	4.25709	0.356314	0.137163	2.62351	activating signal cointegrator 1 complex subunit 2 [Source:RGD Symbol;Acc:1561422]	14	84876781	84913617	protein_coding
Known_gene	Ascc3	XM_006256602.2	-2.94958	3.22019	3.14491	0.076164	0.304644	0.353936	0.294161	0.191199	0	0.111168	0.126582	0	0.072261	activating signal cointegrator 1 complex subunit 3 [Source:RGD Symbol;Acc:1307995]	20	55253686	55556473	protein_coding
Known_gene	Asf1a	NM_001106389.1	-0.895137	3.52119	6.50258	0.0107718	0.0904987	1.58146	1.08555	0.353875	0.378538	2.00396	1.23748	0.617209	0.965897	anti-silencing function 1A histone chaperone [Source:RGD Symbol;Acc:1311941]	20	34894419	34909265	protein_coding
Known_gene	Asf1b	NM_001107160.1	0.497716	2.1733	0.820993	0.36489	0.715754	0.697127	0.287269	0.09316	0.053153	1.46949	0.719162	0.581197	0.774981	anti-silencing function 1B histone chaperone [Source:RGD Symbol;Acc:1304918]	19	25077918	25092491	protein_coding
Known_gene	Asgr2	XM_006246676.2	7.84012	0.0934527	16.724	4.32311e-05	0.00162987	0	0	0	0	0.728466	0.224845	0.351572	0	asialoglycoprotein receptor 2 [Source:RGD Symbol;Acc:2161]	10	56710464	56723611	protein_coding
Known_gene	Ash1l	XM_008761158.1	1.89529	5.31884	0.306851	0.579619	0.864742	0	1.38708	0	0	8.05081	2.42305	1.82981	0	ASH1 like histone lysine methyltransferase [Source:RGD Symbol;Acc:1306350]	2	188253220	188389250	protein_coding
Known_gene	Ash2l	XM_006253303.2	-2.49983	0.696009	1.33727	0.247517	0.592198	0	0.037477	0.317358	0	0.196858	0.077334	0.069922	0	ASH2 like histone lysine methyltransferase complex subunit [Source:RGD Symbol;Acc:1305632]	16	71011332	71032790	protein_coding
Known_gene	Asic3	XM_008762632.1	-0.303528	0.546916	0.312313	0.576265	0.863108	0.212695	0.091421	0.040764	0.036639	0.439975	0.135756	0.084807	0.16345	acid sensing ion channel subunit 3 [Source:RGD Symbol;Acc:708578]	4	7288855	7292901	protein_coding
Known_gene	Asic4	XM_006245275.2	-1.57605	-0.688589	0.545512	0.460157	0.788837	0.141374	0	0.017469	0	0	0.12171	0	0	acid sensing ion channel subunit family member 4 [Source:RGD Symbol;Acc:621068]	9	82647071	82668920	protein_coding
Known_gene	Asl	NM_021577.3	-0.134052	3.06973	0.00868025	0.92577	0.989268	0.146502	1.45488	0.385073	0.291554	0.296016	2.62317	1.14315	1.71433	argininosuccinate lyase [Source:RGD Symbol;Acc:619974]	12	30165694	30178341	protein_coding
Known_gene	Asna1	XM_008772367.1	7.45419	-0.67939	4.33016	0.0374427	0.198512	0	0	0	0	0	0.120388	0	0.460179	arsA arsenite transporter, ATP-binding, homolog 1 (bacterial) [Source:RGD Symbol;Acc:1307906]	19	26133027	26141111	protein_coding
Known_gene	Asns	XM_006236089.2	-0.272104	3.68893	0.439981	0.507131	0.821531	1.51394	1.01955	0.381808	0.227743	2.18795	1.82739	1.11974	1.2048	asparagine synthetase (glutamine-hydrolyzing) [Source:RGD Symbol;Acc:2162]	4	33743364	33761163	protein_coding
Known_gene	Asnsd1	NM_001106763.1	0.627959	4.50173	2.84775	0.0915021	0.339247	2.26403	1.40415	0.293874	0.465308	7.1715	3.85026	2.36379	3.36734	asparagine synthetase domain containing 1 [Source:RGD Symbol;Acc:1306332]	9	53004499	53009054	protein_coding
Known_gene	Aspa	NM_024399.1	-1.77955	-0.684491	0.595028	0.440481	0.773357	0.042326	0	0	0.085666	0	0	0	0.130573	aspartoacylase [Source:RGD Symbol;Acc:621693]	10	59839852	59892960	protein_coding
Known_gene	Aspg	NM_144750.2	-1.13712	1.10936	1.44322	0.229618	0.56962	0.345632	0.136133	0.099922	0	0.226865	0.158975	0.123385	0.089477	asparaginase [Source:RGD Symbol;Acc:708388]	6	136682126	136701628	protein_coding
Known_gene	Asph	XM_006237859.2	8.65309	0.834866	10.1649	0.00143142	0.0231714	0	0	0	0	0	0.234461	0.126498	0	aspartate-beta-hydroxylase [Source:RGD Symbol;Acc:1312000]	5	22577675	22799349	protein_coding
Known_gene	Aspm	NM_001105955.2	0.620655	5.27157	1.74198	0.186889	0.511721	1.09728	0.504614	0.095948	0.107192	2.46777	1.58029	0.668836	1.32029	abnormal spindle microtubule assembly [Source:RGD Symbol;Acc:1307111]	13	56546021	56591793	protein_coding
Known_gene	Aspn	XM_006253707.2	11.7638	3.52173	30.6838	3.03687e-08	4.33575e-06	0	0	0	0	3.98679	2.02696	2.39693	0	asporin [Source:RGD Symbol;Acc:1549776]	17	15495790	15519282	protein_coding
Known_gene	Aspscr1	XM_001076577.5	0.226639	4.49863	0.462979	0.496235	0.81487	2.97823	2.15515	0.44665	0.497201	6.21805	5.35642	2.61471	2.7847	ASPSCR1, UBX domain containing tether for SLC2A4 [Source:RGD Symbol;Acc:1588666]	10	109851854	109888623	protein_coding
Known_gene	Asrgl1	NM_145089.4	-4.31856	-0.74034	3.90098	0.0482578	0.232155	0.388681	0.181446	0	0	0	0	0	0.025767	asparaginase like 1 [Source:RGD Symbol;Acc:708526]	1	225309246	225329770	protein_coding
Known_gene	Ass1	XM_006233911.2	-1.63167	1.44499	4.72341	0.0297547	0.173102	1.11401	0.133624	0.120248	0.196984	0.846327	0.248199	0.088832	0.17915	argininosuccinate synthase 1 [Source:RGD Symbol;Acc:2163]	3	10327414	10375826	protein_coding
Known_gene	Aste1	rna33242	-0.945453	0.587262	1.32449	0.249787	0.595292	0.101792	0.169356	0.058105	0.02964	0.055723	0.381322	0.052414	0.053456	asteroid homolog 1 [Source:RGD Symbol;Acc:1304643]	8	113936991	113954832	protein_coding
Known_gene	Astn1	NM_001170603.1	1.24428	0.671453	1.84181	0.174738	0.492438	0.009616	0.013872	0.007208	0.004171	0.064374	0.120971	0.072565	0	astrotactin 1 [Source:RGD Symbol;Acc:727799]	13	76055410	76370674	processed_transcript
Known_gene	Asun	NM_001109608.1	0.874439	3.7092	0.698122	0.403416	0.747626	1.62855	1.15464	0	0	3.00628	2.37989	1.08369	2.17267	NA	NA	NA	NA	NA
Known_gene	Asxl1	XM_008762396.1	0.14379	6.2337	0.192708	0.660672	0.905681	2.01851	0.922395	0.33702	0.309141	3.16341	3.40043	1.57295	1.36589	ASXL transcriptional regulator 1 [Source:NCBI gene;Acc:311553]	3	148837814	148900452	protein_coding
Known_gene	Asxl2	XM_008764543.1	8.63857	0.350083	6.57311	0.0103531	0.0881377	0	0	0	0	0.140234	0.147398	0	0.129	ASXL transcriptional regulator 2 [Source:RGD Symbol;Acc:1304710]	6	27887797	27915563	protein_coding
Known_gene	Asxl3	rna54904	2.05173	-0.329547	4.77466	0.0288816	0.1699	0.008124	0.00177	0	0	0.040584	0.043864	0.003233	0.010158	ASXL transcriptional regulator 3 [Source:RGD Symbol;Acc:1305869]	18	13386133	13491735	protein_coding
Known_gene	Atad1	XM_008760330.1	0.587508	3.12662	0.875079	0.349553	0.701927	0.390653	0.485436	0.355215	0.116565	1.36938	0.797679	1.35516	1.96786	ATPase family, AAA domain containing 1 [Source:RGD Symbol;Acc:1308570]	1	251235508	251387002	protein_coding
Known_gene	Atad2	NM_001134879.1	0.798126	4.50275	0.273696	0.600863	0.876301	0.031245	1.60878	0	0.064529	2.99716	0.082382	1.15272	1.94111	ATPase family, AAA domain containing 2 [Source:RGD Symbol;Acc:1304849]	7	97984862	98026052	protein_coding
Known_gene	Atad2b	NM_001025151.1	-0.552684	1.93852	0.224299	0.635784	0.893652	0.274621	1.11057	0.048258	0.039074	0.195502	2.16508	0.087066	0.055691	ATPase family, AAA domain containing 2B [Source:RGD Symbol;Acc:1566199]	6	29012007	29163134	protein_coding
Known_gene	Atad3a	NM_001034922.1	0.134714	3.82028	0.0423488	0.836956	0.966291	1.82478	0.852794	0.297625	0.195023	4.5707	0.149055	1.593	1.58426	ATPase family, AAA domain containing 3A [Source:RGD Symbol;Acc:1305964]	5	173189592	173209768	protein_coding
Known_gene	Atad5	XM_220750.8	-0.634893	3.80281	1.66922	0.196363	0.525922	0.759464	0.424037	0.102775	0.107174	0.704418	0.617205	0.253157	0.483512	ATPase family, AAA domain containing 5 [Source:RGD Symbol;Acc:1561464]	10	67427066	67473649	protein_coding
Known_gene	Atat1	NM_212498.1	0.130317	1.62766	0.0213272	0.883891	0.980071	0.733088	0.331253	0.075241	0.108863	0.241649	2.50703	0.324959	0.248029	alpha tubulin acetyltransferase 1 [Source:RGD Symbol;Acc:1303066]	20	3351303	3364565	protein_coding
Known_gene	Ate1	NM_001106300.1	-0.299604	4.00447	0.88356	0.347229	0.699032	1.26822	1.07457	0.302555	0.342906	2.47224	1.84837	0.85055	1.27957	arginyltransferase 1 [Source:RGD Symbol;Acc:1309335]	1	200810771	201082727	protein_coding
Known_gene	Atf2	NM_031018.1	0.10465	4.23613	0.0333691	0.855055	0.973167	2.56521	2.42197	0.714689	0.136384	7.39691	5.70117	0.505788	2.8775	activating transcription factor 2 [Source:RGD Symbol;Acc:621862]	3	60721135	60795951	protein_coding
Known_gene	Atf3	NM_012912.2	1.88982	3.67253	15.4891	8.29827e-05	0.0027135	0.504692	0.511248	0.109766	0.198168	2.96122	5.29251	2.89944	1.6174	activating transcription factor 3 [Source:RGD Symbol;Acc:2165]	13	109817728	109849632	protein_coding
Known_gene	Atf4	NM_024403.2	0.184837	7.37042	0.315499	0.574325	0.861686	32.0734	28.1401	4.09624	6.67709	72.0444	57.726	29.1764	33.1541	activating transcription factor 4 [Source:RGD Symbol;Acc:621863]	7	121480723	121482772	protein_coding
Known_gene	Atf5	NM_172336.3	-0.865605	4.98911	1.25828	0.261977	0.610043	11.7712	13.936	2.47328	2.60479	14.4197	9.81749	10.4702	4.39283	activating transcription factor 5 [Source:RGD Symbol;Acc:628902]	1	100808241	100810522	protein_coding
Known_gene	Atf6	XM_008769738.1	0.491638	6.44522	2.71261	0.0995577	0.355785	2.92378	2.04159	0.397061	0.622679	7.98891	5.78742	2.48751	4.39978	activating transcription factor 6 [Source:RGD Symbol;Acc:1305471]	13	89055983	89242443	protein_coding
Known_gene	Atf6b	NM_001002809.3	0.893957	4.99559	1.26459	0.260783	0.60847	2.96588	2.07763	0.824704	0	7.78913	8.59171	4.18674	3.75259	activating transcription factor 6 beta [Source:RGD Symbol;Acc:1303317]	20	4414276	4422283	protein_coding
Known_gene	Atf7	XM_008765746.1	-1.61361	1.43218	10.5996	0.0011311	0.0193532	0.12177	0.083673	0.06251	0.030319	0.101297	0.086507	0.024956	0.068164	activating transcription factor 7 [Source:RGD Symbol;Acc:1304940]	7	144136325	144223429	protein_coding
Known_gene	Atf7ip	XM_006237573.2	3.24256	2.39519	1.04994	0.305521	0.655472	0	0	0.011608	0	0	0.670238	0.018619	0	activating transcription factor 7 interacting protein [Source:RGD Symbol;Acc:1306030]	4	170518673	170559532	protein_coding
Known_gene	Atg10	NM_001109505.1	1.35688	1.06787	2.74707	0.0974325	0.351799	0.523955	0.105965	0	0	1.16346	0.801522	0.262094	0.640029	autophagy related 10 [Source:RGD Symbol;Acc:1587624]	2	19853546	20152884	protein_coding
Known_gene	Atg12	NM_001038495.1	-0.369173	4.44319	1.2345	0.266534	0.615298	2.57635	2.47228	0.421889	0.651242	4.71098	2.98217	1.95148	2.12039	autophagy related 12 [Source:RGD Symbol;Acc:1306306]	18	40721800	40732126	protein_coding
Known_gene	Atg13	NM_001271212.1	0.321668	3.86411	0.450818	0.501947	0.818683	1.68233	1.64165	0.136416	0.161415	2.36376	3.21243	1.7696	1.79987	autophagy related 13 [Source:RGD Symbol;Acc:1310685]	3	80581247	80601410	protein_coding
Known_gene	Atg14	NM_001107258.1	0.0706129	3.42633	0.0347847	0.852047	0.972115	0.878611	0.62877	0.213308	0.152866	1.81384	1.58599	0.764334	0.826593	autophagy related 14 [Source:RGD Symbol;Acc:1304610]	15	24343314	24374753	protein_coding
Known_gene	Atg16l1	XM_006245419.2	-1.72422	-0.236721	1.61346	0.204006	0.535847	0.080168	0.006115	0.12612	0.050795	0	0.015828	0.194277	0.004317	autophagy related 16-like 1 [Source:RGD Symbol;Acc:1310631]	9	94879745	94915228	protein_coding
Known_gene	Atg16l2	XM_006229877.2	-1.56721	1.70348	2.88472	0.0894236	0.334452	0.743828	0.689361	0.071461	0.450786	0.254672	1.37359	0.088553	0.29267	autophagy related 16-like 2 [Source:RGD Symbol;Acc:1311400]	1	166401271	166413564	protein_coding
Known_gene	Atg2a	XM_008760180.1	0.801925	4.13699	1.3379	0.247404	0.592192	0.282335	0.054725	0.232124	0.152745	0.713235	1.66417	1.25865	0.596387	autophagy related 2A [Source:RGD Symbol;Acc:1589890]	1	221612584	221632267	protein_coding
Known_gene	Atg2b	rna26301	0.353867	6.1428	1.32453	0.249781	0.595292	2.0083	1.32647	0.255513	0.349383	3.96415	4.02419	1.63004	2.2142	autophagy related 2B [Source:RGD Symbol;Acc:1304878]	6	129449449	129509720	protein_coding
Known_gene	Atg3	NM_134394.2	0.302702	4.52146	0.165842	0.683834	0.914216	3.68774	3.94522	0	1.16323	9.52895	7.27706	2.59876	6.34454	autophagy related 3 [Source:RGD Symbol;Acc:708464]	11	60585171	60613718	protein_coding
Known_gene	Atg4al1	NM_001126298.1	0.882154	1.83288	1.69066	0.193513	0.521552	0.414513	0.187975	0.019619	0.165455	1.87503	1.01533	0.348415	0.930863	NA	NA	NA	NA	NA
Known_gene	Atg4b	XM_006245534.2	-7.71171	1.48655	5.17357	0.0229331	0.148256	0.000529	0	0	0.377184	0	0	0	6.6e-05	autophagy related 4B, cysteine peptidase [Source:RGD Symbol;Acc:1309664]	9	100888501	100918637	protein_coding
Known_gene	Atg4c	NM_001107948.1	0.341092	3.11066	0.658547	0.417073	0.757568	0.903597	0.811326	0.117492	0.267109	2.50314	2.09886	1.06862	1.13381	autophagy related 4C, cysteine peptidase [Source:RGD Symbol;Acc:1598323]	5	117877594	117931003	protein_coding
Known_gene	Atg4d	NM_001101013.2	0.688838	3.47301	0.410345	0.521795	0.829535	1.86684	1.02093	0	0	2.38488	2.22838	1.11563	1.85082	autophagy related 4D, cysteine peptidase [Source:RGD Symbol;Acc:1596392]	8	22291445	22301331	protein_coding
Known_gene	Atg5	NM_001014250.1	-0.0786183	2.55256	0.0111526	0.915895	0.987103	0.243949	0.131345	0.409322	0.445603	1.00237	2.77053	0.770509	0.699836	autophagy related 5 [Source:RGD Symbol;Acc:1359580]	20	49318308	49393140	protein_coding
Known_gene	Atg7	XM_006237034.2	-1.59037	2.53343	4.53396	0.0332286	0.184758	0.275271	0.134884	0.177969	0.196618	0.367023	0.379442	0.07541	0.183137	autophagy related 7 [Source:RGD Symbol;Acc:1304817]	4	146598413	146777124	protein_coding
Known_gene	Atg9a	XM_006245247.2	1.82758	3.14347	4.64561	0.0311331	0.177951	0.605351	0.304515	0	0.008449	1.03637	1.12886	1.55997	1.10535	autophagy related 9A [Source:RGD Symbol;Acc:1310450]	9	82382800	82393382	protein_coding
Known_gene	Athl1	XM_006230587.2	-0.643699	4.19553	0.311965	0.576477	0.863319	2.49705	1.74579	0	0	1.26981	2.1718	0.601089	0.66755	NA	NA	NA	NA	NA
Known_gene	Atic	NM_031014.2	0.952028	5.06463	3.71856	0.0538109	0.24739	3.20052	1.90365	0.073504	0.544173	8.78618	6.90314	3.11059	5.22665	5-aminoimidazole-4-carboxamide ribonucleotide formyltransferase/IMP cyclohydrolase [Source:RGD Symbol;Acc:70879]	9	78862013	78882060	protein_coding
Known_gene	Atl1	NM_001009831.2	-0.857151	1.39848	3.37342	0.0662561	0.28153	0.278103	0.27438	0.137283	0.097867	0.460091	0.470368	0.116608	0.254822	atlastin GTPase 1 [Source:RGD Symbol;Acc:1359232]	6	92229686	92370421	protein_coding
Known_gene	Atl2	XM_006239641.2	-0.551336	1.49473	0.0590258	0.808042	0.958741	0	1.02335	0	0.408532	0.219793	1.86228	0.845002	0	atlastin GTPase 2 [Source:RGD Symbol;Acc:1305125]	6	2568990	2610437	protein_coding
Known_gene	Atl3	XM_006230812.2	-0.310755	1.8888	0.13385	0.714473	0.927417	0.352144	0.202896	0	0.252086	0.297713	0.296316	0.295845	0.79894	atlastin GTPase 3 [Source:RGD Symbol;Acc:1309871]	1	222746023	222786942	protein_coding
Known_gene	Atm	XM_006243068.1	-0.78513	4.62519	0.23178	0.630207	0.891733	0.731165	0.809066	0	0.012565	2.20851	0	0.028251	0.025184	ATM serine/threonine kinase [Source:RGD Symbol;Acc:1593265]	8	58015940	58120045	protein_coding
Known_gene	Atmin	NM_001191786.1	0.150713	3.74667	0.172368	0.678016	0.912483	0.949413	0.503076	0.139191	0.106398	1.66227	1.2609	0.571064	0.874319	NA	NA	NA	NA	NA
Known_gene	Atn1	NM_017228.2	-10.9616	2.88771	4.87731	0.027212	0.163591	1.5174	0.815346	0	0	0	0	0	0	atrophin 1 [Source:RGD Symbol;Acc:61832]	9	20264418	20278261	protein_coding
Known_gene	Atoh8	NM_001109241.1	-1.38253	3.13057	10.7719	0.00103054	0.01801	1.28534	1.44102	0.372637	0.664162	1.53438	1.14529	0.69061	0.76127	atonal bHLH transcription factor 8 [Source:RGD Symbol;Acc:1561512]	4	100067341	100099517	protein_coding
Known_gene	Atox1	NM_053359.2	1.00858	4.41285	5.46654	0.019384	0.132647	9.03621	5.88298	0.921266	1.24357	33.6861	19.0773	5.9437	21.3557	antioxidant 1 copper chaperone [Source:RGD Symbol;Acc:621684]	10	40790845	40805941	protein_coding
Known_gene	Atp10a	NM_001141935.1	0.813155	5.35166	3.77462	0.0520357	0.242601	1.59466	1.32559	0.314322	0.165189	4.72531	4.82881	2.63465	1.54533	ATPase phospholipid transporting 10A (putative) [Source:RGD Symbol;Acc:1306150]	1	115975324	116141892	protein_coding
Known_gene	Atp10d	XM_008770178.1	0.084459	3.47038	0.0205117	0.886117	0.980803	0.215932	0.413036	0.125852	0.125435	0.846163	0.989936	0.531566	0.371377	ATPase phospholipid transporting 10D (putative) [Source:RGD Symbol;Acc:1588541]	14	38477330	38575785	protein_coding
Known_gene	Atp11a	XM_006253448.2	9.29842	1.43163	10.8477	0.000989179	0.0175334	0	0	0	0	0.214651	0.650834	0	0.528516	ATPase phospholipid transporting 11A [Source:RGD Symbol;Acc:1308688]	16	81990340	82100222	protein_coding
Known_gene	Atp11b	XM_008760975.1	-1.20341	4.47928	11.4411	0.000718362	0.0138719	1.57426	1.68393	0.431275	0.509237	2.05946	1.13437	0.811912	0.877723	ATPase phospholipid transporting 11B (putative) [Source:RGD Symbol;Acc:1561719]	2	122368265	122444878	protein_coding
Known_gene	Atp11c	XM_006257597.2	-7.70392	1.97235	6.19001	0.0128474	0.10187	0.144415	0	0.006251	0	0	0	0	0	ATPase phospholipid transporting 11C [Source:RGD Symbol;Acc:1564481]	X	143346252	143453612	protein_coding
Known_gene	Atp13a1	NM_001106079.2	1.20696	4.55599	6.3628	0.0116537	0.0954932	0.964108	0.995398	0.190903	0.182888	6.04784	4.02873	1.72901	1.97789	ATPase 13A1 [Source:RGD Symbol;Acc:1306033]	16	21364101	21380331	protein_coding
Known_gene	Atp13a2	XM_006239250.2	10.3494	2.50108	13.5183	0.000236254	0.00614801	0	0	0	0	0.807021	1.75771	0.443953	0.019913	ATPase cation transporting 13A2 [Source:RGD Symbol;Acc:1307977]	5	159512285	159531637	protein_coding
Known_gene	Atp13a3	NM_001109369.1	1.55704	1.35007	1.19209	0.274908	0.624785	0.38315	0.46265	0	0	0.45525	1.93033	0	2.12832	ATPase 13A3 [Source:RGD Symbol;Acc:1590881]	11	73936750	73963852	protein_coding
Known_gene	Atp1a1	NM_012504.1	0.622158	8.44704	2.42354	0.119525	0.394346	21.0451	15.7997	2.14381	5.49884	67.8167	45.7973	18.5079	38.1073	ATPase Na+/K+ transporting subunit alpha 1 [Source:RGD Symbol;Acc:2167]	2	204003742	204032023	protein_coding
Known_gene	Atp1a2	NM_012505.2	-5.66326	2.89047	25.8392	3.71078e-07	3.4144e-05	0.292874	0.505138	0.861749	0.143255	0.055483	0.037149	0.028985	0.010136	ATPase Na+/K+ transporting subunit alpha 2 [Source:RGD Symbol;Acc:2168]	13	90651686	90676629	protein_coding
Known_gene	Atp1a3	NM_012506.1	-0.732692	1.6585	0.626265	0.428729	0.765436	0.295878	0.070205	0	0.017754	0.183291	0.14668	0.041796	0.072501	ATPase Na+/K+ transporting subunit alpha 3 [Source:RGD Symbol;Acc:2169]	1	81852429	81881549	protein_coding
Known_gene	Atp1b1	NM_013113.2	1.0857	3.54813	3.675	0.0552342	0.250844	0.850701	0.954975	0.115327	0.134306	4.44737	2.0841	0.676896	3.21351	ATPase Na+/K+ transporting subunit beta 1 [Source:RGD Symbol;Acc:2170]	13	82737159	82758004	protein_coding
Known_gene	Atp1b2	XM_006246580.2	1.97805	1.09089	1.02809	0.310608	0.660298	0.326411	0.001839	0	0.041446	0.55911	0.001427	0.94337	0.731837	ATPase Na+/K+ transporting subunit beta 2 [Source:RGD Symbol;Acc:2171]	10	56205625	56211891	protein_coding
Known_gene	Atp1b3	NM_012913.1	0.203494	6.308	0.233208	0.629156	0.891477	10.7974	12.9147	1.19589	2.13364	30.624	16.9085	7.52415	17.8277	ATPase Na+/K+ transporting subunit beta 3 [Source:RGD Symbol;Acc:2172]	8	104190032	104221342	protein_coding
Known_gene	Atp2a1	NM_058213.1	-5.80708	2.31613	4.5194	0.0335126	0.185387	0	0	0.096427	0.902823	0.111357	0	0.014285	0	NA	NA	NA	NA	NA
Known_gene	Atp2a2	rna44333	-2.41423	4.25835	8.12669	0.00436183	0.0494839	0.49355	0.27156	0.799006	1.27874	0.525092	0.385441	0.644606	0.593017	ATPase sarcoplasmic/endoplasmic reticulum Ca2+ transporting 2 [Source:RGD Symbol;Acc:2174]	12	39553903	39603326	protein_coding
Known_gene	Atp2a3	NM_012914.1	-2.12559	5.33204	0.669001	0.4134	0.754951	5.33786	2.16345	0	0	0	3.24864	0	0	ATPase sarcoplasmic/endoplasmic reticulum Ca2+ transporting 3 [Source:RGD Symbol;Acc:2175]	10	59529785	59560433	protein_coding
Known_gene	Atp2b1	XM_006241296.2	0.972729	6.47168	0.753833	0.385265	0.733661	5.04083	1.12145	0	1.24497	11.0955	9.30394	4.97772	7.35736	ATPase plasma membrane Ca2+ transporting 1 [Source:RGD Symbol;Acc:621303]	7	41114697	41220579	protein_coding
Known_gene	Atp2b4	NM_001005871.1	9.44213	4.478	10.1576	0.00143709	0.0232344	0.016079	0	0	0	0.195353	15.3058	0	8.17512	ATPase plasma membrane Ca2+ transporting 4 [Source:RGD Symbol;Acc:621305]	13	50091430	50153823	protein_coding
Known_gene	Atp2c1	NM_131907.2	0.965077	5.8798	8.94813	0.00277754	0.0369042	2.41931	1.4642	0.312217	0.556752	9.79514	5.70396	2.87663	4.88321	ATPase secretory pathway Ca2+ transporting 1 [Source:RGD Symbol;Acc:621311]	8	113955647	114013623	protein_coding
Known_gene	Atp5a1	NM_023093.1	0.634863	7.808	3.28578	0.0698825	0.290152	25.5127	19.1669	3.77066	5.38909	87.3673	46.0243	18.3744	55.0062	NA	NA	NA	NA	NA
Known_gene	Atp5b	NM_134364.1	0.94481	8.35001	6.60446	0.0101724	0.0870247	37.4974	25.5537	5.1574	6.57477	135.883	80.8219	28.6779	97.365	NA	NA	NA	NA	NA
Known_gene	Atp5c1	XM_006254230.2	-3.78054	1.57222	8.94653	0.00277998	0.0369042	0.673145	0.328301	0.881358	1.6786	0.034084	0.058176	0.647426	0.056613	NA	NA	NA	NA	NA
Known_gene	Atp5d	NM_139106.1	0.676769	5.03971	4.29942	0.0381253	0.200671	8.78918	6.11053	1.51933	1.48503	28.3186	20.6218	7.32414	15.0943	NA	NA	NA	NA	NA
Known_gene	Atp5e	NM_139099.1	0.638116	5.70192	3.81607	0.0507631	0.239143	30.2833	25.7724	5.32705	4.75248	95.887	61.4627	29.9692	57.2529	NA	NA	NA	NA	NA
Known_gene	Atp5f1	NM_134365.2	0.971083	4.59202	1.59428	0.206716	0.539555	4.11951	3.08251	0.896708	0	15.3406	6.82336	3.84366	8.71964	NA	NA	NA	NA	NA
Known_gene	Atp5g1	XM_006247189.1	-4.27789	0.843206	13.6568	0.000219447	0.00582905	0.548449	0.301131	1.63776	0.228242	0.372857	0.263502	0.000286	0.011338	NA	NA	NA	NA	NA
Known_gene	Atp5g2	NM_133556.2	1.38575	5.31928	1.10277	0.293658	0.644523	3.87032	16.602	0	0.995182	65.1443	31.3668	0	37.1069	NA	NA	NA	NA	NA
Known_gene	Atp5g3	XM_006234394.2	3.15001	3.02159	2.72995	0.0984822	0.353606	0	0.75559	0	0	2.76366	3.77327	1.75195	5.13413	NA	NA	NA	NA	NA
Known_gene	Atp5h	XM_008768390.1	2.12152	0.0891861	5.51206	0.0188858	0.130227	0.117685	0.119126	0	0.004756	2.64983	0.759278	0.006347	0.288442	NA	NA	NA	NA	NA
Known_gene	Atp5i	NM_080481.1	0.436637	4.18302	1.42194	0.233084	0.574021	12.2069	10.0095	3.37495	3.75995	45.7729	21.3974	12.6902	28.6207	NA	NA	NA	NA	NA
Known_gene	Atp5j	XM_008768601.1	2.5975	1.0298	5.6082	0.0178767	0.126473	0.149474	0.125666	0	0.000712	2.95944	0.206947	1.11864	0.049502	NA	NA	NA	NA	NA
Known_gene	Atp5j2	NM_001271117.1	1.52367	4.77694	10.9276	0.000947432	0.0169429	10.1067	7.27572	0.490459	1.51873	48.3192	30.2256	14.2194	29.6268	NA	NA	NA	NA	NA
Known_gene	Atp5l	NM_212516.2	0.889792	5.6102	6.33807	0.0118173	0.0963343	18.6414	14.7724	3.94026	4.13492	80.8392	40.7325	18.7896	55.2884	NA	NA	NA	NA	NA
Known_gene	Atp5o	NM_138883.1	0.506875	5.31539	2.224	0.135881	0.425106	9.92463	8.34296	2.16886	3.18592	39.9783	22.3748	9.35337	20.992	NA	NA	NA	NA	NA
Known_gene	Atp5s	NM_001007749.1	0.456618	1.18324	0.152879	0.695799	0.918372	0	0.133143	0.145803	0.082255	0.849469	0.451937	0.359753	0.487678	NA	NA	NA	NA	NA
Known_gene	Atp5sl	NM_001009705.1	1.04212	4.00906	1.01121	0.314613	0.664879	2.03349	2.13762	0	0	5.46321	4.37493	2.26064	3.05394	NA	NA	NA	NA	NA
Known_gene	Atp6ap1	NM_031785.1	0.592458	7.17778	1.75679	0.185026	0.50886	15.4398	13.1188	1.67258	3.72405	53.4536	27.1396	7.86175	37.8199	ATPase H+ transporting accessory protein 1 [Source:RGD Symbol;Acc:620423]	X	156407937	156415145	protein_coding
Known_gene	Atp6ap2	NM_001007091.1	1.51991	6.0973	5.92097	0.0149617	0.112439	7.72765	6.90739	0.834852	2.10563	50.7796	23.8939	3.13503	47.8433	ATPase H+ transporting accessory protein 2 [Source:RGD Symbol;Acc:1561269]	X	11136939	11164915	protein_coding
Known_gene	Atp6v0a1	XM_008768004.1	-1.08331	2.59131	3.15958	0.0754825	0.30274	0.371563	0.214927	0.079455	0.241356	0.493771	0.426051	0.177566	0.273581	ATPase H+ transporting V0 subunit a1 [Source:RGD Symbol;Acc:68405]	10	88914276	88967748	protein_coding
Known_gene	Atp6v0a2	NM_053775.3	0.721129	4.65304	3.8146	0.0508077	0.239224	2.39097	1.5661	0.294714	0.354112	6.99229	5.2404	2.66451	2.86722	ATPase H+ transporting V0 subunit a2 [Source:RGD Symbol;Acc:621006]	12	37363906	37425596	protein_coding
Known_gene	Atp6v0a4	XM_006236296.2	-2.85553	2.60734	24.4483	7.63305e-07	6.21273e-05	0.482298	0.670442	0.154613	0.165016	0.22326	0.10923	0.040686	0.173747	ATPase H+ transporting V0 subunit a4 [Source:RGD Symbol;Acc:1305055]	4	65736585	65818521	protein_coding
Known_gene	Atp6v0b	NM_001106681.1	-0.0589879	1.51262	0.00945772	0.922527	0.988592	0.91296	0.578952	0.708577	0.249754	1.92215	3.48351	0.635873	1.63048	ATPase, H+ transporting, lysosomal V0 subunit B [Source:MGI Symbol;Acc:MGI:1890510]	5	136718352	136721379	protein_coding
Known_gene	Atp6v0c	NM_130823.3	1.28696	7.07414	8.91508	0.00282826	0.0373202	19.8528	11.6019	2.25564	4.81507	83.5919	64.4685	13.5355	72.7953	ATPase H+ transporting V0 subunit C [Source:RGD Symbol;Acc:621394]	10	13537033	13542077	protein_coding
Known_gene	Atp6v0d1	NM_001011927.1	0.695642	6.30076	5.16495	0.0230471	0.14856	11.7312	7.35849	1.85691	1.94328	36.8783	22.7421	10.5127	19.6972	ATPase H+ transporting V0 subunit D1 [Source:RGD Symbol;Acc:1306159]	19	37481782	37525762	protein_coding
Known_gene	Atp6v0d2	NM_001011972.1	1.78634	5.93887	5.86262	0.0154657	0.114893	6.07009	4.72408	0.807627	1.50393	41.2514	15.7657	1.54412	51.0442	ATPase H+ transporting V0 subunit D2 [Source:RGD Symbol;Acc:1306900]	5	33843519	33892462	protein_coding
Known_gene	Atp6v0e1	NM_053578.3	0.502397	5.44638	0.881334	0.347837	0.699806	10.3389	12.8156	0.730114	3.07744	40.6233	21.4373	5.82598	26.9117	ATPase H+ transporting V0 subunit e1 [Source:RGD Symbol;Acc:621393]	10	16769666	16792909	protein_coding
Known_gene	Atp6v0e2	NM_001002253.1	0.309655	2.83882	0.474144	0.491087	0.811923	2.39755	1.50361	0.327266	0.373396	5.85968	3.88788	1.5605	2.68061	ATPase, H+ transporting V0 subunit e2 [Source:RGD Symbol;Acc:1303238]	4	78168117	78171265	protein_coding
Known_gene	Atp6v1a	NM_001108318.2	1.5096	7.22834	4.59221	0.0321176	0.181404	5.11109	4.73353	0.176275	1.50377	34.5969	15.9	2.10831	28.0087	ATPase H+ transporting V1 subunit A [Source:RGD Symbol;Acc:1596464]	11	61531416	61584634	protein_coding
Known_gene	Atp6v1b2	NM_057213.2	1.51646	7.67994	7.58015	0.00590147	0.0601783	11.8983	7.15666	1.29939	2.34049	61.2542	34.5516	5.10709	55.3688	ATPase H+ transporting V1 subunit B2 [Source:RGD Symbol;Acc:620284]	16	22326529	22350155	protein_coding
Known_gene	Atp6v1c1	NM_001011992.1	1.39238	5.52835	2.64777	0.103696	0.364122	4.10132	4.44936	0	0.997924	18.7489	11.5815	3.00238	21.3698	ATPase H+ transporting V1 subunit C1 [Source:RGD Symbol;Acc:1311082]	7	77678968	77716408	protein_coding
Known_gene	Atp6v1d	NM_199386.2	0.933176	5.67366	4.675	0.0306046	0.175738	7.06085	4.9943	1.08954	1.88233	29.1285	16.8827	4.82998	23.1458	ATPase H+ transporting V1 subunit D [Source:RGD Symbol;Acc:735119]	6	102032276	102047758	protein_coding
Known_gene	Atp6v1e1	NM_198745.2	0.572372	6.03648	1.51305	0.218674	0.555175	10.8745	10.4065	1.57788	3.21821	43.496	24.5341	5.74843	28.2756	ATPase H+ transporting V1 subunit E1 [Source:RGD Symbol;Acc:735157]	4	153351421	153373649	protein_coding
Known_gene	Atp6v1f	NM_053884.1	1.08812	4.72923	6.40345	0.0113898	0.0941441	7.99343	5.78475	1.17562	1.34571	36.1389	18.3677	6.71856	23.1491	ATPase H+ transporting V1 subunit F [Source:RGD Symbol;Acc:621552]	4	56744561	56747656	protein_coding
Known_gene	Atp6v1g1	NM_001106660.1	1.01465	6.3314	7.53715	0.00604395	0.0612768	14.1068	9.1494	2.07068	3.05821	59.4048	36.3227	10.6965	38.7702	ATPase H+ transporting V1 subunit G1 [Source:RGD Symbol;Acc:1310088]	5	79367663	79373843	protein_coding
Known_gene	Atp6v1h	XM_006237801.1	1.47403	5.28848	3.61655	0.0572074	0.256266	4.16822	2.97924	0.049736	0.472198	16.4359	8.74659	1.65442	16.2711	ATPase H+ transporting V1 subunit H [Source:RGD Symbol;Acc:1562450]	5	14262349	14367898	protein_coding
Known_gene	Atp7a	XM_008773334.1	-0.965679	2.9835	0.380363	0.537409	0.839047	0.325375	0.411608	0.188094	0	0.163322	0.252374	0	0.682639	ATPase copper transporting alpha [Source:RGD Symbol;Acc:2179]	X	77076106	77193644	protein_coding
Known_gene	Atp7b	XM_006253346.2	-1.7988	1.0678	5.04051	0.0247611	0.154937	0.192651	0.123724	0.038746	0.041171	0.074205	0.064704	0.066285	0.050428	ATPase copper transporting beta [Source:RGD Symbol;Acc:2180]	16	74865516	74945286	protein_coding
Known_gene	Atp8a1	XM_008770165.1	1.22839	1.99418	0.67529	0.411213	0.753367	0.001206	0.228702	0.009471	0	0.072609	0.712566	0.002564	0.4585	ATPase phospholipid transporting 8A1 [Source:RGD Symbol;Acc:1309619]	14	42015347	42206311	protein_coding
Known_gene	Atp8b1	XM_006254842.2	-0.380021	4.7962	0.49786	0.480442	0.805558	0.728923	2.05085	0.241643	0.364797	1.39522	2.86836	1.47125	0.757748	ATPase phospholipid transporting 8B1 [Source:RGD Symbol;Acc:1308488]	18	60013382	60095354	protein_coding
Known_gene	Atp8b2	XM_006232697.2	-0.732427	1.13162	0.0603237	0.805985	0.958139	0	0.434784	0.024368	0.012966	0.746652	0.182398	0	0	ATPase phospholipid transporting 8B2 [Source:RGD Symbol;Acc:1597731]	2	189285953	189307108	protein_coding
Known_gene	Atp8b4	XM_008762224.1	-0.870388	2.50692	1.1347	0.286775	0.637503	0.99728	0.405982	0	0.157616	0.701251	0.511091	0.295527	0.277192	NA	NA	NA	NA	NA
Known_gene	Atp9a	XM_008762610.1	-0.000516989	3.72412	1.36567e-06	0.999068	1	0.961054	1.32715	0.254203	0.253682	1.57327	2.33451	1.07023	1.76877	NA	NA	NA	NA	NA
Known_gene	Atp9b	XM_008772101.1	-3.39811	1.82363	8.30527	0.00395303	0.0463143	0.029756	0.035139	0.570162	0.010616	0.091469	0.133191	0.06132	0.019405	ATPase phospholipid transporting 9B (putative) [Source:RGD Symbol;Acc:1563006]	18	77343551	77535593	protein_coding
Known_gene	Atpaf1	XM_006238656.2	-0.0434098	3.13314	0.0117834	0.913558	0.987103	0.372191	0.30209	0.115591	0.119215	1.17769	0.601143	0.263871	0.51636	ATP synthase mitochondrial F1 complex assembly factor 1 [Source:RGD Symbol;Acc:1305417]	5	134641608	134667084	protein_coding
Known_gene	Atpaf2	NM_001107006.1	0.252085	3.19285	0.252815	0.6151	0.883881	2.06775	1.66761	0.333435	0.133933	5.36152	3.17592	1.05135	2.18348	ATP synthase mitochondrial F1 complex assembly factor 2 [Source:RGD Symbol;Acc:1305161]	10	46768539	46783889	protein_coding
Known_gene	Atpif1	NM_012915.2	0.754303	4.85716	4.43104	0.035291	0.191098	14.8295	9.80034	1.72309	2.06919	41.8921	28.6078	13.3274	25.8052	NA	NA	NA	NA	NA
Known_gene	Atr	XM_003750561.3	1.65767	4.03673	1.33683	0.247594	0.59228	0.705169	0	0	0	1.28543	0.44155	0.484575	0.859737	ATR serine/threonine kinase [Source:RGD Symbol;Acc:1305796]	8	103673411	103770947	protein_coding
Known_gene	Atraid	NM_001127526.1	-0.23089	3.76512	0.387073	0.533842	0.836678	4.20335	4.12491	0.881661	0.977941	9.26719	5.83658	2.54441	4.80053	all-trans retinoic acid-induced differentiation factor [Source:RGD Symbol;Acc:1311605]	6	26680598	26685235	protein_coding
Known_gene	Atrip	NM_001106859.1	-5.16036	0.164248	2.47208	0.115885	0.387225	0	0.438782	0	0	0.026763	0	0	0	ATR interacting protein [Source:RGD Symbol;Acc:1626390]	8	117797842	117811975	protein_coding
Known_gene	Atrn	NM_031351.1	0.082843	6.7132	0.054932	0.814693	0.960297	3.54077	3.04433	0.337263	0.828732	6.71639	6.11715	2.64717	3.94076	attractin [Source:RGD Symbol;Acc:69063]	3	123434409	123567918	protein_coding
Known_gene	Atrnl1	XM_008760587.1	1.04411	6.35297	8.08778	0.00445646	0.0501479	2.95409	1.25365	0.38239	0.532436	9.56542	8.58546	3.50664	4.1616	attractin like 1 [Source:RGD Symbol;Acc:1563485]	1	278557792	278815473	protein_coding
Known_gene	Atrx	XM_008773366.1	0.579458	0.210728	0.181782	0.669847	0.909525	0.046824	0.002995	0	0.002045	0.008426	0.129516	0.00362	0.008709	ATRX, chromatin remodeler [Source:RGD Symbol;Acc:619795]	X	76692970	76708878	protein_coding
Known_gene	Atxn1	NM_012726.2	-0.325644	0.724572	0.0136158	0.907108	0.985571	0.068859	0.083154	0	0	0	0	0.134051	0	ataxin 1 [Source:RGD Symbol;Acc:3624]	17	19249952	19533814	protein_coding
Known_gene	Atxn10	NM_133313.2	0.42278	5.60067	1.85358	0.173367	0.489842	6.41522	5.36026	1.12536	1.2625	18.9489	12.2918	6.1857	9.38374	ataxin 10 [Source:RGD Symbol;Acc:621813]	7	126228295	126351634	protein_coding
Known_gene	Atxn1l	XM_008772565.1	0.644482	5.94419	5.61925	0.0177642	0.125916	1.91302	1.40187	0.353357	0.333268	5.44634	4.51077	2.34857	2.79792	NA	NA	NA	NA	NA
Known_gene	Atxn2	XM_008769293.1	8.32546	0.498918	5.65151	0.0174404	0.124295	0	0	0	0	0.181449	0	0.01817	0.178921	ataxin 2 [Source:RGD Symbol;Acc:1306637]	12	40266662	40332612	protein_coding
Known_gene	Atxn2l	XM_008759899.1	8.72112	1.63582	5.77223	0.0162813	0.118557	0	0	0	0	0	0.78369	0.020385	0	ataxin 2-like [Source:RGD Symbol;Acc:1565868]	1	197908094	197919560	protein_coding
Known_gene	Atxn3	NM_021702.1	9.17358	1.15034	9.08647	0.00257508	0.0350914	0	0	0	0	1.4926	0	0	0.405416	ataxin 3 [Source:RGD Symbol;Acc:621567]	6	125819640	125853461	protein_coding
Known_gene	Atxn7	XM_008770600.1	0.140292	4.34494	0.00566038	0.940027	0.992487	0.699297	0.931109	0.223734	0	1.55715	2.16996	0	1.29441	ataxin 7 [Source:RGD Symbol;Acc:1562692]	15	12425175	12513931	protein_coding
Known_gene	Atxn7l2	XM_006233204.2	-2.82618	1.61523	10.5471	0.00116372	0.0198297	0.49231	0.101635	0.217424	0.08699	0.165515	0.02829	0.100605	0.049417	ataxin 7-like 2 [Source:RGD Symbol;Acc:1307047]	2	210992953	211001258	protein_coding
Known_gene	Atxn7l3	XM_008768224.1	7.92337	0.0200975	4.53357	0.0332362	0.184758	0	0	0	0	0	0.240979	0	0.217642	ataxin 7-like 3 [Source:RGD Symbol;Acc:1311493]	10	90236928	90240509	protein_coding
Known_gene	Atxn7l3b	NM_001136261.1	0.138037	5.66681	0.207727	0.648555	0.89931	4.64451	2.72932	0.68038	0.711667	9.56617	7.04416	2.69463	4.18731	ataxin 7-like 3B [Source:RGD Symbol;Acc:2301984]	7	55600889	55604403	protein_coding
Known_gene	Atxn7l4	XM_006240014.2	-2.85909	-0.116087	6.3838	0.0115167	0.0948004	0.079062	0.013239	0	0.004063	0.014531	0.011465	0	0	NA	NA	NA	NA	NA
Known_gene	Auh	XM_008771499.1	-1.53189	1.70396	4.33442	0.0373491	0.198176	0.30356	0.153146	0.429744	0.25699	0.227032	0.604605	0.359975	0.260896	AU RNA binding methylglutaconyl-CoA hydratase [Source:RGD Symbol;Acc:1306087]	17	12310214	12405205	protein_coding
Known_gene	Aunip	XM_006239131.2	0.500966	0.305276	0.390119	0.532237	0.835656	0.10921	0.121983	0	0.063529	0.5575	0.104158	0.17775	0.303572	aurora kinase A and ninein interacting protein [Source:RGD Symbol;Acc:1589922]	5	152721940	152734572	protein_coding
Known_gene	Aup1	NM_001079899.1	1.65716	3.89413	2.7096	0.0997458	0.356116	1.27408	0.866409	0	1.21307	18.383	11.676	5.83318	1.73774	AUP1, lipid droplet regulating VLDL assembly factor [Source:RGD Symbol;Acc:1591777]	4	113887115	113890101	protein_coding
Known_gene	Aurka	NM_153296.2	7.1022	0.487759	7.65389	0.005665	0.0584787	0	0	0	0	0.334893	0.287816	0	0	aurora kinase A [Source:RGD Symbol;Acc:628895]	3	170364181	170378210	protein_coding
Known_gene	Aurkaip1	XM_006239548.2	8.37373	0.263243	6.95264	0.00836956	0.0763518	0	0	0	0	0	0	0	2.337	aurora kinase A interacting protein 1 [Source:RGD Symbol;Acc:1303211]	5	173256637	173276169	protein_coding
Known_gene	Aurkb	XM_006246569.2	-5.05721	0.337257	5.0354	0.0248343	0.154978	0.301287	0	0.309253	0	0.042662	0.007133	0	0.003921	aurora kinase B [Source:RGD Symbol;Acc:621625]	10	55626741	55634991	protein_coding
Known_gene	Aurkc	NM_001106221.1	0.855727	0.251046	0.336184	0.56204	0.854242	0.603943	0.513771	0	0	0.810411	2.36717	0.653919	0	aurora kinase C [Source:RGD Symbol;Acc:1309573]	1	69958452	69963592	protein_coding
Known_gene	Aven	XM_008762093.1	0.358819	2.26363	0.396225	0.529045	0.834231	0.796767	0.266649	0.347394	0.132661	1.04845	1.64879	0.97796	1.43509	apoptosis and caspase activation inhibitor [Source:RGD Symbol;Acc:1309928]	3	104042168	104117192	protein_coding
Known_gene	Avil	XM_008765423.1	0.157877	1.92123	0.0238423	0.877287	0.978521	0.54851	0.238609	0.064333	0.012964	0.791103	0.743039	0.366278	0.13445	advillin [Source:RGD Symbol;Acc:620301]	7	70292565	70310588	protein_coding
Known_gene	Avl9	XM_006236565.2	-0.822628	4.05409	0.313723	0.575405	0.862513	0.001106	1.1405	0.285681	0.401408	0.256735	0.301134	0.86452	1.35549	AVL9 cell migration associated [Source:RGD Symbol;Acc:1564615]	4	87026530	87066356	protein_coding
Known_gene	Avpi1	XM_006231383.2	2.57129	4.76731	15.5388	8.08276e-05	0.00265968	0.294909	1.70898	0.347296	0.522871	22.9535	15.3254	5.19618	12.9194	arginine vasopressin-induced 1 [Source:RGD Symbol;Acc:621721]	1	261365590	261371508	protein_coding
Known_gene	Avpr1a	NM_053019.2	8.67158	0.463048	40.0353	2.49419e-10	7.16107e-08	0	0	0	0	0.470349	0.62519	0.535379	0.291883	arginine vasopressin receptor 1A [Source:RGD Symbol;Acc:2185]	7	67341080	67345308	protein_coding
Known_gene	Avpr2	XM_006229549.2	-0.618459	0.257982	0.492417	0.482851	0.807054	0.218828	0.098948	0.021909	0.010842	0.064216	0.179126	0.084742	0.114082	arginine vasopressin receptor 2 [Source:RGD Symbol;Acc:2186]	X	156889410	156891213	protein_coding
Known_gene	Axin2	NM_024355.1	-1.43168	3.61256	7.85581	0.00506577	0.0543322	1.76853	1.87144	0.676063	0.201592	1.29815	1.68986	0.798706	0.433897	axin 2 [Source:RGD Symbol;Acc:69259]	10	97212432	97239642	protein_coding
Known_gene	Axl	NM_001013147.1	2.6639	5.5207	8.60653	0.0033496	0.0414175	1.81932	1.00793	0.048688	0	10.7543	13.7583	5.68939	2.53913	Axl receptor tyrosine kinase [Source:RGD Symbol;Acc:620028]	1	82549420	82580761	protein_coding
Known_gene	Azi2	NM_001025705.1	1.11951	4.56268	1.9922	0.158111	0.464632	3.11373	1.99408	0	0.104398	8.23064	6.23876	2.19371	4.28197	5-azacytidine induced 2 [Source:RGD Symbol;Acc:1310530]	8	126411829	126434579	protein_coding
Known_gene	Azin1	XM_006241569.2	-0.676952	3.72273	0.185519	0.666673	0.908013	0	0	0.500345	0.38986	2.30838	0.719728	0	0.77282	antizyme inhibitor 1 [Source:RGD Symbol;Acc:61934]	7	77345646	77372398	protein_coding
Known_gene	Azin2	NM_001014261.2	0.334713	0.0913783	0.134772	0.713534	0.926952	0.161792	0.090296	0.0251	0.090654	0.441211	0.649623	0.34438	0	antizyme inhibitor 2 [Source:RGD Symbol;Acc:1564776]	5	147120129	147148291	protein_coding
Known_gene	B2m	NM_012512.2	0.917685	8.50676	6.69077	0.00969131	0.0844156	29.0588	25.8752	6.0491	8.27456	145.036	74.4512	28.7807	97.3839	beta-2 microglobulin [Source:RGD Symbol;Acc:2189]	3	114087287	114093309	protein_coding
Known_gene	B3galnt1	NM_001013158.1	7.51909	2.05968	41.2408	1.34583e-10	4.28811e-08	0	0	0	0.00281	0.632306	2.20568	0.506991	1.08044	beta-1,3-N-acetylgalactosaminyltransferase 1 (globoside blood group) [Source:RGD Symbol;Acc:1304797]	2	166226754	166255302	protein_coding
Known_gene	B3galnt2	XM_008771703.1	-3.40338	1.9062	9.15288	0.00248326	0.0341116	1.91024	0.042773	0.056396	0.056593	0.101582	0.111924	0.051372	0.053894	beta-1,3-N-acetylgalactosaminyltransferase 2 [Source:RGD Symbol;Acc:1306946]	17	54027859	54070399	protein_coding
Known_gene	B3galt2	NM_001109492.1	-0.83257	2.09308	3.13636	0.0765643	0.305357	0.295951	0.390138	0.046509	0.081129	0.411146	0.244601	0.187846	0.251286	Beta-1,3-galactosyltransferase 2 [Source:RGD Symbol;Acc:1586615]	13	60435946	60444957	protein_coding
Known_gene	B3galt4	NM_133553.2	0.365165	1.34981	0.478732	0.488997	0.81144	0.378732	0.2419	0.098616	0.060237	1.0124	0.716441	0.282846	0.656533	Beta-1,3-galactosyltransferase 4 [Source:RGD Symbol;Acc:620328]	20	5446104	5447673	protein_coding
Known_gene	B3galt6	NM_001106699.1	-0.226285	2.96593	0.322738	0.569967	0.858796	1.36624	0.817679	0.168055	0.231706	1.90512	1.17828	0.738464	1.29758	Beta-1,3-galactosyltransferase 6 [Source:RGD Symbol;Acc:1309558]	5	173423475	173425611	protein_coding
Known_gene	B3galtl	XM_008769054.1	0.74257	4.54203	5.29906	0.021337	0.140527	0.836474	0.643613	0.194225	0.198672	2.97002	2.53215	1.2244	1.43624	NA	NA	NA	NA	NA
Known_gene	B3gat3	NM_001128184.1	0.133504	5.10705	0.115999	0.733415	0.933731	5.75434	4.46888	0.785354	1.65728	14.3901	8.10329	4.27381	8.62021	beta-1,3-glucuronyltransferase 3 [Source:RGD Symbol;Acc:1311968]	1	225120061	225126579	protein_coding
Known_gene	B3gnt1	NM_001106324.1	0.0377826	2.68238	0.00218277	0.962736	0.996832	0.321538	0.997381	0	0.370703	2.62275	1.25916	0.257354	1.23181	NA	NA	NA	NA	NA
Known_gene	B3gnt2	XM_008770427.1	-0.833707	2.10147	2.15247	0.142341	0.437059	0.424751	0.129808	0.055582	0.067435	0.318273	0.350737	0.103852	0.155461	UDP-GlcNAc:betaGal beta-1,3-N-acetylglucosaminyltransferase 2 [Source:RGD Symbol;Acc:1310077]	14	107592336	107617161	protein_coding
Known_gene	B3gnt5	NM_053932.1	0.109151	0.222932	0.018222	0.892621	0.981861	0.111542	0.006513	0	0.029206	0.193208	0.079833	0.076282	0.047345	UDP-GlcNAc:betaGal beta-1,3-N-acetylglucosaminyltransferase 5 [Source:RGD Symbol;Acc:70955]	11	84919066	84931160	protein_coding
Known_gene	B3gnt7	NM_001012134.1	-1.44847	2.0221	5.7862	0.0161525	0.11798	0.538102	0.782622	0.123016	0.149663	0.400017	0.349132	0.097953	0.565292	UDP-GlcNAc:betaGal beta-1,3-N-acetylglucosaminyltransferase 7 [Source:RGD Symbol;Acc:1310580]	9	93326283	93330233	protein_coding
Known_gene	B3gnt8	XM_006228436.2	-2.0593	-0.59682	0.986657	0.320561	0.670667	0.026177	0.017781	0.097219	0	0	0.000164	0.083344	0	UDP-GlcNAc:betaGal beta-1,3-N-acetylglucosaminyltransferase 8 [Source:RGD Symbol;Acc:1305374]	1	82419947	82422846	protein_coding
Known_gene	B3gnt9	XM_008772557.1	-1.11124	2.90184	0.751511	0.385998	0.734084	0.021724	0.616465	0.299909	0.234875	0.986454	0.492588	0.560512	0.003869	UDP-GlcNAc:betaGal beta-1,3-N-acetylglucosaminyltransferase 9 [Source:RGD Symbol;Acc:1310170]	19	37208825	37210412	protein_coding
Known_gene	B3gntl1	XM_006247904.2	-0.822195	3.46902	1.9336	0.164366	0.475556	1.00171	0.556731	0.222863	0.036382	0.999549	0.837166	0.102366	0.551893	UDP-GlcNAc:betaGal beta-1,3-N-acetylglucosaminyltransferase-like 1 [Source:RGD Symbol;Acc:1359497]	10	110800864	110863021	protein_coding
Known_gene	B4galnt1	XM_008765420.1	-1.73242	1.34145	3.66396	0.0556014	0.251942	0.157183	0.650251	0.122811	0.049611	0.304056	0.31181	0.180336	0	beta-1,4-N-acetyl-galactosaminyl transferase 1 [Source:RGD Symbol;Acc:620490]	7	70452579	70459880	protein_coding
Known_gene	B4galnt2	XM_008768250.1	-1.48124	-0.0779982	7.64151	0.005704	0.0587188	0.218825	0.164394	0.049479	0.071729	0.196642	0.16561	0.040359	0.105458	NA	NA	NA	NA	NA
Known_gene	B4galnt3	XM_006237267.2	-2.51995	4.45854	9.79227	0.00175247	0.026823	3.21642	2.30704	0.563884	0.855719	2.02646	0.396687	0.19108	0.77998	beta-1,4-N-acetyl-galactosaminyl transferase 3 [Source:RGD Symbol;Acc:1561056]	4	152737161	152835182	protein_coding
Known_gene	B4galt1	NM_053287.1	1.64256	5.68662	22.5848	2.01068e-06	0.000135744	3.6405	1.76819	0.499022	0.547629	17.7823	15.7147	7.70902	6.71787	beta-1,4-galactosyltransferase 1 [Source:RGD Symbol;Acc:620900]	5	57121769	57168610	protein_coding
Known_gene	B4galt2	XM_006238667.2	1.01566	4.15511	7.63335	0.00572988	0.0588839	1.64168	1.12984	0.354664	0.255672	6.1802	5.64186	2.86262	2.29101	beta-1,4-galactosyltransferase 2 [Source:RGD Symbol;Acc:1305358]	5	136707510	136715981	protein_coding
Known_gene	B4galt3	XM_006250254.2	-0.932613	2.72328	0.753458	0.385384	0.733726	0.093112	0.04856	0.700627	0.365053	1.13579	0.523184	0.833652	0.546193	beta-1,4-galactosyltransferase 3 [Source:RGD Symbol;Acc:1359221]	13	89643881	89649906	protein_coding
Known_gene	B4galt4	NM_001012018.1	-0.573532	3.47264	1.03698	0.308526	0.658243	1.39501	2.27318	0.074292	0.643103	3.45865	2.13429	1.03648	1.18375	beta-1,4-galactosyltransferase 4 [Source:RGD Symbol;Acc:1307880]	11	64557977	64583994	protein_coding
Known_gene	B4galt6	NM_031740.1	0.514055	5.68036	1.08583	0.297397	0.647503	3.57882	1.01321	0.253122	0.244316	5.61632	4.02997	1.84667	3.16779	beta-1,4-galactosyltransferase 6 [Source:RGD Symbol;Acc:71046]	18	15462913	15525579	protein_coding
Known_gene	B4galt7	XM_008771500.1	-3.27855	0.820932	2.50861	0.113226	0.38236	0	0.002138	0.268459	0.038294	0.008617	0.003075	0.005195	0.116198	beta-1,4-galactosyltransferase 7 [Source:RGD Symbol;Acc:1309214]	17	9550028	9558634	protein_coding
Known_gene	B9d1	NM_001105786.1	1.01778	1.25474	0.527755	0.467552	0.795351	0.613523	0.545042	0	0	2.48838	1.64484	0	0.857802	B9 domain containing 1 [Source:RGD Symbol;Acc:1305522]	10	47785033	47792590	protein_coding
Known_gene	B9d2	XM_006228438.2	0.892066	2.18008	1.57008	0.210195	0.544764	1.01897	0.347026	0.062838	0	1.67618	1.65945	0.883359	0.665413	B9 domain containing 2 [Source:RGD Symbol;Acc:1566122]	1	82473737	82479900	protein_coding
Known_gene	Baalc	NM_144762.2	1.34954	1.60917	2.92517	0.0872078	0.32926	0.356547	0.054511	0.054074	0.026663	1.2053	1.08614	0.602829	0.077429	BAALC, MAP3K1 and KLF4 binding [Source:RGD Symbol;Acc:628703]	7	77763512	77837453	protein_coding
Known_gene	Babam1	XM_006252857.2	-2.21788	1.22843	2.07297	0.149929	0.450445	0.213015	0.518609	0.711393	0.132249	0.008583	0.009455	0	1.01724	BRISC and BRCA1 A complex member 1 [Source:RGD Symbol;Acc:1359516]	16	19792838	19798894	protein_coding
Known_gene	Bace1	NM_019204.2	-0.0669918	2.79353	0.00898706	0.924474	0.989129	1.45746	0.714493	0	0.227526	1.4614	0.820027	0.927917	1.17859	beta-secretase 1 [Source:RGD Symbol;Acc:2191]	8	50139997	50162361	protein_coding
Known_gene	Bace2	XM_006248153.2	1.28793	2.82511	0.780761	0.376908	0.725825	0.343019	0.502245	0	0	1.92846	1.95693	0.050468	0.529696	beta-secretase 2 [Source:RGD Symbol;Acc:1303241]	11	37798370	37880821	protein_coding
Known_gene	Bach1	XM_006248019.2	2.66285	1.57899	7.99846	0.00468171	0.0515556	0.123531	0.028311	0	0	1.37175	0.418297	0.153963	0.099742	BTB domain and CNC homolog 1 [Source:RGD Symbol;Acc:1306693]	11	27364916	27398842	protein_coding
Known_gene	Bad	NM_022698.1	0.783638	2.01176	1.37215	0.241442	0.585967	0.771571	0.777761	0	0.202176	1.83873	1.1959	1.08344	2.35913	BCL2-associated agonist of cell death [Source:RGD Symbol;Acc:620103]	1	222198534	222207453	protein_coding
Known_gene	Bag1	NM_001256084.1	0.71998	5.11063	6.10393	0.0134882	0.105299	5.3647	4.3954	1.28026	0.959313	18.1513	16.0803	6.96893	8.73564	Bcl2 associated athanogene 1 [Source:RGD Symbol;Acc:1305203]	5	57254421	57267002	protein_coding
Known_gene	Bag2	NM_001128195.1	0.243381	2.632	0.339278	0.560246	0.853253	0.918941	0.980131	0.147892	0.225502	2.41591	2.00331	0.968552	1.3366	Bcl2-associated athanogene 2 [Source:RGD Symbol;Acc:1585173]	9	38456468	38467118	protein_coding
Known_gene	Bag3	NM_001011936.1	0.913984	4.64534	6.11599	0.0133964	0.104825	2.55636	1.06663	0.402223	0.493897	6.69243	8.98534	3.07031	2.81906	Bcl2-associated athanogene 3 [Source:RGD Symbol;Acc:1307794]	1	199941161	199965191	protein_coding
Known_gene	Bag4	NM_001025130.1	-0.202229	2.93526	0.233833	0.628696	0.891164	1.30911	0.789089	0.240064	0.128341	1.80713	1.35209	0.748317	1.02635	BCL2-associated athanogene 4 [Source:MGI Symbol;Acc:MGI:1914634]	16	71058022	71075320	protein_coding
Known_gene	Bag5	NM_001008526.2	1.15606	2.81051	3.18223	0.0744432	0.30052	1.03744	0.452012	0	0.086301	2.5173	2.41054	1.0729	0.953415	BCL2-associated athanogene 5 [Source:RGD Symbol;Acc:1310847]	6	136276057	136279399	protein_coding
Known_gene	Bag6	XM_006256087.2	-3.47768	2.26162	7.2395	0.00713169	0.0687818	0.17004	0.01026	0.845677	0.003641	0.12368	0.114784	0.090333	0.084135	BCL2-associated athanogene 6 [Source:RGD Symbol;Acc:71064]	20	5125349	5138084	protein_coding
Known_gene	Bahcc1	XM_008768494.1	0.307254	5.06477	0.718666	0.396582	0.742068	1.06485	0.559897	0.293691	0.179342	1.76554	2.37982	1.33285	0.953962	BAH domain and coiled-coil containing 1 [Source:RGD Symbol;Acc:1306500]	10	109446444	109479891	protein_coding
Known_gene	Bahd1	XM_006234794.2	4.97793	1.3283	2.70268	0.10018	0.356885	0.026623	0	0	0	1.13066	0.657991	0	0	bromo adjacent homology domain containing 1 [Source:RGD Symbol;Acc:1563127]	3	110723481	110732060	protein_coding
Known_gene	Bai1	NM_001170597.2	0.735691	0.176569	0.25923	0.61065	0.881607	0.088009	0.010478	0	0	0.1202	0.064393	0.07538	0	NA	NA	NA	NA	NA
Known_gene	Bai2	XM_006238935.2	-2.17152	1.42768	1.11933	0.290063	0.640223	0.263416	0.268333	0.107703	0.054852	0.268754	0	0.126229	0.011023	NA	NA	NA	NA	NA
Known_gene	Baiap2	XM_006247870.2	8.19214	-0.141985	7.95918	0.00478441	0.0522585	0	0	0	0	1.33864	0.13016	0.052579	0	BAI1-associated protein 2 [Source:RGD Symbol;Acc:619814]	10	109107389	109187115	protein_coding
Known_gene	Baiap2l1	NM_001034140.1	-2.4965	3.29264	14.5258	0.000138257	0.00404959	2.26857	3.35134	0.753722	0.655055	0.820213	1.33933	0.754356	0.214021	BAI1-associated protein 2-like 1 [Source:RGD Symbol;Acc:1308452]	12	12227010	12321172	protein_coding
Known_gene	Baiap2l2	NM_001271220.1	-1.47251	0.565532	2.67867	0.101701	0.359997	0.421999	0.117816	0.071345	0	0.249809	0.159496	0	0.099285	BAI1-associated protein 2-like 2 [Source:RGD Symbol;Acc:1595091]	7	120492729	120518653	protein_coding
Known_gene	Bak1	XM_006256101.2	2.20048	1.83587	13.9996	0.000182854	0.00505547	0.081741	0.22117	0.046261	0.020168	1.6543	1.10182	0.761734	1.08712	BCL2-antagonist/killer 1 [Source:RGD Symbol;Acc:621635]	20	5609625	5618260	protein_coding
Known_gene	Bambi	NM_139082.3	-1.34396	4.27106	4.50092	0.0338767	0.186507	10.4437	8.26096	0.832765	3.05032	12.497	4.30656	1.53215	5.25184	BMP and activin membrane-bound inhibitor [Source:RGD Symbol;Acc:621831]	17	56905112	56909992	protein_coding
Known_gene	Banf1	XM_006230630.2	7.70677	0.706376	11.8755	0.000568761	0.0117334	0	0	0	0	1.57238	0.089811	0	0.869457	barrier to autointegration factor 1 [Source:RGD Symbol;Acc:620662]	1	220744195	220746224	protein_coding
Known_gene	Bank1	NM_001047918.2	-2.81257	0.89328	3.79821	0.0513073	0.240622	0.380489	0.118927	0.066507	0	0.153292	0.030085	0	0.016667	B-cell scaffold protein with ankyrin repeats 1 [Source:RGD Symbol;Acc:1564639]	2	241273763	241545250	protein_coding
Known_gene	Banp	XM_006255754.2	2.00238	2.50934	0.98102	0.321947	0.672158	0	0	0	0.061888	0.280833	1.54211	0	0	Btg3 associated nuclear protein [Source:RGD Symbol;Acc:1307464]	19	54766589	54840569	protein_coding
Known_gene	Bap1	XM_006252607.2	10.641	2.22214	9.73464	0.00180827	0.02741	0	0	0	0	1.22163	1.42429	1.17641	0	Brca1 associated protein 1 [Source:RGD Symbol;Acc:1311938]	16	7336685	7345511	protein_coding
Known_gene	Bard1	NM_022622.1	-0.382215	2.32018	0.185504	0.666685	0.908013	0.14393	0.53462	0.063412	0.110276	1.59889	0.14338	0.347493	0.021608	BRCA1 associated RING domain 1 [Source:RGD Symbol;Acc:621072]	9	78294834	78369031	protein_coding
Known_gene	Barx1	NM_001108880.1	-2.2235	2.26691	2.92441	0.0872493	0.329321	2.85914	2.11393	0.046332	0.706071	1.40851	1.02411	0.559682	0	BARX homeobox 1 [Source:RGD Symbol;Acc:1310884]	17	14824734	14828329	protein_coding
Known_gene	Basp1	NM_022300.1	2.70859	4.34486	25.3908	4.68135e-07	4.11817e-05	2.19305	0.462027	0.151526	0.490577	14.8813	17.3282	9.8819	8.9225	brain abundant, membrane attached signal protein 1 [Source:RGD Symbol;Acc:621491]	2	77586424	77632628	protein_coding
Known_gene	Batf	NM_001106748.1	0.749448	0.843809	0.26955	0.603634	0.878143	0.454853	0.446654	0	0	1.98319	0	0	1.06727	basic leucine zipper ATF-like transcription factor [Source:RGD Symbol;Acc:1304923]	6	109562587	109584545	protein_coding
Known_gene	Batf3	XM_008769874.1	1.03234	-0.632074	0.644669	0.422025	0.761166	0.293862	0.051211	0	0	0.216844	0.001106	0.518849	0.192778	basic leucine zipper ATF-like transcription factor 3 [Source:RGD Symbol;Acc:620501]	13	109713489	109724863	protein_coding
Known_gene	Bax	NM_017059.2	2.0434	2.90053	10.1747	0.00142379	0.0230765	1.18481	0.916671	0.247456	0	5.19123	7.22543	2.46135	5.65963	BCL2 associated X, apoptosis regulator [Source:RGD Symbol;Acc:2192]	1	101451802	101457207	protein_coding
Known_gene	Baz1a	NM_001170568.1	0.73818	5.11756	2.70752	0.0998759	0.356337	1.76021	0.799257	0.096616	0.216218	3.64535	2.52204	1.45391	2.36579	bromodomain adjacent to zinc finger domain, 1A [Source:RGD Symbol;Acc:1306199]	6	75793960	75874235	protein_coding
Known_gene	Baz1b	NM_001191916.1	0.197058	6.73076	0.458624	0.498268	0.816395	4.20631	2.99219	1.13471	0.743533	8.46753	8.13068	4.85634	4.33619	bromodomain adjacent to zinc finger domain, 1B [Source:RGD Symbol;Acc:1597089]	12	24478898	24537313	protein_coding
Known_gene	Baz2a	NM_001107158.1	2.15317	3.91883	6.54187	0.0105364	0.089237	0.581947	0.135508	0.066993	0.014459	0.778618	4.14959	0.222966	2.03892	bromodomain adjacent to zinc finger domain, 2A [Source:RGD Symbol;Acc:1305037]	7	2529077	2547062	protein_coding
Known_gene	Baz2b	XM_008761851.1	8.78735	1.49957	4.67597	0.0305873	0.175716	0	0	0	0	0.679325	0	0	0	bromodomain adjacent to zinc finger domain, 2B [Source:RGD Symbol;Acc:1309801]	3	45968825	46153371	protein_coding
Known_gene	Bbc3	NM_173837.2	0.70118	1.82052	1.31667	0.25119	0.597112	0.799317	0.292225	0	0.114938	1.60045	1.50163	0.693015	0.515979	NA	NA	NA	NA	NA
Known_gene	Bbs1	XM_008760137.1	-1.8898	2.09178	2.88937	0.0891658	0.334189	0.031035	0.324971	0.143216	0.156729	0.241312	0.328061	0.132818	0	Bardet-Biedl syndrome 1 [Source:RGD Symbol;Acc:1307581]	1	220147327	220165678	protein_coding
Known_gene	Bbs10	XM_006241323.2	-8.91968	1.12655	15.9673	6.4446e-05	0.00221842	0.443119	0.420706	0	0	0	0	0	0	Bardet-Biedl syndrome 10 [Source:RGD Symbol;Acc:1560748]	7	54031316	54034350	protein_coding
Known_gene	Bbs12	XM_006232288.2	-1.80697	1.33808	0.522457	0.469796	0.796964	0	0.540662	0	0.152429	0	0.688645	0	0	Bardet-Biedl syndrome 12 [Source:RGD Symbol;Acc:1561608]	2	124054282	124056795	protein_coding
Known_gene	Bbs2	NM_053618.1	9.08315	2.06376	6.27701	0.0122314	0.0985113	0	0	0	0	2.51873	0	0	0	Bardet-Biedl syndrome 2 [Source:RGD Symbol;Acc:71091]	19	11386024	11421498	protein_coding
Known_gene	Bbs4	XM_008766226.1	-2.86272	1.30156	3.79916	0.0512783	0.240529	1.33051	0.024229	0.006641	0.016572	0.11727	0.163205	0.03333	0	Bardet-Biedl syndrome 4 [Source:RGD Symbol;Acc:1309134]	8	64121392	64154396	protein_coding
Known_gene	Bbs5	NM_001108583.2	-0.267411	1.56388	0.275001	0.599996	0.87594	0.998083	0.638386	0.160763	0.080599	1.00294	0.839211	0.44796	1.07401	Bardet-Biedl syndrome 5 [Source:RGD Symbol;Acc:1310718]	3	55886695	55907716	protein_coding
Known_gene	Bbs7	NM_001012180.1	0.928316	3.13779	4.68757	0.0303816	0.175253	0.671595	0.514647	0.105085	0.068483	2.30133	1.66433	0.872813	1.15035	Bardet-Biedl syndrome 7 [Source:RGD Symbol;Acc:1309264]	2	123283388	123323170	protein_coding
Known_gene	Bbs9	XM_008766068.1	-3.87183	0.821684	2.0418	0.153028	0.455485	0.388376	0	0	0	0	0.038109	0	0	Bardet-Biedl syndrome 9 [Source:RGD Symbol;Acc:1308472]	8	23492621	24074536	protein_coding
Known_gene	Bbx	XM_008768636.1	2.43514	0.614142	2.74621	0.0974852	0.351938	0.052891	0.010431	0	0.006675	0.134706	0.308788	0.284932	0	BBX, HMG-box containing [Source:RGD Symbol;Acc:1309769]	11	53081025	53228716	protein_coding
Known_gene	Bc1	rna6173	1.10476	2.48768	4.13357	0.0420405	0.213752	5.23767	4.62716	1.5976	0.514171	15.1841	26.3989	13.3464	7.00509	NA	NA	NA	NA	NA
Known_gene	Bcam	NM_031752.2	1.80537	4.7751	6.97198	0.00827957	0.0757391	0.704525	0.204101	0.680654	0.133061	4.5315	8.18047	4.5165	2.62679	basal cell adhesion molecule (Lutheran blood group) [Source:RGD Symbol;Acc:68378]	1	80674444	80689171	protein_coding
Known_gene	Bcap29	NM_001006980.1	5.52267	0.137355	2.52666	0.111937	0.38031	0	0.000548	0	0	0	1.09061	0	0	B-cell receptor-associated protein 29 [Source:RGD Symbol;Acc:1359431]	6	50883787	50923510	protein_coding
Known_gene	Bcap31	XM_006229556.2	11.1785	3.5503	12.9307	0.000323244	0.00779816	0	0	0	0	12.828	9.14722	0	0	B-cell receptor-associated protein 31 [Source:RGD Symbol;Acc:1302944]	X	157095937	157126393	protein_coding
Known_gene	Bcar1	NM_012931.1	2.07331	0.667544	2.29236	0.130012	0.413994	0.116258	0.051435	0	0	0.191562	0.163501	0.532028	0.076745	BCAR1, Cas family scaffold protein [Source:RGD Symbol;Acc:2406]	19	43932554	43955783	protein_coding
Known_gene	Bcar3	XM_006233270.2	-0.757441	2.91977	0.606831	0.435984	0.770074	0.419266	0.152588	0.552433	0.032286	0.37271	2.08075	0.094529	0.223219	BCAR3, NSP family adaptor protein [Source:RGD Symbol;Acc:1311688]	2	226563050	226679438	protein_coding
Known_gene	Bcas2	NM_001106458.2	0.437873	3.3952	0.695395	0.404335	0.748312	1.32904	2.05189	0.219426	0.63044	5.77336	3.40032	3.0068	2.73983	BCAS2, pre-mRNA processing factor [Source:RGD Symbol;Acc:1306485]	2	205662588	205670511	protein_coding
Known_gene	Bcas3	XM_008768155.1	0.440723	2.93189	1.08146	0.298372	0.648597	1.87935	1.04215	0.258841	0.264268	3.39709	4.0154	1.66176	1.81205	NA	NA	NA	NA	NA
Known_gene	Bcat1	XM_008763370.1	-5.54687	1.2098	6.45311	0.0110758	0.0923372	1.12871	1.10956	0	0.012207	0.00343	0.063511	0	0.012087	branched chain amino acid transaminase 1 [Source:RGD Symbol;Acc:2195]	4	179259308	179339795	protein_coding
Known_gene	Bcat2	NM_022400.1	0.28664	3.57237	0.0740637	0.785509	0.95226	2.86429	2.58498	0	0	4.49091	2.56288	1.97376	2.32742	branched chain amino acid transaminase 2 [Source:RGD Symbol;Acc:68948]	1	101554642	101572080	protein_coding
Known_gene	Bccip	NM_001108505.2	0.579906	3.23228	1.95255	0.162313	0.47177	1.58404	0.881854	0.176965	0.440402	4.71371	2.98297	2.02188	2.06081	BRCA2 and CDKN1A interacting protein [Source:RGD Symbol;Acc:1307362]	1	205777130	205790175	protein_coding
Known_gene	Bcdin3d	NM_001108751.1	-0.15643	2.25298	0.116282	0.733103	0.933731	1.20006	0.632874	0.452313	0.176353	1.6523	1.80595	1.14478	1.02246	BCDIN3 domain containing RNA methyltransferase [Source:RGD Symbol;Acc:1306433]	7	141132133	141136700	protein_coding
Known_gene	Bche	XM_008761112.1	-1.71285	0.283146	2.73944	0.097899	0.352469	0.059174	0.008712	0.065753	0	0.091482	0.02605	0.022776	0.008265	butyrylcholinesterase [Source:RGD Symbol;Acc:619996]	2	171100140	171196395	protein_coding
Known_gene	Bckdha	NM_012782.1	0.0883487	4.22992	0.072002	0.788444	0.95338	3.29086	2.17666	0.557321	0.588615	6.60203	4.08245	2.50573	3.7391	branched chain ketoacid dehydrogenase E1, alpha polypeptide [Source:RGD Symbol;Acc:2196]	1	82423277	82452281	protein_coding
Known_gene	Bckdhb	NM_019267.1	0.101082	3.29316	0.00853106	0.926409	0.989419	2.15955	1.82475	0	0.237083	4.84286	2.99739	0	2.34315	branched chain keto acid dehydrogenase E1 subunit beta [Source:RGD Symbol;Acc:2197]	8	91464229	91656134	protein_coding
Known_gene	Bckdk	NM_019244.2	0.53988	3.5921	0.779424	0.377317	0.725991	0.716737	1.26507	0.421918	0.374119	9.73045	2.18738	1.01656	1.32539	branched chain ketoacid dehydrogenase kinase [Source:RGD Symbol;Acc:2198]	1	199351628	199356881	protein_coding
Known_gene	Bcl10	NM_031328.1	0.484836	4.37162	1.90837	0.167145	0.480258	2.60954	2.36425	0.421851	0.693378	8.16597	5.20898	2.94774	4.9989	B-cell CLL/lymphoma 10 [Source:RGD Symbol;Acc:620544]	2	251805392	251814957	protein_coding
Known_gene	Bcl11a	XM_006251591.2	-1.74227	1.62591	5.36593	0.0205339	0.137174	0.271974	0.071659	0.019832	0.058191	0.206305	0.063946	0.031884	0.037209	B-cell CLL/lymphoma 11A [Source:RGD Symbol;Acc:1309923]	14	108826831	108921669	protein_coding
Known_gene	Bcl11b	NM_001277287.1	1.8729	1.00474	2.48731	0.114768	0.385119	0.110926	0	0	0	0.399423	0.143364	0.11211	0.038397	B-cell CLL/lymphoma 11B [Source:RGD Symbol;Acc:1311128]	6	131834097	131926272	protein_coding
Known_gene	Bcl2	NM_016993.1	-1.55454	2.71876	10.168	0.00142902	0.0231469	1.3919	3.1266	1.01463	0.664628	1.73559	1.9372	0.815719	1.51626	BCL2, apoptosis regulator [Source:RGD Symbol;Acc:2199]	13	26605426	26769374	protein_coding
Known_gene	Bcl2a1	NM_133416.1	2.46219	3.61599	8.52401	0.00350492	0.0427512	1.5456	1.24555	0	0.225759	14.5056	6.29799	0.670377	14.4161	BCL2-related protein A1 [Source:RGD Symbol;Acc:620621]	8	96551245	96559483	protein_coding
Known_gene	Bcl2l1	NM_031535.2	-4.11246	-0.660983	5.80779	0.0159553	0.116998	0.00399	0.139013	0	0.057151	0.010995	0	0	0.011923	Bcl2-like 1 [Source:RGD Symbol;Acc:2200]	3	148259596	148313810	protein_coding
Known_gene	Bcl2l11	XM_006234986.2	1.48689	0.262828	2.35004	0.12528	0.4056	0.035384	0.029965	0	0	0.133987	0.099313	0.127965	0	BCL2 like 11 [Source:RGD Symbol;Acc:628774]	3	120726906	120764192	protein_coding
Known_gene	Bcl2l12	NM_001108480.1	0.483321	2.31172	0.652187	0.419332	0.759033	0.801316	0.59012	0.177934	0.102873	1.96849	2.09642	0.699921	1.0328	BCL2 like 12 [Source:RGD Symbol;Acc:1307361]	1	100984550	100993269	protein_coding
Known_gene	Bcl2l13	XM_006237248.1	0.577205	4.63272	1.43833	0.23041	0.57086	1.84072	1.37779	0.366175	0.078289	4.66864	4.06374	1.43261	2.2782	BCL2 like 13 [Source:RGD Symbol;Acc:1306985]	4	153385205	153436660	protein_coding
Known_gene	Bcl2l2	XM_006252016.2	3.85216	1.50244	9.7338	0.0018091	0.02741	0.042806	0.083608	0	0	0.031562	2.34468	0.796983	0.355489	Bcl2-like 2 [Source:RGD Symbol;Acc:620717]	15	33544312	33549164	protein_coding
Known_gene	Bcl3	NM_001109422.1	11.0544	2.86947	19.6113	9.4908e-06	0.000491316	0	0	0	0	3.60201	4.22926	0	2.96109	B-cell CLL/lymphoma 3 [Source:RGD Symbol;Acc:1589465]	1	80730499	80744831	protein_coding
Known_gene	Bcl6	NM_001107084.1	-2.52084	4.7067	7.00048	0.00814877	0.0750186	3.52149	4.39197	0.604109	1.55944	2.83036	2.04979	0	0.742988	B-cell CLL/lymphoma 6 [Source:RGD Symbol;Acc:1309345]	11	80255790	80279075	protein_coding
Known_gene	Bcl6b	NM_001108279.1	10.3848	2.69875	12.3166	0.000448942	0.00987332	0	0	0	0	0.705409	1.57138	0.914201	0	B-cell CLL/lymphoma 6B [Source:RGD Symbol;Acc:1563179]	10	56834364	56839437	protein_coding
Known_gene	Bcl7b	NM_001109021.1	0.10338	3.95291	0.0836803	0.772371	0.948297	2.1973	1.94743	0.559126	0.457124	4.69577	4.69108	1.87482	2.90705	BCL tumor suppressor 7B [Source:RGD Symbol;Acc:1597090]	12	24543759	24556976	protein_coding
Known_gene	Bcl7c	XM_006230256.2	1.16694	2.5813	0.705204	0.401041	0.745499	2.81844	1.20654	0.090909	0	5.13241	7.61548	0.130466	4.55403	BCL tumor suppressor 7C [Source:RGD Symbol;Acc:1308439]	1	199155296	199159125	protein_coding
Known_gene	Bcl9	XM_006233015.2	9.12842	1.90614	2.71201	0.0995955	0.355823	0	0	0	0	0	0.905379	0	0	B-cell CLL/lymphoma 9 [Source:RGD Symbol;Acc:1306934]	2	199334664	199354793	protein_coding
Known_gene	Bcl9l	XM_006242923.2	-1.36062	2.08259	1.81294	0.178156	0.498679	0	0.058273	0.065432	0.139877	0.151219	0.146175	0.138328	0.046542	B-cell CLL/lymphoma 9-like [Source:RGD Symbol;Acc:1309096]	8	48805684	48834312	protein_coding
Known_gene	Bclaf1	XM_006227654.2	2.47421	0.071773	2.75452	0.0969801	0.350893	0	0.006353	0	0.00448	0.218562	0	0.009749	0.134132	NA	NA	NA	NA	NA
Known_gene	Bco2	NM_001127712.1	1.06567	1.39006	3.77961	0.0518807	0.242224	0.22797	0.048833	0.041094	0.025143	0.803945	0.485102	0.126005	0.44859	beta-carotene oxygenase 2 [Source:RGD Symbol;Acc:1309022]	8	54965583	54998864	protein_coding
Known_gene	Bcor	XM_008773074.1	-1.91109	2.69262	6.04309	0.0139608	0.107502	0.200554	0.250838	0.081419	0.069661	0.095198	0.143088	0.117252	0.050704	BCL6 co-repressor [Source:RGD Symbol;Acc:1562735]	X	11648989	11691099	protein_coding
Known_gene	Bcorl1	NM_001191587.1	8.84942	1.95546	4.67305	0.0306394	0.175899	0	0	0	0	0.802095	0	0	0	BCL6 co-repressor-like 1 [Source:RGD Symbol;Acc:1566108]	X	135187468	135233839	protein_coding
Known_gene	Bcr	XM_228091.9	0.421973	4.41894	0.586407	0.443812	0.775748	1.2298	0.644271	0.448786	0.197208	2.41739	3.61641	2.24062	0.494386	BCR, RhoGEF and GTPase activating protein [Source:RGD Symbol;Acc:1307993]	20	14421141	14545772	protein_coding
Known_gene	Bcs1l	NM_001007666.1	0.45386	1.25273	0.0666126	0.796334	0.955336	0	0.602763	0.0358	0	2.18033	0.376491	0.117238	0.02436	BCS1 homolog, ubiquinol-cytochrome c reductase complex chaperone [Source:RGD Symbol;Acc:1359658]	9	81868265	81872197	protein_coding
Known_gene	Bdh1	NM_053995.3	2.18128	2.83559	4.48856	0.0341225	0.18753	0.932678	0.087786	0	0.035338	4.0719	1.81341	0.100285	2.76681	3-hydroxybutyrate dehydrogenase 1 [Source:RGD Symbol;Acc:620131]	11	72578533	72614176	protein_coding
Known_gene	Bdh2	XM_006233322.2	3.7567	1.18923	4.67088	0.0306781	0.176005	0	0.082527	0	0	0	0	0.402901	1.7449	3-hydroxybutyrate dehydrogenase 2 [Source:RGD Symbol;Acc:1309898]	2	240461505	240482145	protein_coding
Known_gene	Bdkrb1	NM_030851.1	6.86181	-0.82857	5.83273	0.0157307	0.116035	0	0	0	0	0.524498	0.40959	0	0	bradykinin receptor B1 [Source:RGD Symbol;Acc:620401]	6	129438158	129440574	protein_coding
Known_gene	Bdkrb2	NM_173100.2	9.11669	2.13839	6.24751	0.0124368	0.0997041	0	0	0	0	1.12113	0	0	0.306512	bradykinin receptor B2 [Source:RGD Symbol;Acc:2201]	6	129399468	129429676	protein_coding
Known_gene	Bdp1	NM_001199195.1	1.98261	0.882109	5.37811	0.020391	0.136721	0.423782	0.04188	0	0.073139	0.822845	2.00335	1.14992	0.470576	B double prime 1, subunit of RNA polymerase III transcription initiation factor IIIB [Source:RGD Symbol;Acc:1308512]	2	30250633	30340208	protein_coding
Known_gene	Bean1	XM_006255060.2	2.64339	2.34113	15.0763	0.000103252	0.00320768	0.170703	0.097773	0	0.022943	0.904992	1.76958	0.852266	0.456925	brain expressed, associated with NEDD4, 1 [Source:RGD Symbol;Acc:1562003]	19	949607	983556	protein_coding
Known_gene	Becn1	NM_053739.2	1.07187	3.31965	2.80874	0.0937519	0.343873	1.44219	0.535378	0.031063	0.0997	2.78746	1.35271	1.00721	2.92892	beclin 1 [Source:RGD Symbol;Acc:620190]	10	89209940	89225297	protein_coding
Known_gene	Begain	XM_008764860.1	-2.61996	1.47885	7.12683	0.00759391	0.0717303	0.356063	0.01359	0.375626	0.135021	0.110116	0.33079	0.074258	0.046681	brain-enriched guanylate kinase-associated [Source:RGD Symbol;Acc:708347]	6	132936970	132972511	protein_coding
Known_gene	Bend3	XM_008773024.1	2.31065	2.63606	0.576108	0.447842	0.778235	0.373458	0	0	0	1.16181	1.307	0.451207	0	BEN domain containing 3 [Source:RGD Symbol;Acc:1596570]	20	48248455	48268147	protein_coding
Known_gene	Bend4	XM_006250982.2	0.0618729	2.60162	0.0144947	0.904171	0.984878	0.156125	0.101804	0.037593	0.030586	0.377926	0.237327	0.080115	0.216664	BEN domain containing 4 [Source:NCBI gene;Acc:681008]	14	42401706	42431480	protein_coding
Known_gene	Bend5	NM_001108672.1	-0.0799915	-0.115362	0.00789748	0.929187	0.9902	0.175375	0	0	0.03232	0.322842	0.104495	0.0526	0.041827	BEN domain containing 5 [Source:RGD Symbol;Acc:1584958]	5	131257127	131312335	protein_coding
Known_gene	Bend6	NM_001108792.1	-0.298173	2.31806	0.420114	0.51688	0.826886	0.51176	0.566101	0.258022	0.287059	1.7291	1.1922	0.549623	0.746837	BEN domain containing 6 [Source:RGD Symbol;Acc:1310392]	9	38297322	38351024	protein_coding
Known_gene	Best1	XM_006231029.2	0.643961	0.117215	1.05021	0.305459	0.655472	0.05063	0.085388	0	0.014022	0.217513	0.11761	0.157369	0.089314	bestrophin 1 [Source:RGD Symbol;Acc:1311656]	1	226030875	226049929	protein_coding
Known_gene	Bet1	NM_019251.2	0.0467211	3.77399	0.0136846	0.906875	0.985399	3.10973	1.78803	0.42901	0.669335	6.35875	4.18286	1.71404	3.37736	Bet1 golgi vesicular membrane trafficking protein [Source:RGD Symbol;Acc:2203]	4	29082365	29092753	protein_coding
Known_gene	Bet1l	XM_006230574.2	-0.451045	2.42726	0.375997	0.539754	0.840191	1.31393	0.612457	0.631843	0.03897	1.3747	0.786843	1.83394	0.331211	Bet1 golgi vesicular membrane trafficking protein-like [Source:RGD Symbol;Acc:71051]	1	213602850	213605643	protein_coding
Known_gene	Bfar	NM_001013125.1	0.586054	4.86675	2.83373	0.0923036	0.340961	2.52408	1.95612	0.30593	0.550442	7.73896	5.29617	2.60078	3.89297	bifunctional apoptosis regulator [Source:RGD Symbol;Acc:1304791]	10	1464765	1497653	protein_coding
Known_gene	Bfsp1	NM_031555.1	1.49644	1.50456	4.98478	0.0255713	0.157645	0.191069	0.112064	0.094601	0	1.20356	0.473549	0.677678	0.42742	beaded filament structural protein 1 [Source:RGD Symbol;Acc:2205]	3	137935345	137969658	protein_coding
Known_gene	Bglap	NM_013414.1	-2.80433	8.95666	18.7423	1.49629e-05	0.000700604	580.952	405.544	60.2751	270.538	440.545	110.203	20.314	66.2801	bone gamma-carboxyglutamate protein [Source:RGD Symbol;Acc:2206]	2	187741770	187742747	protein_coding
Known_gene	Bgn	NM_017087.1	-0.0642068	10.7124	0.0214247	0.883628	0.980024	190.872	175.301	16.3273	47.7137	386.713	320.348	180.354	100.802	biglycan [Source:RGD Symbol;Acc:2207]	X	157319046	157331204	protein_coding
Known_gene	Bhlha15	XM_008768941.1	-2.50423	-0.09007	4.80799	0.0283281	0.167792	0.150397	0.036014	0	0.007553	0.043539	0.027644	0	0	basic helix-loop-helix family, member a15 [Source:RGD Symbol;Acc:3091]	12	12403385	12407561	protein_coding
Known_gene	Bhlhb9	XM_006257275.2	-5.14251	0.675433	4.9566	0.0259913	0.159084	0.0251	0.066343	0.376259	0	0	0	0.038893	0	basic helix-loop-helix family member B9 [Source:RGD Symbol;Acc:1303224]	X	106390759	106393459	protein_coding
Known_gene	Bhlhe40	NM_053328.1	1.84806	5.88317	3.7453	0.0529563	0.24458	4.13038	3.00687	0.003202	0.042943	18.8939	6.48819	5.69461	13.0142	basic helix-loop-helix family, member e40 [Source:RGD Symbol;Acc:68439]	4	140703619	140709319	protein_coding
Known_gene	Bhlhe41	XM_002729454.5	-0.457351	4.3969	1.41172	0.234771	0.576424	1.82427	1.54538	0.484831	0.407685	2.28861	2.1571	1.00712	2.25762	basic helix-loop-helix family, member e41 [Source:RGD Symbol;Acc:70900]	4	180232382	180234804	protein_coding
Known_gene	Bicc1	NM_001108531.1	1.41465	3.55917	1.77405	0.182882	0.506148	1.22415	0.507204	0	0	1.27609	3.03792	1.88642	0.738635	BicC family RNA binding protein 1 [Source:RGD Symbol;Acc:1307459]	20	18780605	18940408	protein_coding
Known_gene	Bicd1	XM_006237706.2	6.64536	0.186429	2.76435	0.0963858	0.34942	0	0	0	0	0.396106	0	0	0	BICD cargo adaptor 1 [Source:RGD Symbol;Acc:1309444]	4	184019087	184165540	protein_coding
Known_gene	Bicd2	NM_198765.2	1.14311	5.80901	1.992	0.158132	0.464632	3.55489	1.89977	0	0.275081	8.10908	7.94906	3.86226	3.73555	BICD cargo adaptor 2 [Source:RGD Symbol;Acc:735093]	17	15673650	15718035	protein_coding
Known_gene	Bin1	XM_006254496.2	-3.53284	1.15856	11.6897	0.000628467	0.0125823	0.16248	0.040818	0.384454	0.292617	0.029523	0.23939	0.045303	0.031477	bridging integrator 1 [Source:RGD Symbol;Acc:621786]	18	25163561	25222135	protein_coding
Known_gene	Bin2	NM_001012223.1	0.159442	-0.0759087	0.0110856	0.916147	0.987103	0	0.111051	0	0	0.129754	0.168405	0	0.040108	bridging integrator 2 [Source:RGD Symbol;Acc:1306789]	7	142273833	142300382	protein_coding
Known_gene	Bin3	NM_001013186.1	5.89693	1.97455	6.18647	0.0128731	0.102044	0.011342	0.014223	0	0	0	2.9542	0.844524	1.31666	bridging integrator 3 [Source:RGD Symbol;Acc:1308253]	15	51779839	51818699	protein_coding
Known_gene	Birc2	XM_006242495.2	-1.73491	1.27948	1.92664	0.165127	0.476556	0.254439	0.020347	0.376703	0.000238	0.050259	0.260396	0.01511	0.359192	baculoviral IAP repeat-containing 2 [Source:RGD Symbol;Acc:620690]	8	6013207	6034142	protein_coding
Known_gene	Birc3	XM_006242503.2	6.09706	0.0319706	2.47649	0.11556	0.386635	0	0	0	0	0.178318	0	0.044609	0	baculoviral IAP repeat-containing 3 [Source:RGD Symbol;Acc:621282]	8	6048969	6076598	protein_coding
Known_gene	Birc5	NM_022274.1	0.847582	2.35969	1.54154	0.214389	0.549925	1.67467	0.618247	0	0.125083	3.96984	1.97154	0.719361	2.16911	baculoviral IAP repeat-containing 5 [Source:RGD Symbol;Acc:70499]	10	106856097	106864413	protein_coding
Known_gene	Birc6	NM_001170596.1	-0.0670492	6.8065	0.0651273	0.798568	0.955949	2.00389	1.69422	0.455386	0.39251	3.97221	3.34191	1.54678	2.03032	baculoviral IAP repeat-containing 6 [Source:RGD Symbol;Acc:1307247]	6	21950100	22092346	protein_coding
Known_gene	Blcap	NM_133582.3	0.20559	4.24028	0.424851	0.514527	0.825733	2.36902	1.57583	0.746475	0.672544	6.33766	4.51579	2.39494	3.76369	BLCAP, apoptosis inducing factor [Source:RGD Symbol;Acc:621666]	3	154040166	154042099	protein_coding
Known_gene	Bles03	NM_001024233.2	0.0762219	3.96975	0.00989878	0.920747	0.988164	2.84339	2.85714	0	0.788739	6.89286	5.47888	1.4253	2.91334	basophilic leukemia expressed protein BLES03 [Source:RGD Symbol;Acc:628612]	1	220806473	220808804	protein_coding
Known_gene	Blk	XM_008770769.1	-1.62594	2.21076	1.24406	0.26469	0.613359	0.795366	0.436854	0.016367	0.103016	0.419913	0.453929	0	0.164347	BLK proto-oncogene, Src family tyrosine kinase [Source:RGD Symbol;Acc:1308859]	15	46555188	46593653	protein_coding
Known_gene	Blm	XM_006229458.2	-0.826136	2.17277	0.10213	0.749288	0.939489	0.683372	0.350198	0	0	1.12784	0.199976	0	0	BLM RecQ like helicase [Source:RGD Symbol;Acc:1308810]	1	142246790	142332588	protein_coding
Known_gene	Blmh	NM_001034163.1	0.195785	5.02912	0.361691	0.547568	0.845485	4.0524	2.50157	0.773192	0.623421	10.1664	5.57905	2.71693	4.30402	bleomycin hydrolase [Source:RGD Symbol;Acc:1304668]	10	63197364	63240332	protein_coding
Known_gene	Blnk	NM_001025767.1	0.638274	4.39203	1.5655	0.210862	0.545465	3.57326	1.43136	0.177043	0.35775	6.1291	4.12625	1.58388	5.65942	B-cell linker [Source:RGD Symbol;Acc:1561933]	1	260186967	260254600	protein_coding
Known_gene	Bloc1s1	NM_001105941.2	0.361317	4.19727	0.860316	0.35365	0.705761	6.72133	7.16124	1.13749	2.27162	23.1072	16.0755	6.55196	13.2705	biogenesis of lysosomal organelles complex-1, subunit 1 [Source:RGD Symbol;Acc:1307564]	7	3342630	3346238	protein_coding
Known_gene	Bloc1s2	NM_001037349.2	1.7825	2.84767	4.13713	0.0419522	0.213495	1.57082	1.05271	0	0	6.12705	3.31447	3.1841	2.80695	biogenesis of lysosomal organelles complex-1, subunit 2 [Source:RGD Symbol;Acc:1306551]	1	263913854	263920962	protein_coding
Known_gene	Bloc1s3	XM_006228499.2	0.512194	2.77881	1.35044	0.245201	0.589931	0.98754	0.666361	0.087669	0.25889	1.95199	2.25097	1.30038	1.31882	biogenesis of lysosomal organelles complex-1, subunit 3 [Source:RGD Symbol;Acc:1591724]	1	80415686	80416273	protein_coding
Known_gene	Bloc1s4	NM_001100766.1	0.230844	3.0396	0.341306	0.559076	0.852274	1.94303	1.29074	0.199234	0.41077	3.51884	3.50321	1.55845	2.18641	biogenesis of lysosomal organelles complex 1 subunit 4 [Source:RGD Symbol;Acc:1306037]	14	79013807	79015112	protein_coding
Known_gene	Bloc1s5	NM_001107347.1	1.68793	2.41448	0.582986	0.445144	0.77647	1.32147	0	0	0	2.45281	2.5338	0	1.72956	biogenesis of lysosomal organelles complex 1 subunit 5 [Source:RGD Symbol;Acc:1306846]	17	26808330	26833247	protein_coding
Known_gene	Bloc1s6	NM_001025714.1	-0.263519	3.00014	0.429075	0.512443	0.823976	0.878975	0.932547	0.202982	0.270841	2.06205	1.2089	0.751444	1.00669	biogenesis of lysosomal organelles complex 1 subunit 6 [Source:RGD Symbol;Acc:1310208]	3	114869459	114881590	protein_coding
Known_gene	Blvra	XM_006234894.2	-1.78499	0.830753	3.93425	0.0473121	0.229848	0.090624	0.835099	0.148036	0.396937	0.13738	0.342363	0.221679	0.560178	biliverdin reductase A [Source:RGD Symbol;Acc:620721]	3	119561290	119577806	protein_coding
Known_gene	Blvrb	XM_008759117.1	8.67253	2.03249	6.21078	0.0126975	0.101173	0	0	0	0	6.11058	0	0	0	biliverdin reductase B [Source:RGD Symbol;Acc:1306080]	1	84256159	84274075	protein_coding
Known_gene	Blzf1	NM_001017494.1	0.383042	3.38751	1.00968	0.31498	0.665116	1.18187	0.990935	0.18383	0.174303	2.9916	2.2182	1.25407	1.33393	basic leucine zipper nuclear factor 1 [Source:RGD Symbol;Acc:1562452]	13	82592170	82607379	protein_coding
Known_gene	Bmf	XM_008762079.1	-10.4191	2.34675	11.0905	0.000867722	0.0158983	1.04833	0.504932	0	0	0	0	0	0	Bcl2 modifying factor [Source:RGD Symbol;Acc:628658]	3	110306067	110324084	protein_coding
Known_gene	Bmi1	XM_008771871.1	-0.801599	4.20961	0.620834	0.430738	0.766613	0.136142	0.945237	0.256892	0.418869	2.84463	0.111828	0.064948	1.02545	BMI1 proto-oncogene, polycomb ring finger [Source:RGD Symbol;Acc:1307403]	17	85364483	85368208	protein_coding
Known_gene	Bmp1	XM_006252285.1	-5.68467	1.90519	7.75071	0.00536915	0.0566081	3.32423	0.206799	0	0.139689	0.016811	0.0049	0.000183	0.064482	bone morphogenetic protein 1 [Source:RGD Symbol;Acc:620739]	15	52166401	52210746	protein_coding
Known_gene	Bmp15	NM_021670.1	3.20505	0.920117	18.9394	1.34934e-05	0.00064568	0.059384	0.056981	0	0	0.788525	0.971265	0.570652	0.415134	bone morphogenetic protein 15 [Source:RGD Symbol;Acc:70990]	X	17016778	17023418	protein_coding
Known_gene	Bmp2	XM_008762246.1	-0.962921	3.65925	3.60829	0.057492	0.256944	0.592979	1.71867	0.260143	0.492977	1.39721	1.16004	0.580738	1.25884	bone morphogenetic protein 2 [Source:RGD Symbol;Acc:2211]	3	126335863	126346318	protein_coding
Known_gene	Bmp2k	XM_008770127.1	0.426243	5.79009	0.463209	0.496128	0.81487	2.22355	1.1217	0.276033	0.326866	6.21421	1.05321	1.57787	3.32369	BMP-2 inducible kinase [Source:NCBI gene;Acc:498333]	14	14129725	14192048	protein_coding
Known_gene	Bmp3	NM_017105.1	0.674486	2.28833	0.158276	0.690749	0.916427	0.595646	0.160514	0.467073	0	1.86236	0	0	3.71899	bone morphogenetic protein 3 [Source:RGD Symbol;Acc:2212]	14	12359363	12387102	protein_coding
Known_gene	Bmp4	XM_006251746.2	-3.19983	0.159896	8.0048	0.00466535	0.0515038	0	0.044066	0.221076	0.090001	0.032016	0.054388	0.044063	0.031669	bone morphogenetic protein 4 [Source:RGD Symbol;Acc:2213]	15	20776054	20822740	protein_coding
Known_gene	Bmp5	NM_001108168.1	-2.61817	4.20467	26.9813	2.05428e-07	2.12985e-05	2.72266	2.85731	0.833183	0.687447	1.44541	0.688338	0.595692	0.351509	bone morphogenetic protein 5 [Source:RGD Symbol;Acc:1305979]	8	82878941	82950273	protein_coding
Known_gene	Bmp6	NM_013107.1	-2.68569	2.66864	23.7228	1.11257e-06	8.28149e-05	2.28434	2.71219	0.572617	0.40046	0.600413	0.645768	0.385178	0.510507	bone morphogenetic protein 6 [Source:RGD Symbol;Acc:2214]	17	26955142	27112820	protein_coding
Known_gene	Bmp7	NM_001191856.1	-2.29731	1.34799	7.51394	0.00612234	0.0618932	0.817888	0.529709	0.021241	0.089306	0.444737	0.191426	0.020296	0.061981	bone morphogenetic protein 7 [Source:RGD Symbol;Acc:620743]	3	170879973	170955399	protein_coding
Known_gene	Bmp8a	NM_001109432.1	-0.295698	1.25581	0.0869747	0.768059	0.947173	0.603668	0.104621	0	0.195915	0.36465	0.581002	0.023288	0.827062	bone morphogenetic protein 8a [Source:RGD Symbol;Acc:1585858]	5	141007462	141033511	protein_coding
Known_gene	Bmper	NM_001135799.1	0.156116	2.73193	0.0451256	0.831773	0.964651	0.818059	0.393779	0	0.091051	0.605701	0.658548	0.435951	0.911763	BMP-binding endothelial regulator [Source:RGD Symbol;Acc:1563373]	8	24369916	24615479	protein_coding
Known_gene	Bmpr1a	NM_030849.1	-0.763339	5.11014	3.84623	0.0498581	0.236723	3.60945	3.5381	0.429419	1.30204	5.95162	3.84925	1.83316	2.30017	bone morphogenetic protein receptor type 1A [Source:RGD Symbol;Acc:70989]	16	10758527	10802512	protein_coding
Known_gene	Bmpr2	NM_080407.1	2.24507	4.76606	6.02463	0.0141076	0.108054	1.24276	0.700773	0	0.017181	4.36868	2.69637	1.63987	6.14075	bone morphogenetic protein receptor type 2 [Source:RGD Symbol;Acc:71082]	9	66568074	66676494	protein_coding
Known_gene	Bms1	NM_001100751.1	0.780325	5.0628	3.16816	0.075087	0.301612	0.541182	1.44653	0.416031	0.54354	5.13285	5.27157	2.76139	2.69938	BMS1 ribosome biogenesis factor [Source:RGD Symbol;Acc:1308043]	4	150433570	150471834	protein_coding
Known_gene	Bmx	NM_001109016.1	-1.90179	1.26173	3.12973	0.0768763	0.306134	0.288818	0.079394	0.064275	0.035964	0.053888	0.199612	0.054595	0	BMX non-receptor tyrosine kinase [Source:RGD Symbol;Acc:1565643]	X	31984612	32045448	protein_coding
Known_gene	Bmyc	NM_001013163.2	0.0540483	1.82319	0.0150478	0.902369	0.984349	1.26146	0.865029	0.236611	0.205581	2.44731	2.47058	0.966681	0.956195	brain expressed myelocytomatosis oncogene [Source:RGD Symbol;Acc:1584970]	3	2916662	2917421	protein_coding
Known_gene	Bnc2	XM_008763776.1	9.79197	1.26555	25.9292	3.54175e-07	3.34063e-05	0	0	0	0	0.207276	0.195219	0.089625	0.44933	basonuclin 2 [Source:RGD Symbol;Acc:1310694]	5	102415847	102786331	protein_coding
Known_gene	Bnip1	NM_080897.1	0.173379	3.05659	0.184543	0.667498	0.908397	1.70135	1.72839	0.232923	0.492587	5.10749	3.32254	1.57278	2.22381	BCL2 interacting protein 1 [Source:RGD Symbol;Acc:620799]	10	16677077	16689321	protein_coding
Known_gene	Bnip2	XM_006243371.2	10.9485	2.72377	94.2339	2.80365e-22	5.23221e-19	0	0	0	0	1.14498	0.528008	0.513853	0.290243	BCL2 interacting protein 2 [Source:RGD Symbol;Acc:1308944]	8	76400341	76426503	protein_coding
Known_gene	Bnip3	NM_053420.3	-1.79958	4.74976	9.84908	0.00169917	0.0262067	5.36808	7.76584	1.20083	4.60172	4.02818	3.15057	4.83943	2.52078	BCL2 interacting protein 3 [Source:RGD Symbol;Acc:620800]	1	211248098	211265282	protein_coding
Known_gene	Bnip3l	XM_008770734.1	3.68724	1.14083	6.53353	0.010586	0.0895466	0.001536	0.059543	0.005577	2.9e-05	0.939966	1.52929	0.004036	0.584532	BCL2 interacting protein 3 like [Source:RGD Symbol;Acc:621354]	15	43643897	43667029	protein_coding
Known_gene	Boc	XM_006248354.2	-1.49881	5.97911	3.6966	0.0545233	0.248961	7.89363	5.58911	1.84228	1.0589	4.58958	7.2023	2.77078	0.078008	BOC cell adhesion associated, oncogene regulated [Source:RGD Symbol;Acc:1304550]	11	61083757	61158838	protein_coding
Known_gene	Bod1	NM_001013854.1	0.222636	3.5562	0.319397	0.57197	0.85998	2.44858	2.11726	0.38515	0.393507	6.09047	3.87381	2.48061	2.40387	biorientation of chromosomes in cell division 1 [Source:RGD Symbol;Acc:1305622]	10	16259728	16266061	protein_coding
Known_gene	Bod1l1	XM_008770238.1	-1.55452	3.50743	3.9411	0.0471199	0.229341	0.166729	0.032408	0.190166	0.374165	0.344939	0.323156	0.118146	0.400892	biorientation of chromosomes in cell division 1-like 1 [Source:RGD Symbol;Acc:621413]	14	73738137	73791656	protein_coding
Known_gene	Bok	NM_017312.2	1.63874	2.92388	10.9872	0.000917421	0.0165649	1.14016	0.289004	0.174084	0.07005	3.94053	3.37755	2.0216	2.1846	BCL2 family apoptosis regulator BOK [Source:RGD Symbol;Acc:70984]	9	100829552	100840504	protein_coding
Known_gene	Bola1	NM_001071776.1	2.75133	1.83994	9.35308	0.00222611	0.0315581	0.001708	0.490287	0	0	2.79689	1.91734	1.05326	2.27656	bolA family member 1 [Source:RGD Symbol;Acc:1310586]	2	198338114	198339130	protein_coding
Known_gene	Bola3	NM_001106601.1	-0.0767703	2.41713	0.0359863	0.849544	0.970997	1.38088	1.30659	0.268408	0.259996	2.74472	2.33905	1.2536	1.22396	bolA family member 3 [Source:RGD Symbol;Acc:1305975]	4	115046693	115056140	protein_coding
Known_gene	Bop1	NM_001024250.1	0.591445	4.55677	2.579	0.10829	0.374254	2.57794	1.61897	0.237148	0.387471	5.85576	4.69003	2.29807	3.48921	block of proliferation 1 [Source:RGD Symbol;Acc:1310589]	7	117514533	117538342	protein_coding
Known_gene	Bora	NM_001013997.1	1.04985	1.74903	0.95558	0.328303	0.678713	0.137881	0.064766	0	0.039843	1.22966	0.208003	0.018806	0.172276	bora, aurora kinase A activator [Source:RGD Symbol;Acc:1309522]	15	83442144	83463717	protein_coding
Known_gene	Bpgm	NM_199382.1	0.847992	5.02944	2.93432	0.0867149	0.327968	4.51394	2.24802	0.814933	0.550474	14.212	10.0188	6.33023	4.19639	bisphosphoglycerate mutase [Source:RGD Symbol;Acc:735018]	4	61912210	61940696	protein_coding
Known_gene	Bphl	NM_001037206.1	-0.845829	1.63927	2.33599	0.126415	0.408064	0.469069	0.484341	0.451983	0.256066	1.03417	1.26691	0.398467	0.500237	biphenyl hydrolase like [Source:RGD Symbol;Acc:1307572]	17	31498883	31535172	protein_coding
Known_gene	Bpnt1	XM_006250429.2	4.14401	-0.0220311	8.23642	0.00410581	0.0474867	0	0.034573	0	0	0.082043	1.78079	0.014345	0.069835	3'(2'), 5'-bisphosphate nucleotidase 1 [Source:RGD Symbol;Acc:621833]	13	103268068	103292854	protein_coding
Known_gene	Bptf	XM_008768403.1	-1.53615	0.59566	5.20058	0.0225794	0.146749	0.027838	0.018689	0.008472	0.035206	0.029662	0.052079	0.01763	0.014527	bromodomain PHD finger transcription factor [Source:NCBI gene;Acc:303617]	10	95250294	95349789	protein_coding
Known_gene	Braf	XM_231692.8	-0.283349	4.55586	0.0598068	0.806802	0.958368	1.0668	0.884479	0.330602	0.250512	1.84094	1.82068	0.779862	1.09171	B-Raf proto-oncogene, serine/threonine kinase [Source:RGD Symbol;Acc:619908]	4	67396192	67520356	protein_coding
Known_gene	Brap	NM_001271194.1	0.5673	4.77366	3.26776	0.0706541	0.291743	1.72613	1.34427	0.264733	0.359922	5.00623	4.16322	1.94929	2.35903	BRCA1 associated protein [Source:RGD Symbol;Acc:1586551]	12	40383577	40417654	protein_coding
Known_gene	Brat1	XM_006248972.1	-1.6008	2.33356	2.57355	0.108664	0.374695	0.212632	0.303871	0.302903	0.266099	0.628784	0.27759	0.070926	0.460638	BRCA1-associated ATM activator 1 [Source:RGD Symbol;Acc:1565146]	12	16015771	16027881	protein_coding
Known_gene	Brca1	XM_008768092.1	-0.159384	4.08291	0.0804987	0.776623	0.949962	0.184409	0.624772	0.149412	0.112492	1.09057	0.747583	0.387979	0.563877	BRCA1, DNA repair associated [Source:RGD Symbol;Acc:2218]	10	89394803	89454681	protein_coding
Known_gene	Brca2	NM_031542.2	-0.199588	3.92068	0.253624	0.614535	0.8837	0.576983	0.277834	0.072675	0.066815	0.700319	0.512046	0.276767	0.437391	BRCA2, DNA repair associated [Source:RGD Symbol;Acc:2219]	12	504007	544748	protein_coding
Known_gene	Brcc3	NM_001127300.1	0.122728	4.0447	0.141689	0.706608	0.923821	1.79835	1.19909	0.364562	0.433342	4.73682	2.52626	1.52278	2.05835	BRCA1/BRCA2-containing complex, subunit 3 [Source:RGD Symbol;Acc:1588543]	9	9863404	9865920	protein_coding
Known_gene	Brd1	XM_006242197.2	-1.10785	2.31379	2.32081	0.127653	0.410284	0.209556	0.124724	0.23165	0.03411	0.466812	0.298654	0.105525	0.138359	bromodomain containing 1 [Source:RGD Symbol;Acc:1311855]	7	129676120	129724303	protein_coding
Known_gene	Brd2	XM_006256097.2	-2.32031	2.43686	1.88203	0.170104	0.484933	0.780331	0.43268	0	0.021183	0	0	0	0.328062	bromodomain containing 2 [Source:RGD Symbol;Acc:1303324]	20	5262120	5269337	protein_coding
Known_gene	Brd3	XM_006233825.2	-6.32593	2.8827	7.30865	0.00686233	0.0671758	0.65785	0.949205	0	0	0	0	0.00817	0.011943	bromodomain containing 3 [Source:RGD Symbol;Acc:1308925]	3	5997315	6054483	protein_coding
Known_gene	Brd4	XM_006241072.2	3.75859	2.81911	6.78255	0.00920533	0.0814865	0.013062	0.009183	0	0.008979	0.967512	0.810498	0	0.012747	bromodomain containing 4 [Source:RGD Symbol;Acc:1307282]	7	14222101	14303055	protein_coding
Known_gene	Brd7	XM_008772409.1	-1.34703	3.26618	3.96229	0.0465302	0.227701	1.40641	1.15388	0.300327	0.974765	1.53727	0.875644	0.788291	1.21777	bromodomain containing 7 [Source:RGD Symbol;Acc:1309891]	19	19672856	19701484	protein_coding
Known_gene	Brd8	XM_006254562.2	-0.711748	4.3457	2.58922	0.107593	0.372774	1.24441	0.671858	0.558366	0.433466	1.19773	2.2721	0.703644	1.14994	bromodomain containing 8 [Source:RGD Symbol;Acc:1307003]	18	27398688	27424090	protein_coding
Known_gene	Brd9	XM_006227786.2	1.52527	2.10667	2.58118	0.108141	0.373929	0.201796	0.305696	0.105967	0	1.26419	1.36044	0.696236	0.969274	bromodomain containing 9 [Source:RGD Symbol;Acc:1307359]	1	31939585	31967915	protein_coding
Known_gene	Bre	XM_006239802.2	-0.94017	1.6831	0.785741	0.375391	0.724736	0.371819	0.452486	0.487185	0.415601	0.062967	0.179853	0.146007	2.35333	NA	NA	NA	NA	NA
Known_gene	Brf1	XM_008764931.1	-8.01516	0.88153	7.89305	0.00496252	0.0536877	0.08892	0.093742	0	0.0023	0	0	0	0	BRF1, RNA polymerase III transcription initiation factor subunit [Source:RGD Symbol;Acc:1311158]	6	137765122	137808303	protein_coding
Known_gene	Brf2	NM_001024773.1	0.0900099	2.53978	0.0516552	0.820208	0.962218	0.838316	0.521373	0.219477	0.169915	1.92524	1.52998	0.623778	0.917551	BRF2, RNA polymerase III transcription initiation factor subunit [Source:RGD Symbol;Acc:1308817]	16	69089955	69094680	protein_coding
Known_gene	Bri3	NM_001009604.1	0.163661	3.15348	0.175851	0.674963	0.911122	2.56858	1.47961	0.634462	0.882547	5.72006	5.9715	2.73867	3.08258	brain protein I3 [Source:RGD Symbol;Acc:1309187]	12	12322243	12330939	protein_coding
Known_gene	Bri3bp	NM_001017487.1	-0.346727	3.54949	0.859283	0.353939	0.706122	3.84622	2.23803	0.525031	0.787269	6.28951	3.73443	1.68948	2.90837	Bri3 binding protein [Source:RGD Symbol;Acc:1561711]	12	36576020	36587839	protein_coding
Known_gene	Brinp2	NM_173115.1	0.981153	0.665426	1.13369	0.286989	0.637584	0.081973	0.001216	0.025384	0.001401	0.119236	0.265482	0.117431	0.038325	BMP/retinoic acid inducible neural specific 2 [Source:RGD Symbol;Acc:708419]	13	75948679	76049363	protein_coding
Known_gene	Brip1	XM_008768159.1	0.406905	2.86515	0.686347	0.40741	0.75067	0.344356	0.231724	0.023923	0.087107	0.750769	0.483444	0.343449	0.565888	BRCA1 interacting protein C-terminal helicase 1 [Source:RGD Symbol;Acc:1307659]	10	73507100	73629581	protein_coding
Known_gene	Brix1	NM_001029915.1	0.404054	3.53207	1.22029	0.269304	0.618061	1.33157	0.751811	0.260574	0.174238	3.66975	1.96208	1.16633	1.41469	BRX1, biogenesis of ribosomes [Source:RGD Symbol;Acc:1308508]	2	60450374	60461458	protein_coding
Known_gene	Brk1	NM_001195476.1	0.591043	5.44685	3.33451	0.0678407	0.284949	8.15825	7.48455	1.26115	1.6568	27.7969	15.7276	9.16263	14.9081	BRICK1, SCAR/WAVE actin-nucleating complex subunit [Source:RGD Symbol;Acc:1598136]	4	145559206	145574438	protein_coding
Known_gene	Brms1	NM_001009605.1	-1.05402	0.776699	0.200384	0.654411	0.902198	0.357783	0.14194	0	0	0	0.453787	0	0	BRMS1, transcriptional repressor and anoikis regulator [Source:RGD Symbol;Acc:1311057]	1	220325352	220334615	protein_coding
Known_gene	Brox	NM_001025669.1	0.420459	5.16497	1.6868	0.194023	0.522077	2.95432	1.87354	0.464627	0.475011	6.82881	5.20347	2.58354	3.72923	BRO1 domain and CAAX motif containing [Source:RGD Symbol;Acc:1307161]	13	101677902	101697684	protein_coding
Known_gene	Brpf1	XM_006237056.2	2.75244	3.55916	9.93692	0.00161997	0.0252988	0	0.263405	0.041856	0.033535	2.10489	3.01969	1.0047	0.834779	bromodomain and PHD finger containing, 1 [Source:RGD Symbol;Acc:1584828]	4	145264462	145280857	protein_coding
Known_gene	Brpf3	NM_001107615.1	7.38894	0.331086	3.92112	0.0476832	0.230866	0	0	0	0	0	0.271688	0.086444	0	bromodomain and PHD finger containing, 3 [Source:RGD Symbol;Acc:1306868]	20	6049286	6086099	protein_coding
Known_gene	Brsk1	NM_001127337.1	-0.354205	2.56104	0.108354	0.742026	0.936375	1.86335	0.054473	0.016499	0.011342	0.522155	1.36181	0.198844	0.384509	BR serine/threonine kinase 1 [Source:RGD Symbol;Acc:1563268]	1	72701610	72727112	protein_coding
Known_gene	Brsk2	XM_008760049.1	-1.23365	1.27476	1.97546	0.159869	0.46779	0.180846	0.153443	0.076707	0.094697	0.196609	0.339088	0.077601	0.081397	BR serine/threonine kinase 2 [Source:MGI Symbol;Acc:MGI:1923020]	1	214927172	214947624	protein_coding
Known_gene	Brwd1	XM_006248186.2	-0.592143	4.92577	0.401331	0.526403	0.832122	0.257982	0.153148	1.01084	0.825623	0.446175	0.40674	2.16383	2.54939	bromodomain and WD repeat domain containing 1 [Source:RGD Symbol;Acc:1309030]	11	36337635	36430413	protein_coding
Known_gene	Brwd3	XM_008773357.1	-0.464865	4.42204	2.1403	0.143474	0.439095	0.578175	0.339911	0.136266	0.140502	0.860772	0.70005	0.355761	0.378961	bromodomain and WD repeat domain containing 3 [Source:RGD Symbol;Acc:1559445]	X	79824782	79909678	protein_coding
Known_gene	Bscl2	NM_001012171.1	1.81559	0.371719	0.686631	0.407313	0.75067	0.453879	0	0	0	0.340509	0.656317	0.757045	0.225178	BSCL2, seipin lipid droplet biogenesis associated [Source:RGD Symbol;Acc:1308135]	1	225037737	225046040	protein_coding
Known_gene	Bsdc1	NM_001106636.1	0.858967	2.46099	0.126275	0.722326	0.929691	0.842641	0.478529	0	0	0	3.65945	0.536402	0	BSD domain containing 1 [Source:RGD Symbol;Acc:1311622]	5	147661618	147689759	protein_coding
Known_gene	Bsg	NM_001109882.1	-1.45628	0.948377	3.95021	0.0468656	0.22858	0.220189	0.76687	0.090158	0.063033	0.147432	0.348667	0.328691	0.072071	basigin [Source:RGD Symbol;Acc:2220]	7	12875537	12882753	protein_coding
Known_gene	Bsn	NM_019146.2	0.569404	-0.393712	0.332838	0.563993	0.855518	0.005378	0.001719	0	0.005942	0.009858	0.047913	0.015359	0	bassoon (presynaptic cytomatrix protein) [Source:RGD Symbol;Acc:2223]	8	116873721	116965396	protein_coding
Known_gene	Bspry	NM_022261.2	-0.0427875	1.17555	0.00606346	0.937933	0.991679	0.38434	0.139396	0.096652	0.020108	0.482551	0.461344	0.310513	0.165687	B-box and SPRY domain containing [Source:RGD Symbol;Acc:708400]	5	78334284	78356460	protein_coding
Known_gene	Bst1	NM_030848.1	0.325646	3.38759	0.209561	0.647112	0.898644	2.25109	1.24733	0	0.379046	4.05372	2.7114	1.82119	1.64539	bone marrow stromal cell antigen 1 [Source:RGD Symbol;Acc:620344]	14	71798651	71814523	protein_coding
Known_gene	Bst2	NM_198134.2	0.670504	2.73145	2.69018	0.100969	0.35862	1.86829	1.10625	0.268871	0.282611	3.98423	3.59111	2.61872	2.54993	bone marrow stromal cell antigen 2 [Source:RGD Symbol;Acc:727849]	16	19938784	19942353	protein_coding
Known_gene	Btaf1	XM_006231332.2	-1.44312	4.86637	0.521106	0.47037	0.797504	1.99927	0.797943	0.448223	0.268381	0	1.91955	0.93774	0	B-TFIID TATA-box binding protein associated factor 1 [Source:RGD Symbol;Acc:1564130]	1	255564409	255654932	protein_coding
Known_gene	Btbd1	NM_001011932.1	0.20675	5.65784	0.532771	0.465444	0.793001	4.15064	3.51808	0.824531	1.06383	10.6402	7.90703	4.4005	5.15767	BTB domain containing 1 [Source:RGD Symbol;Acc:1310962]	1	143609731	143647124	protein_coding
Known_gene	Btbd10	XM_006230041.2	2.33147	1.97932	2.10812	0.146519	0.444403	0.383635	0.017413	0	0	0	2.52535	0.10763	0.567581	BTB domain containing 10 [Source:RGD Symbol;Acc:1306301]	1	178138565	178196294	protein_coding
Known_gene	Btbd11	XM_008765291.1	-0.0684239	1.43396	0.0105161	0.918322	0.987358	0.259169	0.084525	0	0.050248	0.178555	0.284714	0.181825	0.134325	BTB domain containing 11 [Source:NCBI gene;Acc:314675]	7	24043126	24313885	protein_coding
Known_gene	Btbd19	XM_006238729.2	6.42728	0.706473	10.0903	0.00149048	0.0238513	0	0.000166	0	0	1.01179	0	0.883116	0	BTB domain containing 19 [Source:RGD Symbol;Acc:2320529]	5	135987573	135994848	protein_coding
Known_gene	Btbd2	XM_006241037.2	0.297389	4.00622	0.515977	0.472563	0.799116	1.62205	1.19025	0.422799	0.202725	2.97099	3.08977	1.70167	2.21281	BTB domain containing 2 [Source:RGD Symbol;Acc:1566094]	7	11930135	11942799	protein_coding
Known_gene	Btbd3	NM_001107782.1	-0.224179	3.02524	0.022866	0.879806	0.979107	2.32886	1.35548	0	0	2.22616	1.8865	0.940451	0.414682	BTB domain containing 3 [Source:RGD Symbol;Acc:1311623]	3	131351587	131357929	protein_coding
Known_gene	Btbd6	NM_001077683.2	0.8651	0.371154	0.649574	0.420265	0.759731	0.122184	0.194788	0	0	0.355982	0.465956	0.197481	0.134852	BTB domain containing 6 [Source:RGD Symbol;Acc:1597323]	6	137785982	137788434	protein_coding
Known_gene	Btbd7	XM_008764818.1	1.24123	4.3508	1.00784	0.31542	0.665414	0.667471	0.459203	0	0	0.359082	2.739	0.158109	1.30138	BTB domain containing 7 [Source:RGD Symbol;Acc:1306262]	6	126661634	126710858	protein_coding
Known_gene	Btbd9	XM_006256185.2	0.265216	4.40699	0.608945	0.435185	0.76908	1.31606	0.727999	0.174732	0.206547	2.62224	2.47105	0.851947	1.13579	BTB domain containing 9 [Source:RGD Symbol;Acc:1306975]	20	8901931	9249820	protein_coding
Known_gene	Btd	XM_006252618.1	3.55163	0.407298	3.3031	0.0691491	0.288052	0.070384	0	0	0	0.406536	0.346619	0.172893	0.418257	biotinidase [Source:RGD Symbol;Acc:1305316]	16	7758996	7791243	protein_coding
Known_gene	Btf3	XM_006231835.2	-2.23776	1.42139	3.28847	0.069768	0.289962	0.193893	0.026257	1.28684	0.019701	1.24738	0.561271	0.046512	0.107963	basic transcription factor 3 [Source:RGD Symbol;Acc:1308095]	2	28417579	28423762	protein_coding
Known_gene	Btf3l4	XM_345561.7	0.0796718	2.96758	0.0252308	0.873793	0.978045	1.96677	1.55714	0.305541	0.643536	6.90071	2.58864	1.40677	2.32738	basic transcription factor 3-like 4 [Source:RGD Symbol;Acc:1311774]	5	128432433	128446725	protein_coding
Known_gene	Btg1	NM_017258.1	-0.0335247	6.63727	0.0131601	0.908669	0.985832	17.9216	14.0763	2.91595	4.85776	37.0517	28.9616	12.6814	20.7305	BTG anti-proliferation factor 1 [Source:RGD Symbol;Acc:2224]	7	37812831	37815088	protein_coding
Known_gene	Btg2	NM_017259.1	-0.855658	5.46588	3.24171	0.0717856	0.294434	5.75091	5.20414	1.13067	0.87388	4.3748	6.86831	2.92726	2.47272	BTG anti-proliferation factor 2 [Source:RGD Symbol;Acc:2225]	13	50913180	50916982	protein_coding
Known_gene	Btg3	NM_019290.1	-0.184965	3.85142	0.232867	0.629406	0.891542	3.30745	2.98642	0.777595	0.832421	7.44253	4.40591	3.08345	3.02312	BTG anti-proliferation factor 3 [Source:RGD Symbol;Acc:2226]	11	16873646	16889201	protein_coding
Known_gene	Btla	XM_006248341.2	-0.283698	1.33689	0.0836777	0.772374	0.948297	0.054925	0.189784	0	0.081629	0.481903	0.158237	0.019887	0.230256	B and T lymphocyte associated [Source:RGD Symbol;Acc:1303280]	11	60524917	60547201	protein_coding
Known_gene	Btn1a1	XM_006253970.2	-3.56264	0.183522	3.5938	0.0579953	0.25809	0.196755	0.105389	0.020749	0.262975	0.10334	0.051326	0	0.041598	butyrophilin, subfamily 1, member A1 [Source:RGD Symbol;Acc:1306984]	17	43900450	43909627	protein_coding
Known_gene	Btn2a2	XM_225366.8	0.493721	1.49849	0.787474	0.374865	0.724416	0.260689	0.28598	0.022631	0.078506	0.638322	0.86124	0.290781	0.511325	butyrophilin, subfamily 2, member A2 [Source:RGD Symbol;Acc:1306973]	17	43868191	43879839	protein_coding
Known_gene	Btrc	XM_006231538.2	-7.02611	-0.00163877	2.91307	0.0878645	0.330783	0	0.078979	0	0	0	0	0	0	beta-transducin repeat containing E3 ubiquitin protein ligase [Source:RGD Symbol;Acc:1359721]	1	265157379	265269837	protein_coding
Known_gene	Bub1	NM_001106507.1	0.846371	4.16987	2.88625	0.0893385	0.334426	1.06644	0.608543	0.044254	0.110444	3.00886	1.50231	0.970354	1.41237	BUB1 mitotic checkpoint serine/threonine kinase [Source:RGD Symbol;Acc:1311707]	3	120373604	120404910	protein_coding
Known_gene	Bub1b	XM_342494.7	0.563459	3.57114	1.11775	0.290403	0.640608	0.455918	0.349649	0.084724	0.104863	1.6798	0.874631	0.620932	0.597308	BUB1 mitotic checkpoint serine/threonine kinase B [Source:RGD Symbol;Acc:619791]	3	110367939	110420458	protein_coding
Known_gene	Bub3	NM_001047906.2	0.317659	4.58528	0.96128	0.326865	0.677257	4.24963	3.13313	0.675352	1.03159	11.5058	7.64324	3.33733	6.41472	BUB3 mitotic checkpoint protein [Source:RGD Symbol;Acc:1306654]	1	203524426	203557337	protein_coding
Known_gene	Bud13	NM_001025277.1	0.324234	3.59688	0.665722	0.414547	0.755613	1.67211	1.07584	0.2234	0.186939	3.45076	2.92566	1.34189	1.43065	BUD13 homolog [Source:RGD Symbol;Acc:1308076]	8	50573026	50588858	protein_coding
Known_gene	Bud31	XM_006248887.1	-2.11723	1.51619	6.46725	0.0109881	0.0917498	0.154831	0.784737	1.00461	0.069567	1.07541	0.423741	0.184758	0.230707	BUD31 homolog [Source:RGD Symbol;Acc:621103]	12	11232964	11240400	protein_coding
Known_gene	Bysl	NM_182674.3	1.12629	3.38723	6.10496	0.0134803	0.105299	1.66916	0.816589	0.132822	0.118666	4.3482	4.27916	1.68527	2.38699	bystin-like [Source:RGD Symbol;Acc:727959]	9	15393330	15403117	protein_coding
Known_gene	Bzrap1	XM_008768165.1	-1.0545	1.35591	1.08916	0.296657	0.647354	0.324011	0.073389	0	0.008702	0.176474	0.116467	0.049174	0.015612	NA	NA	NA	NA	NA
Known_gene	Bzw1	XM_006245000.2	-1.43442	6.5577	12.7315	0.000359557	0.00836523	9.0629	11.5509	1.58299	4.02771	13.2059	7.27614	2.33471	5.13047	basic leucine zipper and W2 domains 1 [Source:RGD Symbol;Acc:735129]	9	65279675	65291651	protein_coding
Known_gene	Bzw2	NM_134402.3	0.827607	4.14293	5.51096	0.0188977	0.130274	2.19411	1.43249	0.586636	0.587317	8.30392	5.54163	3.18549	5.58894	basic leucine zipper and W2 domains 2 [Source:RGD Symbol;Acc:621507]	6	55586346	55647665	protein_coding
Known_gene	C17H10orf113	XM_008771931.1	-3.39453	1.36532	17.9795	2.23298e-05	0.000953286	0.39157	0.673286	0.253961	0.185829	0.164847	0.100513	0.056663	0.09027	NA	NA	NA	NA	NA
Known_gene	C1d	XM_008770422.1	-0.854404	2.67054	2.84996	0.0913761	0.338964	0.53059	0.403263	0.159843	0.153726	0.510883	0.335253	0.260004	0.633856	C1D nuclear receptor co-repressor [Source:RGD Symbol;Acc:1560600]	14	100415668	100427260	protein_coding
Known_gene	C1galt1	XM_006236091.2	-2.14101	1.34099	5.16591	0.0230344	0.148524	0.03679	0.017324	0.223432	0.021783	0.143044	0.095514	0.041865	0.053294	core 1 synthase, glycoprotein-N-acetylgalactosamine 3-beta-galactosyltransferase, 1 [Source:RGD Symbol;Acc:621105]	4	33890349	33943211	protein_coding
Known_gene	C1galt1c1	NM_001030033.1	-0.642747	2.56657	0.290932	0.589624	0.870338	1.67483	1.61907	0	0.486889	3.46497	0	0.830446	1.38197	C1GALT1-specific chaperone 1 [Source:RGD Symbol;Acc:1311230]	X	124921728	124926171	protein_coding
Known_gene	C1H10orf76	XM_574677.4	-0.208407	3.82283	0.359665	0.548693	0.846135	1.20856	0.938994	0.268756	0.225507	2.43854	1.74379	0.812339	0.891965	NA	NA	NA	NA	NA
Known_gene	C1qa	NM_001008515.1	2.29593	5.82907	23.6606	1.14913e-06	8.48114e-05	6.40595	2.53328	0.645282	0.499542	43.8431	21.3573	8.64469	32.1982	complement C1q A chain [Source:RGD Symbol;Acc:1306716]	5	155261250	155264143	protein_coding
Known_gene	C1qb	NM_019262.1	1.79836	5.27303	13.9795	0.000184816	0.00510433	4.9801	1.58179	0.618943	0.532595	28.1993	11.8629	4.12236	18.0125	complement C1q B chain [Source:RGD Symbol;Acc:2229]	5	155246447	155252003	protein_coding
Known_gene	C1qbp	NM_019259.2	1.09863	4.34485	7.74192	0.00539533	0.0567936	3.59415	2.67562	0.466076	0.466178	13.4106	8.5995	4.90491	8.10499	complement C1q binding protein [Source:RGD Symbol;Acc:2230]	10	57613879	57618527	protein_coding
Known_gene	C1qc	NM_001008524.1	2.83932	4.79399	10.344	0.00129895	0.0216302	1.70966	1.34324	0	0.232538	24.7344	11.0815	1.49499	15.0837	complement C1q C chain [Source:RGD Symbol;Acc:1306828]	5	155255005	155258392	protein_coding
Known_gene	C1ql3	XM_008771890.1	-0.225534	2.68597	0.20141	0.653585	0.901977	0.155143	0.090555	0.057062	0.025595	0.247588	0.205076	0.15285	0.114791	complement C1q like 3 [Source:RGD Symbol;Acc:1591795]	17	80314186	80320681	protein_coding
Known_gene	C1qtnf1	XM_006247802.2	2.25425	1.5334	2.73663	0.0980714	0.352984	0.013198	0.148566	0.079834	0.008542	5.40319	0.170927	0.08855	0	C1q and TNF related 1 [Source:RGD Symbol;Acc:1359204]	10	107455845	107477162	protein_coding
Known_gene	C1qtnf2	NM_001191918.1	-0.265868	4.94807	0.249798	0.617218	0.885481	7.64674	6.88727	1.15517	1.47575	13.6305	13.3732	6.01739	2.29159	C1q and TNF related 2 [Source:RGD Symbol;Acc:1561041]	10	29067102	29084035	protein_coding
Known_gene	C1qtnf3	NM_001134436.1	4.31573	5.39363	12.6825	0.000369085	0.00854127	1.97062	0.256004	0	0	19.6695	24.804	17.3657	3.46365	C1q and TNF related 3 [Source:RGD Symbol;Acc:1305010]	2	60920257	60942500	protein_coding
Known_gene	C1qtnf5	NM_001012123.1	2.04586	5.5195	17.5464	2.8038e-05	0.00115181	4.11075	3.22593	0.452554	0.24315	29.7049	20.5579	11.5586	9.46958	C1q and TNF related 5 [Source:RGD Symbol;Acc:1308802]	8	48443767	48445637	protein_coding
Known_gene	C1qtnf6	NM_001034932.1	1.14129	6.4717	6.99626	0.00816803	0.075143	7.40734	6.03106	0.637558	0.900758	28.2082	20.2432	9.76884	13.9803	C1q and TNF related 6 [Source:RGD Symbol;Acc:1307057]	7	119746118	119753290	protein_coding
Known_gene	C1qtnf7	NM_001107221.1	-5.33562	1.16858	5.88052	0.0153093	0.114184	1.08221	0.453068	0	0.696458	0.180197	0.020553	0	0	C1q and TNF related 7 [Source:RGD Symbol;Acc:1306978]	14	72011461	72122158	protein_coding
Known_gene	C1r	NM_001134555.1	1.65493	7.28017	16.6345	4.53197e-05	0.00167478	8.49329	4.43711	0.798701	1.36631	40.4953	32.0065	19.8028	14.9872	complement C1r [Source:RGD Symbol;Acc:1309091]	4	157125998	157136829	protein_coding
Known_gene	C1s	NM_138900.1	2.3157	6.15922	6.32964	0.0118737	0.0966126	4.45942	1.28015	0	0.372381	22.7772	28.9681	7.52979	2.51817	complement C1s [Source:RGD Symbol;Acc:619983]	4	157143592	157155609	protein_coding
Known_gene	C2	NM_172222.2	1.59341	7.42266	19.3879	1.0668e-05	0.000538077	7.32672	4.46952	1.85793	1.72651	47.8604	38.9995	9.69909	30.8175	complement C2 [Source:RGD Symbol;Acc:2231]	20	4542340	4561152	protein_coding
Known_gene	C2cd2	NM_199391.1	10.9395	2.33023	19.2494	1.14707e-05	0.000568679	0	0	0	0	0.881775	2.20676	0	1.45062	C2 calcium-dependent domain containing 2 [Source:RGD Symbol;Acc:735112]	11	38357424	38420119	protein_coding
Known_gene	C2cd2l	NM_001011996.1	6.99407	3.27416	30.7289	2.96706e-08	4.28289e-06	0	0.007211	0	0.006951	2.89566	2.73978	1.08577	1.16692	C2CD2-like [Source:RGD Symbol;Acc:1310281]	8	48641801	48652071	protein_coding
Known_gene	C2cd3	NM_001191602.1	0.14546	4.31788	0.109992	0.740154	0.936102	0.995739	0.506339	0.107433	0.101385	1.25131	1.52105	0.560564	0.787789	C2 calcium-dependent domain containing 3 [Source:RGD Symbol;Acc:1307366]	1	165382690	165479655	protein_coding
Known_gene	C2cd4a	XM_008766406.1	-4.13489	0.172432	8.03026	0.00460022	0.0511882	0.109614	0.187266	0.118079	0.027081	0	0.038248	0	0.02885	C2 calcium-dependent domain containing 4A [Source:RGD Symbol;Acc:1596010]	8	73672295	73673317	protein_coding
Known_gene	C2cd4b	XM_576426.5	-1.05772	-0.0432275	0.703344	0.401662	0.74623	0.047995	0.084676	0.023192	0	0.061411	0.032351	0.066535	0	C2 calcium-dependent domain containing 4B [Source:RGD Symbol;Acc:1591932]	8	73593310	73594332	protein_coding
Known_gene	C2cd4d	XM_006232925.2	-2.29108	0.82058	11.0803	0.000872509	0.0159636	0.228487	0.188579	0.049723	0.069736	0.161683	0.115879	0.03893	0	C2 calcium-dependent domain containing 4D [Source:RGD Symbol;Acc:2324777]	2	195603599	195604624	protein_coding
Known_gene	C2cd5	XM_008763401.1	8.96389	0.904039	6.66053	0.00985714	0.0853967	0	0	0	0	0.80355	0.070969	0.123193	0.096205	C2 calcium-dependent domain containing 5 [Source:RGD Symbol;Acc:1304592]	4	177245868	177331915	protein_coding
Known_gene	C3	NM_016994.2	-2.82195	4.75811	10.1044	0.00147913	0.0237524	3.54605	1.56991	0.144103	0.25591	0.945329	0.133091	0.091431	0.442309	complement C3 [Source:RGD Symbol;Acc:2232]	9	9721105	9747167	protein_coding
Known_gene	C3ar1	NM_032060.1	4.05591	2.85648	35.9674	2.00644e-09	4.36851e-07	0.161207	0.093901	0	0	3.86408	1.79604	1.00882	2.34774	complement C3a receptor 1 [Source:RGD Symbol;Acc:620537]	4	155684029	155690869	protein_coding
Known_gene	C4a	NM_031504.3-2	1.06573	5.87808	1.77023	0.183353	0.506595	0.644556	0.896508	0.626046	0.119749	4.64607	5.02158	4.18038	0.229216	complement C4A [Source:RGD Symbol;Acc:620005]	20	2651599	2678141	protein_coding
Known_gene	C4b	NM_001002805.2	0.322241	5.43079	0.0460346	0.830113	0.964136	0.138842	0.047213	0.880863	0	0.710672	0.597995	3.3223	0.053485	complement C4B (Chido blood group) [Source:RGD Symbol;Acc:1591983]	20	4302344	4316715	protein_coding
Known_gene	C5ar1	NM_053619.1	1.731	4.0038	12.2143	0.000474239	0.0102485	1.4338	0.294509	0.173508	0.129276	6.76336	4.58539	1.293	3.20991	complement C5a receptor 1 [Source:RGD Symbol;Acc:70553]	1	78186776	78195328	protein_coding
Known_gene	C5ar2	NM_001003710.2	0.447206	1.75659	0.349196	0.554568	0.849458	1.03248	0.51158	0	0.095158	2.10617	1.51049	0.19305	1.05876	complement component 5a receptor 2 [Source:RGD Symbol;Acc:1303027]	1	78166810	78180216	protein_coding
Known_gene	C6	XM_008760750.1	0.516671	2.2772	0.104066	0.747004	0.938721	0.049974	1.01806	0.148684	0	3.54758	0.217906	1.01992	0	complement C6 [Source:RGD Symbol;Acc:2238]	2	54466280	54533797	protein_coding
Known_gene	C7	XM_008760831.1	-0.0916854	6.46995	0.0411797	0.839191	0.967129	3.81494	3.39563	0.626966	2.17633	11.5857	8.82142	3.86026	4.15008	complement C7 [Source:RGD Symbol;Acc:620318]	2	54709138	54777729	protein_coding
Known_gene	C8g	XM_006233581.2	0.0313903	1.19911	0.00201584	0.964189	0.99723	0.675646	0.632411	0	0.092145	1.29681	0.789777	0.616601	0.343997	complement C8 gamma chain [Source:RGD Symbol;Acc:1309074]	3	2724616	2727616	protein_coding
Known_gene	Ca1	NM_001107660.1	-3.666	2.80666	7.04136	0.00796484	0.0740577	0.815455	1.20562	0.507784	0.356124	0	0.11667	0.158102	0.24071	NA	NA	NA	NA	NA
Known_gene	Caap1	XM_008763894.1	0.717263	-0.556688	0.688934	0.406527	0.749839	0.023451	0.088176	0	0	0.126565	0.196059	0.039473	0.075769	caspase activity and apoptosis inhibitor 1 [Source:RGD Symbol;Acc:1560251]	5	113480547	113532878	protein_coding
Known_gene	Cab39	NM_001106924.1	-11.1804	3.86237	3.48983	0.0617469	0.267905	3.70968	0	0	0	0	0	0	0	calcium binding protein 39 [Source:RGD Symbol;Acc:1306390]	9	92834357	92895778	protein_coding
Known_gene	Cab39l	XM_008770743.1	-1.90035	0.172594	3.21114	0.0731387	0.297508	0.049166	0.078321	0.157505	0	0.096752	0.130327	0.025913	0.043885	calcium binding protein 39-like [Source:RGD Symbol;Acc:1308945]	15	39759257	39870208	protein_coding
Known_gene	Cabin1	NM_053575.2	-0.988007	4.70353	1.51528	0.218334	0.554807	1.38389	0.781723	0.569267	0.26961	1.04998	0.404262	0.572754	1.71532	calcineurin binding protein 1 [Source:RGD Symbol;Acc:620263]	20	13836030	13963003	protein_coding
Known_gene	Cables1	NM_001107404.1	11.016	2.53169	13.3785	0.000254521	0.00651948	0	0	0	0	1.67767	2.21628	1.35025	1.06326	Cdk5 and Abl enzyme substrate 1 [Source:RGD Symbol;Acc:1305516]	18	3317724	3421721	protein_coding
Known_gene	Cables2	XM_006235831.2	1.88347	2.16804	1.81947	0.177376	0.497244	0.172782	0.206726	0	0	1.19687	0.4156	0.86458	0	Cdk5 and Abl enzyme substrate 2 [Source:RGD Symbol;Acc:1310089]	3	175631881	175644988	protein_coding
Known_gene	Cabp4	XM_006230867.2	-0.547251	0.429447	0.642955	0.422643	0.761597	0.17247	0.042326	0.055432	0.039962	0.176152	0.242414	0.066517	0.118093	calcium binding protein 4 [Source:RGD Symbol;Acc:1306083]	1	219383452	219388009	protein_coding
Known_gene	Cabp7	NM_001007730.1	-0.35187	-0.298933	0.125376	0.723276	0.930014	0.154985	0.044899	0.018966	0.008362	0.215786	0.135782	0.068337	0	calcium binding protein 7 [Source:RGD Symbol;Acc:1359269]	14	84968130	84978255	protein_coding
Known_gene	Cabyr	XM_008771955.1	0.596297	1.73365	0.422234	0.515825	0.826455	0	0.031378	0.078927	0.054965	0.55747	0.439289	0.228771	0.081581	calcium binding tyrosine phosphorylation regulated [Source:RGD Symbol;Acc:1585413]	18	4084228	4095936	protein_coding
Known_gene	Cacfd1	NM_001106561.1	-1.17706	1.35638	0.581131	0.445869	0.776877	0.004251	0.351701	0.332515	0.11709	1.16906	0.189128	0.293575	0	calcium channel flower domain containing 1 [Source:RGD Symbol;Acc:1311501]	3	5555807	5572064	protein_coding
Known_gene	Cachd1	NM_001191758.1	1.74119	3.67466	11.2568	0.000793306	0.0149113	0.497633	0.082408	0.055036	0.090575	2.23062	2.03238	1.10829	0.596309	cache domain containing 1 [Source:RGD Symbol;Acc:1310770]	5	119727839	119831634	protein_coding
Known_gene	Cacna1a	XM_008772361.1	1.68847	3.25727	2.55404	0.110013	0.377007	0.010623	0.126732	0.004188	0.050125	0.030979	1.13356	0.046692	0.72569	calcium voltage-gated channel subunit alpha1 A [Source:RGD Symbol;Acc:2244]	19	25526751	25749550	protein_coding
Known_gene	Cacna1c	XM_008763216.1	2.734	2.76426	14.3678	0.000150351	0.00432622	0.066918	0.014184	0.004274	0.007677	0.313672	0.905638	0.092304	0.177037	calcium voltage-gated channel subunit alpha1 C [Source:RGD Symbol;Acc:2245]	4	150641066	150829913	protein_coding
Known_gene	Cacna1d	XM_008770990.1	-2.0218	3.16748	16.2066	5.67973e-05	0.00200804	0.344167	0.563925	0.066323	0.123191	0.21421	0.254611	0.057983	0.173367	calcium voltage-gated channel subunit alpha1 D [Source:RGD Symbol;Acc:70973]	16	6112150	6405117	protein_coding
Known_gene	Cacna1e	XM_006250069.2	-4.4489	0.567559	20.8563	4.95066e-06	0.000283229	0.09994	0.021283	0.011259	0.027623	0.008176	0.012769	0	0	calcium voltage-gated channel subunit alpha1 E [Source:RGD Symbol;Acc:2246]	13	71906702	72367980	protein_coding
Known_gene	Cacna1g	XM_008767986.1	4.76103	2.21419	2.0365	0.153562	0.45639	0.021231	0	0	0	0	0	0.575921	0	calcium voltage-gated channel subunit alpha1 G [Source:RGD Symbol;Acc:68942]	10	82129506	82197848	protein_coding
Known_gene	Cacna1h	XM_008767532.1	5.08621	1.18681	9.91233	0.00164175	0.0255398	0.006979	0	0	0	0.012792	0.322026	0.106437	0.021076	calcium voltage-gated channel subunit alpha1 H [Source:RGD Symbol;Acc:68943]	10	14730941	14788617	protein_coding
Known_gene	Cacna1i	NM_020084.3	-1.99047	2.59408	4.76879	0.0289802	0.170206	0.666931	0.075891	0.2183	0.041238	0.24236	0.233963	0.138293	0.038767	calcium voltage-gated channel subunit alpha1 I [Source:RGD Symbol;Acc:68944]	7	121511097	121619283	processed_transcript
Known_gene	Cacna2d1	NM_001110848.1	10.3511	2.51263	4.13427	0.0420232	0.213732	0	0	0	0	2.85941	1.59302	0	0	calcium voltage-gated channel auxiliary subunit alpha2delta 1 [Source:RGD Symbol;Acc:2247]	4	15710417	16130848	protein_coding
Known_gene	Cacna2d2	XM_006243734.2	0.398543	2.37904	0.309659	0.57789	0.864181	0.189266	0.214698	0.055991	0.061185	0.550822	0.517101	0.367486	0.334799	calcium voltage-gated channel auxiliary subunit alpha2delta 2 [Source:RGD Symbol;Acc:631360]	8	116154736	116284985	protein_coding
Known_gene	Cacna2d3	NM_175595.2	0.519406	2.22673	0.679582	0.409731	0.752631	0.312377	0.093119	0.04705	0.043635	0.771204	0.407427	0.41328	0.109814	calcium voltage-gated channel auxiliary subunit alpha2delta 3 [Source:RGD Symbol;Acc:631361]	16	4871650	5795825	protein_coding
Known_gene	Cacnb1	XM_006247411.2	7.28179	0.372192	5.05504	0.0245544	0.154123	0	0	0	0	0	0	0.256849	0	calcium voltage-gated channel auxiliary subunit beta 1 [Source:RGD Symbol;Acc:68382]	10	85954138	85974651	protein_coding
Known_gene	Cacnb2	NM_053851.1	6.69858	-1.16115	6.44394	0.0111331	0.0925764	0	0	0	0	0	0.122018	0.066429	0	calcium voltage-gated channel auxiliary subunit beta 2 [Source:RGD Symbol;Acc:67385]	17	81798756	82017682	protein_coding
Known_gene	Cacnb3	NM_012828.2	6.89805	2.60869	5.99367	0.0143573	0.109267	0.042454	0	0	0	1.50958	5.60925	1.80065	0	calcium voltage-gated channel auxiliary subunit beta 3 [Source:RGD Symbol;Acc:2248]	7	140315368	140324902	protein_coding
Known_gene	Cacnb4	XM_008761773.1	-1.63453	0.637895	2.48952	0.114607	0.384875	0.136746	0.023077	0	0	0.02811	0.032329	0.006267	0.013149	calcium voltage-gated channel auxiliary subunit beta 4 [Source:RGD Symbol;Acc:68385]	3	37955069	38090526	protein_coding
Known_gene	Cactin	XM_008765126.1	-0.998446	1.19386	0.200562	0.654268	0.902198	0.164065	0	0.080214	0	0.039012	0	0.194539	0	cactin, spliceosome C complex subunit [Source:RGD Symbol;Acc:1563634]	7	11261201	11266630	protein_coding
Known_gene	Cacul1	NM_001014248.1	0.808677	-0.47004	0.214266	0.643444	0.896676	0	0.089876	0	0	0.16341	0	0.015777	0.15577	CDK2-associated, cullin domain 1 [Source:RGD Symbol;Acc:1308127]	1	281816407	281874511	protein_coding
Known_gene	Cacybp	NM_001004208.1	0.0718807	4.2952	0.0391485	0.843155	0.968994	3.1079	2.40217	0.55842	0.942188	9.24281	4.33464	2.05769	4.44269	calcyclin binding protein [Source:RGD Symbol;Acc:1303146]	13	77948771	77959110	protein_coding
Known_gene	Cad	NM_001105710.2	0.552748	6.23048	3.32203	0.0683572	0.286075	3.17286	1.42273	0.481586	0.374498	6.07255	5.76647	3.05491	3.19015	carbamoyl-phosphate synthetase 2, aspartate transcarbamylase, and dihydroorotase [Source:RGD Symbol;Acc:1588606]	6	26657780	26680284	protein_coding
Known_gene	Cadm1	XM_006242948.2	8.1319	0.144951	3.44186	0.063564	0.273339	0	0	0	0	0	1.34287	0	0	cell adhesion molecule 1 [Source:RGD Symbol;Acc:1310999]	8	52127399	52189722	protein_coding
Known_gene	Cadm3	XM_006250323.2	0.0417496	2.11746	0.00163547	0.967742	0.998232	0.10714	0.032648	0.28733	0.062559	0.184664	0.949879	0.712789	0.111343	cell adhesion molecule 3 [Source:RGD Symbol;Acc:1307035]	13	91842333	91873096	protein_coding
Known_gene	Cadm4	NM_001047107.1	8.89651	1.00424	30.1078	4.08677e-08	5.48437e-06	0	0	0	0	0.893018	1.00226	1.17184	0.123635	cell adhesion molecule 4 [Source:RGD Symbol;Acc:1304722]	1	81365138	81370109	protein_coding
Known_gene	Cadps2	XM_006236147.2	0.310381	0.983464	0.091067	0.762825	0.9447	0.147775	0.011105	0.030671	0	0.066279	0.179832	0.125748	0.077137	calcium dependent secretion activator 2 [Source:RGD Symbol;Acc:1559440]	4	50326442	50860756	protein_coding
Known_gene	Cage1	XM_006253811.2	-0.257641	-0.795549	0.00632704	0.936601	0.991592	0	0.148532	0	0	0.052232	0.26412	0	0	cancer antigen 1 [Source:RGD Symbol;Acc:1306102]	17	27452638	27490851	protein_coding
Known_gene	Calcoco1	NM_139190.1	0.417273	4.20506	0.0545071	0.815398	0.960501	2.62107	1.74297	0	0	4.94677	4.38166	0	2.03782	calcium binding and coiled coil domain 1 [Source:RGD Symbol;Acc:619812]	7	144307509	144322240	protein_coding
Known_gene	Calcr	NM_053816.2	-1.59165	1.97588	1.12532	0.288776	0.639321	0.232295	0.256033	0.058785	0.121717	0	0.641768	0.055544	0	calcitonin receptor [Source:RGD Symbol;Acc:621001]	4	28627442	28702559	protein_coding
Known_gene	Calcrl	XM_006234439.2	3.44752	3.76396	4.01389	0.045127	0.223387	0	0.188316	0	0	0.868171	2.38443	0	1.36265	calcitonin receptor like receptor [Source:RGD Symbol;Acc:2255]	3	71747956	71845232	protein_coding
Known_gene	Cald1	XM_006236261.2	3.31442	3.80225	2.74861	0.097339	0.35151	0.116895	0.266547	0	0	2.50578	0.180403	0	4.15709	caldesmon 1 [Source:RGD Symbol;Acc:2256]	4	62220736	62291489	protein_coding
Known_gene	Calhm2	NM_001008306.1	0.450854	4.02738	1.06541	0.301984	0.651792	2.92118	1.54014	0.219274	0.363832	5.95784	3.68624	2.2795	3.01432	calcium homeostasis modulator family member 2 [Source:RGD Symbol;Acc:1308276]	1	266908369	266914093	protein_coding
Known_gene	Calm1	NM_031969.2	1.75756	7.59984	2.93722	0.0865596	0.327712	9.60155	16.9374	3.19657	0	124.61	29.4525	13.4267	70.7898	NA	NA	NA	NA	NA
Known_gene	Calm2	NM_017326.2	-0.0525989	6.01374	0.0259063	0.872129	0.977343	4.82207	3.8191	0.686733	1.18959	11.3224	5.75987	3.00906	5.55081	calmodulin 2 [Source:NCBI gene;Acc:50663]	15	65506874	65507968	protein_coding
Known_gene	Calm3	NM_012518.3	0.576368	4.95486	3.48988	0.0617451	0.267905	11.8055	6.48369	2.02726	2.26843	36.2649	22.0251	9.62704	17.8707	calmodulin 3 [Source:RGD Symbol;Acc:2259]	1	78843080	78851719	protein_coding
Known_gene	Calml3	NM_001012054.1	-3.10095	3.2963	26.0215	3.37638e-07	3.21152e-05	4.13147	5.91991	0.501545	1.47517	1.38433	1.05906	0.215317	0.941353	calmodulin-like 3 [Source:RGD Symbol;Acc:1305499]	17	70072156	70073530	protein_coding
Known_gene	Calml4	XM_006243243.2	6.64006	-0.280774	7.28146	0.006967	0.0678445	0	0	0	0	0.688583	0.566654	0	0	calmodulin-like 4 [Source:RGD Symbol;Acc:1583918]	8	67753279	67765358	protein_coding
Known_gene	Calr	NM_022399.2	0.654479	8.83946	2.36644	0.123969	0.402955	53.9131	50.419	4.71296	12.3508	208.04	100.573	49.2131	102.288	calreticulin [Source:RGD Symbol;Acc:620288]	19	25956771	25961666	protein_coding
Known_gene	Calr3	NM_001012212.1	-1.32068	0.085989	3.39773	0.0652863	0.278851	0.35958	0.275071	0	0.038884	0.428381	0.05639	0.059784	0.073049	calreticulin 3 [Source:RGD Symbol;Acc:1309243]	16	19097391	19124062	protein_coding
Known_gene	Calu	NM_022535.2	0.907679	7.89288	5.02962	0.0249174	0.155362	18.5414	12.9337	1.82801	2.7755	56.5637	37.4963	29.6148	23.5523	calumenin [Source:RGD Symbol;Acc:620383]	4	56625561	56653111	protein_coding
Known_gene	Camk1	XM_006237001.2	9.67731	1.48374	35.8557	2.12484e-09	4.51348e-07	0	0	0	0	3.03969	0.76216	0.358301	0.057089	calcium/calmodulin-dependent protein kinase I [Source:RGD Symbol;Acc:629473]	4	145288996	145300177	protein_coding
Known_gene	Camk1d	NM_001107365.1	0.403594	5.02682	0.776612	0.378179	0.726735	2.23859	1.09704	0.416831	0.54637	5.62514	4.93799	2.92878	1.35818	calcium/calmodulin-dependent protein kinase ID [Source:RGD Symbol;Acc:1560691]	17	76532611	76938956	protein_coding
Known_gene	Camk2b	NM_001042354.1	-1.22932	1.02883	4.12351	0.0422913	0.214386	0.204708	0.253885	0.013534	0.047446	0.181669	0.257529	0.061903	0.052982	calcium/calmodulin-dependent protein kinase II beta [Source:RGD Symbol;Acc:2262]	14	86208901	86297652	protein_coding
Known_gene	Camk2g	XM_008770499.1	8.75118	0.799229	2.6802	0.101603	0.359822	0	0	0	0	0	0	0.611271	0	calcium/calmodulin-dependent protein kinase II gamma [Source:RGD Symbol;Acc:621802]	15	3936786	3995915	protein_coding
Known_gene	Camk2n1	NM_173337.1	0.843134	1.74913	1.63275	0.201324	0.532757	2.46759	0.652711	0	0.647389	4.90538	6.07835	2.47086	2.78796	calcium/calmodulin-dependent protein kinase II inhibitor 1 [Source:RGD Symbol;Acc:708430]	5	156876706	156878486	protein_coding
Known_gene	Camk2n2	NM_021678.1	0.945327	-0.447935	1.2091	0.271511	0.620456	0.360424	0.114598	0.148805	0.090594	2.12071	1.52188	0.628165	0.137473	calcium/calmodulin-dependent protein kinase II inhibitor 2 [Source:RGD Symbol;Acc:708411]	11	83975367	83976588	protein_coding
Known_gene	Camkk1	XM_006246801.2	-9.24306	0.427009	4.67921	0.0305298	0.175564	0	0	0.250527	0	0	0	0	0	calcium/calmodulin-dependent protein kinase kinase 1 [Source:RGD Symbol;Acc:62023]	10	59585072	59608165	protein_coding
Known_gene	Camkk2	NM_031338.1	0.591199	2.82271	0.352623	0.552632	0.848247	1.48027	0.598896	0	0	1.39749	1.99935	0.75962	0.936051	calcium/calmodulin-dependent protein kinase kinase 2 [Source:RGD Symbol;Acc:620092]	12	39253409	39302601	protein_coding
Known_gene	Camkmt	NM_001134463.1	0.700212	2.00157	1.88003	0.170331	0.485305	0.304326	0.284913	0.209221	0.145246	1.52446	1.69054	0.880003	0.715758	calmodulin-lysine N-methyltransferase [Source:RGD Symbol;Acc:1310453]	6	8669722	8729771	protein_coding
Known_gene	Camkv	NM_024000.1	-0.903092	0.461614	0.828018	0.362846	0.713647	0.141578	0.047229	0	0.013109	0.130494	0.05287	0	0.062259	CaM kinase-like vesicle-associated [Source:RGD Symbol;Acc:621488]	8	116715755	116730061	protein_coding
Known_gene	Camlg	XM_008771509.1	-1.47655	1.01108	1.54067	0.214518	0.549925	0.197154	0.073261	0.33654	0	0.186461	0.330393	0.130399	0.140177	calcium modulating ligand [Source:RGD Symbol;Acc:69297]	17	9523795	9534653	protein_coding
Known_gene	Camp	NM_001100724.1	-4.09393	5.27993	9.45224	0.00210892	0.0302745	53.7521	19.3637	2.0729	7.01928	2.67285	1.36571	2.04714	2.7175	cathelicidin antimicrobial peptide [Source:RGD Symbol;Acc:1559878]	8	117930546	117932518	protein_coding
Known_gene	Camsap1	NM_001168549.1	0.112179	5.53051	0.140917	0.707371	0.924074	2.07836	1.38477	0.478557	0.362672	3.83433	4.20285	2.00356	1.56893	calmodulin regulated spectrin-associated protein 1 [Source:RGD Symbol;Acc:1565022]	3	3373971	3434027	protein_coding
Known_gene	Camsap2	NM_001134503.1	-4.34289	3.31332	4.57468	0.0324477	0.182471	0.003178	0.001333	0.74342	0.484834	0.004464	0.373756	0.012576	0.001022	calmodulin regulated spectrin-associated protein family, member 2 [Source:RGD Symbol;Acc:1310950]	13	53145712	53225349	protein_coding
Known_gene	Camta1	NM_001195559.1	-2.78971	0.562704	9.46812	0.00209074	0.0301461	0.105907	0.167359	0.030116	0.005848	0.022669	0.030955	0	0.044709	calmodulin binding transcription activator 1 [Source:RGD Symbol;Acc:1562703]	5	168141372	169017295	protein_coding
Known_gene	Camta2	XM_006246665.2	0.326	5.63636	0.74235	0.388909	0.7362	3.0866	1.3977	0.810615	0.459957	4.48864	7.20251	3.35589	2.72692	calmodulin binding transcription activator 2 [Source:RGD Symbol;Acc:1311296]	10	57291192	57309298	protein_coding
Known_gene	Cand1	NM_054004.2	0.27595	6.65214	0.801295	0.370706	0.720876	5.16472	4.92907	0.951451	1.25022	15.8056	8.64884	4.89455	8.10782	cullin-associated and neddylation-dissociated 1 [Source:RGD Symbol;Acc:620479]	7	62124362	62162453	protein_coding
Known_gene	Cand2	XM_006237004.2	0.0219915	3.07996	0.000616119	0.980197	1	0.583152	0.496166	0.125754	0.072283	1.10282	0.783958	0.518611	0.600407	cullin-associated and neddylation-dissociated 2 (putative) [Source:RGD Symbol;Acc:620480]	4	147686490	147714585	protein_coding
Known_gene	Cant1	XM_006247790.1	-3.12357	1.25004	3.01974	0.0822567	0.318294	0.500446	0.003565	0	0	0.001933	0.004271	0.037108	0.000131	calcium activated nucleotidase 1 [Source:RGD Symbol;Acc:628743]	10	107432506	107445522	protein_coding
Known_gene	Canx	XM_008767680.1	2.78122	4.90171	1.59228	0.207001	0.540021	0	1.07505	0	0	4.49007	3.84575	0	6.91654	calnexin [Source:RGD Symbol;Acc:2266]	10	35800942	35833861	protein_coding
Known_gene	Cap1	NM_022383.2	10.873	6.66069	165.503	7.10208e-38	9.27781e-34	0	0	0	0.010113	37.1092	18.9083	11.539	26.0803	cyclase associated actin cytoskeleton regulatory protein 1 [Source:RGD Symbol;Acc:620309]	5	140559206	140585408	protein_coding
Known_gene	Cap2	XM_006253754.2	0.20646	-0.537336	0.0494199	0.824076	0.962755	0.036533	0.072063	0	0.003899	0.053123	0.128317	0.081327	0.017998	cyclase associated actin cytoskeleton regulatory protein 2 [Source:RGD Symbol;Acc:620310]	17	18442127	18592750	protein_coding
Known_gene	Capg	NM_001013086.1	1.70909	6.06349	14.0284	0.000180074	0.00501043	6.48227	2.86379	0.790085	2.03576	50.9572	37.3795	12.4172	12.9292	capping actin protein, gelsolin like [Source:RGD Symbol;Acc:1311724]	4	100407658	100419446	protein_coding
Known_gene	Capn1	XM_006230706.2	0.798842	1.71849	0.783249	0.376149	0.725341	0.33305	0.197816	0	0.03366	0.514214	1.36156	0.223054	0.081524	calpain 1 [Source:RGD Symbol;Acc:2267]	1	221346066	221370322	protein_coding
Known_gene	Capn10	NM_031673.2	0.464372	3.87253	1.38536	0.23919	0.58278	2.01146	0.906436	0.288008	0.269345	3.62392	3.81663	1.85845	1.77913	calpain 10 [Source:RGD Symbol;Acc:69354]	9	100104000	100112832	protein_coding
Known_gene	Capn12	NM_001110808.1	0.502175	1.62287	0.489648	0.484084	0.80792	0.501008	0.177927	0.03528	0	0.537823	0.787214	0.215158	0.39127	calpain 12 [Source:RGD Symbol;Acc:1307341]	1	87066289	87078348	protein_coding
Known_gene	Capn15	XM_008767576.1	1.49421	1.66719	1.271	0.25958	0.607057	0.17232	0	0.051675	0	0.573548	0.615107	0.288342	0.078723	calpain 15 [Source:RGD Symbol;Acc:1306514]	10	15319774	15346374	protein_coding
Known_gene	Capn2	NM_017116.2	1.22637	6.522	0.152858	0.695819	0.918372	0	7.12145	0	2.13455	34.55	25.375	11.514	0	calpain 2 [Source:RGD Symbol;Acc:2268]	13	100878650	100928811	protein_coding
Known_gene	Capn5	XM_006229730.2	5.64306	2.95563	10.5139	0.00118481	0.0201141	0.046266	0	0	0.004379	2.21833	2.51986	1.06531	0.020316	calpain 5 [Source:RGD Symbol;Acc:620084]	1	163073124	163129641	protein_coding
Known_gene	Capn6	NM_031808.1	-2.68449	5.74709	14.7651	0.000121769	0.00366107	7.93035	12.5528	1.69325	1.96491	4.11247	4.30376	1.45258	0.14593	calpain 6 [Source:RGD Symbol;Acc:70960]	X	115049154	115073890	protein_coding
Known_gene	Capn7	XM_008770997.1	-8.26429	1.82859	3.9911	0.0457411	0.225386	0.412857	0	0	0	0	0	0	0	calpain 7 [Source:RGD Symbol;Acc:1304855]	16	7435634	7471807	protein_coding
Known_gene	Capns1	NM_017118.1	0.590016	4.59302	2.73334	0.0982733	0.353298	4.15012	3.78914	0.801305	0.895969	16.3592	8.82058	5.6294	6.01103	calpain, small subunit 1 [Source:RGD Symbol;Acc:2270]	1	91058529	91063928	protein_coding
Known_gene	Capns2	NM_001109380.1	-1.15169	0.37898	3.26812	0.0706387	0.291743	0.65728	0.22308	0.165086	0.115267	0.42678	0.400805	0.210064	0.287554	NA	NA	NA	NA	NA
Known_gene	Caprin1	NM_001012185.2	0.796282	7.12858	1.86949	0.171533	0.487241	9.54703	7.54422	0.144728	2.07711	30.2419	19.509	8.11053	17.7359	cell cycle associated protein 1 [Source:RGD Symbol;Acc:1305707]	3	93702487	93789617	protein_coding
Known_gene	Caprin2	XM_008763471.1	0.0948458	3.0942	0.0559631	0.812994	0.959876	0.756174	0.400788	0.137705	0.121135	1.18389	1.27392	0.466715	0.778766	caprin family member 2 [Source:NCBI gene;Acc:686779]	4	183305813	183374195	protein_coding
Known_gene	Capza1	NM_001109625.2	0.811742	6.30168	7.04227	0.00796079	0.0740577	5.18195	3.22267	0.7476	0.963136	18.5682	10.3284	5.1732	9.38267	capping actin protein of muscle Z-line subunit alpha 1 [Source:RGD Symbol;Acc:1587438]	2	207305752	207350812	protein_coding
Known_gene	Capza2	NM_001009180.2	0.707529	5.83757	3.32817	0.0681026	0.285381	5.0387	4.14624	0.545873	1.29864	19.104	9.89301	4.57984	11.197	capping actin protein of muscle Z-line subunit alpha 2 [Source:RGD Symbol;Acc:1549770]	4	44936290	44972267	protein_coding
Known_gene	Capzb	XM_006239175.2	10.8662	1.97531	3.23849	0.071927	0.294843	0	0	0	0	0	0.696967	3.29044	0	capping actin protein of muscle Z-line subunit beta [Source:RGD Symbol;Acc:1359099]	5	157642751	157742478	protein_coding
Known_gene	Car11	NM_175708.3	-1.36827	1.67534	0.452218	0.501283	0.818459	0	1.79401	0.704485	0	0.637208	0	0.810693	0.910296	carbonic anhydrase 11 [Source:RGD Symbol;Acc:735155]	1	101682172	101687293	protein_coding
Known_gene	Car12	XM_006243311.2	-10.335	2.91614	6.08287	0.0136499	0.106266	0.685861	0.930288	0	0	0	0	0	0	carbonic anhydrase 12 [Source:RGD Symbol;Acc:1306612]	8	72405748	72460240	protein_coding
Known_gene	Car13	NM_001134993.1	-0.283999	1.29922	0.219591	0.639352	0.894811	0.497527	0.117557	0.026182	0.048317	0.615068	0.391659	0.164839	0.127268	carbonic anhydrase 13 [Source:RGD Symbol;Acc:1560453]	2	88282961	88314254	protein_coding
Known_gene	Car2	NM_019291.1	0.920594	5.77758	0.727378	0.393734	0.74009	1.04748	3.7312	1.5348	1.16336	29.1478	13.0907	0	12.0978	carbonic anhydrase 2 [Source:RGD Symbol;Acc:2240]	2	88097720	88113029	protein_coding
Known_gene	Car3	XM_006232116.1	-3.51529	5.87081	16.0851	6.0559e-05	0.00212094	4.67925	3.52733	18.3387	2.21395	8.42521	1.22369	0.843774	2.36256	carbonic anhydrase 3 [Source:RGD Symbol;Acc:2241]	2	88126667	88135410	protein_coding
Known_gene	Car5b	XM_006256859.2	-0.913961	2.2918	2.02193	0.155042	0.458909	1.31806	0.930649	0.117589	0.189909	0.306683	1.63337	0.496059	0.469715	carbonic anhydrase 5B [Source:RGD Symbol;Acc:1549783]	X	32232142	32292072	protein_coding
Known_gene	Car6	NM_001134841.1	0.0704484	-0.35858	0.00564311	0.940119	0.992504	0.09312	0.097915	0	0.045725	0.185316	0.243533	0	0.288604	carbonic anhydrase 6 [Source:RGD Symbol;Acc:70516]	5	167226246	167244786	protein_coding
Known_gene	Car8	NM_001009662.1	-1.37866	0.986439	2.66243	0.102744	0.362048	0.260285	0.48348	0.036986	0.086488	0.51834	0.23746	0.032804	0.143403	carbonic anhydrase 8 [Source:RGD Symbol;Acc:1304709]	5	21249020	21345810	protein_coding
Known_gene	Car9	XM_008763676.1	-1.17003	1.82629	3.43132	0.0639711	0.274314	0.544493	0.147494	0.312965	0.16498	0.621601	0.562389	0.237811	0.288486	carbonic anhydrase 9 [Source:RGD Symbol;Acc:1306426]	5	59008933	59015528	protein_coding
Known_gene	Card10	XM_006241987.2	9.9939	2.28275	6.74166	0.00941867	0.0826887	0	0	0	0	0	0	1.27136	0	caspase recruitment domain family, member 10 [Source:RGD Symbol;Acc:1304949]	7	119999472	120027026	protein_coding
Known_gene	Card14	XM_008768487.1	2.5673	3.2596	5.81506	0.0158895	0.116698	0.362593	0	0	0.072531	1.5538	2.21934	1.3553	0.428511	caspase recruitment domain family, member 14 [Source:RGD Symbol;Acc:1591135]	10	108440950	108468310	protein_coding
Known_gene	Card6	XM_008760761.1	2.89806	3.29966	1.43125	0.23156	0.572337	0	0.24281	0	0	1.46177	1.05668	0.338433	1.01484	caspase recruitment domain family, member 6 [Source:RGD Symbol;Acc:1305805]	2	54810110	54824033	protein_coding
Known_gene	Card9	NM_022303.1	-0.391242	2.88682	0.234172	0.628447	0.891113	2.48171	0.729372	0.304481	0	1.97211	1.49624	0.509445	1.32309	caspase recruitment domain family, member 9 [Source:RGD Symbol;Acc:708370]	3	3798347	3806713	protein_coding
Known_gene	Carf	XM_006244969.1	10.1864	1.75788	8.94585	0.00278101	0.0369042	0	0	0	0	0.681728	0.925632	0	0.420573	calcium responsive transcription factor [Source:RGD Symbol;Acc:1306822]	9	66888393	66926377	protein_coding
Known_gene	Carhsp1	XM_006245750.2	-2.93799	0.946067	5.82224	0.0158248	0.1164	0.051302	0.02644	0	0.339878	0.13102	0.080766	0.015371	0.061856	calcium regulated heat stable protein 1 [Source:RGD Symbol;Acc:708415]	10	7041510	7055101	protein_coding
Known_gene	Carkd	NM_001108402.1	-2.71575	0.705564	6.88562	0.00868919	0.0785001	0.039713	0.516339	0.215787	0.357929	0.368392	0.218567	0.030653	0.106013	NA	NA	NA	NA	NA
Known_gene	Carm1	NM_001034088.2	0.914441	3.93524	4.14908	0.0416572	0.21265	0.534812	0.989375	0.136985	0.11381	3.41285	3.06161	0.94291	1.29474	coactivator-associated arginine methyltransferase 1 [Source:RGD Symbol;Acc:1305879]	8	22577715	22622560	protein_coding
Known_gene	Carns1	XM_003749031.3	-1.4482	3.08682	8.28088	0.00400646	0.0466891	1.13982	0.499875	0.168762	0.155463	0.551271	0.52869	0.336868	0.219485	carnosine synthase 1 [Source:RGD Symbol;Acc:1308234]	1	219414915	219422268	protein_coding
Known_gene	Cars	XM_006230713.2	0.521256	1.58417	0.436108	0.509007	0.822438	0.097675	0.119899	0.131975	0.01394	0.814185	0.642617	0.071513	0.37002	cysteinyl-tRNA synthetase [Source:RGD Symbol;Acc:1310747]	1	216759366	216801656	protein_coding
Known_gene	Cars2	XM_006253460.2	-1.27152	0.743799	1.14882	0.283796	0.634768	0.472449	0.397225	0	0.082281	0.292427	0	0.246579	0.186587	cysteinyl-tRNA synthetase 2, mitochondrial [Source:RGD Symbol;Acc:1311612]	16	83288664	83325699	protein_coding
Known_gene	Casc1	XM_008763378.1	-0.628245	2.09778	1.62653	0.202184	0.533668	0.675678	0.306952	0.146651	0.119629	0.592494	0.486544	0.401501	0.433446	cancer susceptibility 1 [Source:RGD Symbol;Acc:1311213]	4	179440953	179477070	protein_coding
Known_gene	Casc3	NM_147144.1	0.279736	4.5821	0.851325	0.356178	0.707726	2.9582	1.78778	0.597413	0.456777	6.2953	5.32385	2.80585	2.78707	cancer susceptibility 3 [Source:RGD Symbol;Acc:628766]	10	86724427	86745927	protein_coding
Known_gene	Casc4	NM_001271283.1	-0.309563	4.10832	0.380847	0.53715	0.838809	1.53314	1.21242	0.126641	0.370764	2.61173	1.31451	1.46335	0.669956	cancer susceptibility 4 [Source:RGD Symbol;Acc:1305985]	3	113818872	113887495	protein_coding
Known_gene	Casc5	XM_008762099.1	9.29195	1.3741	6.88373	0.00869841	0.0785254	0	0	0	0	0	0.475182	0	0.17614	NA	NA	NA	NA	NA
Known_gene	Caskin1	XM_006245895.2	-1.36221	2.51252	2.61852	0.105623	0.368159	0.068641	0.281997	0.16914	0.06076	0.036733	0.321142	0.194799	0.118937	CASK interacting protein 1 [Source:RGD Symbol;Acc:620191]	10	13854339	13874254	protein_coding
Known_gene	Caskin2	NM_001107065.1	2.30868	4.91806	9.67849	0.00186438	0.0279786	0.185009	1.08372	0.043167	0.023209	2.87513	6.59924	2.76365	1.84827	cask-interacting protein 2 [Source:RGD Symbol;Acc:1309738]	10	104344099	104358253	protein_coding
Known_gene	Casp1	NM_012762.2	1.66791	1.64314	1.53224	0.215776	0.551623	0	0.524181	0	0	2.73388	0.69888	0.001235	0.869259	caspase 1 [Source:RGD Symbol;Acc:2274]	8	2604962	2614631	protein_coding
Known_gene	Casp12	XM_008765891.1	2.67506	2.70828	20.5784	5.72368e-06	0.000320939	0.180673	0.120586	0.042172	0.012837	1.72866	1.52625	1.43379	0.590189	caspase 12 [Source:RGD Symbol;Acc:621758]	8	2659865	2686160	protein_coding
Known_gene	Casp2	NM_022522.2	-0.66853	3.89652	0.280009	0.596695	0.874607	1.5739	0.492177	0.067858	0.460889	2.60778	2.61328	0	0	caspase 2 [Source:RGD Symbol;Acc:69274]	4	71652354	71670239	protein_coding
Known_gene	Casp3	XM_006253130.2	1.07865	4.40632	1.33901	0.247209	0.591952	1.86713	1.15179	0.415641	0.457019	8.65068	5.52654	3.52353	3.84001	caspase 3 [Source:RGD Symbol;Acc:2275]	16	48845012	48863204	protein_coding
Known_gene	Casp4	NM_053736.2	-0.210232	2.89725	0.174977	0.675726	0.911648	1.3745	1.80341	0.647161	0.310993	3.60781	1.45283	1.02904	3.2875	caspase 4 [Source:RGD Symbol;Acc:621757]	8	2635851	2651652	protein_coding
Known_gene	Casp6	NM_031775.3	9.73533	1.42523	16.8857	3.96995e-05	0.0015231	0	0	0	0	1.46976	1.48744	0.603733	0.931883	caspase 6 [Source:RGD Symbol;Acc:70967]	2	230186198	230198555	protein_coding
Known_gene	Casp7	XM_008760546.1	1.06834	2.58157	1.14131	0.285376	0.636908	0.576003	0.59013	0	0	1.05621	1.45399	0.836062	0.796527	caspase 7 [Source:RGD Symbol;Acc:620944]	1	277190964	277242774	protein_coding
Known_gene	Casp8	NM_022277.1	1.2665	2.7993	2.77042	0.0960209	0.348581	1.16171	0.292181	0	0.044544	1.54501	2.18221	1.29655	0.989407	caspase 8 [Source:RGD Symbol;Acc:620945]	9	65614142	65662106	protein_coding
Known_gene	Casp8ap2	XM_008763620.1	-0.948629	3.88808	0.328035	0.566818	0.857365	0	0.686408	0.201594	0.298755	0.642105	0	0	1.40063	caspase 8 associated protein 2 [Source:RGD Symbol;Acc:1305771]	5	47853818	47891668	protein_coding
Known_gene	Casp9	NM_031632.1	0.69609	3.41041	3.168	0.0750941	0.301612	1.23719	0.617114	0.120993	0.195721	3.47014	2.3946	1.20312	1.32702	caspase 9 [Source:RGD Symbol;Acc:61867]	5	160355833	160373778	protein_coding
Known_gene	Casq1	NM_001159594.1	-1.34836	0.771068	3.77285	0.0520907	0.242771	0.170281	0.185752	0.084195	0.208605	0.273154	0.324262	0.120675	0.186321	calsequestrin 1 [Source:RGD Symbol;Acc:1586677]	13	90592681	90602365	protein_coding
Known_gene	Casq2	NM_017131.2	1.98526	1.97912	3.57088	0.0588011	0.259949	0.141818	0	0	0.066734	1.28639	0.933743	0.270841	0.181005	calsequestrin 2 [Source:RGD Symbol;Acc:2276]	2	204512302	204568656	protein_coding
Known_gene	Casr	NM_016996.1	-3.07692	2.04377	3.72099	0.0537326	0.247161	0.78913	1.36343	0	0.029509	0.113147	0.073563	0.197636	0.01265	calcium-sensing receptor [Source:RGD Symbol;Acc:2277]	11	67188630	67258771	protein_coding
Known_gene	Cass4	XM_006235679.2	2.02419	3.57596	12.8283	0.000341417	0.00811855	0.392154	0.190959	0.022233	0.039937	2.11153	1.59275	0.369931	1.67297	Cas scaffold protein family member 4 [Source:RGD Symbol;Acc:1310643]	3	170399302	170438993	protein_coding
Known_gene	Cast	NM_001033715.1	0.613655	5.90618	3.87652	0.0489658	0.234223	2.85719	2.09719	0.567033	0.748394	9.16413	8.53206	3.86688	3.61576	calpastatin [Source:RGD Symbol;Acc:2278]	2	1452116	1561464	protein_coding
Known_gene	Casz1	XM_008764318.1	-2.35839	-0.642687	0.785271	0.375534	0.724912	0.033732	0	0.02617	0	0.041237	0	0	0.005485	castor zinc finger 1 [Source:RGD Symbol;Acc:1563533]	5	165724027	165774616	protein_coding
Known_gene	Cat	NM_012520.2	0.533834	5.78153	2.29865	0.129487	0.413537	3.76635	2.19191	1.71615	0.715922	12.4628	9.68985	4.46407	7.82508	catalase [Source:RGD Symbol;Acc:2279]	3	93379874	93412058	protein_coding
Known_gene	Catsperd	XM_006244339.2	0.0365459	0.440384	0.00486178	0.944411	0.993238	0.153975	0.075202	0.028088	0.009483	0.114353	0.205821	0.096782	0.182222	cation channel sperm associated auxiliary subunit delta [Source:RGD Symbol;Acc:1594167]	9	10390308	10427746	protein_coding
Known_gene	Catsperg1	rna2333	-1.61797	2.06079	0.697892	0.403493	0.74771	0.174256	0	0.466307	0	0.111855	0.825658	0.016381	0.090629	NA	NA	NA	NA	NA
Known_gene	Cav1	NM_031556.3	3.23815	6.61297	14.7558	0.00012237	0.00367161	2.50032	1.11368	0.601385	0	28.5758	23.8511	16.5662	15.3847	caveolin 1 [Source:RGD Symbol;Acc:2280]	4	44597123	44630200	protein_coding
Known_gene	Cav2	NM_131914.2	0.51494	4.1954	1.13155	0.287444	0.63823	1.09803	1.22665	0.521111	0.263518	4.38635	3.62635	2.74687	1.27237	caveolin 2 [Source:RGD Symbol;Acc:620348]	4	44573264	44580638	protein_coding
Known_gene	Cbfa2t2	XM_008762313.1	-3.21305	3.78609	3.06571	0.0799602	0.313211	0.10681	0.889651	0.495274	0.571971	0.624552	0.523521	0	0	CBFA2/RUNX1 translocation partner 2 [Source:RGD Symbol;Acc:1309088]	3	149935731	150038257	protein_coding
Known_gene	Cbfa2t3	XM_006255772.2	11.2563	2.67223	14.7065	0.000125613	0.00375504	0	0	0	0	0	1.88498	1.09883	0	CBFA2/RUNX1 translocation partner 3 [Source:RGD Symbol;Acc:1310547]	19	55441572	55510460	protein_coding
Known_gene	Cbfb	XM_006255502.2	0.599017	4.21309	0.532269	0.465654	0.793307	1.26195	0.963138	0	0.672711	4.28293	2.20389	1.76303	3.21365	core-binding factor subunit beta [Source:RGD Symbol;Acc:620493]	19	37127508	37171069	protein_coding
Known_gene	Cbl	XM_006242965.2	11.6944	3.84597	10.1929	0.00140981	0.0229165	0	0	0	0	2.34969	1.12572	0	0	Cbl proto-oncogene [Source:RGD Symbol;Acc:1561386]	8	48489036	48564722	protein_coding
Known_gene	Cblb	XM_006248259.2	3.2593	3.35418	8.11995	0.00437808	0.0495822	0.12171	0.007448	0	0.014646	0.506011	0.269289	0.657577	0.919674	Cbl proto-oncogene B [Source:RGD Symbol;Acc:620535]	11	51037393	51202820	protein_coding
Known_gene	Cbll1	XM_006239986.2	2.08135	2.32562	4.76767	0.0289991	0.170222	0.155212	0.017087	0	0.036735	0.186984	0.646199	0.083537	1.03167	Cbl proto-oncogene like 1 [Source:RGD Symbol;Acc:1310703]	6	50772829	50786967	protein_coding
Known_gene	Cbr1	NM_019170.2	7.31202	-0.600728	3.27483	0.0703502	0.291244	0	0	0	0	0	0	0	1.02927	carbonyl reductase 1 [Source:RGD Symbol;Acc:2286]	11	33812989	33815418	protein_coding
Known_gene	Cbr3	NM_001107110.1	1.39463	2.53402	7.85803	0.00505954	0.0543322	0.815017	0.301007	0.264762	0.040331	3.86725	2.4555	1.45315	1.7413	carbonyl reductase 3 [Source:RGD Symbol;Acc:1309728]	11	33909439	33917674	protein_coding
Known_gene	Cbr4	NM_182672.2	0.440934	1.54815	0.433844	0.510109	0.823005	0.73587	0.632319	0	0.124831	1.3741	0.661462	0.601091	1.51032	carbonyl reductase 4 [Source:RGD Symbol;Acc:727826]	16	31956753	31972507	protein_coding
Known_gene	Cbwd1	NM_133535.2	1.54861	0.201971	0.187606	0.664917	0.907167	0	0.345352	0	0	0	0.921967	0	1.02575	COBW domain containing 1 [Source:RGD Symbol;Acc:708495]	1	242819390	242861767	protein_coding
Known_gene	Cbx1	XM_006247233.2	1.52466	2.26784	1.06401	0.302301	0.652163	0.001781	0.422634	0	0.045876	1.97674	1.42348	0.000492	0.635726	chromobox 1 [Source:RGD Symbol;Acc:1310714]	10	84669914	84675741	protein_coding
Known_gene	Cbx2	NM_001107071.1	-0.1053	2.33848	0.0352655	0.85104	0.971645	0.412732	0.276979	0.151628	0.016845	0.824373	0.53257	0.292779	0.362556	chromobox 2 [Source:RGD Symbol;Acc:1588561]	10	108132105	108140935	protein_coding
Known_gene	Cbx3	XM_006236485.2	1.45516	1.25555	3.17609	0.0747233	0.301082	0.298119	0.136172	0	0.030882	0.604362	0.293094	0.239794	1.2577	chromobox 3 [Source:RGD Symbol;Acc:1549705]	4	81244469	81257897	protein_coding
Known_gene	Cbx4	XM_008768485.1	0.014141	3.01101	0.00118007	0.972596	0.999896	1.38997	0.962466	0.234976	0.246596	2.39617	2.12761	1.47177	0.838792	chromobox 4 [Source:RGD Symbol;Acc:1587243]	10	108190995	108196217	protein_coding
Known_gene	Cbx5	XM_006242391.2	-4.26868	0.674095	14.195	0.000164805	0.0046752	0.414921	0.691769	0.073019	0.495648	0.09749	0.022971	0.052904	0.049812	chromobox 5 [Source:RGD Symbol;Acc:1306619]	7	144819420	144837583	protein_coding
Known_gene	Cbx6	XM_006241994.2	0.829462	5.43351	3.69686	0.0545151	0.248961	2.19545	1.06136	0.117498	0.273937	4.76888	4.641	2.58549	1.66729	chromobox 6 [Source:RGD Symbol;Acc:1307314]	7	121050302	121058029	protein_coding
Known_gene	Cbx7	XM_006242020.2	-4.15447	2.3267	4.49213	0.0340512	0.187256	0.290236	0.725425	0.317288	0.302943	0	0.358867	0	0	chromobox 7 [Source:RGD Symbol;Acc:735027]	7	121136058	121153383	protein_coding
Known_gene	Cbx8	NM_001034078.1	-0.0715326	2.54355	0.0252015	0.873866	0.978045	1.10584	1.05137	0.228895	0.340694	2.60799	1.95526	0.648782	1.79458	chromobox 8 [Source:RGD Symbol;Acc:1565375]	10	108148073	108150511	protein_coding
Known_gene	Cby1	XM_006241967.2	0.0948183	2.52849	0.0399529	0.841573	0.968176	1.13658	1.28893	0.136933	0.268043	3.10114	1.93505	1.37495	0.950538	chibby family member 1, beta catenin antagonist [Source:RGD Symbol;Acc:708481]	7	120891940	120897687	protein_coding
Known_gene	Cc2d1a	XM_006255234.2	0.879021	4.02513	1.18736	0.275862	0.625876	0.199568	0.993954	0.295864	0.021495	3.12834	4.20154	1.0358	0.138553	coiled-coil and C2 domain containing 1A [Source:RGD Symbol;Acc:1306108]	19	25246913	25261946	protein_coding
Known_gene	Cc2d1b	NM_001270984.1	-0.443983	3.39997	0.236481	0.626759	0.890387	0.219084	0.826598	0.448219	0.303594	0.951993	2.73166	0.383006	0.824957	coiled-coil and C2 domain containing 1B [Source:RGD Symbol;Acc:1306630]	5	128215711	128229737	protein_coding
Known_gene	Cc2d2a	XM_008770237.1	-0.890505	4.0099	0.805957	0.369318	0.719766	1.48291	1.09219	0.412009	0.382242	1.81517	1.35857	1.35359	0.151019	coiled-coil and C2 domain containing 2A [Source:RGD Symbol;Acc:1561042]	14	71895246	71973419	protein_coding
Known_gene	Ccar1	XM_006256463.1	8.2563	0.721831	13.2155	0.000277642	0.00696606	0	0	0	0	0.08236	0.342567	0	0.17081	cell division cycle and apoptosis regulator 1 [Source:RGD Symbol;Acc:1560358]	20	32373443	32416044	protein_coding
Known_gene	Ccar2	NM_001170472.1	-0.363458	4.46324	0.0718952	0.788597	0.953419	3.51788	0.063925	0.102204	0	5.84765	0.116465	0.071903	0.120346	cell cycle and apoptosis regulator 2 [Source:RGD Symbol;Acc:1309922]	15	51818897	51834030	protein_coding
Known_gene	Ccbl1	NM_001013164.3	0.483779	0.0252428	0.0865317	0.768634	0.947227	0.296986	0.222656	0	0	1.10535	0.314291	0	0.177872	NA	NA	NA	NA	NA
Known_gene	Ccbl2	NM_001015037.1	-2.82113	0.716014	15.3733	8.82265e-05	0.00284931	0.758417	0.724259	0.072798	0.224371	0.308254	0.244563	0	0.132442	NA	NA	NA	NA	NA
Known_gene	Ccdc101	XM_006230232.2	-1.53829	0.0980685	0.357739	0.549764	0.846567	0.668511	0.374978	0	0	0.847572	0	0	0	NA	NA	NA	NA	NA
Known_gene	Ccdc102a	XM_006255116.2	2.91734	3.75141	4.40103	0.0359172	0.193327	1.19287	0	0	0	1.92827	6.30206	3.10316	1.0249	coiled-coil domain containing 102A [Source:RGD Symbol;Acc:1308684]	19	10519493	10535162	protein_coding
Known_gene	Ccdc104	XM_006251598.2	2.58613	0.0644969	5.43528	0.019734	0.134154	0.049304	0.035827	0	0	0.701301	0.634304	0.01447	0.160517	NA	NA	NA	NA	NA
Known_gene	Ccdc106	XM_008759011.1	0.15472	2.25931	0.1377	0.710578	0.925716	0.311369	0.209019	0.073366	0.041322	0.639166	0.556615	0.24421	0.324475	coiled-coil domain containing 106 [Source:RGD Symbol;Acc:1566222]	1	72331491	72335855	protein_coding
Known_gene	Ccdc107	XM_006238135.2	-1.19569	-0.529194	0.936044	0.333297	0.684112	0.280377	0.214002	0	0.001093	0.334097	0.169267	0	0.009204	coiled-coil domain containing 107 [Source:RGD Symbol;Acc:1560252]	5	58995249	58997953	protein_coding
Known_gene	Ccdc109b	XM_006233280.2	2.3388	2.38864	9.57159	0.00197612	0.0290353	0.368907	0.094592	0	0	1.62273	1.09387	0.583175	0.832895	NA	NA	NA	NA	NA
Known_gene	Ccdc11	XM_344700.8	-0.495008	0.125347	0.81855	0.365604	0.715971	0.121153	0.08952	0.022572	0.038614	0.151252	0.129458	0.132255	0.081596	NA	NA	NA	NA	NA
Known_gene	Ccdc111	XM_006253167.2	0.440102	2.48592	0.170673	0.679515	0.912821	0.196336	0	0.095518	0.116786	0.028935	0.730596	0.420219	0.555941	NA	NA	NA	NA	NA
Known_gene	Ccdc112	NM_001109124.1	0.745241	1.90338	1.01607	0.313454	0.663501	0.639625	0.377274	0	0.014231	0.974975	1.141	0.550708	0.461092	coiled-coil domain containing 112 [Source:RGD Symbol;Acc:1561942]	18	40220855	40254845	protein_coding
Known_gene	Ccdc114	XM_008759387.1	0.579358	0.109796	0.886685	0.346377	0.698018	0.063672	0.020887	0.022291	0.000868	0.161845	0.14872	0.064467	0.056103	coiled-coil domain containing 114 [Source:RGD Symbol;Acc:1308141]	1	101906903	101932998	protein_coding
Known_gene	Ccdc115	NM_001108793.1	-0.00553726	2.89203	0.000162238	0.989837	1	2.06846	1.54831	0.192605	0.491943	4.55624	2.59996	1.29985	2.19075	coiled-coil domain containing 115 [Source:RGD Symbol;Acc:1304653]	9	37775311	37779967	protein_coding
Known_gene	Ccdc117	NM_001017502.1	-0.474114	3.6501	1.45653	0.227482	0.566311	1.87533	1.13399	0.384696	0.494481	2.99912	2.50344	0.792774	1.37057	coiled-coil domain containing 117 [Source:RGD Symbol;Acc:1561762]	14	85763397	85772762	protein_coding
Known_gene	Ccdc12	NM_001108783.1	0.566651	3.36161	0.721671	0.395596	0.741466	3.77352	2.65438	0	0.517599	7.95156	5.96315	3.67214	3.45074	coiled-coil domain containing 12 [Source:RGD Symbol;Acc:1306081]	8	118926478	118977051	protein_coding
Known_gene	Ccdc120	NM_001191729.1	0.166642	1.73861	0.0728156	0.787281	0.952855	0.629557	0.342051	0	0.083677	0.777313	1.05902	0.338181	0.367994	coiled-coil domain containing 120 [Source:RGD Symbol;Acc:1561596]	X	15598652	15617665	protein_coding
Known_gene	Ccdc122	XM_008770913.1	2.47808	-0.278807	7.59037	0.00586809	0.0599123	0	0.010846	0	0	0.0645	0.049168	0.023041	0.037869	coiled-coil domain containing 122 [Source:RGD Symbol;Acc:2321506]	15	59216705	59279967	protein_coding
Known_gene	Ccdc124	NM_001106071.1	0.976196	3.58683	0.30574	0.580306	0.865046	2.41914	1.6991	0	0	6.59928	0	2.58984	3.77808	coiled-coil domain containing 124 [Source:RGD Symbol;Acc:1310931]	16	20317446	20323265	protein_coding
Known_gene	Ccdc126	NM_001109232.2	0.321433	2.18797	0.533582	0.465105	0.792732	0.382602	0.428217	0.101691	0.0929	0.911706	0.877091	0.599689	0.685041	coiled-coil domain containing 126 [Source:RGD Symbol;Acc:1561171]	4	78981987	79003053	protein_coding
Known_gene	Ccdc127	NM_198766.1	1.02796	3.15402	0.558689	0.454789	0.78431	2.28344	1.93111	0	0	5.88847	4.42425	2.40479	2.38446	coiled-coil domain containing 127 [Source:RGD Symbol;Acc:735106]	1	31539215	31545559	protein_coding
Known_gene	Ccdc130	NM_001037644.1	8.81626	2.05486	10.8793	0.000972457	0.0173193	0	0	0	0	3.45773	0	0	0	coiled-coil domain containing 130 [Source:RGD Symbol;Acc:1307598]	19	25367543	25378974	protein_coding
Known_gene	Ccdc132	XM_008762704.1	9.44032	0.619458	8.73204	0.00312667	0.0395979	0	0	0	0	1.92748	0.190625	0.077171	0	NA	NA	NA	NA	NA
Known_gene	Ccdc134	NM_001024355.1	0.874588	1.99979	0.294703	0.587223	0.868544	1.31833	0.261645	0	0	1.75312	2.24313	0	1.04142	coiled-coil domain containing 134 [Source:RGD Symbol;Acc:1559657]	7	123364312	123376221	protein_coding
Known_gene	Ccdc136	XM_006236242.2	-1.18902	2.97041	0.940637	0.332114	0.682544	1.15155	0.0073	0.449175	0.269135	0.912966	0.89088	0.506755	0.239673	coiled-coil domain containing 136 [Source:RGD Symbol;Acc:1564459]	4	56674832	56704549	protein_coding
Known_gene	Ccdc137	XM_008768483.1	0.742192	0.869132	0.318324	0.572616	0.860159	0.704201	0.048656	0	0	0.412702	0.723715	0.408808	0.260147	coiled-coil domain containing 137 [Source:RGD Symbol;Acc:1591129]	10	109630099	109636480	protein_coding
Known_gene	Ccdc138	XM_006256400.1	-1.75633	0.83987	1.62739	0.202064	0.533643	0	0.077042	0.134404	0	0.051474	0.225136	0	0.024253	coiled-coil domain containing 138 [Source:RGD Symbol;Acc:1566050]	20	28078500	28157071	protein_coding
Known_gene	Ccdc14	XM_006248441.2	-0.612211	3.11002	0.446546	0.50398	0.819587	0.529036	0.350584	0.148294	0.114621	0.619405	0.655723	0.304618	0.371928	coiled-coil domain containing 14 [Source:RGD Symbol;Acc:1562189]	11	69281554	69316848	protein_coding
Known_gene	Ccdc141	XM_003749494.3	1.77265	3.5195	11.861	0.000573226	0.0117702	0.18477	0.103346	0.08703	0.023862	0.853238	1.22675	0.768954	0.663162	coiled-coil domain containing 141 [Source:RGD Symbol;Acc:1593250]	3	63863951	64024205	protein_coding
Known_gene	Ccdc146	NM_001025044.1	-0.401555	-0.151413	0.4159	0.51899	0.827717	0.073188	0.073091	0.016277	0.010493	0.12462	0.142386	0.05093	0.021567	coiled-coil domain containing 146 [Source:MGI Symbol;Acc:MGI:1922422]	4	10295122	10421415	protein_coding
Known_gene	Ccdc149	XM_006251034.2	-0.601872	3.87283	2.36333	0.124216	0.403271	1.2674	1.34874	0.494707	0.389059	2.19663	2.30698	1.17489	0.746799	coiled-coil domain containing 149 [Source:RGD Symbol;Acc:1582968]	14	60857989	60952088	protein_coding
Known_gene	Ccdc15	XM_006242814.2	-0.100501	2.85386	0.0323536	0.857254	0.973452	0.586176	0.363655	0.112631	0.045011	0.98229	0.69049	0.364465	0.362477	coiled-coil domain containing 15 [Source:RGD Symbol;Acc:1305591]	8	39762035	39830306	protein_coding
Known_gene	Ccdc150	XM_008767094.1	-0.250481	0.839122	0.0907613	0.763212	0.944913	0.096046	0.084608	0.037722	0.01292	0.218948	0.144157	0.086532	0.071453	coiled-coil domain containing 150 [Source:RGD Symbol;Acc:1304775]	9	60883981	60987349	protein_coding
Known_gene	Ccdc154	XM_008767607.1	1.31258	-0.292521	0.890208	0.345421	0.697112	0.146004	0	0	0	0.17685	0.410654	0	0.063977	coiled-coil domain containing 154 [Source:RGD Symbol;Acc:1559998]	10	14519164	14528277	protein_coding
Known_gene	Ccdc155	XM_006229199.2	1.50672	1.04041	3.37009	0.06639	0.281815	0.193705	0.104205	0	0.038749	0.767321	0.589085	0.111029	0.799329	coiled-coil domain containing 155 [Source:RGD Symbol;Acc:1561972]	1	101180657	101198801	protein_coding
Known_gene	Ccdc157	XM_001062582.4	-0.0981645	2.31365	0.0344814	0.852686	0.972487	0.774278	0.314961	0.059164	0.031881	0.644837	0.828163	0.354135	0.35599	coiled-coil domain containing 157 [Source:RGD Symbol;Acc:1584653]	14	84376591	84393421	protein_coding
Known_gene	Ccdc159	XM_006242685.2	5.32584	-0.368202	1.73424	0.18787	0.513009	0	0	0	0	0.241881	0	0	0	coiled-coil domain containing 159 [Source:RGD Symbol;Acc:1308031]	8	22937916	22946358	protein_coding
Known_gene	Ccdc163	NM_001025656.1	-0.767394	1.94519	1.46696	0.225825	0.564013	1.04345	0.745457	0.445721	0.062391	0.457744	1.39109	0.645377	0.697255	coiled-coil domain containing 163 [Source:RGD Symbol;Acc:1564486]	5	135562034	135568062	protein_coding
Known_gene	Ccdc167	NM_001109548.1	-0.687401	-0.190848	0.523587	0.469316	0.796701	0.278399	0.172538	0	0.052383	0.721405	0.23895	0	0	coiled-coil domain containing 167 [Source:RGD Symbol;Acc:1588733]	20	8369331	8384088	protein_coding
Known_gene	Ccdc17	XM_006238705.2	-0.484099	-1.05935	0.0318813	0.858288	0.973952	0.157051	0	0	0	0	0.043161	0	0.097425	coiled-coil domain containing 17 [Source:RGD Symbol;Acc:1598211]	5	135442031	135445791	protein_coding
Known_gene	Ccdc170	XM_214760.8	0.373933	1.62954	0.397087	0.528598	0.833675	0.310024	0.109826	0.023512	0.049112	0.464037	0.53896	0.106863	0.401912	coiled-coil domain containing 170 [Source:RGD Symbol;Acc:1310945]	1	41034308	41126043	protein_coding
Known_gene	Ccdc174	XM_006236907.2	-0.484157	2.09522	0.114363	0.735231	0.934217	0.068564	0.20245	0.53273	0.48895	1.99228	1.01998	1.45355	0	coiled-coil domain containing 174 [Source:RGD Symbol;Acc:1305225]	4	123760743	123787528	protein_coding
Known_gene	Ccdc175	XM_008764718.1	-0.751261	1.31242	2.52491	0.112061	0.380423	0.247166	0.227267	0.031827	0.073151	0.399478	0.212258	0.093661	0.207935	coiled-coil domain containing 175 [Source:RGD Symbol;Acc:1560894]	6	94849989	94932806	protein_coding
Known_gene	Ccdc176	XM_008764829.1	-1.8852	0.957864	4.71123	0.0299662	0.17375	0.213521	0.145724	0.180751	0.022469	0.094902	0.172758	0.0994	0.063928	NA	NA	NA	NA	NA
Known_gene	Ccdc177	XM_006240297.2	-0.624124	0.379506	0.517926	0.471728	0.798602	0.09427	0.009407	0.044512	0	0.053953	0.065863	0.062577	0.044178	coiled-coil domain containing 177 [Source:RGD Symbol;Acc:1561115]	6	104406897	104409005	protein_coding
Known_gene	Ccdc18	XM_008769957.1	-1.20669	1.60733	4.08783	0.0431932	0.217649	0.362083	0.227254	0.026675	0.044431	0.263643	0.197258	0.104019	0.07146	coiled-coil domain containing 18 [Source:RGD Symbol;Acc:1564165]	14	2509363	2610929	protein_coding
Known_gene	Ccdc181	NM_001014131.1	0.0617714	0.666389	0.005943	0.938551	0.992011	0.210991	0.264838	0	0.071737	0.359244	0.281513	0.478476	0.105949	coiled-coil domain containing 181 [Source:RGD Symbol;Acc:1309708]	13	82574966	82588640	protein_coding
Known_gene	Ccdc186	XM_008760579.1	-0.232951	2.01873	0.249712	0.617278	0.885501	0.131158	0.079199	0.022371	0.013695	0.119764	0.176106	0.076206	0.107333	coiled-coil domain containing 186 [Source:RGD Symbol;Acc:1307158]	1	277606995	277629196	protein_coding
Known_gene	Ccdc19	XM_006250296.2	1.454	1.17794	3.12702	0.0770043	0.30655	0.308243	0.082347	0.052578	0	0.492598	1.14677	0.653903	0.197047	NA	NA	NA	NA	NA
Known_gene	Ccdc22	NM_001135837.1	0.479004	4.09309	1.65075	0.198857	0.52897	1.86666	1.25274	0.236755	0.262858	4.98945	3.40677	1.5387	2.05904	coiled-coil domain containing 22 [Source:RGD Symbol;Acc:1560910]	X	15742978	15754925	protein_coding
Known_gene	Ccdc23	NM_001038992.1	0.726239	2.64396	2.46761	0.116215	0.387932	1.29571	1.38721	0.291333	0.472034	6.62595	4.19635	2.16364	2.82775	NA	NA	NA	NA	NA
Known_gene	Ccdc24	XM_008764054.1	0.0187507	0.410568	0.000328894	0.985531	1	0.130716	0.057284	0.010315	0	0.104026	0.18498	0.098643	0	coiled-coil domain containing 24 [Source:RGD Symbol;Acc:1562911]	5	136703674	136706998	protein_coding
Known_gene	Ccdc25	NM_001108382.1	1.14437	3.08098	3.0344	0.0815168	0.316838	0.850836	0.548498	0	0.138106	3.84009	2.02814	0.962279	0.990516	coiled-coil domain containing 25 [Source:RGD Symbol;Acc:1307689]	15	42522108	42553398	protein_coding
Known_gene	Ccdc28a	XM_006227660.2	1.34042	-0.348697	0.657445	0.417464	0.757594	0	0.137103	0	0	0.192424	0.562447	0	0.130485	coiled-coil domain containing 28A [Source:RGD Symbol;Acc:1310326]	1	13384156	13395370	protein_coding
Known_gene	Ccdc28b	XM_008764171.1	-1.29396	1.85011	4.67784	0.0305542	0.175564	0.218169	0.414799	0.114762	0.110854	0.376081	0.279697	0.218386	0.113934	coiled coil domain containing 28B [Source:RGD Symbol;Acc:1583447]	5	147823447	147828449	protein_coding
Known_gene	Ccdc3	XM_574081.6	1.13091	4.76544	6.79921	0.00911985	0.080963	0.999358	0.472415	0.241029	0.204534	2.98685	3.20118	0.875945	3.61869	coiled-coil domain containing 3 [Source:RGD Symbol;Acc:1559473]	17	76995043	77093308	protein_coding
Known_gene	Ccdc30	XM_008764108.1	1.2215	1.59865	3.78353	0.0517594	0.241916	0.253389	0.150133	0.019997	0.041117	0.795224	0.797735	0.751402	0.110227	NA	NA	NA	NA	NA
Known_gene	Ccdc32	NM_001024245.1	0.573405	4.02455	2.37843	0.123021	0.400978	1.57966	1.31583	0.313178	0.270946	6.3515	3.16724	1.3553	2.49057	coiled-coil domain containing 32 [Source:RGD Symbol;Acc:1307516]	3	110816337	110828879	protein_coding
Known_gene	Ccdc34	NM_001108587.1	0.464466	1.64986	0.675389	0.411179	0.753367	0.367781	0.181602	0.041021	0.017561	0.698843	0.515898	0.347888	0.253647	coiled-coil domain containing 34 [Source:RGD Symbol;Acc:1560583]	3	101156212	101191363	protein_coding
Known_gene	Ccdc37	XM_006236885.2	0.0309265	1.30479	0.00298823	0.956406	0.995851	0.342129	0.096713	0.059283	0.026705	0.397331	0.424978	0.265105	0.124464	NA	NA	NA	NA	NA
Known_gene	Ccdc39	NM_001107667.1	-0.668285	0.883604	0.815355	0.366542	0.717094	0.194886	0.222551	0.038382	0.008174	0.208438	0.27429	0.141151	0.026918	coiled-coil domain containing 39 [Source:RGD Symbol;Acc:1306277]	2	120278605	120316600	protein_coding
Known_gene	Ccdc40	NM_001134688.1	1.07439	-0.410894	1.43543	0.23088	0.571219	0.032489	0.013536	0	0.00586	0.064516	0.117936	0.07193	0.001156	coiled-coil domain containing 40 [Source:RGD Symbol;Acc:1592118]	10	108340240	108372862	protein_coding
Known_gene	Ccdc42b	XM_222198.7	4.02663	0.231529	26.2728	2.96435e-07	2.85792e-05	0.058112	0	0	0	0.843469	0.836653	0.375971	0.361985	NA	NA	NA	NA	NA
Known_gene	Ccdc43	NM_001100728.1	0.0867037	3.08332	0.0409987	0.83954	0.967393	0.850462	0.713143	0.134916	0.332691	2.47523	2.08858	0.589203	1.01731	coiled-coil domain containing 43 [Source:RGD Symbol;Acc:1311929]	10	90644995	90657185	protein_coding
Known_gene	Ccdc47	NM_001013974.1	0.215133	5.34283	0.584352	0.444611	0.776282	3.42516	2.2764	0.600784	0.815973	6.90036	6.09753	3.49918	3.91687	coiled-coil domain containing 47 [Source:RGD Symbol;Acc:1308813]	10	94388430	94406949	protein_coding
Known_gene	Ccdc50	XM_008768795.1	-0.4454	5.88788	0.858737	0.354092	0.706373	1.73643	1.75244	0.388052	1.23649	4.02595	2.83051	1.74533	2.68005	coiled-coil domain containing 50 [Source:RGD Symbol;Acc:727841]	11	76747865	76804510	protein_coding
Known_gene	Ccdc51	XM_006243788.2	7.41904	-0.695345	8.54168	0.00347104	0.0425366	0	0	0	0	0.054034	0.263673	0.339639	0	coiled-coil domain containing 51 [Source:RGD Symbol;Acc:1311466]	8	117812099	117830868	protein_coding
Known_gene	Ccdc53	NM_001106776.1	0.610594	2.97087	1.81247	0.178212	0.498715	1.4287	1.0975	0.314253	0.345791	3.57744	4.09288	1.71674	2.94378	NA	NA	NA	NA	NA
Known_gene	Ccdc58	NM_001105875.1	-0.24715	2.35536	0.235328	0.627601	0.890675	0.907675	1.28626	0.064012	0.332989	2.24559	1.73552	0.622242	1.09846	coiled-coil domain containing 58 [Source:RGD Symbol;Acc:1564582]	11	67598419	67618704	protein_coding
Known_gene	Ccdc59	NM_001108090.1	1.25643	2.30522	3.60072	0.0577546	0.257418	0.456961	0.622323	0.100987	0	2.82242	1.63359	0.775313	1.33125	coiled-coil domain containing 59 [Source:RGD Symbol;Acc:1311912]	7	47928060	47934929	protein_coding
Known_gene	Ccdc6	XM_001077030.3	0.571521	5.95052	2.95261	0.085739	0.325738	2.73136	1.76309	0.433446	0.67154	7.09726	7.21907	3.8414	2.70131	coiled-coil domain containing 6 [Source:RGD Symbol;Acc:1587433]	20	19732894	19825150	protein_coding
Known_gene	Ccdc61	NM_001106229.1	0.695261	2.67296	1.54169	0.214366	0.549925	0.914285	0.536246	0.150033	0.019408	1.75392	1.77373	1.18605	0.732301	coiled-coil domain containing 61 [Source:RGD Symbol;Acc:1307390]	1	79795375	79816450	protein_coding
Known_gene	Ccdc62	XM_008769265.1	-0.735577	0.759977	0.150169	0.698374	0.919725	0.080337	0.000359	0.25548	0	0.044883	0.239301	0.419552	0.004813	coiled-coil domain containing 62 [Source:RGD Symbol;Acc:1586391]	12	38057556	38093050	protein_coding
Known_gene	Ccdc64	XM_008769234.1	-0.121341	0.0437136	0.0184037	0.89209	0.981861	0.09381	0.051148	0	0.025446	0.176181	0.224267	0.03053	0	NA	NA	NA	NA	NA
Known_gene	Ccdc65	NM_001014203.1	-0.336209	-0.433771	0.195371	0.658483	0.904129	0.183628	0.029929	0	0.018269	0.085832	0.137751	0.089767	0.049123	coiled-coil domain containing 65 [Source:RGD Symbol;Acc:1595842]	7	140383397	140397179	protein_coding
Known_gene	Ccdc66	XM_008771025.1	9.80321	1.26621	12.1231	0.000497999	0.0105525	0	0	0	0	1.13271	2.19461	0	0.16429	coiled-coil domain containing 66 [Source:RGD Symbol;Acc:1560873]	16	3110239	3139177	protein_coding
Known_gene	Ccdc67	XM_008765935.1	-1.34717	-0.318817	2.53043	0.11167	0.379946	0.01702	0.106877	0.043949	0.010724	0.093837	0.078072	0.046635	0	NA	NA	NA	NA	NA
Known_gene	Ccdc69	XM_008767703.1	-2.43692	-0.012455	7.01797	0.00806956	0.0746896	0.202697	0.18674	0	0.034873	0.079197	0.081594	0	0.014231	coiled-coil domain containing 69 [Source:RGD Symbol;Acc:1562251]	10	40392460	40419054	protein_coding
Known_gene	Ccdc71	XM_006243832.1	-2.68503	1.80208	1.55692	0.212117	0.546965	1.53821	0.020218	0	0	0	0.39992	0	0	coiled-coil domain containing 71 [Source:RGD Symbol;Acc:1566341]	8	117246376	117250280	protein_coding
Known_gene	Ccdc71l	XM_003750141.3	1.4033	3.68532	10.1624	0.00143336	0.0231885	0.423859	0.154677	0.038021	0.043766	1.32653	1.20788	0.697155	0.560125	coiled-coil domain containing 71-like [Source:NCBI gene;Acc:500640]	6	51662224	51662874	protein_coding
Known_gene	Ccdc74a	XM_008768921.1	6.03444	-1.02041	2.84092	0.0918915	0.340176	0	0	0	0	0	0	0.074618	0	coiled-coil domain containing 74A [Source:RGD Symbol;Acc:1588214]	11	87549059	87553336	protein_coding
Known_gene	Ccdc77	XM_008763245.1	0.0103322	2.25119	0.000346328	0.985152	1	0.401416	0.320876	0.061885	0.082761	0.653371	0.614906	0.385908	0.398162	coiled-coil domain containing 77 [Source:RGD Symbol;Acc:1310710]	4	152860675	152883210	protein_coding
Known_gene	Ccdc8	NM_001009533.2	0.650036	5.25983	3.0457	0.080951	0.315626	3.14029	2.1303	0.394868	0.435932	8.22336	6.85718	3.39448	3.52297	coiled-coil domain containing 8 [Source:RGD Symbol;Acc:1359717]	1	78933372	78936700	protein_coding
Known_gene	Ccdc80	NM_022543.2	0.474007	9.10704	1.05509	0.304339	0.654495	28.1944	34.4462	3.1602	8.79807	113.445	80.4807	39.9239	30.7493	coiled-coil domain containing 80 [Source:RGD Symbol;Acc:69421]	11	60645086	60679555	protein_coding
Known_gene	Ccdc82	NM_001007660.1	-3.10508	1.14717	0.632819	0.426323	0.76395	0.709981	0	0	0	0	0	0	0.087081	coiled-coil domain containing 82 [Source:RGD Symbol;Acc:1359666]	8	11888591	11927919	protein_coding
Known_gene	Ccdc84	XM_008766178.1	4.45546	0.0782776	8.49393	0.00356332	0.0431613	0.053694	0	0	0	0.857948	0.579886	0.003744	1.21381	coiled-coil domain containing 84 [Source:RGD Symbol;Acc:1597440]	8	48729835	48736506	protein_coding
Known_gene	Ccdc85b	XM_006230939.2	1.32084	3.32589	11.4367	0.000720088	0.0138949	1.10413	0.704865	0.196313	0.175134	3.76066	3.91949	2.7529	2.20365	NA	NA	NA	NA	NA
Known_gene	Ccdc85c	XM_006240553.1	0.320443	1.33253	0.0178862	0.893609	0.981985	0	0	0.184886	0	0.004172	0.004459	0.780214	0	NA	NA	NA	NA	NA
Known_gene	Ccdc86	NM_001006974.2	0.0130674	3.15295	0.00113455	0.97313	1	2.05322	1.97626	0.497008	0.476968	4.51865	4.65981	1.57638	2.4853	coiled-coil domain containing 86 [Source:RGD Symbol;Acc:1359280]	1	226996237	227002139	protein_coding
Known_gene	Ccdc88a	XM_008770470.1	-1.20772	6.19496	8.94958	0.00277534	0.0369042	1.99825	2.40877	1.5085	0.515545	2.4442	2.81054	1.49873	1.4148	coiled coil domain containing 88A [Source:RGD Symbol;Acc:1306694]	14	113867209	113932263	protein_coding
Known_gene	Ccdc88b	XM_215206.9	0.440143	5.08318	0.506797	0.476529	0.802208	3.22237	0.966279	0.189179	0.083801	2.90517	3.21438	1.27777	3.31536	coiled-coil domain containing 88B [Source:RGD Symbol;Acc:1311475]	1	222102437	222118459	protein_coding
Known_gene	Ccdc88c	XM_343096.6	-1.20451	3.51103	0.179057	0.672185	0.910463	1.48894	0.049228	0	0	0.28146	0.899033	0	0	coiled-coil domain containing 88C [Source:RGD Symbol;Acc:1307429]	6	124905808	125027553	protein_coding
Known_gene	Ccdc90b	NM_001024885.1	0.363215	3.21089	0.579991	0.446316	0.776923	1.74988	1.25568	0.090881	0.458062	4.65382	2.31172	1.53109	2.50946	coiled-coil domain containing 90B [Source:RGD Symbol;Acc:1308637]	1	157403595	157417147	protein_coding
Known_gene	Ccdc91	XM_008763456.1	-1.41124	0.625945	3.98045	0.0460313	0.226218	0.065082	0.041546	0.087187	0.042205	0.060132	0.104274	0.05679	0.078978	coiled-coil domain containing 91 [Source:RGD Symbol;Acc:1359502]	4	181874861	182043593	protein_coding
Known_gene	Ccdc92	XM_006249292.2	0.25396	1.39286	0.117962	0.731255	0.932879	0.520132	0.14554	0	0.045206	0.67788	0.393867	0.241552	0.338581	coiled-coil domain containing 92 [Source:RGD Symbol;Acc:1601131]	12	37211316	37237848	protein_coding
Known_gene	Ccdc93	NM_001024997.1	2.06894	2.44964	5.11251	0.0237539	0.150987	0.436356	0.34801	0	0	0.723133	2.4748	1.15364	1.12047	coiled-coil domain containing 93 [Source:RGD Symbol;Acc:1560504]	13	37400476	37468840	protein_coding
Known_gene	Ccdc94	XM_006244336.2	1.11583	2.48058	1.6768	0.19535	0.524185	0.949808	0.09395	0.165978	0	1.47632	1.41993	1.47306	0.615856	NA	NA	NA	NA	NA
Known_gene	Ccdc97	NM_001106235.1	0.248422	4.60713	0.636306	0.425052	0.763458	2.40813	1.48757	0.340943	0.4526	4.60204	3.76457	2.31287	2.46019	coiled-coil domain containing 97 [Source:RGD Symbol;Acc:1309393]	1	82503571	82511327	protein_coding
Known_gene	Cchcr1	NM_001002822.2	0.130495	3.85615	0.091155	0.762714	0.944631	2.00207	1.13892	0.439659	0.237144	2.77476	3.44411	1.87696	1.59195	coiled-coil alpha-helical rod protein 1 [Source:RGD Symbol;Acc:1302992]	20	3730955	3740009	protein_coding
Known_gene	Ccl2	NM_031530.1	11.4931	3.67318	79.6382	4.49646e-19	6.18311e-16	0	0	0	0	11.7026	7.77575	4.46229	6.76756	C-C motif chemokine ligand 2 [Source:RGD Symbol;Acc:3645]	10	69412017	69413870	protein_coding
Known_gene	Ccl21	NM_001008513.1	9.98168	1.72966	7.61061	0.00580258	0.0595225	0	0	0	0	0	10.7151	0.590125	0	C-C motif chemokine ligand 21 [Source:RGD Symbol;Acc:1311996]	5	58197680	58198782	protein_coding
Known_gene	Ccl22	NM_057203.1	1.58382	-0.6598	4.01691	0.0450462	0.223156	0.048673	0.023566	0	0	0.29606	0.053261	0.042622	0.17576	C-C motif chemokine ligand 22 [Source:RGD Symbol;Acc:619933]	19	10674189	10681145	protein_coding
Known_gene	Ccl3	NM_013025.2	3.21356	-0.00662732	5.08967	0.0240688	0.152263	0.168292	0	0	0	1.13256	0.733342	0.250885	0.730965	C-C motif chemokine ligand 3 [Source:RGD Symbol;Acc:3647]	10	70869513	70871066	protein_coding
Known_gene	Ccl6	NM_001004202.2	-1.18967	0.87939	1.01285	0.31422	0.664493	0.641214	0.849023	0	0.067113	0.946983	0	0.335299	0.146517	chemokine (C-C motif) ligand 6 [Source:RGD Symbol;Acc:1303200]	10	70797124	70802782	protein_coding
Known_gene	Ccl7	NM_001007612.1	10.3488	2.89379	50.6332	1.11343e-12	6.1895e-10	0	0	0	0	5.21597	3.20847	3.68472	0.823283	C-C motif chemokine ligand 7 [Source:RGD Symbol;Acc:1359152]	10	69423086	69424979	protein_coding
Known_gene	Ccl9	NM_001012357.1	3.29657	3.96115	5.18208	0.022821	0.147841	0.94539	0.562249	0	0	11.0131	2.08877	0	12.3586	chemokine (C-C motif) ligand 9 [Source:RGD Symbol;Acc:1310563]	10	70783424	70788309	protein_coding
Known_gene	Ccm2	XM_006251319.2	3.84957	0.134942	7.92318	0.00488055	0.0530204	0	0.049285	0	0	0.099593	0.113209	0.600434	0.663096	CCM2 scaffold protein [Source:RGD Symbol;Acc:1308067]	14	86813082	86859406	protein_coding
Known_gene	Ccna2	rna9521	-2.20198	0.121934	1.50268	0.220259	0.557033	0.000483	0	0.068565	0.210113	0.10918	0.067474	0.102227	0.023604	cyclin A2 [Source:RGD Symbol;Acc:621059]	2	123275881	123282214	protein_coding
Known_gene	Ccnb1	NM_171991.2	1.29821	3.36076	3.83937	0.0500624	0.237314	1.06217	0.721304	0	0.263992	5.90265	2.3582	1.46991	2.37039	cyclin B1 [Source:RGD Symbol;Acc:2291]	2	30783915	30791221	protein_coding
Known_gene	Ccnb2	NM_001009470.1	1.04934	2.767	2.16601	0.141092	0.434963	1.26196	0.385329	0	0.09474	3.1544	1.9983	0.642194	1.43833	NA	NA	NA	NA	NA
Known_gene	Ccnc	NM_001100472.1	-0.202541	3.48294	0.20516	0.650588	0.900176	0.697732	0.546818	0.192106	0.362107	2.15212	0.970935	0.542718	1.11809	cyclin C [Source:RGD Symbol;Acc:70905]	5	35865605	35883706	protein_coding
Known_gene	Ccnd1	NM_171992.4	1.70395	6.11315	17.1308	3.48918e-05	0.0013647	3.21788	1.35536	0.166756	0.438974	12.8415	9.64428	5.73853	7.30844	cyclin D1 [Source:RGD Symbol;Acc:68384]	1	218090750	218100325	protein_coding
Known_gene	Ccnd2	NM_022267.1	-0.368008	5.50718	1.20364	0.272596	0.621585	10.3077	9.49494	1.56824	2.2806	15.9936	13.0206	7.68893	7.25013	cyclin D2 [Source:RGD Symbol;Acc:621083]	4	159674885	159697207	protein_coding
Known_gene	Ccnd3	XM_008766836.1	-2.53884	0.823798	6.59938	0.0102014	0.0872162	0.051263	0.083151	0.257895	0.229886	0.110853	0.057323	0.058886	0.213451	cyclin D3 [Source:RGD Symbol;Acc:2293]	9	15404822	15410943	protein_coding
Known_gene	Ccndbp1	XM_006234859.1	-1.44802	1.58941	2.90811	0.0881349	0.331419	0.367243	0.35174	0.142127	0.537526	0.462448	0.982349	0.072533	0.492233	cyclin D1 binding protein 1 [Source:RGD Symbol;Acc:1304669]	3	112950890	112961614	protein_coding
Known_gene	Ccne1	XM_006228904.2	2.27446	1.10265	2.47253	0.115852	0.387212	0.052922	0.020666	0.064121	0	0.277002	0.770683	0.341047	0.633292	cyclin E1 [Source:RGD Symbol;Acc:2294]	1	94485832	94494980	protein_coding
Known_gene	Ccne2	NM_001108656.1	7.06745	-0.412181	3.94999	0.0468716	0.22858	0	0	0	0	0	0	0.219481	0	cyclin E2 [Source:RGD Symbol;Acc:1307783]	5	24434872	24446406	protein_coding
Known_gene	Ccnf	NM_001100474.1	0.247742	3.83162	0.200981	0.65393	0.902071	1.35587	0.587199	0.107006	0.126145	2.12714	1.53328	0.780046	1.05917	cyclin F [Source:RGD Symbol;Acc:67401]	10	13594687	13619935	protein_coding
Known_gene	Ccng1	NM_012923.2	1.00909	6.43619	7.65726	0.00565444	0.0584183	5.32435	3.4544	0.679903	1.21064	22.743	12.1234	5.22573	13.458	cyclin G1 [Source:RGD Symbol;Acc:2295]	10	25903911	25910325	protein_coding
Known_gene	Ccng2	NM_001105725.2	-0.177653	4.63383	0.284571	0.593721	0.872608	3.15243	1.64411	0.523012	0.788507	5.13187	3.76273	1.76086	3.22649	cyclin G2 [Source:RGD Symbol;Acc:1305002]	14	16267573	16276068	protein_coding
Known_gene	Ccnh	NM_052981.2	-0.130327	3.25094	0.0512478	0.820906	0.962284	2.43746	1.85387	0.052075	0.454347	4.77193	2.09242	1.18579	1.96539	cyclin H [Source:RGD Symbol;Acc:69419]	2	13593100	13613910	protein_coding
Known_gene	Ccni	XM_006250715.2	-0.0960626	6.68718	0.113152	0.736583	0.934558	10.9527	8.87903	1.75652	2.81703	20.1468	16.687	8.68318	11.1907	cyclin I [Source:RGD Symbol;Acc:1309209]	14	16341536	16364326	protein_coding
Known_gene	Ccnj	NM_001106369.1	6.85355	-0.076483	3.93096	0.0474048	0.229999	0	0	0	0	0	0.29066	0	0	cyclin J [Source:RGD Symbol;Acc:1306399]	1	260093641	260111254	protein_coding
Known_gene	Ccnjl	XM_006246133.2	0.254188	2.15153	0.112445	0.737377	0.934739	0.422916	0.216823	0.075374	0.053271	0.680815	0.822964	0.398501	0.272696	cyclin J-like [Source:RGD Symbol;Acc:1561384]	10	29123273	29182568	protein_coding
Known_gene	Ccnk	NM_001109672.1	9.74061	2.09741	8.79946	0.00301319	0.0388003	0	0	0	0	0	1.63706	0	1.11196	cyclin K [Source:RGD Symbol;Acc:1595690]	6	132090218	132113557	protein_coding
Known_gene	Ccnl1	NM_053662.3	-2.29821	-0.583882	2.68473	0.101314	0.359359	0.137974	0.012854	0	0.008037	0.036965	0.015672	0	0.00292	NA	NA	NA	NA	NA
Known_gene	Ccnl2	NM_001013094.1	0.741462	0.605849	0.865601	0.352176	0.70464	0.348832	0.101167	0.018235	0.156096	0.274995	0.215078	1.04449	0.846802	NA	NA	NA	NA	NA
Known_gene	Ccnt1	XM_008765745.1	-0.342711	3.40675	0.0773608	0.780906	0.951081	1.15994	1.14766	0	0.230745	2.15483	0.625781	1.02731	0.432357	cyclin T1 [Source:RGD Symbol;Acc:1311151]	7	140219551	140245723	protein_coding
Known_gene	Ccnt2	XM_008769458.1	-2.78137	1.61358	2.79278	0.0946896	0.345331	0.028583	0.097518	0	0.06762	0	0.108631	0	0	cyclin T2 [Source:RGD Symbol;Acc:1309205]	13	44475970	44515739	protein_coding
Known_gene	Ccny	NM_001191833.1	0.478114	5.27564	2.87236	0.0901124	0.336002	5.86059	4.94167	1.23117	1.21939	18.4899	13.4913	6.83164	8.05425	cyclin Y [Source:RGD Symbol;Acc:1565969]	17	62332537	62462644	protein_coding
Known_gene	Ccnyl1	XM_008767165.1	1.42987	4.7344	16.6438	4.50971e-05	0.00167478	1.30192	0.556385	0.191761	0.289789	6.44958	3.78865	2.34833	3.32605	cyclin Y-like 1 [Source:RGD Symbol;Acc:1310683]	9	71398710	71434493	protein_coding
Known_gene	Ccp110	NM_001108501.1	-0.27148	3.91019	0.493026	0.482581	0.806885	0.768907	0.594817	0.130583	0.255627	1.61598	1.23936	0.520141	0.607878	centriolar coiled-coil protein 110 [Source:RGD Symbol;Acc:1310509]	1	188420461	188444991	protein_coding
Known_gene	Ccpg1	XM_006243341.2	2.07573	3.19568	1.5592	0.211783	0.546656	0	0.48092	0	0	2.79828	1.73579	0.523904	0	cell cycle progression 1 [Source:RGD Symbol;Acc:1311261]	8	79660657	79692039	protein_coding
Known_gene	Ccr1	NM_020542.2	1.68136	4.52425	5.57761	0.0181916	0.127663	1.27535	1.23669	0.11226	0.42036	11.7047	4.20531	0.417384	9.31375	C-C motif chemokine receptor 1 [Source:RGD Symbol;Acc:708446]	8	132996649	133002201	protein_coding
Known_gene	Ccr10	NM_001108836.1	-1.01817	0.646659	2.02288	0.154945	0.458828	0.294006	0.156573	0	0.190156	0.426338	0.206708	0.183465	0.119297	C-C motif chemokine receptor 10 [Source:RGD Symbol;Acc:1310716]	10	89086556	89088993	protein_coding
Known_gene	Ccr5	NM_053960.3	2.42084	3.79124	13.5385	0.000233723	0.00610038	0.728199	0.159743	0	0.070127	4.07593	2.33889	1.20174	2.51337	C-C motif chemokine receptor 5 [Source:RGD Symbol;Acc:620596]	8	133197032	133215614	protein_coding
Known_gene	Ccr6	XM_008758756.1	1.31589	-0.105397	1.22056	0.26925	0.618054	0.031519	0	0	0	0.018816	0	0.019865	0.07289	C-C motif chemokine receptor 6 [Source:RGD Symbol;Acc:1308562]	1	53065025	53087474	protein_coding
Known_gene	Ccr7	NM_199489.4	3.06455	-0.380823	11.316	0.00076843	0.0146119	0	0.033083	0	0	0.464715	0.319995	0.122025	0.062312	C-C motif chemokine receptor 7 [Source:RGD Symbol;Acc:735151]	10	87057136	87067456	protein_coding
Known_gene	Ccrl2	NM_001108191.1	0.389544	1.00015	0.407378	0.523303	0.830447	0.214991	0.123512	0.039332	0.031533	0.57993	0.232248	0.14971	0.411582	C-C motif chemokine receptor like 2 [Source:RGD Symbol;Acc:1311811]	8	119324613	119326938	protein_coding
Known_gene	Ccrn4l	NM_138526.1	0.172284	2.78075	0.140432	0.707852	0.924423	0.880157	0.413685	0.143757	0.105384	1.42765	1.00368	0.472909	1.12363	NA	NA	NA	NA	NA
Known_gene	Ccs	NM_053425.1	0.197665	3.6291	0.322585	0.570058	0.858834	2.9794	2.22145	0.788826	0.493431	7.28887	5.43961	2.46838	3.80764	copper chaperone for superoxide dismutase [Source:RGD Symbol;Acc:620403]	1	220075247	220096404	protein_coding
Known_gene	Ccsap	XM_006255811.2	0.0468698	2.30523	0.0095124	0.922304	0.988516	0.485932	0.222567	0.099653	0.046007	0.697467	0.657115	0.251095	0.485283	centriole, cilia and spindle-associated protein [Source:RGD Symbol;Acc:1563235]	19	56617399	56633633	protein_coding
Known_gene	Ccser1	NM_001134622.1	-2.51458	1.98894	19.5283	9.91223e-06	0.000506744	0.604471	0.759248	0.410404	0.238753	0.227131	0.306233	0.206753	0.241134	coiled-coil serine-rich protein 1 [Source:RGD Symbol;Acc:1565731]	4	91373942	91972325	protein_coding
Known_gene	Ccser2	XM_006252788.2	-1.2508	1.40531	3.18047	0.0745231	0.300612	0.355805	0.20907	0.051373	0.254466	0.197281	0.256509	0.273941	0.272946	coiled-coil serine-rich protein 2 [Source:RGD Symbol;Acc:1304626]	16	14095058	14210449	protein_coding
Known_gene	Cct2	XM_006241371.2	0.458426	-0.206369	0.339537	0.560096	0.853124	0.128318	0.111579	0	0.004513	0.285917	0.314976	0.024783	0.170674	chaperonin containing TCP1 subunit 2 [Source:RGD Symbol;Acc:1359143]	7	60109974	60122805	protein_coding
Known_gene	Cct3	NM_199091.2	1.08547	6.01167	1.77117	0.183238	0.506555	7.70526	5.87008	0	1.10537	24.8625	14.8649	8.3561	15.1754	chaperonin containing TCP1 subunit 3 [Source:RGD Symbol;Acc:735038]	2	187668796	187693610	protein_coding
Known_gene	Cct4	NM_182814.2	0.850787	6.50415	1.02994	0.310173	0.660194	10.0318	7.78561	0	1.92831	32.3968	19.9833	8.74193	16.8905	chaperonin containing TCP1 subunit 4 [Source:RGD Symbol;Acc:727937]	14	107767392	107780270	protein_coding
Known_gene	Cct5	NM_001004078.1	0.409135	6.76136	1.44288	0.229674	0.569704	14.2396	12.2881	2.27687	3.11412	47.6332	21.1004	12.3991	24.1326	chaperonin containing TCP1 subunit 5 [Source:RGD Symbol;Acc:735161]	2	84667633	84678790	protein_coding
Known_gene	Cct6a	NM_001033684.1	0.665481	5.34143	3.39332	0.0654612	0.279275	3.71625	2.93363	0.560546	1.04176	16.1691	8.37837	3.63053	6.79111	chaperonin containing TCP1 subunit 6A [Source:RGD Symbol;Acc:1304763]	12	30491416	30501860	protein_coding
Known_gene	Cct6a-ps1	rna35383	0.274629	0.91701	0.287862	0.591594	0.871585	0.406834	0.214275	0.036036	0.084824	0.742402	0.524778	0.475589	0.376258	NA	NA	NA	NA	NA
Known_gene	Cct7	NM_001106603.1	0.509254	5.97031	2.64217	0.104061	0.365022	6.31804	4.80942	0.791576	1.10174	16.6445	11.9222	5.65691	9.25729	chaperonin containing TCP1 subunit 7 [Source:RGD Symbol;Acc:1306422]	4	117235023	117252265	protein_coding
Known_gene	Cct8	NM_001105897.2	0.633879	5.86047	2.97764	0.0844223	0.323132	5.31074	4.03439	0.567463	1.09322	17.7174	9.2106	4.52836	9.60301	chaperonin containing TCP1 subunit 8 [Source:RGD Symbol;Acc:1305452]	11	27130172	27141881	protein_coding
Known_gene	Ccz1b	XM_006248878.1	0.915842	3.94553	1.05198	0.305052	0.655059	2.03216	1.26367	0	0.599549	5.4217	4.26634	2.01755	5.09154	CCZ1 homolog B, vacuolar protein trafficking and biogenesis associated [Source:RGD Symbol;Acc:1306410]	12	12638864	12662371	protein_coding
Known_gene	Cd101	XM_008761362.1	-3.86271	0.951198	4.36041	0.0367835	0.196251	0.511417	0.022233	0.034912	0.056962	0.125141	0	0	0	CD101 molecule [Source:RGD Symbol;Acc:1311453]	2	203376593	203413125	protein_coding
Known_gene	Cd109	XM_003750546.3	-1.15195	6.72662	5.76028	0.0163924	0.119034	9.91783	9.4019	0.58807	3.27573	10.0264	7.23809	4.26253	4.11396	CD109 molecule [Source:RGD Symbol;Acc:1311287]	8	85951191	86065409	protein_coding
Known_gene	Cd14	XM_006254603.2	2.4908	4.03343	12.963	0.000317701	0.00770286	1.32397	0.081091	0.190045	0.03788	7.81978	2.85208	3.8867	3.90691	CD14 molecule [Source:RGD Symbol;Acc:620588]	18	29560365	29562153	protein_coding
Known_gene	Cd151	XM_006230576.2	6.31397	1.15977	37.9507	7.2556e-10	1.78837e-07	0.001979	0.001426	0	0	0.69466	0.924145	0.677791	0.720912	CD151 molecule (Raph blood group) [Source:RGD Symbol;Acc:621290]	1	214446659	214450666	protein_coding
Known_gene	Cd160	XM_008761347.1	-0.193913	0.360309	0.0871384	0.767847	0.947114	0.102495	0.035781	0.013602	0.024843	0.226136	0.157552	0.03178	0.04077	CD160 molecule [Source:RGD Symbol;Acc:1563598]	2	198935133	198942732	protein_coding
Known_gene	Cd163	NM_001107887.1	0.719715	3.24541	0.449728	0.502464	0.818851	0.551302	0.386004	0.02342	0.043989	1.28882	0.663014	0.379271	0.968948	CD163 molecule [Source:RGD Symbol;Acc:1310382]	4	156752082	156785467	protein_coding
Known_gene	Cd163l1	XM_008759975.1	7.67911	0.178618	11.5451	0.000679282	0.0133843	0	0	0	0	0.158456	0	0.13856	0.124334	NA	NA	NA	NA	NA
Known_gene	Cd164	NM_031812.1	0.0865434	7.03768	0.052941	0.818023	0.961193	12.4005	10.6608	1.65654	3.74074	32.1626	17.7492	8.97167	18.3749	CD164 molecule [Source:RGD Symbol;Acc:70942]	20	46250363	46261994	protein_coding
Known_gene	Cd177	XM_006228547.2	-4.84285	2.11009	5.51652	0.0188377	0.130101	0.197235	0.506242	0.145641	0	0	0	0	0.053416	CD177 molecule [Source:RGD Symbol;Acc:1562941]	1	82964683	82987253	protein_coding
Known_gene	Cd180	XM_006231871.2	0.87012	2.93683	3.03161	0.081657	0.317255	0.378855	0.412737	0.030477	0.118038	2.02277	1.10934	0.385259	1.03653	CD180 molecule [Source:RGD Symbol;Acc:1308170]	2	32820322	32833125	protein_coding
Known_gene	Cd19	NM_001013237.2	-7.89423	0.997224	5.17032	0.022976	0.148294	0.215656	0.241491	0	0	0	0	0	0	CD19 molecule [Source:RGD Symbol;Acc:1309086]	1	197815413	197821936	protein_coding
Known_gene	Cd1d1	NM_017079.1	0.612237	2.76299	1.65134	0.198777	0.52897	0.913112	0.341535	0.082877	0.194255	2.27409	1.23612	0.569044	1.64501	CD1d1 molecule [Source:RGD Symbol;Acc:2296]	2	186330298	186333805	protein_coding
Known_gene	Cd2	NM_012830.1	1.8701	0.439757	6.18543	0.0128806	0.102063	0.075515	0.0362	0	0.02781	0.551167	0.250057	0.3294	0.30856	Cd2 molecule [Source:RGD Symbol;Acc:2297]	2	203666637	203680083	protein_coding
Known_gene	Cd200	NM_031518.2	0.13056	5.33933	0.0829713	0.77331	0.948691	4.54036	3.94128	0.961767	1.0854	8.90647	6.44754	2.99442	9.67477	Cd200 molecule [Source:RGD Symbol;Acc:3104]	11	60371684	60403196	protein_coding
Known_gene	Cd200r1	NM_023953.1	-5.45792	-0.708391	4.56819	0.032571	0.182928	0	0.158637	0	0	0	0	0	0	CD200 receptor 1 [Source:RGD Symbol;Acc:61837]	11	60848131	60882379	protein_coding
Known_gene	Cd22	XM_008759153.1	-6.53478	-0.29889	2.85624	0.0910198	0.338179	0	0.11394	0	0	0	0	0	0	CD22 molecule [Source:RGD Symbol;Acc:1311610]	1	89314558	89329418	protein_coding
Known_gene	Cd226	XM_006255025.2	-2.33348	0.753971	3.63653	0.0565246	0.254405	0.191976	0.144489	0.030019	0.035888	0.048734	0.064242	0.009561	0.065126	CD226 molecule [Source:RGD Symbol;Acc:1311513]	18	86299463	86394765	protein_coding
Known_gene	Cd24	NM_012752.3	-3.82219	5.12959	21.3223	3.88195e-06	0.000233695	11.2344	13.7782	0.846546	4.26492	4.25691	1.07981	0.549274	0.362501	CD24 molecule [Source:RGD Symbol;Acc:2298]	20	48335540	48340846	protein_coding
Known_gene	Cd244	XM_006250259.2	1.17403	1.31069	3.22895	0.0723471	0.295947	0.20925	0.069176	0.008345	0.004376	0.483768	0.3812	0.146663	0.355152	CD244 molecule [Source:RGD Symbol;Acc:68400]	13	89975267	89995974	protein_coding
Known_gene	Cd248	NM_001106325.1	2.61146	4.01465	21.8209	2.99315e-06	0.000188894	0.688216	0.227409	0.056526	0.071266	5.31815	3.72244	3.14939	1.49845	CD248 molecule [Source:RGD Symbol;Acc:1310404]	1	220446425	220448989	protein_coding
Known_gene	Cd274	NM_001191954.1	1.24677	-0.190764	0.192888	0.660524	0.905573	0	0.160052	0	0	0	1.00172	0	0	CD274 molecule [Source:RGD Symbol;Acc:1566211]	1	247519939	247537943	protein_coding
Known_gene	Cd276	NM_182824.2	1.34092	6.73963	13.8921	0.00019361	0.00529679	6.20656	3.3429	0.66923	1.31884	27.5398	19.8903	9.28204	14.2704	Cd276 molecule [Source:RGD Symbol;Acc:727815]	8	63318019	63350269	protein_coding
Known_gene	Cd28	XM_008767078.1	-1.34128	-0.322136	1.72191	0.189448	0.515218	0.021938	0.109035	0	0.040501	0.127973	0	0.043099	0.025943	Cd28 molecule [Source:RGD Symbol;Acc:2299]	9	67546408	67571871	protein_coding
Known_gene	Cd2ap	NM_181475.2	-1.38891	2.4108	1.90683	0.167316	0.480593	4.24793	0.125023	0.282144	0.218021	0.654999	0.246824	0.080862	2.09386	CD2-associated protein [Source:RGD Symbol;Acc:727803]	9	20765296	20858504	protein_coding
Known_gene	Cd2bp2	XM_006230251.2	9.04309	0.779641	6.42005	0.0112839	0.0934734	0	0	0	0	0.419107	0.757456	0	0	Cd2 (cytoplasmic tail) binding protein 2 [Source:RGD Symbol;Acc:1311741]	1	198635447	198638944	protein_coding
Known_gene	Cd300a	NM_001205348.1	1.41379	2.85583	3.7117	0.0540325	0.247929	0.968569	0.560771	0	0.121316	3.89417	3.04819	0.408618	2.3703	Cd300a molecule [Source:RGD Symbol;Acc:1583719]	10	103438303	103450947	protein_coding
Known_gene	Cd300e	XM_008768395.1	-0.441439	-0.789223	0.0772573	0.781049	0.951081	0.102722	0.118985	0	0	0.019987	0.127698	0	0.13886	Cd300e molecule [Source:RGD Symbol;Acc:1585137]	10	103599103	103619083	protein_coding
Known_gene	Cd300lb	NM_001167664.1	1.68456	0.575618	5.39462	0.0201989	0.135855	0.306205	0.142644	0	0	1.17738	0.727651	0.269364	0.986953	CD300 molecule-like family member b [Source:RGD Symbol;Acc:1583718]	10	103467725	103481153	protein_coding
Known_gene	Cd300ld	XM_002727841.3	4.06348	0.0652705	6.67329	0.00978685	0.0849223	0	0.009093	0	0	0.01868	0.380376	0.015396	0.323668	NA	NA	NA	NA	NA
Known_gene	Cd300le	NM_001202463.1	2.8593	3.869	20.064	7.48937e-06	0.000400153	1.5889	0.804865	0	0.250784	17.1924	10.6923	2.99461	12.0916	Cd300 molecule-like family member E [Source:RGD Symbol;Acc:1305426]	10	103581384	103590607	protein_coding
Known_gene	Cd300lf	NM_001025111.1	3.75276	0.633357	4.08572	0.043247	0.217728	0.053778	0	0	0	0	0.990865	0	0.467338	Cd300 molecule-like family member F [Source:RGD Symbol;Acc:1309733]	10	103670028	103687425	protein_coding
Known_gene	Cd300lg	XM_003750936.3	-0.0565622	-0.568923	0.00171197	0.966996	0.997958	0.027233	0	0.060565	0.014092	0.180982	0.206046	0	0.096178	Cd300 molecule-like family member G [Source:RGD Symbol;Acc:1584376]	10	89976547	89994776	protein_coding
Known_gene	Cd302	NM_001013916.1	-0.00767029	3.18324	0.000288353	0.986452	1	1.96698	1.43754	0.486152	0.26669	4.39424	2.69815	0.695249	2.81119	CD302 molecule [Source:RGD Symbol;Acc:1307606]	3	46327383	46361092	protein_coding
Known_gene	Cd320	NM_001014201.1	1.0175	2.71378	2.90879	0.088098	0.331376	1.14675	0.569625	0.087418	0.049881	2.26472	2.2233	1.1393	1.85631	CD320 molecule [Source:RGD Symbol;Acc:1305860]	7	18700344	18706244	protein_coding
Known_gene	Cd33	XM_008759423.1	0.588714	0.240485	0.0772625	0.781042	0.951081	0.045648	0	0.038657	0.057427	0	0.054328	0.556615	0	CD33 molecule [Source:RGD Symbol;Acc:1596020]	1	98398660	98402968	protein_coding
Known_gene	Cd34	NM_001107202.2	2.15316	3.7316	8.48553	0.00357983	0.043321	1.33747	0.356677	0	0.454464	8.16697	6.18373	6.04491	2.57675	CD34 molecule [Source:RGD Symbol;Acc:1306863]	13	113691932	113711647	protein_coding
Known_gene	Cd37	NM_017124.1	-8.543	2.10431	11.1321	0.000848485	0.0156556	1.31703	0.374695	0	0	0	0	0	0	CD37 molecule [Source:RGD Symbol;Acc:62035]	1	101230533	101236065	protein_coding
Known_gene	Cd38	NM_013127.1	-2.46835	0.823988	3.6406	0.0563866	0.254002	0.051152	0.079691	0	0	0.052696	0	0	0	CD38 molecule [Source:RGD Symbol;Acc:2303]	14	71715269	71754672	protein_coding
Known_gene	Cd3eap	NM_001109416.1	0.429859	3.16732	0.965483	0.325809	0.676717	0.95979	0.703809	0.207528	0.091487	2.95286	1.86945	0.792354	0.950534	CD3e molecule associated protein [Source:RGD Symbol;Acc:1591707]	1	80267725	80271001	protein_coding
Known_gene	Cd3g	XM_006242932.2	-2.82348	-1.02841	3.15646	0.075627	0.3031	0.112606	0	0	0	0.022308	0	0	0	CD3g molecule [Source:RGD Symbol;Acc:1307718]	8	49274960	49280901	protein_coding
Known_gene	Cd4	XM_006237331.2	1.935	6.57113	2.41669	0.120048	0.395323	3.57469	0	0.854594	1.206	25.8006	16.3556	0.40499	25.6335	Cd4 molecule [Source:RGD Symbol;Acc:2306]	4	157383052	157408176	protein_coding
Known_gene	Cd40	XM_006235511.2	1.56094	0.815208	1.58118	0.20859	0.542204	0.368068	0.125151	0	0	0.875036	0.687415	0.387236	0.506189	CD40 molecule [Source:RGD Symbol;Acc:619830]	3	161519743	161534704	protein_coding
Known_gene	Cd44	XM_008762058.1	3.30214	3.7349	9.59883	0.00194701	0.028805	0.201773	0.091677	0	0	1.46694	0.971872	1.35507	0.758193	CD44 molecule (Indian blood group) [Source:RGD Symbol;Acc:2307]	3	92696313	92783658	protein_coding
Known_gene	Cd46	XM_006250478.2	-0.425894	1.14204	0.639195	0.424003	0.762469	0.208029	0.140596	0.078537	0.026864	0.247796	0.306779	0.191813	0.097324	CD46 molecule [Source:RGD Symbol;Acc:3061]	13	113787349	113817995	protein_coding
Known_gene	Cd47	rna42097	4.54347	3.45851	3.51703	0.0607412	0.265381	0	0.007051	0.00786	0.005909	1.94923	1.36317	0	0	Cd47 molecule [Source:RGD Symbol;Acc:2308]	11	53514595	53575175	protein_coding
Known_gene	Cd48	NM_139103.1	1.16818	5.05242	1.71501	0.190337	0.516969	6.43304	1.7299	0	1.38952	22.9988	13.0653	2.25713	12.917	Cd48 molecule [Source:RGD Symbol;Acc:620620]	13	90116843	90140371	protein_coding
Known_gene	Cd53	NM_012523.2	0.286248	4.35668	0.325214	0.568491	0.858094	2.4345	1.83367	0.348982	0.607575	7.9234	2.7469	0.904145	4.98194	Cd53 molecule [Source:RGD Symbol;Acc:2310]	2	209489279	209537087	protein_coding
Known_gene	Cd55	XM_006249717.2	10.3069	1.47174	28.2381	1.07271e-07	1.21855e-05	0	0	0	0	0.500584	0.367458	2.22297	0.503003	CD55 molecule [Source:RGD Symbol;Acc:620651]	13	47126741	47154292	protein_coding
Known_gene	Cd59	NM_012925.1	1.23341	5.12062	10.352	0.00129335	0.0215507	4.33088	2.66513	0.493503	0.583168	16.3354	12.6552	3.97113	10.8814	CD59 molecule [Source:RGD Symbol;Acc:2311]	3	94010475	94028621	protein_coding
Known_gene	Cd5l	NM_001025685.1	1.33571	0.596747	1.43349	0.231195	0.571795	0.064512	0.114921	0	0	0.518875	0.266446	0.136161	0.100385	Cd5 molecule-like [Source:RGD Symbol;Acc:1308526]	2	186685104	186696117	protein_coding
Known_gene	Cd6	XM_006231021.2	-0.322958	-0.298097	0.0920734	0.761558	0.94416	0.090153	0.011128	0	0.03128	0.128552	0.047583	0.075264	0.019184	Cd6 molecule [Source:RGD Symbol;Acc:2312]	1	226848403	226887156	protein_coding
Known_gene	Cd63	NM_017125.3	1.03898	7.80107	5.3328	0.0209277	0.138648	52.239	43.4997	3.93403	7.87217	214.828	111.625	44.7599	125.967	Cd63 molecule [Source:RGD Symbol;Acc:62080]	7	3320103	3335582	protein_coding
Known_gene	Cd68	NM_001031638.1	1.88555	6.45942	9.95383	0.00160516	0.0251577	7.62258	6.49505	1.08687	2.08153	64.2822	34.5801	4.34136	60.0159	Cd68 molecule [Source:RGD Symbol;Acc:1305970]	10	56268720	56270640	protein_coding
Known_gene	Cd7	NM_001107074.1	-3.80703	-0.520369	18.1841	2.00543e-05	0.000873264	0.176149	0.083605	0	0.061178	0	0.049424	0	0	Cd7 molecule [Source:RGD Symbol;Acc:1310015]	10	110229922	110232843	protein_coding
Known_gene	Cd72	NM_001015016.1	-0.448114	1.7994	0.041473	0.838628	0.966896	1.10455	0	0	0.103257	1.12776	0	0	0.654665	Cd72 molecule [Source:RGD Symbol;Acc:1309757]	5	58943027	58950373	protein_coding
Known_gene	Cd74	NM_013069.2	-0.71281	7.05584	2.92077	0.0874459	0.329825	25.69	20.0224	5.23916	8.95864	59.1104	22.4363	6.80674	20.8318	CD74 molecule [Source:RGD Symbol;Acc:2313]	18	56071478	56080849	protein_coding
Known_gene	Cd79a	XM_001060872.5	-1.99414	2.203	4.57069	0.0325234	0.18274	3.38858	1.56156	0.172686	1.03116	1.97654	0.552355	0.532182	0.814965	NA	NA	NA	NA	NA
Known_gene	Cd79b	NM_133533.2	-4.44923	2.81867	12.3202	0.000448079	0.00986264	2.02092	1.68979	0.422733	0.811421	0.639272	0.040009	0.073002	0	CD79b molecule [Source:RGD Symbol;Acc:620012]	10	94497448	94500591	protein_coding
Known_gene	Cd80	NM_012926.1	1.02315	-0.738134	0.252668	0.615203	0.883931	0.258144	0	0	0	0.443204	0.366663	0.126546	0	Cd80 molecule [Source:RGD Symbol;Acc:2314]	11	64827635	64855353	protein_coding
Known_gene	Cd81	NM_013087.1	0.627129	7.91572	3.6483	0.0561265	0.253398	40.8836	35.6246	5.27025	7.99057	133.65	90.238	42.4851	65.155	Cd81 molecule [Source:RGD Symbol;Acc:2315]	1	216237697	216253311	protein_coding
Known_gene	Cd82	XM_006234597.2	1.98344	2.0018	3.83738	0.0501217	0.237363	0.328682	0.226749	0.088601	0	1.46279	2.70204	0.817048	0.900524	Cd82 molecule [Source:RGD Symbol;Acc:69070]	3	82324354	82368357	protein_coding
Known_gene	Cd83	NM_001108410.1	2.20973	3.27392	10.1504	0.00144267	0.0233102	0.558953	0.200259	0	0.074546	3.81861	1.47368	0.516039	2.60104	CD83 molecule [Source:RGD Symbol;Acc:1309677]	17	24416651	24435790	protein_coding
Known_gene	Cd84	XM_008769755.1	1.93779	3.25789	2.46679	0.116275	0.387936	0.298473	0.003614	0	0.297394	0.517608	5.0856	0.908015	1.81612	CD84 molecule [Source:RGD Symbol;Acc:1564553]	13	90244681	90277865	protein_coding
Known_gene	Cd86	XM_006248399.2	2.17623	1.12607	8.51401	0.00352423	0.042837	0.08705	0.082956	0	0.017397	0.700564	0.451423	0.130148	0.797362	CD86 molecule [Source:RGD Symbol;Acc:628714]	11	67082193	67118795	protein_coding
Known_gene	Cd9	NM_053018.1	0.303836	7.43605	0.473875	0.49121	0.811923	40.9466	39.3927	2.46403	8.70598	110.038	68.4479	32.7069	50.9564	CD9 molecule [Source:RGD Symbol;Acc:2318]	4	157977162	158010166	protein_coding
Known_gene	Cd93	NM_053383.1	2.23102	7.15481	40.4018	2.06756e-10	6.00211e-08	2.45026	1.06239	0.904852	0.586964	21.81	21.9655	10.8909	11.7109	CD93 molecule [Source:RGD Symbol;Acc:621251]	3	142778770	142783774	processed_transcript
Known_gene	Cd97	XM_006255280.1	8.72833	1.91077	7.43286	0.00640433	0.0639137	0	0	0	0	0	1.26894	0	0	NA	NA	NA	NA	NA
Known_gene	Cd99	NM_001100804.1	1.49264	5.14488	18.4508	1.74345e-05	0.000789449	10.9349	3.63536	2.21381	1.42297	46.6785	32.3955	17.3642	27.5281	CD99 molecule (Xg blood group) [Source:RGD Symbol;Acc:1594332]	20	56192390	56197025	protein_coding
Known_gene	Cdadc1	NM_001012156.1	1.1746	1.83204	2.22558	0.135741	0.424803	0.545414	0.325781	0	0	1.63163	0.918498	0.539687	0.617298	cytidine and dCMP deaminase domain containing 1 [Source:RGD Symbol;Acc:1311845]	15	39882210	39893979	protein_coding
Known_gene	Cdan1	XM_008762204.1	1.41805	4.46683	1.20646	0.272035	0.620982	1.27325	0.093644	0	0	2.43592	2.91915	0.023135	0.905983	codanin 1 [Source:RGD Symbol;Acc:1306771]	3	112663383	112676556	protein_coding
Known_gene	Cdc123	NM_053877.3	0.0755051	4.37152	0.0498283	0.823362	0.96269	4.44386	3.78124	0.808736	0.898229	10.8672	6.23824	3.52147	5.39026	cell division cycle 123 [Source:RGD Symbol;Acc:619766]	17	76410585	76454282	protein_coding
Known_gene	Cdc14a	NM_001134856.1	-0.41123	3.58584	0.580901	0.44596	0.776923	0.796379	0.444911	0.179353	0.298334	1.35527	1.63723	0.558383	0.299296	cell division cycle 14A [Source:RGD Symbol;Acc:1304649]	2	219302577	219458271	protein_coding
Known_gene	Cdc14b	NM_001108404.1	0.403723	2.6952	0.694392	0.404675	0.748367	0.39029	0.190812	0.129827	0.094422	1.70628	0.735623	0.42714	0.353283	cell division cycle 14B [Source:RGD Symbol;Acc:1311163]	17	1703943	1797750	protein_coding
Known_gene	Cdc16	NM_001024744.1	0.114195	5.45373	0.164451	0.685092	0.914799	4.8881	3.89728	1.32627	0.968781	11.6204	8.12172	5.12498	5.60794	cell division cycle 16 [Source:RGD Symbol;Acc:1305076]	16	81493355	81516493	protein_coding
Known_gene	Cdc20	NM_171993.1	1.50798	3.4966	1.27214	0.259366	0.606828	1.3798	0.710577	0	0	5.17329	3.265	0	2.70702	cell division cycle 20 [Source:RGD Symbol;Acc:620477]	5	137260739	137265015	protein_coding
Known_gene	Cdc23	XM_008772028.1	-1.04033	2.72034	1.03856	0.308157	0.657989	1.6174	0.558507	0.839746	0	2.7158	0.908658	0.25354	0.675302	cell division cycle 23 [Source:RGD Symbol;Acc:1304819]	18	27430905	27452420	protein_coding
Known_gene	Cdc25a	XM_006243703.1	-5.48451	0.966221	2.87841	0.0897746	0.335238	0	0.680758	0	0	0	0.032669	0	0	cell division cycle 25A [Source:RGD Symbol;Acc:621498]	8	117953444	117971519	protein_coding
Known_gene	Cdc25b	XM_006235003.1	-0.380496	3.25193	0.293005	0.588302	0.869129	0.642486	0.238252	0.424969	0.184964	1.50226	0.761709	0.575344	0.858552	cell division cycle 25B [Source:RGD Symbol;Acc:621500]	3	123731539	123741339	protein_coding
Known_gene	Cdc25c	XM_006254579.2	0.335996	2.70798	0.456323	0.499348	0.817184	0.638167	0.341779	0.089979	0.067524	1.4144	0.819073	0.508029	0.589108	cell division cycle 25C [Source:RGD Symbol;Acc:1311875]	18	27528354	27550224	protein_coding
Known_gene	Cdc26	XM_006238242.2	-7.31818	-0.111929	6.00245	0.014286	0.108906	0	0.232215	0	0	0	0	0	0	cell division cycle 26 [Source:RGD Symbol;Acc:1311342]	5	78253397	78267063	protein_coding
Known_gene	Cdc27	XM_006247537.1	-9.42079	1.92999	3.35961	0.0668138	0.282833	0	0.550497	0	0	0	0	0	0	cell division cycle 27 [Source:RGD Symbol;Acc:1304921]	10	92554081	92602082	protein_coding
Known_gene	Cdc34	NM_001013103.2	0.599554	3.74041	2.43615	0.118567	0.392525	3.09369	2.0183	0.314475	0.736623	7.68537	7.39624	3.79546	3.82292	cell division cycle 34 [Source:RGD Symbol;Acc:1305411]	7	12899958	12905339	protein_coding
Known_gene	Cdc37	NM_053743.1	0.825626	5.49457	6.86976	0.00876665	0.0789271	6.39145	4.08764	0.823527	1.22956	20.8421	17.1856	7.32318	9.02532	cell division cycle 37 [Source:RGD Symbol;Acc:71006]	8	22154067	22173804	protein_coding
Known_gene	Cdc37l1	XM_006231202.2	1.70053	2.48672	2.16143	0.141513	0.435746	0	0.21125	0	0.051642	1.07534	0.642467	0.100805	0.779309	cell division cycle 37-like 1 [Source:RGD Symbol;Acc:1309295]	1	247107397	247138155	protein_coding
Known_gene	Cdc40	XM_008773000.1	-0.631108	0.508245	0.626095	0.428791	0.765496	0.217376	0.04094	0	0.111599	0.20862	0.16172	0.082237	0.207334	cell division cycle 40 [Source:RGD Symbol;Acc:1307063]	20	48503973	48574546	protein_coding
Known_gene	Cdc42	XM_008764286.1	0.655852	6.9509	5.03834	0.0247922	0.154956	9.73667	6.97844	1.61848	2.27581	34.0465	19.3741	10.3539	18.1054	cell division cycle 42 [Source:RGD Symbol;Acc:71043]	5	155691390	155728300	protein_coding
Known_gene	Cdc42bpa	NM_053657.1	5.10457	2.20379	1.74947	0.185943	0.510217	0	0.011071	0	0	0	1.02846	0.01509	0	CDC42 binding protein kinase alpha [Source:RGD Symbol;Acc:621406]	13	98231326	98447762	protein_coding
Known_gene	Cdc42bpb	NM_053620.3	1.61905	6.33443	1.73357	0.187956	0.513066	3.00135	1.53938	0	0	9.26937	9.31923	1.23677	5.02797	CDC42 binding protein kinase beta [Source:RGD Symbol;Acc:621753]	6	135746754	135830086	protein_coding
Known_gene	Cdc42bpg	NM_001130013.1	-0.898859	3.49231	2.23612	0.134819	0.423315	1.04704	0.107305	0.276811	0.133488	0.927441	0.286827	0.440779	0.431228	CDC42 binding protein kinase gamma [Source:RGD Symbol;Acc:1307260]	1	221673590	221693518	protein_coding
Known_gene	Cdc42ep1	NM_001079700.1	0.763495	5.06544	0.842195	0.35877	0.709743	5.92557	2.57026	0	0.400936	9.8445	8.9656	3.92883	5.09959	CDC42 effector protein 1 [Source:RGD Symbol;Acc:1311131]	7	120067379	120071440	protein_coding
Known_gene	Cdc42ep2	XM_008760140.1	3.83338	1.02465	5.92076	0.0149635	0.112439	0	0	0.051835	0	2.21918	0.366339	0.560123	1.01008	CDC42 effector protein 2 [Source:RGD Symbol;Acc:1310253]	1	221272353	221281180	protein_coding
Known_gene	Cdc42ep3	NM_001048044.1	-1.17463	4.75987	9.63712	0.00190684	0.028399	6.46226	6.03942	0.901954	1.22892	5.50537	4.38545	2.37498	2.89028	CDC42 effector protein 3 [Source:RGD Symbol;Acc:1305858]	6	1922500	1942972	protein_coding
Known_gene	Cdc42ep4	XM_006247689.2	4.05126	0.928596	3.91117	0.0479662	0.23149	0.03971	0.001031	0	0	0.008839	0.006658	0.822069	0.019048	CDC42 effector protein 4 [Source:RGD Symbol;Acc:1311567]	10	102244681	102269272	protein_coding
Known_gene	Cdc42ep5	XM_008758945.1	1.8902	0.815209	7.19872	0.00729556	0.0699169	0.235861	0.168354	0	0	1.12865	0.892913	0.448915	0.729901	CDC42 effector protein 5 [Source:RGD Symbol;Acc:1308382]	1	73719005	73719529	protein_coding
Known_gene	Cdc42se1	NM_001039044.1	-0.248993	4.30043	0.390967	0.531792	0.835656	1.94896	2.29937	0.283883	0.443038	3.53317	3.73248	1.27873	1.76472	CDC42 small effector 1 [Source:RGD Symbol;Acc:1561700]	2	196402837	196410659	protein_coding
Known_gene	Cdc42se2	NM_001126089.2	-3.31677	3.40464	2.00755	0.156518	0.461448	2.49398	2.14436	0	0	0.004846	0	0.476707	0.004639	CDC42 small effector 2 [Source:RGD Symbol;Acc:1563924]	10	40054400	40122915	protein_coding
Known_gene	Cdc45	XM_008768866.1	0.508646	1.72962	0.536081	0.464062	0.791853	0.354136	0.242679	0.057745	0.046971	0.804129	0.606281	0.136082	0.816155	cell division cycle 45 [Source:RGD Symbol;Acc:1590928]	11	86329012	86358453	protein_coding
Known_gene	Cdc5l	NM_053527.1	0.0742841	5.75168	0.047683	0.827145	0.963607	6.20943	4.06399	0.723584	1.0049	13.3298	7.59401	2.99843	6.38331	cell division cycle 5-like [Source:RGD Symbol;Acc:70892]	9	17949764	17988509	protein_coding
Known_gene	Cdc6	XM_006247354.2	2.28562	1.80084	4.59065	0.0321469	0.181404	0.001277	0.057458	0	0.047142	0.937971	0.081234	0.296696	0.654189	cell division cycle 6 [Source:RGD Symbol;Acc:1309157]	10	86819472	86833402	protein_coding
Known_gene	Cdc7	NM_001108352.1	-0.00453047	2.07525	3.59669e-05	0.995215	1	0.606065	0.37515	0	0.031794	0.470038	0.523398	0.333896	0.43909	cell division cycle 7 [Source:RGD Symbol;Acc:1308351]	14	3826659	3846891	protein_coding
Known_gene	Cdc73	NM_001024769.1	0.153288	3.92308	0.180807	0.67068	0.909951	1.9511	1.64683	0.269269	0.420011	3.32283	3.9745	1.7494	2.29115	cell division cycle 73 [Source:RGD Symbol;Acc:1311766]	13	60403771	60496511	protein_coding
Known_gene	Cdca2	XM_006252118.2	0.040837	3.13441	0.00475629	0.945017	0.993447	0.988569	0.243638	0.059192	0.105023	1.10508	0.746166	0.514646	0.579096	cell division cycle associated 2 [Source:RGD Symbol;Acc:1311003]	15	44365405	44411004	protein_coding
Known_gene	Cdca3	XM_006237341.2	0.18437	3.37355	0.129701	0.718742	0.928377	2.29906	0.864226	0.389846	0.266256	4.0473	2.93965	1.52473	1.78401	cell division cycle associated 3 [Source:RGD Symbol;Acc:1359093]	4	157348020	157351604	protein_coding
Known_gene	Cdca4	XM_008764948.1	1.05822	4.0107	0.901242	0.342449	0.693901	0.744117	1.9327	0	0	5.38433	5.03331	0.705277	1.11314	cell division cycle associated 4 [Source:RGD Symbol;Acc:1563593]	6	137396140	137421283	protein_coding
Known_gene	Cdca5	XM_008760176.1	0.118195	1.48856	0.0284615	0.866028	0.976204	0.450872	0.155721	0	0.065016	0.552253	0.372413	0.177302	0.439459	cell division cycle associated 5 [Source:RGD Symbol;Acc:1560863]	1	221448661	221462233	protein_coding
Known_gene	Cdca7	NM_001025693.1	-1.29627	3.33207	3.86728	0.0492361	0.2347	2.53331	1.10437	0.07579	0.216489	1.90927	0.413465	0.471563	0.536785	cell division cycle associated 7 [Source:RGD Symbol;Acc:1309363]	3	59153280	59163913	protein_coding
Known_gene	Cdca7l	NM_001034953.1	-0.0454295	2.25696	0.00505635	0.943312	0.993096	0.482463	0.233388	0.202151	0.047996	1.27935	0.601357	0.104619	0.697255	cell division cycle associated 7 like [Source:RGD Symbol;Acc:1564080]	6	145740035	145785606	protein_coding
Known_gene	Cdca8	NM_001025050.1	10.1106	2.23054	66.5376	3.43282e-16	3.20319e-13	0	0	0	0	3.51359	0.759892	0.911091	1.14989	cell division cycle associated 8 [Source:RGD Symbol;Acc:1566306]	5	142911305	142933526	protein_coding
Known_gene	Cdcp1	XM_006244189.2	0.468834	0.626559	0.298408	0.584882	0.867265	0.057123	0.088503	0	0.006023	0.11903	0.130395	0.009284	0.186939	CUB domain containing protein 1 [Source:RGD Symbol;Acc:1305578]	8	132260029	132296661	protein_coding
Known_gene	Cdh1	NM_031334.1	-1.16602	1.9453	2.45621	0.117061	0.389498	0.0939	0.182406	0.043828	0.035186	0.220134	0.063037	0.05461	0.108032	cadherin 1 [Source:RGD Symbol;Acc:69279]	19	38768467	38838395	protein_coding
Known_gene	Cdh11	XM_006255059.2	2.88524	5.25116	4.12226	0.0423224	0.214434	0.310785	0.08722	0	0.052579	8.39471	0.561303	0.190515	0.279405	cadherin 11 [Source:RGD Symbol;Acc:619742]	19	2393059	2551245	protein_coding
Known_gene	Cdh13	NM_138889.2	2.92337	7.16957	27.0331	2.00002e-07	2.08185e-05	5.56576	0.697842	0.424405	0.295523	31.0927	31.725	21.4307	14.9252	cadherin 13 [Source:RGD Symbol;Acc:619745]	19	50848736	51972103	protein_coding
Known_gene	Cdh15	NM_207613.1	-0.699556	4.68877	2.03084	0.154135	0.457312	4.84758	1.98288	0.539801	1.23077	5.76223	4.12848	0.951005	3.19917	cadherin 15 [Source:RGD Symbol;Acc:1303000]	19	55669626	55689992	protein_coding
Known_gene	Cdh17	XM_008763521.1	-0.040827	2.12893	0.00133605	0.970842	0.999329	0.284827	0.197193	0	0.094075	0.596817	0.478783	0.042746	0.357608	cadherin 17 [Source:RGD Symbol;Acc:619748]	5	25391115	25443718	protein_coding
Known_gene	Cdh2	XM_006254441.1	-0.414642	6.26173	0.572133	0.449413	0.779565	5.8905	2.63594	0.810014	1.56398	10.2097	4.48802	0.997142	6.40376	cadherin 2 [Source:RGD Symbol;Acc:69280]	18	8146971	8360684	protein_coding
Known_gene	Cdh23	NM_053644.1	-1.5342	4.19678	7.02577	0.0080345	0.074518	1.04808	0.400965	0.035451	0.152431	0.502737	0.315014	0.192452	0.200465	cadherin 23 (otocadherin) [Source:MGI Symbol;Acc:MGI:1890219]	20	29857637	29990111	protein_coding
Known_gene	Cdh24	XM_008770708.1	0.0593755	2.50337	0.0108534	0.917027	0.987103	0.862178	0.232729	0.135563	0.026294	0.792091	1.09087	0.413515	0.487188	cadherin 24 [Source:RGD Symbol;Acc:1560161]	15	33278713	33285779	protein_coding
Known_gene	Cdh5	NM_001107407.1	1.21081	3.89374	1.78383	0.18168	0.504277	0.804849	0	0.513884	0.118013	3.84843	4.42865	1.44212	1.6494	cadherin 5 [Source:RGD Symbol;Acc:1307370]	19	1023683	1074365	protein_coding
Known_gene	Cdh6	NM_012927.1	8.57131	0.877299	19.8637	8.31632e-06	0.000438066	0	0	0	0	0.229309	0.454111	0.203922	0	cadherin 6 [Source:RGD Symbol;Acc:2322]	2	63101739	63166509	protein_coding
Known_gene	Cdhr1	NM_053572.1	10.8393	1.77971	22.9824	1.63493e-06	0.000113305	0	0	0	0	1.84814	0.61403	1.01649	0.073008	cadherin-related family member 1 [Source:RGD Symbol;Acc:620420]	16	14328160	14348046	protein_coding
Known_gene	Cdhr2	XM_214434.8	1.58174	0.73929	3.23367	0.0721387	0.295325	0.061184	0	0	0.022701	0.233297	0.173995	0.199805	0.068404	cadherin-related family member 2 [Source:RGD Symbol;Acc:1560576]	17	10415123	10439691	protein_coding
Known_gene	Cdhr5	XM_006230509.2	8.33975	0.767422	5.57493	0.0182193	0.12779	0	0	0	0	0	1.14804	0.069575	0	cadherin-related family member 5 [Source:RGD Symbol;Acc:620504]	1	214255110	214263581	protein_coding
Known_gene	Cdip1	XM_008767493.1	-6.01648	1.83725	5.81923	0.0158519	0.116567	0	0.531919	0	0.060419	0	0	0.009572	0	cell death-inducing p53 target 1 [Source:RGD Symbol;Acc:1310686]	10	10967658	10989936	protein_coding
Known_gene	Cdipt	XM_006230208.1	-4.75763	0.836454	3.44309	0.063517	0.273338	0.160879	0	0.414919	0.01884	0.129389	0	0	0	CDP-diacylglycerol--inositol 3-phosphatidyltransferase [Source:RGD Symbol;Acc:620576]	1	198409360	198413497	protein_coding
Known_gene	Cdk1	NM_019296.1	1.86433	3.31673	3.87898	0.0488942	0.234181	1.91082	0.613572	0	0	7.02053	3.2531	1.99882	3.14672	cyclin-dependent kinase 1 [Source:RGD Symbol;Acc:2319]	20	20576377	20591549	protein_coding
Known_gene	Cdk10	NM_001025722.2	-0.163216	3.66436	0.129008	0.719463	0.928725	2.3894	1.20273	0.729028	0.319856	2.79567	4.37041	1.99726	1.29317	cyclin-dependent kinase 10 [Source:RGD Symbol;Acc:1304851]	19	56024903	56032605	protein_coding
Known_gene	Cdk11b	XM_006239533.1	10.2041	2.42578	10.7864	0.00102249	0.0179325	0	0	0	0	0	2.5928	1.57743	0.188004	cyclin-dependent kinase 11B [Source:RGD Symbol;Acc:628604]	5	173052063	173078046	protein_coding
Known_gene	Cdk12	XM_006247251.2	-3.55515	3.23063	5.08741	0.0241001	0.152387	0.021564	0.075744	1.03109	0.360075	0.051871	0.004298	0.388469	0.003482	cyclin-dependent kinase 12 [Source:RGD Symbol;Acc:621111]	10	86157608	86222707	protein_coding
Known_gene	Cdk13	NM_001271295.1	-0.479257	5.42737	1.55336	0.21264	0.54757	1.75962	1.99741	0.692894	0.700184	4.5515	3.73631	1.35573	1.54346	cyclin-dependent kinase 13 [Source:RGD Symbol;Acc:1311226]	17	49833400	49921550	protein_coding
Known_gene	Cdk14	XM_008762706.1	1.1119	5.7106	3.92472	0.047581	0.230581	2.17944	0.667905	0.272923	0.329448	2.53325	6.73693	3.73525	2.88295	cyclin-dependent kinase 14 [Source:RGD Symbol;Acc:1305544]	4	25825567	26419127	protein_coding
Known_gene	Cdk16	XM_006256619.2	4.64096	3.51074	3.75628	0.0526095	0.243945	0	0.222684	0	0	0.1787	6.90481	0	4.48787	cyclin-dependent kinase 16 [Source:RGD Symbol;Acc:620584]	X	1707289	1718637	protein_coding
Known_gene	Cdk17	XM_006241253.2	0.540214	0.941516	0.218621	0.640093	0.895293	0.048973	0.030632	0.142539	0	0.082835	0.110537	0.661081	0.062952	cyclin-dependent kinase 17 [Source:RGD Symbol;Acc:1565593]	7	34001506	34079616	protein_coding
Known_gene	Cdk18	XM_006249751.2	10.3521	1.77312	4.22721	0.0397807	0.206384	0	0	0	0	1.8514	0	0	2.03832	cyclin-dependent kinase 18 [Source:RGD Symbol;Acc:1309523]	13	48893412	48927483	protein_coding
Known_gene	Cdk19	XM_008772985.1	7.03347	0.666961	3.80429	0.0511216	0.240139	0	0	0	0	0.288062	0	0	0	cyclin-dependent kinase 19 [Source:RGD Symbol;Acc:1305435]	20	45458558	45598798	protein_coding
Known_gene	Cdk2	XM_006240778.1	-1.50696	1.7198	2.70826	0.0998297	0.356221	0.621115	0.372388	0.232357	0.003029	0.740226	0.428083	0.053429	0.055819	cyclin dependent kinase 2 [Source:RGD Symbol;Acc:70486]	7	3124954	3132457	protein_coding
Known_gene	Cdk20	NM_001025752.2	0.237421	3.57836	0.434754	0.509666	0.822942	1.12843	1.11169	0.306718	0.311514	3.48553	2.33001	1.34847	1.76493	cyclin-dependent kinase 20 [Source:RGD Symbol;Acc:1305219]	17	1936163	1942865	protein_coding
Known_gene	Cdk2ap1	XM_008769239.1	7.19694	0.691303	8.84267	0.00294269	0.0382126	0	0	0	0	0	0.685378	0	0.173837	cyclin-dependent kinase 2 associated protein 1 [Source:RGD Symbol;Acc:1308664]	12	37668369	37677063	protein_coding
Known_gene	Cdk2ap2	NM_001109498.1	-0.00456612	3.49582	0.000100213	0.992013	1	3.93075	3.29961	0.228852	0.759057	6.26005	6.20169	2.57346	3.62282	cyclin-dependent kinase 2 associated protein 2 [Source:RGD Symbol;Acc:1588883]	1	219345918	219347728	protein_coding
Known_gene	Cdk4	NM_053593.2	0.8379	5.91386	8.48375	0.00358332	0.0433257	9.22003	5.40698	1.68015	1.44233	29.7857	19.9927	10.2765	16.5936	cyclin-dependent kinase 4 [Source:RGD Symbol;Acc:621120]	7	70349863	70352418	protein_coding
Known_gene	Cdk5	NM_080885.1	0.681677	2.47653	0.71322	0.398377	0.743616	0.785998	1.05625	0	0.262683	1.62318	3.58264	0.408773	2.48593	cyclin-dependent kinase 5 [Source:RGD Symbol;Acc:70514]	4	7282948	7288383	protein_coding
Known_gene	Cdk5r1	NM_053891.1	-0.807017	1.43552	2.22782	0.135545	0.424422	0.882033	0.563425	0.042316	0.277405	1.36993	0.685586	0.206052	0.483281	cyclin-dependent kinase 5 regulatory subunit 1 [Source:RGD Symbol;Acc:629472]	10	67862054	67863255	protein_coding
Known_gene	Cdk5rap1	rna15742	-9.94586	1.04088	6.63154	0.0100189	0.0862919	0	1.44363	0	0.107386	0	0	0	0	CDK5 regulatory subunit associated protein 1 [Source:RGD Symbol;Acc:708387]	3	149703848	149870413	protein_coding
Known_gene	Cdk5rap2	XM_006238274.2	-9.04271	1.41366	7.19708	0.00730225	0.0699361	0.467549	0.022004	0	0	0	0	0	0	CDK5 regulatory subunit associated protein 2 [Source:RGD Symbol;Acc:708451]	5	86387078	86554102	protein_coding
Known_gene	Cdk5rap3	NM_024488.1	0.904262	4.55736	0.684243	0.40813	0.751512	3.40986	3.02564	0	0	9.17394	6.75462	1.80378	4.47954	CDK5 regulatory subunit associated protein 3 [Source:RGD Symbol;Acc:620002]	10	84780608	84789832	protein_coding
Known_gene	Cdk6	NM_001191861.1	1.65439	1.43345	3.54335	0.0597846	0.262476	0.276885	0.378311	0	0	0.943467	1.4485	0.878282	0.571137	cyclin-dependent kinase 6 [Source:RGD Symbol;Acc:621121]	4	27785647	27966398	protein_coding
Known_gene	Cdk7	XM_008760700.1	0.573306	3.71237	1.90787	0.1672	0.480364	2.27387	1.96831	0.230205	0.431853	7.32942	3.97237	2.4537	3.51124	cyclin-dependent kinase 7 [Source:RGD Symbol;Acc:621124]	2	30710643	30735514	protein_coding
Known_gene	Cdk8	NM_001109061.1	-0.161265	3.9898	0.236188	0.626973	0.890453	1.58946	1.62344	0.410672	0.486307	3.25122	3.24584	1.25482	2.04332	NA	NA	NA	NA	NA
Known_gene	Cdk9	NM_001007743.1	0.609613	4.77221	3.23427	0.0721124	0.295268	4.49852	2.04542	0.518719	0.685631	8.73279	8.87984	3.92876	5.56003	cyclin-dependent kinase 9 [Source:RGD Symbol;Acc:1359638]	3	11742266	11747113	protein_coding
Known_gene	Cdkal1	XM_008771611.1	-2.48869	0.11672	9.33514	0.00224801	0.0317823	0.128935	0.249217	0.054438	0	0.099217	0.0328	0.01696	0.036002	NA	NA	NA	NA	NA
Known_gene	Cdkl1	XM_006240171.2	-0.0545678	1.36497	0.00705926	0.933041	0.990799	0.094474	0.071454	0.043925	0.049047	0.190958	0.144643	0.173963	0.201017	cyclin dependent kinase like 1 [Source:RGD Symbol;Acc:1305080]	6	92077416	92121351	protein_coding
Known_gene	Cdkl2	XM_006250738.2	8.98408	0.218311	8.66377	0.003246	0.0405338	0	0	0	0	0.133341	0	0.37085	0.196548	cyclin dependent kinase like 2 [Source:RGD Symbol;Acc:1309625]	14	17531398	17565950	protein_coding
Known_gene	Cdkl3	XM_006246329.2	-1.26508	0.288485	0.949514	0.329843	0.680282	0.163622	0	0.048816	0.059131	0.039232	0.289339	0	0.06172	cyclin-dependent kinase-like 3 [Source:RGD Symbol;Acc:619874]	10	37458452	37493491	protein_coding
Known_gene	Cdkl5	XM_006256909.2	-0.725896	3.25543	2.31211	0.12837	0.411474	0.371509	0.28692	0.029763	0.114557	0.515662	0.488048	0.123974	0.174588	cyclin-dependent kinase-like 5 [Source:RGD Symbol;Acc:2324133]	X	35599258	35771711	protein_coding
Known_gene	Cdkn1a	XM_006256128.2	0.970475	4.15292	1.28634	0.256724	0.603839	2.93193	1.33771	0	0.212046	4.63457	1.67172	3.96633	3.96792	cyclin-dependent kinase inhibitor 1A [Source:RGD Symbol;Acc:69328]	20	6351458	6358864	protein_coding
Known_gene	Cdkn1b	XM_006237539.2	0.577512	4.15876	0.505549	0.477072	0.802879	1.12595	1.64693	0	0.698379	5.32788	3.49536	1.66139	3.41073	cyclin-dependent kinase inhibitor 1B [Source:RGD Symbol;Acc:69062]	4	168689163	168693964	protein_coding
Known_gene	Cdkn1c	XM_008760077.1	-4.89137	-1.13725	2.47899	0.115376	0.386301	0	0.163828	0	0	0.000369	0	0	0	cyclin-dependent kinase inhibitor 1C [Source:RGD Symbol;Acc:727892]	1	216661080	216663721	protein_coding
Known_gene	Cdkn2aip	NM_001014000.1	0.974268	1.36366	0.563847	0.452714	0.782242	0.041702	0.341768	0	0	1.00212	0.204295	0.360304	0.074946	CDKN2A interacting protein [Source:RGD Symbol;Acc:1305302]	16	47665816	47669093	protein_coding
Known_gene	Cdkn2aipnl	NM_001008278.1	0.635208	4.1326	1.89248	0.168923	0.48341	2.53924	1.46777	0.13969	0.448394	6.14977	4.75509	1.46618	4.07155	CDKN2A interacting protein N-terminal like [Source:RGD Symbol;Acc:1308696]	10	37422647	37432081	protein_coding
Known_gene	Cdkn2b	XM_006238380.2	8.30879	0.0266731	37.3082	1.00861e-09	2.33202e-07	0	0	0	0	0.283223	0.665763	0.267485	0.231864	cyclin-dependent kinase inhibitor 2B [Source:RGD Symbol;Acc:2324]	5	107845951	107858104	protein_coding
Known_gene	Cdkn2c	NM_131902.3	1.51992	2.82541	2.63698	0.104402	0.365773	1.57655	0.478678	0	0	4.5404	2.35194	1.46096	1.55277	cyclin-dependent kinase inhibitor 2C [Source:RGD Symbol;Acc:2325]	5	129347732	129352886	protein_coding
Known_gene	Cdkn3	XM_006251791.2	0.959331	1.78336	1.63342	0.201231	0.532626	0.960683	0.455321	0.116213	0.202759	2.01767	1.53159	1.72897	2.30017	cyclin-dependent kinase inhibitor 3 [Source:RGD Symbol;Acc:1307781]	15	23553128	23564535	protein_coding
Known_gene	Cdo1	NM_052809.1	-1.3744	4.21611	6.04414	0.0139525	0.10747	3.13794	1.50025	3.23427	1.09789	6.41143	2.75292	1.45263	2.45423	cysteine dioxygenase type 1 [Source:RGD Symbol;Acc:69262]	18	40701984	40716686	protein_coding
Known_gene	Cdon	XM_006242791.2	-1.53376	4.31591	2.48358	0.11504	0.385761	0.864539	0.709021	0.753403	0.304607	0.993741	1.16527	0.813978	0	cell adhesion associated, oncogene regulated [Source:RGD Symbol;Acc:708433]	8	36625733	36710949	protein_coding
Known_gene	Cdr2	NM_001025682.1	0.0141126	5.29148	0.00200303	0.964302	0.997249	3.79179	3.38199	0.993845	0.915837	8.82332	7.25799	3.77283	4.07977	cerebellar degeneration-related protein 2 [Source:RGD Symbol;Acc:1310578]	1	190889701	190914610	protein_coding
Known_gene	Cdr2l	XM_006247771.2	2.10056	4.57965	3.93302	0.0473467	0.229868	1.02877	0.701796	0	0	3.60943	4.96759	1.95518	2.07674	cerebellar degeneration-related protein 2-like [Source:RGD Symbol;Acc:1306881]	10	103934797	103948322	protein_coding
Known_gene	Cds1	NM_031242.2	0.940377	0.71387	1.86292	0.172288	0.48806	0.198178	0.151636	0	0.015664	0.731343	0.463186	0.063667	0.403348	CDP-diacylglycerol synthase 1 [Source:RGD Symbol;Acc:621185]	14	9396512	9456990	protein_coding
Known_gene	Cds2	NM_053643.1	0.066791	4.26546	0.0398049	0.841863	0.968176	2.85754	2.83667	0.987503	0.713076	6.66518	7.06307	2.54872	4.5568	CDP-diacylglycerol synthase 2 [Source:RGD Symbol;Acc:621186]	3	124896618	124935226	protein_coding
Known_gene	Cdt1	NM_001106192.1	0.567369	2.59773	0.44675	0.503882	0.819587	0.75132	0.319599	0.058056	0	1.15388	0.624458	0.586058	0.64278	chromatin licensing and DNA replication factor 1 [Source:RGD Symbol;Acc:1309211]	19	55381565	55386511	protein_coding
Known_gene	Cdv3	XM_008766529.1	0.30349	6.19057	0.625359	0.429063	0.765614	4.69268	3.24051	0.66961	1.06619	14.4172	3.82718	4.22598	6.88838	CDV3 homolog [Source:RGD Symbol;Acc:1359113]	8	111839091	111850393	protein_coding
Known_gene	Cdyl	XM_006253840.2	-3.58844	1.61149	14.9191	0.000112221	0.00341696	0.075755	0.472982	0.022419	0.429561	0.149797	0.074393	0.057637	0.033731	chromodomain Y-like [Source:RGD Symbol;Acc:1549745]	17	29674164	29895386	protein_coding
Known_gene	Cdyl2	NM_001106189.1	1.1561	2.97689	5.10392	0.0238719	0.15142	1.02094	0.288162	0.023771	0.13426	2.45585	2.395	0.931349	1.25856	chromodomain Y-like 2 [Source:RGD Symbol;Acc:1309548]	19	49093355	49198073	protein_coding
Known_gene	Ceacam1	NM_001033862.1	-7.923	1.4789	3.87541	0.0489985	0.234223	0.399222	0	0	0	0	0	0	0	carcinoembryonic antigen related cell adhesion molecule 1 [Source:RGD Symbol;Acc:67396]	1	82327955	82344345	protein_coding
Known_gene	Ceacam10	NM_173339.1	-1.93	0.785987	2.40009	0.121328	0.397655	1.56713	0.720192	0	0	0.548537	0	0.183102	0.22233	NA	NA	NA	NA	NA
[truncated: 13,618 more rows]

## Sheet: filt_logFC1_FDR0.05
Tags	external_gene_name	transcript_name	logFC	logCPM	LR	PValue	FDR	NC_1_2	NC_2_3	NC_3_2	NC_3_3	MIA_1_1	MIA_1_2	MIA_3_1	MIA_3_2	description	chromosome_name	start_position	end_position	gene_biotype
[truncated: 1,677 more rows]

## Sheet: Up_KEGG
Term	Overlap	P-value	Adjusted P-value	Old P-value	Old Adjusted P-value	Odds Ratio	Combined Score	Genes
[truncated: 292 more rows]

[truncated: 3 more sheets: Up_Reactome, Down_KEGG, Down_Reactome]
