# Supplementary material for: Integrated Analysis of DNA Methylation and Gene Expression Profiles in a Rat Model of Osteoarthritis
Source: Int J Mol Sci. 2024 Jan 2;25(1):594. doi: 10.3390/ijms25010594 (PMC10778961; doi:10.3390/ijms25010594)
Supplement: Supplementary file 1 [file ijms-25-00594-s001.zip › Supplementary Table S2.xlsx]

## Sheet: NC_vs_MIA.10p_DMR.NearestG
chr	start	end	pvalue	qvalue	meth.diff	dist.to.feature	feature.name	feature.strand	gene_symbol	Region	CpGi_Region	NC_1_2.numCs_freq	NC_1_3.numCs_freq	NC_2_3.numCs_freq	NC_3_2.numCs_freq	NC_3_3.numCs_freq	MIA_1_1.numCs_freq	MIA_1_2.numCs_freq	MIA_2_2.numCs_freq	MIA_3_1.numCs_freq	MIA_3_2.numCs_freq
1	317501	318000	0.00014377	0.000331363	-15.0271	-93	XM_017589809.1	+	NA	PROMOTER	other	0.57	0.45	0.47	0.63	0.54	0.58	0.51	0.42	0.14	0.28
1	755001	755500	0.00443673	0.00702767	-10.087	146	NM_001099459.1	-	Vom2r6	PROMOTER	other	0.68	0.72	0.79	0.62	0.74	0.61	0.53	0.71	0.53	0.62
1	1710001	1710500	3.72997e-06	1.16312e-05	-13.8304	7307	NM_001106217.1	+	Lrp11	INTRON	other	0.76	0.81	0.84	0.82	0.85	0.73	0.68	0.58	0.66	0.75
1	1721501	1722000	5.79257e-19	6.42186e-18	30.6542	18807	NM_001106217.1	+	Lrp11	INTRON	other	0.17	0.3	0.17	0.39	0.59	0.66	0.68	0.64	0.54	0.63
1	1722001	1722500	3.39584e-14	2.66654e-13	14.1696	19307	NM_001106217.1	+	Lrp11	INTRON	other	0.44	0.46	0.47	0.48	0.58	0.69	0.53	0.59	0.67	0.62
1	1820501	1821000	7.95737e-07	2.77032e-06	-17.7888	-5170	NM_001004217.4	+	Katna1	INTERGENIC	other	0.38	0.26	0.4	0.46	0.3	0.2	0.22	0.2	0.18	0.15
1	1939501	1940000	2.1327e-14	1.70179e-13	-17.735	1084	NM_001107469.1	+	Zc3h12d	INTRON	other	0.64	0.67	0.63	0.42	0.27	0.25	0.39	0.33	0.41	0.34
1	1940001	1940500	2.30498e-15	1.98129e-14	-17.1098	1584	NM_001107469.1	+	Zc3h12d	INTRON	other	0.8	0.81	0.73	0.69	0.58	0.29	0.68	0.42	0.6	0.65
1	1963501	1964000	3.30797e-29	6.45649e-28	26.623	25084	NM_001107469.1	+	Zc3h12d	INTRON	other	0.35	0.42	0.41	0.56	0.59	0.8	0.64	0.77	0.76	0.75
1	1970001	1970500	2.14129e-101	3.58714e-99	10.835	31584	NM_001107469.1	+	Zc3h12d	EXON	CpGi	0.09	0.08	0.11	0.09	0.06	0.15	0.2	0.17	0.23	0.22
1	1970501	1971000	1.48375e-57	8.16435e-56	12.1105	32084	NM_001107469.1	+	Zc3h12d	EXON	CpGi	0.2	0.12	0.17	0.19	0.16	0.27	0.32	0.27	0.3	0.29
1	1975001	1975500	1.16496e-28	2.21016e-27	-12.9695	36584	NM_001107469.1	+	Zc3h12d	INTERGENIC	other	0.89	0.92	0.92	0.87	0.91	0.85	0.68	0.82	0.79	0.73
1	2225501	2226000	9.08626e-32	1.99925e-30	22.7719	-108237	XR_001835501.1	+	NA	INTERGENIC	other	0.26	0.28	0.45	0.3	0.57	0.64	0.47	0.58	0.68	0.61
1	2259501	2260000	0.000137529	0.000318368	10.3574	-74237	XR_001835501.1	+	NA	INTERGENIC	other	0.54	0.64	0.56	0.75	0.6	0.69	0.73	0.71	0.7	0.74
1	2260001	2260500	1.41559e-33	3.37585e-32	17.3439	-73737	XR_001835501.1	+	NA	INTERGENIC	other	0.11	0.12	0.12	0.19	0.21	0.31	0.35	0.27	0.31	0.38
1	2304001	2304500	3.37618e-13	2.43729e-12	28.4194	-29737	XR_001835501.1	+	NA	INTERGENIC	other	0.26	0.27	0.31	0.15	0.4	0.65	0.42	0.71	0.71	0.32
1	2331501	2332000	6.01788e-08	2.46307e-07	14.6559	-2237	XR_001835501.1	+	NA	EXON	other	0.61	0.61	0.62	0.63	0.77	0.79	0.8	0.72	0.84	0.85
1	2332001	2332500	1.69917e-48	7.09869e-47	20.4012	-1737	XR_001835501.1	+	NA	EXON	other	0.29	0.34	0.36	0.45	0.53	0.64	0.57	0.59	0.64	0.55
1	2332501	2333000	2.41644e-06	7.77059e-06	14.0576	-1237	XR_001835501.1	+	NA	EXON	other	0.07	0.24	0.11	0.22	0.15	0.27	0.41	0.23	0.26	0.31
1	2342001	2342500	1.30714e-08	5.83488e-08	-11.6928	7766	XR_001835501.1	+	NA	EXON	other	0.46	0.51	0.44	0.66	0.48	0.32	0.32	0.43	0.42	0.44
1	2452501	2453000	5.96514e-64	3.98301e-62	-18.2133	118266	XR_001835501.1	+	NA	INTRON	other	0.72	0.74	0.75	0.74	0.76	0.68	0.45	0.59	0.56	0.53
1	2453001	2453500	1.1944e-174	8.00358e-172	-31.5115	118766	XR_001835501.1	+	NA	INTRON	other	0.67	0.66	0.64	0.66	0.72	0.52	0.3	0.4	0.29	0.25
1	2530001	2530500	4.01849e-21	5.08749e-20	-10.6265	96976	NM_001108458.1	-	Ust	INTRON	other	0.77	0.75	0.79	0.82	0.78	0.73	0.64	0.59	0.72	0.68
1	2560501	2561000	9.54241e-05	0.000228713	16.0921	66476	NM_001108458.1	-	Ust	INTRON	other	0.3	0.17	0.33	0.56	0.22	0.48	0.52	0.36	0.51	0.59
1	2572001	2572500	5.53509e-08	2.27734e-07	-11.6863	54976	NM_001108458.1	-	Ust	INTRON	other	0.78	0.78	0.71	0.88	0.69	0.75	0.63	0.62	0.63	0.63
1	2580001	2580500	2.73924e-10	1.48953e-09	-16.1297	46976	NM_001108458.1	-	Ust	INTRON	other	0.51	0.49	0.59	0.51	0.53	0.59	0.41	0.34	0.18	0.4
1	2581001	2581500	1.24625e-49	5.40219e-48	-18.7485	45976	NM_001108458.1	-	Ust	INTRON	other	0.72	0.76	0.68	0.65	0.65	0.6	0.51	0.52	0.45	0.46
1	2608501	2609000	9.4462e-27	1.62947e-25	-21.9498	18476	NM_001108458.1	-	Ust	INTRON	other	0.65	0.64	0.65	0.66	0.62	0.53	0.33	0.48	0.45	0.35
1	2611001	2611500	1.59073e-07	6.13384e-07	15.9672	15976	NM_001108458.1	-	Ust	INTRON	other	0.41	0.54	0.41	0.62	0.65	0.79	0.62	0.73	0.64	0.62
1	2634001	2634500	6.33336e-07	2.23704e-06	11.8696	-6348	XM_017589330.1	-	NA	INTERGENIC	other	0.58	0.58	0.63	0.72	0.72	0.77	0.75	0.75	0.71	0.79
1	2781501	2782000	1.11442e-44	4.10807e-43	19.9032	-153848	XM_017589330.1	-	NA	INTERGENIC	other	0.4	0.54	0.51	0.61	0.54	0.7	0.69	0.73	0.7	0.76
1	2782001	2782500	5.03614e-30	1.02508e-28	11.209	-154348	XM_017589330.1	-	NA	INTERGENIC	other	0.31	0.37	0.42	0.5	0.58	0.62	0.41	0.68	0.57	0.48
1	2796501	2797000	1.94474e-95	2.81311e-93	-20.363	153750	XM_003748645.4	-	NA	INTRON	other	0.79	0.81	0.79	0.79	0.81	0.69	0.58	0.68	0.57	0.46
1	2798001	2798500	5.15838e-05	0.000130412	-11.9205	152250	XM_003748645.4	-	NA	INTRON	other	0.9	0.91	0.96	0.91	0.81	0.78	0.81	0.88	0.75	0.68
1	2809001	2809500	4.77572e-12	3.09684e-11	-21.0635	141250	XM_003748645.4	-	NA	INTRON	other	0.8	0.84	0.83	0.88	0.77	0.63	0.67	0.8	0.54	0.46
1	2817001	2817500	2.6315e-05	7.03912e-05	11.0716	133250	XM_003748645.4	-	NA	INTRON	other	0.3	0.28	0.25	0.34	0.53	0.48	0.4	0.55	0.41	0.43
1	2823001	2823500	2.93108e-22	3.95696e-21	10.0003	127250	XM_003748645.4	-	NA	INTRON	other	0.12	0.2	0.23	0.26	0.37	0.54	0.24	0.28	0.33	0.3
1	2828001	2828500	9.14939e-55	4.62469e-53	-23.3984	122250	XM_003748645.4	-	NA	INTRON	other	0.61	0.71	0.7	0.58	0.6	0.51	0.27	0.55	0.43	0.21
1	2828501	2829000	2.44876e-92	3.28438e-90	-27.1899	121750	XM_003748645.4	-	NA	INTRON	other	0.84	0.85	0.89	0.73	0.84	0.65	0.5	0.69	0.58	0.37
1	2830501	2831000	4.63254e-128	1.34712e-125	-23.859	119750	XM_003748645.4	-	NA	INTRON	other	0.81	0.8	0.83	0.79	0.79	0.63	0.5	0.55	0.66	0.51
1	2831001	2831500	7.28145e-66	5.10102e-64	-19.7895	119250	XM_003748645.4	-	NA	INTRON	other	0.89	0.9	0.89	0.88	0.81	0.71	0.62	0.72	0.73	0.61
1	2832001	2832500	9.44672e-22	1.23929e-20	-13.8821	118250	XM_003748645.4	-	NA	INTRON	other	0.41	0.31	0.34	0.49	0.47	0.35	0.2	0.17	0.3	0.24
1	2841001	2841500	5.02431e-55	2.55408e-53	20.0582	109250	XM_003748645.4	-	NA	INTRON	other	0.48	0.55	0.56	0.59	0.59	0.71	0.74	0.81	0.76	0.74
1	2842501	2843000	3.44897e-15	2.9246e-14	10.4865	107750	XM_003748645.4	-	NA	INTRON	other	0.33	0.41	0.48	0.5	0.58	0.66	0.46	0.61	0.61	0.51
1	2843001	2843500	1.33916e-117	3.20666e-115	32.4239	107250	XM_003748645.4	-	NA	INTRON	other	0.37	0.5	0.55	0.62	0.59	0.88	0.81	0.85	0.86	0.84
1	2859501	2860000	1.31955e-07	5.15264e-07	-10.8488	90750	XM_003748645.4	-	NA	INTRON	other	0.87	0.85	0.8	0.8	0.73	0.71	0.7	0.71	0.7	0.69
1	2862501	2863000	7.03477e-19	7.75439e-18	-19.3302	87750	XM_003748645.4	-	NA	INTRON	CpGi	0.81	0.87	0.71	0.69	0.78	0.66	0.4	0.57	0.66	0.66
1	2868501	2869000	4.24894e-43	1.47248e-41	19.1818	81750	XM_003748645.4	-	NA	INTRON	other	0.57	0.56	0.6	0.65	0.69	0.83	0.77	0.79	0.81	0.82
1	2871501	2872000	2.67773e-09	1.30244e-08	-11.9121	78750	XM_003748645.4	-	NA	INTRON	other	0.93	0.99	0.94	0.89	0.93	0.84	0.81	0.79	0.85	0.79
1	2876001	2876500	3.33975e-09	1.60468e-08	11.6511	74250	XM_003748645.4	-	NA	EXON	other	0.63	0.66	0.72	0.75	0.74	0.83	0.78	0.8	0.81	0.87
1	2877001	2877500	3.758e-25	5.94886e-24	17.412	73250	XM_003748645.4	-	NA	INTRON	other	0.3	0.32	0.42	0.42	0.45	0.54	0.51	0.58	0.62	0.54
1	2896001	2896500	1.28865e-20	1.58403e-19	20.5017	54250	XM_003748645.4	-	NA	INTRON	other	0.22	0.22	0.24	0.26	0.29	0.4	0.44	0.55	0.42	0.44
1	2896501	2897000	3.56411e-14	2.79466e-13	14.7708	53750	XM_003748645.4	-	NA	INTRON	other	0.13	0.08	0.11	0.25	0.36	0.51	0.24	0.41	0.32	0.19
1	2905001	2905500	9.4953e-57	5.06216e-55	-19.8223	45250	XM_003748645.4	-	NA	INTRON	other	0.93	0.92	0.9	0.77	0.89	0.73	0.69	0.75	0.64	0.64
1	2912001	2912500	4.37463e-08	1.82635e-07	19.7617	38250	XM_003748645.4	-	NA	INTRON	other	0.44	0.42	0.63	0.58	0.71	0.72	0.79	0.67	0.75	0.74
1	3021501	3022000	5.73622e-161	2.88569e-158	-34.9595	-70753	XM_003748645.4	-	NA	INTERGENIC	other	0.84	0.87	0.77	0.74	0.78	0.55	0.43	0.64	0.35	0.27
1	3022001	3022500	1.46592e-43	5.17726e-42	-35.1309	-71253	XM_003748645.4	-	NA	INTERGENIC	other	0.86	0.92	0.86	0.78	0.79	0.66	0.45	0.54	0.37	0.33
1	3023001	3023500	6.30938e-36	1.66017e-34	-18.7235	-72253	XM_003748645.4	-	NA	INTERGENIC	other	0.54	0.54	0.58	0.49	0.51	0.39	0.22	0.44	0.38	0.27
1	3027001	3027500	9.83215e-17	9.36708e-16	16.7124	-76253	XM_003748645.4	-	NA	INTERGENIC	other	0.48	0.36	0.57	0.61	0.62	0.69	0.69	0.75	0.7	0.68
1	3053501	3054000	1.55475e-13	1.15626e-12	11.3812	-102753	XM_003748645.4	-	NA	INTERGENIC	other	0.4	0.43	0.53	0.54	0.74	0.71	0.59	0.68	0.65	0.52
1	3138501	3139000	1.60312e-07	6.17881e-07	-14.6064	-101039	XR_001836239.1	+	NA	INTERGENIC	other	0.64	0.74	0.62	0.66	0.78	0.61	0.46	0.57	0.63	0.46
1	3503001	3503500	5.70779e-12	3.67479e-11	-14.0066	259893	NM_001108901.1	-	Samd5	INTERGENIC	other	0.68	0.67	0.73	0.73	0.73	0.66	0.5	0.65	0.48	0.56
1	3748501	3749000	5.61352e-20	6.64857e-19	12.8546	14393	NM_001108901.1	-	Samd5	INTRON	other	0.55	0.5	0.49	0.61	0.66	0.78	0.67	0.7	0.68	0.64
1	3797001	3797500	0.000596357	0.00119482	-14.2313	-33610	NM_001108901.1	-	Samd5	INTERGENIC	other	0.77	0.7	0.69	0.49	0.74	0.71	0.43	0.43	0.54	0.54
1	3873001	3873500	3.94469e-13	2.82915e-12	-10.7672	-23916	XM_218078.7	-	NA	INTRON	other	0.83	0.81	0.78	0.77	0.71	0.67	0.68	0.68	0.69	0.65
1	3965001	3965500	3.14499e-32	7.06479e-31	16.5648	45662	NM_178345.1	-	Stxbp5	EXON	other	0.33	0.39	0.43	0.53	0.59	0.69	0.54	0.62	0.61	0.61
1	3965501	3966000	0.000652452	0.00129494	11.4523	45162	NM_178345.1	-	Stxbp5	EXON	other	0.14	0.23	0.14	0.3	0.54	0.59	0.23	0.48	0.31	0.25
1	4036501	4037000	9.37352e-29	1.78814e-27	-20.714	-24818	XM_008758629.2	-	NA	INTERGENIC	other	0.6	0.72	0.61	0.59	0.67	0.46	0.39	0.38	0.43	0.5
1	4355501	4356000	9.45684e-07	3.25004e-06	-15.5856	232508	XM_017590413.1	-	NA	INTERGENIC	other	0.4	0.43	0.49	0.44	0.47	0.38	0.13	0.48	0.3	0.21
1	4640001	4640500	2.9483e-18	3.11637e-17	-15.3594	12721	NM_001108902.1	-	Rab32	EXON	other	0.37	0.26	0.39	0.41	0.45	0.37	0.12	0.18	0.19	0.15
1	4640501	4641000	3.09988e-31	6.66157e-30	-11.568	12221	NM_001108902.1	-	Rab32	INTRON	other	0.67	0.63	0.69	0.71	0.71	0.61	0.51	0.59	0.58	0.53
1	4651501	4652000	2.85852e-27	5.05173e-26	-15.4657	1221	NM_001108902.1	-	Rab32	INTRON	shore	0.44	0.41	0.32	0.32	0.43	0.24	0.26	0.23	0.26	0.18
1	4653501	4654000	6.8811e-21	8.59037e-20	-13.7046	-282	NM_001108902.1	-	Rab32	PROMOTER	shore	0.69	0.76	0.67	0.59	0.7	0.65	0.43	0.6	0.55	0.52
1	4654501	4655000	4.55856e-14	3.54686e-13	-20.8057	-1282	NM_001108902.1	-	Rab32	INTERGENIC	shore	0.72	0.76	0.75	0.73	0.71	0.52	0.42	0.56	0.57	0.58
1	5152501	5153000	5.82796e-16	5.2513e-15	11.1211	12810	XM_017588777.1	-	NA	INTRON	other	0.45	0.48	0.54	0.56	0.58	0.64	0.58	0.63	0.6	0.69
1	5153501	5154000	0.00366374	0.00594855	-11.1867	11810	XM_017588777.1	-	NA	INTRON	other	0.7	0.51	0.43	0.79	0.73	0.57	0.59	0.57	0.52	0.47
1	5497001	5497500	3.22905e-49	1.37857e-47	-11.0153	48045	NM_001276762.1	+	Epm2a	INTRON	other	0.75	0.74	0.74	0.69	0.74	0.59	0.57	0.7	0.62	0.62
1	5543501	5544000	1.39111e-08	6.18949e-08	-20.729	94545	NM_001276762.1	+	Epm2a	INTRON	other	0.66	0.72	0.75	0.74	0.56	0.46	0.46	0.49	0.5	0.51
1	5572001	5572500	2.91503e-11	1.75004e-10	-14.9486	123045	NM_001276762.1	+	Epm2a	INTERGENIC	other	0.68	0.74	0.7	0.74	0.64	0.61	0.52	0.6	0.54	0.48
1	5969501	5970000	4.51444e-12	2.93506e-11	-12.6525	-28350	XR_001835504.1	-	NA	INTERGENIC	other	0.77	0.77	0.75	0.75	0.62	0.63	0.64	0.61	0.58	0.54
1	6546501	6547000	8.36627e-09	3.82668e-08	16.0469	79094	XM_008758599.2	-	NA	INTRON	other	0.56	0.66	0.72	0.54	0.73	0.89	0.76	0.79	0.79	0.82
1	6547001	6547500	0	1.91938e-305	37.4712	78594	XM_008758599.2	-	NA	INTRON	other	0.34	0.4	0.5	0.48	0.65	0.86	0.8	0.85	0.84	0.84
1	6578001	6578500	1.60567e-40	5.05222e-39	17.7755	47594	XM_008758599.2	-	NA	INTRON	other	0.6	0.66	0.73	0.73	0.68	0.89	0.84	0.81	0.86	0.88
1	6625001	6625500	2.8993e-06	9.20567e-06	14.8448	594	XM_008758599.2	-	NA	PROMOTER	other	0.09	0.11	0.11	0.27	0.14	0.35	0.23	0.45	0.33	0.12
1	6696501	6697000	6.62807e-06	1.97889e-05	13.2937	0	XM_008758598.2	-	NA	PROMOTER	other	0.67	0.59	0.69	0.47	0.51	0.64	0.8	0.75	0.81	0.68
1	6767001	6767500	7.99018e-07	2.781e-06	-12.5298	65271	XM_017588826.1	-	NA	INTRON	other	0.67	0.53	0.67	0.58	0.72	0.58	0.49	0.42	0.45	0.57
1	6791501	6792000	4.10957e-15	3.46775e-14	17.6158	40771	XM_017588826.1	-	NA	INTRON	other	0.53	0.55	0.5	0.51	0.63	0.69	0.68	0.76	0.7	0.75
1	6802501	6803000	2.46415e-20	2.97822e-19	14.2744	29771	XM_017588826.1	-	NA	INTRON	other	0.26	0.27	0.39	0.27	0.6	0.61	0.47	0.56	0.49	0.41
1	6803001	6803500	1.99085e-24	3.03914e-23	14.5792	29271	XM_017588826.1	-	NA	INTRON	other	0.11	0.32	0.3	0.17	0.37	0.58	0.4	0.3	0.39	0.27
1	6815001	6815500	1.19104e-05	3.39784e-05	15.1864	17271	XM_017588826.1	-	NA	INTRON	other	0.57	0.58	0.54	0.54	0.55	0.62	0.68	0.92	0.8	0.66
1	6898001	6898500	3.15282e-07	1.16425e-06	-18.3776	7182	XM_006227637.3	-	NA	INTRON	other	0.58	0.61	0.42	0.36	0.48	0.37	0.26	0.24	0.3	0.39
1	6903501	6904000	4.11314e-07	1.49382e-06	-10.3038	1682	XM_006227637.3	-	NA	EXON	other	0.07	0.1	0.18	0.15	0.22	0.07	0.04	0.02	0	0.08
1	6914001	6914500	1.67793e-114	3.72336e-112	-31.664	3137	XM_008758596.2	-	NA	INTRON	other	0.52	0.62	0.46	0.43	0.44	0.26	0.11	0.17	0.25	0.15
1	6917501	6918000	4.24459e-42	1.42045e-40	22.6004	0	XM_008758596.2	-	NA	PROMOTER	other	0.3	0.32	0.28	0.36	0.42	0.64	0.51	0.58	0.55	0.49
1	6947501	6948000	5.09911e-06	1.55237e-05	11.4462	21465	XM_008758593.1	-	Utrn	INTRON	other	0.12	0.2	0.25	0.12	0.35	0.43	0.2	0.41	0.29	0.38
1	6950501	6951000	2.29732e-14	1.82833e-13	-11.3522	18465	XM_008758593.1	-	Utrn	INTRON	other	0.77	0.7	0.68	0.62	0.7	0.59	0.64	0.47	0.58	0.7
1	6954001	6954500	1.5615e-15	1.36057e-14	13.0586	14965	XM_008758593.1	-	Utrn	INTRON	other	0.39	0.49	0.43	0.64	0.67	0.72	0.55	0.6	0.66	0.71
1	6954501	6955000	1.20221e-24	1.85573e-23	13.5274	14465	XM_008758593.1	-	Utrn	INTRON	other	0.12	0.19	0.24	0.29	0.36	0.56	0.27	0.4	0.39	0.28
1	6955001	6955500	3.93016e-08	1.65018e-07	15.8073	13965	XM_008758593.1	-	Utrn	INTRON	other	0.3	0.32	0.38	0.47	0.61	0.67	0.51	0.54	0.54	0.64
1	6961001	6961500	3.15476e-15	2.68424e-14	-13.3179	7965	XM_008758593.1	-	Utrn	INTRON	other	0.6	0.58	0.55	0.51	0.72	0.57	0.33	0.52	0.45	0.44
1	7043501	7044000	4.23582e-14	3.30318e-13	13.3401	20796	XM_008758601.1	-	Stx11	INTRON	other	0.36	0.44	0.49	0.56	0.68	0.73	0.55	0.58	0.67	0.7
1	7046001	7046500	4.73529e-12	3.0724e-11	-22.33	18296	XM_008758601.1	-	Stx11	INTRON	other	0.68	0.62	0.59	0.54	0.56	0.51	0.27	0.37	0.35	0.39
1	7046501	7047000	3.26907e-21	4.16015e-20	-17.4257	17796	XM_008758601.1	-	Stx11	INTRON	other	0.55	0.41	0.47	0.44	0.39	0.33	0.31	0.21	0.22	0.31
1	7048001	7048500	8.6355e-44	3.07369e-42	-16.2719	16296	XM_008758601.1	-	Stx11	INTRON	other	0.74	0.75	0.76	0.74	0.77	0.66	0.5	0.5	0.7	0.63
1	7048501	7049000	1.49816e-36	4.04568e-35	-34.0998	15796	XM_008758601.1	-	Stx11	INTRON	other	0.64	0.57	0.61	0.65	0.61	0.41	0.16	0.17	0.38	0.21
1	7062001	7062500	7.46393e-19	8.21196e-18	10.3234	2296	XM_008758601.1	-	Stx11	INTRON	other	0.13	0.11	0.11	0.2	0.24	0.27	0.27	0.29	0.19	0.29
1	7063501	7064000	1.89551e-11	1.15969e-10	-14.7318	796	XM_008758601.1	-	Stx11	PROMOTER	shore	0.84	0.75	0.76	0.62	0.63	0.49	0.65	0.55	0.55	0.63
1	7064001	7064500	1.87532e-141	6.83718e-139	-30.1924	296	XM_008758601.1	-	Stx11	PROMOTER	shore	0.54	0.58	0.51	0.4	0.27	0.17	0.11	0.17	0.12	0.25
1	7067001	7067500	1.07095e-08	4.83068e-08	-11.6143	-2132	NM_001025638.2	-	Stx11	INTERGENIC	shore	0.48	0.44	0.38	0.35	0.28	0.17	0.32	0.24	0.34	0.31
1	7186501	7187000	2.74129e-38	7.91583e-37	-12.589	-15461	XR_001835509.1	+	NA	INTERGENIC	other	0.54	0.55	0.51	0.45	0.39	0.32	0.39	0.32	0.35	0.44
1	7322001	7322500	7.58189e-14	5.79267e-13	25.1928	0	NM_001271310.1	-	Zc2hc1b	PROMOTER	other	0.3	0.23	0.35	0.55	0.57	0.7	0.6	0.63	0.69	0.52
1	7322501	7323000	1.30729e-14	1.06241e-13	14.3537	0	XM_008758590.1	-	Zc2hc1b	PROMOTER	other	0.17	0.23	0.23	0.33	0.4	0.46	0.38	0.43	0.4	0.37
1	7333501	7334000	2.06985e-18	2.21239e-17	13.1631	1767	NM_001014157.1	-	Ltv1	EXON	shore	0.62	0.56	0.59	0.65	0.67	0.82	0.63	0.77	0.74	0.77
1	7353501	7354000	3.29621e-13	2.38342e-12	-10.8004	-17736	NM_001014157.1	-	Ltv1	EXON	other	0.9	0.81	0.87	0.8	0.83	0.72	0.83	0.68	0.72	0.74
1	7364501	7365000	6.85079e-41	2.1885e-39	26.8769	-28736	NM_001014157.1	-	Ltv1	INTRON	other	0.14	0.36	0.41	0.31	0.48	0.62	0.55	0.58	0.67	0.62
1	7365001	7365500	1.02658e-118	2.50415e-116	30.6935	-29236	NM_001014157.1	-	Ltv1	INTRON	other	0.19	0.29	0.31	0.44	0.52	0.68	0.65	0.55	0.69	0.7
1	7372001	7372500	9.50488e-33	2.18998e-31	18.9972	-36236	NM_001014157.1	-	Ltv1	INTRON	other	0.21	0.22	0.32	0.39	0.4	0.59	0.36	0.64	0.51	0.35
1	7372501	7373000	9.15485e-144	3.46439e-141	28.5296	-36736	NM_001014157.1	-	Ltv1	EXON	other	0.2	0.18	0.3	0.35	0.37	0.66	0.45	0.66	0.57	0.49
1	7375501	7376000	1.98312e-147	8.04316e-145	32.7979	-39736	NM_001014157.1	-	Ltv1	INTRON	other	0.38	0.46	0.44	0.6	0.61	0.85	0.78	0.85	0.82	0.83
1	7377001	7377500	1.43225e-58	8.16517e-57	33.3118	-41236	NM_001014157.1	-	Ltv1	INTRON	other	0.16	0.17	0.22	0.38	0.44	0.62	0.57	0.6	0.57	0.63
1	7377501	7378000	1.07417e-71	8.73836e-70	18.9559	-41736	NM_001014157.1	-	Ltv1	INTRON	other	0.36	0.33	0.37	0.51	0.58	0.63	0.61	0.54	0.64	0.68
1	7378001	7378500	8.80007e-10	4.52078e-09	17.9028	-42236	NM_001014157.1	-	Ltv1	INTRON	other	0.26	0.18	0.16	0.5	0.48	0.59	0.38	0.43	0.5	0.52
1	7384501	7385000	1.76315e-13	1.30433e-12	-14.0643	-48736	NM_001014157.1	-	Ltv1	INTRON	other	0.68	0.72	0.67	0.7	0.68	0.54	0.58	0.56	0.53	0.55
1	7393001	7393500	1.26099e-12	8.64488e-12	19.539	-57236	NM_001014157.1	-	Ltv1	INTRON	other	0.54	0.54	0.5	0.51	0.72	0.7	0.67	0.89	0.73	0.84
1	7434501	7435000	0.000120738	0.000283097	10.536	45790	NM_214458.1	-	Phactr2	INTRON	other	0.48	0.62	0.62	0.65	0.72	0.68	0.61	0.79	0.73	0.76
1	7544501	7545000	4.08432e-21	5.16929e-20	12.127	-62783	XM_017589099.1	-	NA	INTRON	other	0.28	0.34	0.36	0.47	0.48	0.55	0.45	0.6	0.52	0.43
1	7666001	7666500	7.48245e-16	6.68664e-15	11.697	7084	NM_001004218.1	+	Fuca2	EXON	other	0.61	0.56	0.61	0.75	0.57	0.78	0.71	0.73	0.71	0.76
1	7884501	7885000	0.0013315	0.00244246	-10.78	153610	NM_001134425.1	-	Aig1	INTRON	other	0.7	0.59	0.6	0.65	0.65	0.57	0.46	0.52	0.5	0.61
1	7913501	7914000	7.62357e-07	2.66169e-06	11.1319	124610	NM_001134425.1	-	Aig1	INTRON	other	0.85	0.78	0.8	0.8	0.9	0.95	0.9	0.91	0.98	0.95
1	7933501	7934000	4.61875e-16	4.19518e-15	11.5807	104610	NM_001134425.1	-	Aig1	INTRON	other	0.77	0.73	0.82	0.75	0.83	0.89	0.9	0.78	0.94	0.95
1	7937001	7937500	1.54099e-09	7.70192e-09	10.7128	101110	NM_001134425.1	-	Aig1	INTRON	other	0.22	0.26	0.32	0.36	0.49	0.47	0.36	0.58	0.39	0.3
1	7937501	7938000	4.18871e-26	6.97704e-25	15.4726	100610	NM_001134425.1	-	Aig1	INTRON	other	0.49	0.61	0.61	0.69	0.73	0.8	0.73	0.83	0.8	0.72
1	7959001	7959500	1.39815e-185	1.17927e-182	-31.1538	79110	NM_001134425.1	-	Aig1	EXON	other	0.81	0.83	0.76	0.72	0.77	0.51	0.35	0.64	0.47	0.39
1	7959501	7960000	5.45021e-63	3.54698e-61	-26.7906	78610	NM_001134425.1	-	Aig1	EXON	other	0.54	0.58	0.67	0.66	0.71	0.48	0.35	0.41	0.35	0.26
1	7998001	7998500	0.000632123	0.00125928	-13.025	40110	NM_001134425.1	-	Aig1	INTRON	other	0.37	0.49	0.44	0.33	0.56	0.4	0.22	0.38	0.29	0.32
1	8020501	8021000	3.93905e-47	1.57018e-45	21.6131	17610	NM_001134425.1	-	Aig1	INTRON	other	0.39	0.38	0.48	0.64	0.61	0.69	0.77	0.64	0.76	0.75
1	8026501	8027000	3.21371e-49	1.37237e-47	25.7923	11610	NM_001134425.1	-	Aig1	INTRON	other	0.18	0.18	0.28	0.44	0.54	0.68	0.57	0.66	0.55	0.49
1	8027001	8027500	5.24515e-32	1.16482e-30	13.619	11110	NM_001134425.1	-	Aig1	INTRON	other	0.25	0.25	0.26	0.33	0.51	0.55	0.44	0.45	0.44	0.41
1	8027501	8028000	2.65491e-44	9.60306e-43	14.5032	10610	NM_001134425.1	-	Aig1	INTRON	other	0.14	0.18	0.27	0.37	0.44	0.52	0.32	0.49	0.46	0.34
1	8034001	8034500	2.25657e-33	5.33487e-32	12.0627	4110	NM_001134425.1	-	Aig1	INTRON	other	0.6	0.62	0.66	0.6	0.75	0.76	0.78	0.81	0.73	0.74
1	8043501	8044000	8.32638e-94	1.15799e-91	-21.2418	-4697	XM_006227642.3	-	NA	INTERGENIC	other	0.82	0.84	0.82	0.76	0.81	0.65	0.57	0.64	0.53	0.62
1	8080001	8080500	0.000777572	0.00151383	-10.6035	-41197	XM_006227642.3	-	NA	INTERGENIC	other	0.61	0.82	0.8	0.7	0.92	0.77	0.63	0.61	0.63	0.57
1	8125501	8126000	1.17857e-21	1.53839e-20	19.8994	-3354	NM_024137.1	+	Hivep2	INTERGENIC	shore	0.43	0.41	0.53	0.57	0.55	0.64	0.68	0.82	0.7	0.61
1	8144001	8144500	7.2747e-13	5.09523e-12	11.2247	14649	NM_024137.1	+	Hivep2	INTRON	shore	0.45	0.45	0.42	0.51	0.49	0.63	0.46	0.69	0.58	0.54
1	8146001	8146500	2.67537e-26	4.50678e-25	-17.2109	16649	NM_024137.1	+	Hivep2	INTRON	shore	0.43	0.38	0.32	0.29	0.27	0.2	0.18	0.16	0.12	0.22
1	8151001	8151500	8.5011e-29	1.62464e-27	11.336	21649	NM_024137.1	+	Hivep2	INTRON	other	0.78	0.74	0.8	0.81	0.81	0.83	0.91	0.91	0.93	0.93
1	8175001	8175500	1.98953e-09	9.82096e-09	18.6427	34674	XR_001835514.1	-	NA	INTRON	other	0.35	0.48	0.35	0.32	0.45	0.67	0.42	0.61	0.64	0.62
1	8181001	8181500	2.459e-13	1.79745e-12	19.3877	28674	XR_001835514.1	-	NA	INTRON	other	0.62	0.58	0.67	0.74	0.75	0.89	0.79	0.81	0.84	0.93
1	8651501	8652000	6.83318e-26	1.12744e-24	-22.9684	99540	XM_218313.9	-	NA	INTRON	other	0.64	0.68	0.65	0.65	0.59	0.52	0.37	0.51	0.32	0.38
1	8652001	8652500	4.52009e-120	1.13864e-117	-24.8625	99040	XM_218313.9	-	NA	INTRON	other	0.76	0.76	0.78	0.72	0.76	0.64	0.42	0.55	0.5	0.42
1	8713501	8714000	1.23682e-10	6.9808e-10	-11.0044	37540	XM_218313.9	-	NA	INTRON	other	0.63	0.59	0.54	0.48	0.4	0.38	0.47	0.43	0.4	0.44
1	8748501	8749000	1.9389e-12	1.30528e-11	28.6762	2540	XM_218313.9	-	NA	INTRON	shore	0.49	0.17	0.43	0.57	0.67	0.81	0.74	0.65	0.77	0.81
1	8749001	8749500	4.64093e-26	7.71136e-25	21.1618	2040	XM_218313.9	-	NA	INTRON	shore	0.65	0.5	0.41	0.59	0.63	0.67	0.85	0.64	0.79	0.86
1	8833501	8834000	3.41405e-08	1.44637e-07	10.1167	-33036	XR_589844.1	-	NA	INTRON	other	0.77	0.71	0.73	0.77	0.82	0.88	0.83	0.85	0.86	0.86
1	9980001	9980500	0.000204386	0.000455857	-10.7333	-21995	XR_349820.1	-	NA	INTERGENIC	other	0.83	0.85	0.93	0.84	0.91	0.89	0.65	0.81	0.81	0.85
1	10202501	10203000	1.57846e-11	9.73095e-11	26.5388	-244495	XR_349820.1	-	NA	INTERGENIC	other	0.18	0.19	0.31	0.34	0.37	0.53	0.61	0.59	0.48	0.52
1	11631501	11632000	1.35726e-07	5.29016e-07	-13.0651	69432	XR_349823.3	-	NA	INTERGENIC	other	0.15	0.39	0.18	0.29	0.29	0.26	0.07	0	0.09	0.1
1	11674001	11674500	2.65148e-51	1.21556e-49	20.4272	26932	XR_349823.3	-	NA	INTERGENIC	other	0.16	0.16	0.28	0.33	0.42	0.5	0.41	0.57	0.46	0.38
1	11674501	11675000	7.95116e-05	0.000193695	13.6538	26432	XR_349823.3	-	NA	INTERGENIC	other	0.26	0.19	0.33	0.29	0.46	0.44	0.42	0.54	0.34	0.47
1	11971501	11972000	4.0989e-151	1.7637e-148	-19.4557	-13884	XR_001835526.1	-	NA	INTERGENIC	shore	0.04	0.34	0.29	0.62	0.55	0.11	0.27	0.44	0.14	0.07
1	12005501	12006000	8.03569e-08	3.23244e-07	16.8785	-663	NM_001170534.2	+	NA	PROMOTER	shore	0.49	0.47	0.65	0.53	0.72	0.81	0.77	0.67	0.67	0.81
1	12645501	12646000	4.64126e-31	9.8962e-30	12.2101	37792	XR_589856.1	-	NA	INTERGENIC	other	0.3	0.31	0.4	0.44	0.57	0.58	0.47	0.63	0.52	0.45
1	12731501	12732000	7.39066e-06	2.18686e-05	10.9047	-5988	XR_001835530.1	+	NA	INTERGENIC	other	0.19	0.1	0.25	0.26	0.28	0.38	0.22	0.4	0.29	0.35
1	12733501	12734000	5.37601e-34	1.30724e-32	14.6247	-3988	XR_001835530.1	+	NA	INTERGENIC	other	0.23	0.32	0.38	0.43	0.56	0.58	0.5	0.62	0.52	0.39
1	12734001	12734500	8.42325e-07	2.9198e-06	15.3245	-3488	XR_001835530.1	+	NA	INTERGENIC	other	0.32	0.44	0.48	0.38	0.5	0.48	0.51	0.72	0.59	0.55
1	12756001	12756500	3.43319e-41	1.10949e-39	-15.7685	11691	XR_589857.2	-	NA	INTERGENIC	other	0.6	0.58	0.56	0.57	0.55	0.5	0.36	0.41	0.42	0.36
1	12768001	12768500	1.85621e-25	2.99076e-24	14.9575	0	XR_589857.2	-	NA	PROMOTER	other	0.62	0.71	0.7	0.69	0.74	0.86	0.79	0.9	0.81	0.83
1	12826501	12827000	4.63943e-12	3.01308e-11	11.2026	3140	NM_053698.2	+	Cited2	INTERGENIC	shore	0.12	0.17	0.14	0.21	0.23	0.37	0.21	0.37	0.22	0.25
1	12829501	12830000	4.81505e-15	4.04454e-14	13.802	6140	NM_053698.2	+	Cited2	INTERGENIC	other	0.29	0.36	0.36	0.31	0.46	0.45	0.48	0.6	0.36	0.66
1	12855501	12856000	1.41508e-18	1.5297e-17	10.6709	32140	NM_053698.2	+	Cited2	INTERGENIC	other	0.19	0.2	0.27	0.28	0.41	0.48	0.25	0.44	0.4	0.35
1	12881501	12882000	1.94138e-07	7.39646e-07	-18.6377	-27985	XM_008758638.2	+	NA	INTERGENIC	other	0.69	0.71	0.59	0.41	0.36	0.34	0.38	0.33	0.37	0.39
1	13041001	13041500	6.25224e-44	2.2362e-42	28.513	9145	NM_001107514.1	-	Heca	INTRON	other	0.48	0.35	0.42	0.44	0.52	0.74	0.73	0.68	0.68	0.8
1	13138501	13139000	1.70854e-05	4.73258e-05	-12.7195	-25344	XR_001835534.1	+	NA	INTERGENIC	other	0.73	0.56	0.58	0.49	0.61	0.43	0.52	0.35	0.54	0.55
1	13174001	13174500	4.09369e-12	2.67238e-11	-26.0728	1274	NM_001099647.1	-	Abracl	INTRON	shore	0.63	0.49	0.43	0.45	0.27	0.23	0.14	0.2	0.1	0.33
1	13286501	13287000	0.00035604	0.000751913	10.5801	24454	NM_001106264.1	+	Reps1	INTRON	other	0.65	0.58	0.5	0.68	0.67	0.72	0.62	0.79	0.72	0.76
1	13337501	13338000	2.98595e-37	8.25802e-36	15.3902	-28322	XR_589858.1	+	NA	INTRON	other	0.63	0.69	0.69	0.73	0.74	0.84	0.83	0.81	0.9	0.84
1	13367001	13367500	4.03933e-13	2.89409e-12	-12.2338	681	XR_589858.1	+	NA	PROMOTER	other	0.68	0.76	0.74	0.66	0.62	0.59	0.56	0.53	0.61	0.55
1	13484001	13484500	3.71432e-44	1.33694e-42	-19.2634	11308	XM_017589824.1	+	NA	INTRON	other	0.6	0.6	0.67	0.55	0.61	0.54	0.37	0.39	0.39	0.35
1	13500001	13500500	1.09692e-55	5.6783e-54	30.8021	27308	XM_017589824.1	+	NA	INTRON	other	0.32	0.5	0.5	0.61	0.67	0.76	0.81	0.87	0.85	0.85
1	13511001	13511500	6.21288e-09	2.89039e-08	13.1168	38308	XM_017589824.1	+	NA	INTRON	other	0.34	0.35	0.28	0.35	0.59	0.6	0.34	0.69	0.52	0.38
1	13512001	13512500	4.13184e-23	5.85394e-22	11.9151	39308	XM_017589824.1	+	NA	INTRON	other	0.69	0.69	0.68	0.74	0.79	0.83	0.81	0.86	0.86	0.83
1	13516001	13516500	2.43101e-15	2.08677e-14	-14.6669	43308	XM_017589824.1	+	NA	INTRON	other	0.42	0.39	0.42	0.4	0.48	0.48	0.15	0.33	0.25	0.19
1	13532501	13533000	5.28554e-09	2.47883e-08	14.6089	-34118	XM_002728626.5	+	NA	INTRON	other	0.27	0.4	0.4	0.33	0.56	0.56	0.41	0.62	0.7	0.45
1	13553001	13553500	1.73171e-56	9.16296e-55	-29.4005	-13618	XM_002728626.5	+	NA	INTRON	other	0.44	0.52	0.42	0.37	0.49	0.24	0.07	0.13	0.23	0.12
1	13554001	13554500	8.35751e-05	0.000202741	15.0062	-12618	XM_002728626.5	+	NA	INTRON	other	0.06	0.29	0.34	0.38	0.32	0.57	0.47	0.41	0.31	0.57
1	13554501	13555000	6.50729e-79	6.46659e-77	18.0003	-12118	XM_002728626.5	+	NA	INTRON	other	0.31	0.39	0.42	0.51	0.6	0.71	0.53	0.65	0.6	0.61
1	13571501	13572000	8.64406e-41	2.75306e-39	17.8246	1406	XM_006227671.3	+	NA	INTRON	other	0.29	0.27	0.24	0.27	0.25	0.34	0.54	0.28	0.49	0.53
1	13585501	13586000	3.98295e-15	3.36392e-14	-10.5417	-8612	XM_006227670.3	+	NA	INTRON	other	0.24	0.29	0.26	0.28	0.32	0.23	0.1	0.13	0.28	0.11
1	13586001	13586500	1.03218e-29	2.06817e-28	-37.9444	-8112	XM_006227670.3	+	NA	INTRON	other	0.49	0.34	0.42	0.54	0.6	0.11	0.09	0.07	0.12	0.07
1	13587001	13587500	4.08013e-16	3.71931e-15	-31.6526	-7112	XM_006227670.3	+	NA	INTRON	other	0.9	0.77	0.7	0.85	0.82	0.51	0.39	0.5	0.57	0.46
1	13587501	13588000	2.96536e-68	2.19915e-66	-27.5479	-6612	XM_006227670.3	+	NA	INTRON	other	0.77	0.79	0.74	0.72	0.78	0.6	0.44	0.47	0.5	0.4
1	13594501	13595000	8.20458e-30	1.6521e-28	-18.2614	0	XM_006227670.3	+	NA	PROMOTER	other	0.43	0.33	0.28	0.15	0.31	0.11	0.13	0.13	0.15	0.1
1	13595501	13596000	3.27272e-16	3.00494e-15	-22.867	891	XM_006227670.3	+	NA	PROMOTER	other	0.4	0.57	0.41	0.41	0.35	0.32	0.16	0.17	0.16	0.15
1	13600501	13601000	2.98006e-66	2.10947e-64	-23.9297	5891	XM_006227670.3	+	NA	INTRON	other	0.64	0.64	0.69	0.59	0.57	0.47	0.36	0.32	0.41	0.36
1	13604501	13605000	8.69408e-51	3.91067e-49	-15.8287	9891	XM_006227670.3	+	NA	INTRON	other	0.68	0.74	0.64	0.62	0.6	0.57	0.52	0.5	0.43	0.47
1	13605001	13605500	3.76195e-17	3.69018e-16	-26.2832	10391	XM_006227670.3	+	NA	INTRON	other	0.68	0.64	0.43	0.44	0.51	0.3	0.3	0.39	0.23	0.18
1	13619001	13619500	2.30296e-24	3.50473e-23	20.0313	-18252	XM_002728625.5	+	NA	INTRON	other	0.45	0.54	0.59	0.64	0.68	0.77	0.77	0.82	0.77	0.76
1	13619501	13620000	2.22916e-13	1.63558e-12	12.2272	-17752	XM_002728625.5	+	NA	INTRON	other	0.66	0.61	0.71	0.76	0.78	0.87	0.79	0.84	0.84	0.83
1	13630501	13631000	5.39222e-10	2.83839e-09	12.5433	-6752	XM_002728625.5	+	NA	INTRON	other	0.73	0.64	0.59	0.76	0.84	0.85	0.9	0.91	0.8	0.9
1	13643501	13644000	4.23998e-40	1.31531e-38	13.8379	5751	XM_002728625.5	+	NA	INTRON	other	0.5	0.53	0.48	0.54	0.63	0.71	0.66	0.74	0.62	0.62
1	13644001	13644500	3.70057e-64	2.48758e-62	13.3021	6251	XM_002728625.5	+	NA	INTRON	other	0.6	0.73	0.74	0.75	0.79	0.82	0.84	0.91	0.83	0.86
1	13645001	13645500	5.40867e-22	7.20021e-21	14.2104	7251	XM_002728625.5	+	NA	INTRON	other	0.32	0.39	0.41	0.42	0.5	0.66	0.36	0.63	0.52	0.53
1	13688501	13689000	1.21979e-08	5.46416e-08	11.599	30971	NM_001107515.1	-	Hebp2	INTRON	other	0.65	0.65	0.64	0.65	0.76	0.86	0.73	0.85	0.81	0.68
1	13699001	13699500	6.47084e-26	1.06953e-24	12.668	20471	NM_001107515.1	-	Hebp2	EXON	other	0.53	0.48	0.42	0.43	0.5	0.62	0.55	0.65	0.58	0.59
1	13703001	13703500	3.46035e-24	5.21507e-23	11.0539	16471	NM_001107515.1	-	Hebp2	INTRON	other	0.78	0.76	0.69	0.73	0.7	0.81	0.9	0.74	0.87	0.89
1	13705001	13705500	2.7911e-09	1.3549e-08	12.0165	14471	NM_001107515.1	-	Hebp2	EXON	other	0.72	0.6	0.55	0.51	0.62	0.77	0.64	0.68	0.75	0.79
1	13705501	13706000	0.000366432	0.000771637	10.9708	13971	NM_001107515.1	-	Hebp2	INTERGENIC	other	0.65	0.71	0.59	0.61	0.63	0.65	0.78	0.77	0.71	0.86
1	13714501	13715000	3.24356e-07	1.19552e-06	-10.1175	4971	NM_001107515.1	-	Hebp2	EXON	other	0.85	0.93	0.82	0.78	0.86	0.68	0.6	0.77	0.93	0.75
1	13718501	13719000	1.95384e-11	1.1937e-10	12.6351	971	NM_001107515.1	-	Hebp2	PROMOTER	other	0.35	0.44	0.35	0.3	0.41	0.44	0.5	0.42	0.55	0.59
1	13917001	13917500	2.013e-30	4.16793e-29	17.1856	778	XM_006227651.3	-	NA	PROMOTER	other	0.42	0.3	0.36	0.51	0.55	0.7	0.42	0.52	0.67	0.67
1	13917501	13918000	7.31065e-09	3.36966e-08	12.2432	278	XM_006227651.3	-	NA	PROMOTER	other	0.24	0.44	0.31	0.49	0.35	0.66	0.36	0.49	0.46	0.48
1	14243501	14244000	2.58488e-10	1.40875e-09	-10.9081	19111	NM_001106265.2	+	Perp	INTERGENIC	other	0.81	0.81	0.79	0.73	0.73	0.68	0.67	0.61	0.67	0.69
1	14366501	14367000	2.49334e-05	6.69915e-05	11.8577	45823	XM_017589828.1	-	NA	INTERGENIC	other	0.35	0.59	0.38	0.66	0.79	0.66	0.55	0.75	0.69	0.78
1	14817001	14817500	5.32273e-06	1.61528e-05	-14.3212	19237	NM_001106269.1	+	Olig3	INTERGENIC	other	0.63	0.6	0.7	0.64	0.64	0.65	0.48	0.36	0.42	0.61
1	14881501	14882000	1.01854e-27	1.83972e-26	24.9207	33004	XM_008758668.1	+	LOC365055	INTERGENIC	other	0.46	0.42	0.46	0.53	0.57	0.6	0.7	0.69	0.85	0.78
1	14932001	14932500	1.22827e-08	5.49975e-08	16.9818	58674	XR_589863.2	-	NA	INTERGENIC	other	0.26	0.29	0.32	0.44	0.42	0.41	0.53	0.55	0.52	0.52
1	14932501	14933000	0.000237724	0.000522345	-11.2954	58174	XR_589863.2	-	NA	INTERGENIC	other	0.5	0.62	0.65	0.59	0.68	0.46	0.52	0.49	0.5	0.53
1	14950001	14950500	5.24048e-05	0.000132314	-10.5276	40674	XR_589863.2	-	NA	INTERGENIC	other	0.3	0.27	0.31	0.23	0.2	0.15	0.18	0.11	0.22	0.14
1	14950501	14951000	2.50083e-21	3.20367e-20	-15.0446	40174	XR_589863.2	-	NA	INTERGENIC	other	0.56	0.61	0.52	0.52	0.52	0.37	0.39	0.39	0.43	0.41
1	15048501	15049000	8.7631e-05	0.000211743	-14.9437	-13380	NM_053783.1	+	Ifngr1	INTERGENIC	other	0.75	0.81	0.69	0.59	0.47	0.55	0.67	0.46	0.59	0.43
1	15064001	15064500	2.01536e-13	1.48378e-12	-11.1344	1623	NM_053783.1	+	Ifngr1	INTRON	shore	0.53	0.52	0.5	0.48	0.4	0.31	0.45	0.39	0.34	0.38
1	15093001	15093500	7.0373e-07	2.46938e-06	11.5556	-99	NM_001003404.1	+	Il22ra2	PROMOTER	other	0.18	0.15	0.28	0.45	0.25	0.41	0.36	0.52	0.3	0.31
1	15150001	15150500	0.0056364	0.00865539	10.7877	-29828	NM_001107521.1	+	Il20ra	INTERGENIC	other	0.11	0.22	0.25	0.35	0.43	0.58	0.15	0.56	0.32	0.38
1	15151001	15151500	1.18856e-05	3.39163e-05	-17.2596	-28828	NM_001107521.1	+	Il20ra	INTERGENIC	other	0.56	0.59	0.57	0.6	0.27	0.24	0.26	0.39	0.33	0.58
1	15157501	15158000	4.64273e-28	8.53127e-27	-11.3656	-22328	NM_001107521.1	+	Il20ra	INTERGENIC	other	0.88	0.86	0.83	0.85	0.81	0.76	0.72	0.77	0.7	0.71
1	15305501	15306000	1.2656e-08	5.6596e-08	-15.3417	-3504	NM_001107522.1	-	Slc35d3	INTERGENIC	other	0.68	0.65	0.72	0.63	0.77	0.73	0.37	0.62	0.65	0.49
1	15410501	15411000	1.33228e-13	9.97024e-13	11.4491	-1603	NM_001277694.1	+	Map3k5	EXON	shore	0.54	0.46	0.46	0.56	0.47	0.63	0.63	0.59	0.62	0.59
1	15414001	15414500	1.49925e-12	1.02045e-11	31.9971	1400	NM_001277694.1	+	Map3k5	INTRON	shore	0.07	0.29	0.2	0.46	0.35	0.51	0.67	0.58	0.58	0.64
1	15414501	15415000	2.90432e-12	1.9238e-11	17.3357	1900	NM_001277694.1	+	Map3k5	INTRON	shore	0.44	0.45	0.6	0.64	0.64	0.7	0.75	0.65	0.75	0.77
1	15416001	15416500	1.06875e-33	2.56314e-32	25.7727	3400	NM_001277694.1	+	Map3k5	INTRON	other	0.45	0.49	0.54	0.64	0.67	0.86	0.78	0.83	0.85	0.8
1	15443001	15443500	2.51975e-15	2.1602e-14	-13.4548	30400	NM_001277694.1	+	Map3k5	INTRON	other	0.8	0.81	0.72	0.56	0.66	0.52	0.64	0.49	0.54	0.76
1	15487501	15488000	4.79625e-17	4.66694e-16	16.0717	72685	XR_001835540.1	-	NA	INTRON	other	0.31	0.26	0.27	0.43	0.65	0.61	0.44	0.64	0.58	0.46
1	15488001	15488500	2.41439e-57	1.31614e-55	16.1247	72185	XR_001835540.1	-	NA	EXON	other	0.51	0.57	0.34	0.57	0.51	0.72	0.63	0.75	0.66	0.55
1	15599501	15600000	7.27178e-27	1.26041e-25	14.8568	-20665	NM_001198638.1	+	Map7	INTRON	other	0.37	0.32	0.48	0.4	0.4	0.52	0.62	0.52	0.54	0.53
1	15619001	15619500	9.19065e-12	5.80542e-11	13.7262	-1165	NM_001198638.1	+	Map7	INTERGENIC	shore	0.55	0.65	0.64	0.69	0.75	0.78	0.83	0.81	0.73	0.84
1	15641001	15641500	0.000852174	0.00164267	10.1507	-653	NM_001106270.2	+	Map7	PROMOTER	other	0.13	0.15	0.24	0.35	0.2	0.29	0.18	0.41	0.37	0.27
1	15643501	15644000	6.95111e-33	1.61033e-31	-13.0664	1350	NM_001106270.2	+	Map7	INTRON	other	0.44	0.5	0.51	0.47	0.59	0.47	0.28	0.47	0.33	0.29
1	15653001	15653500	3.24423e-13	2.34744e-12	14.7016	10850	NM_001106270.2	+	Map7	INTRON	other	0.34	0.21	0.35	0.38	0.38	0.39	0.57	0.44	0.48	0.52
1	15694001	15694500	7.79612e-93	1.0599e-90	-20.0694	-33549	XR_349858.2	+	NA	INTRON	other	0.58	0.69	0.52	0.49	0.41	0.27	0.37	0.34	0.36	0.34
1	15694501	15695000	8.46988e-58	4.69563e-56	-25.0908	-33049	XR_349858.2	+	NA	INTRON	other	0.56	0.6	0.5	0.41	0.39	0.24	0.28	0.3	0.21	0.18
1	15709001	15709500	3.12298e-07	1.15408e-06	-14.6885	-18549	XR_349858.2	+	NA	INTRON	other	0.84	0.94	0.88	0.84	0.92	0.77	0.68	0.56	0.86	0.81
1	15730501	15731000	3.73733e-15	3.16357e-14	-10.6806	2454	XR_349858.2	+	NA	EXON	other	0.58	0.64	0.59	0.58	0.61	0.49	0.47	0.58	0.44	0.44
1	15802501	15803000	2.26075e-08	9.80509e-08	15.0662	-1130	XM_008758605.2	+	NA	INTRON	shore	0.71	0.74	0.63	0.76	0.8	0.8	0.91	0.82	0.95	0.89
1	15803001	15803500	3.64123e-27	6.40228e-26	22.5825	-630	XM_008758605.2	+	NA	PROMOTER	other	0.63	0.57	0.54	0.62	0.77	0.76	0.89	0.8	0.91	0.93
1	15897001	15897500	2.78575e-06	8.87352e-06	12.2367	62224	NM_001290110.1	+	LOC100911069	INTRON	other	0.69	0.63	0.69	0.71	0.89	0.92	0.76	0.84	0.88	0.84
1	15996501	15997000	6.59753e-06	1.97034e-05	14.6812	-21309	XM_008758592.2	-	NA	INTRON	other	0.53	0.6	0.51	0.67	0.61	0.68	0.82	0.67	0.78	0.69
1	15997001	15997500	2.67018e-99	4.27463e-97	24.6445	-21809	XM_008758592.2	-	NA	INTRON	other	0.43	0.58	0.56	0.72	0.72	0.83	0.86	0.88	0.8	0.85
1	15999001	15999500	1.12498e-172	7.14312e-170	31.7713	-23809	XM_008758592.2	-	NA	INTRON	other	0.39	0.41	0.46	0.53	0.63	0.75	0.78	0.82	0.82	0.83
1	15999501	16000000	2.43064e-67	1.76477e-65	20.2626	-24309	XM_008758592.2	-	NA	INTRON	other	0.21	0.24	0.24	0.41	0.49	0.53	0.48	0.61	0.47	0.51
1	16002001	16002500	1.2738e-09	6.42575e-09	10.4384	-26809	XM_008758592.2	-	NA	INTRON	other	0.61	0.59	0.67	0.66	0.77	0.73	0.76	0.68	0.78	0.83
1	16002501	16003000	4.36426e-61	2.67977e-59	33.2504	-27309	XM_008758592.2	-	NA	INTRON	other	0.26	0.26	0.28	0.41	0.52	0.71	0.61	0.69	0.68	0.7
1	16003001	16003500	3.04538e-96	4.4856e-94	32.5905	-27809	XM_008758592.2	-	NA	INTRON	other	0.18	0.24	0.23	0.48	0.5	0.65	0.7	0.55	0.6	0.76
1	16036001	16036500	0	0	40.6967	4644	XM_008758591.2	-	NA	INTRON	other	0.34	0.24	0.37	0.58	0.6	0.79	0.82	0.83	0.85	0.87
1	16036501	16037000	5.37054e-23	7.56529e-22	31.1276	4144	XM_008758591.2	-	NA	INTRON	other	0.43	0.23	0.38	0.59	0.53	0.74	0.77	0.66	0.81	0.7
1	16062501	16063000	0.000223325	0.000493779	10.3214	-21359	XM_008758591.2	-	NA	INTRON	other	0.34	0.46	0.27	0.43	0.53	0.62	0.44	0.45	0.58	0.41
1	16076001	16076500	5.92465e-50	2.59742e-48	18.5664	-34859	XM_008758591.2	-	NA	INTRON	other	0.2	0.22	0.22	0.29	0.32	0.38	0.37	0.52	0.44	0.48
1	16076501	16077000	3.29748e-15	2.80034e-14	39.8345	-35359	XM_008758591.2	-	NA	INTRON	other	0.28	0.39	0.4	0.59	0.41	0.77	0.83	0.85	0.81	0.85
1	16109001	16109500	1.59793e-11	9.8463e-11	22.9313	-67859	XM_008758591.2	-	NA	EXON	other	0.4	0.26	0.47	0.54	0.6	0.4	0.65	0.79	0.73	0.71
1	16109501	16110000	1.64599e-88	2.01772e-86	22.4773	-68359	XM_008758591.2	-	NA	INTRON	other	0.18	0.24	0.24	0.36	0.46	0.57	0.42	0.59	0.51	0.51
1	16174001	16174500	9.13123e-28	1.65301e-26	18.3422	29410	NM_080894.2	-	Pde7b	INTRON	other	0.66	0.62	0.61	0.7	0.66	0.79	0.82	0.81	0.86	0.86
1	16174501	16175000	5.02367e-42	1.67818e-40	21.7606	28910	NM_080894.2	-	Pde7b	INTRON	other	0.55	0.53	0.49	0.56	0.69	0.74	0.74	0.78	0.8	0.8
1	16291501	16292000	1.56322e-49	6.74344e-48	29.3327	0	XR_001835542.1	-	NA	PROMOTER	other	0.3	0.34	0.42	0.52	0.35	0.65	0.62	0.63	0.72	0.83
1	16298001	16298500	0.000711906	0.00139941	-12.5643	-6014	XR_001835542.1	-	NA	INTERGENIC	other	0.69	0.68	0.68	0.67	0.65	0.61	0.51	0.51	0.57	0.55
1	16311501	16312000	8.53484e-10	4.38971e-09	12.7535	-19514	XR_001835542.1	-	NA	INTERGENIC	other	0.6	0.62	0.62	0.64	0.82	0.77	0.76	0.83	0.76	0.76
1	16312001	16312500	5.55559e-122	1.46478e-119	28.2075	-20014	XR_001835542.1	-	NA	INTERGENIC	other	0.42	0.42	0.45	0.6	0.69	0.81	0.71	0.87	0.79	0.77
1	16313001	16313500	6.75519e-07	2.37678e-06	11.6639	-21014	XR_001835542.1	-	NA	INTERGENIC	other	0.29	0.4	0.39	0.48	0.48	0.55	0.35	0.58	0.57	0.48
1	16332501	16333000	7.46794e-07	2.6113e-06	15.5366	-40514	XR_001835542.1	-	NA	INTERGENIC	other	0.66	0.7	0.45	0.64	0.62	0.77	0.73	0.78	0.72	0.77
1	16334001	16334500	1.55907e-05	4.35299e-05	-13.8339	-42014	XR_001835542.1	-	NA	INTERGENIC	other	0.62	0.68	0.65	0.64	0.4	0.4	0.62	0.33	0.53	0.44
1	16345001	16345500	2.21116e-89	2.76449e-87	-28.5815	-53014	XR_001835542.1	-	NA	INTERGENIC	other	0.81	0.83	0.79	0.68	0.67	0.52	0.35	0.48	0.52	0.49
1	16346001	16346500	8.15607e-20	9.57962e-19	-10.7015	-54014	XR_001835542.1	-	NA	INTERGENIC	other	0.73	0.75	0.75	0.7	0.73	0.71	0.52	0.67	0.62	0.64
1	16383501	16384000	9.16112e-15	7.53645e-14	-10.8917	-91514	XR_001835542.1	-	NA	INTERGENIC	other	0.98	0.95	0.97	0.94	0.87	0.88	0.87	0.89	0.74	0.82
1	16473501	16474000	3.758e-07	1.37257e-06	11.1639	-4127	NM_001002277.1	+	Ahi1	INTERGENIC	shore	0.53	0.65	0.62	0.63	0.62	0.65	0.7	0.71	0.81	0.75
1	16630501	16631000	5.06212e-06	1.54199e-05	-21.0996	59136	XM_017589834.1	-	NA	INTERGENIC	other	0.71	0.66	0.76	0.62	0.69	0.69	0.3	0.59	0.52	0.28
1	16631501	16632000	6.3762e-14	4.90127e-13	-24.6458	58136	XM_017589834.1	-	NA	INTERGENIC	other	0.81	0.73	0.75	0.75	0.67	0.65	0.48	0.47	0.55	0.37
1	16700001	16700500	1.53939e-05	4.30272e-05	16.7349	-9867	XM_017589834.1	-	NA	INTERGENIC	other	0.44	0.61	0.57	0.6	0.52	0.68	0.59	0.72	0.73	0.82
1	16704001	16704500	1.57344e-07	6.07093e-07	-17.8294	-13867	XM_017589834.1	-	NA	INTERGENIC	other	0.85	0.93	0.86	0.77	0.75	0.77	0.63	0.84	0.6	0.44
1	16707001	16707500	1.5598e-22	2.13842e-21	20.1693	-16867	XM_017589834.1	-	NA	INTERGENIC	other	0.12	0.13	0.12	0.21	0.34	0.3	0.45	0.43	0.42	0.34
1	16707501	16708000	7.13336e-29	1.36929e-27	13.1673	-17367	XM_017589834.1	-	NA	INTERGENIC	other	0.28	0.32	0.35	0.36	0.5	0.52	0.48	0.53	0.51	0.44
1	16709001	16709500	0.000689961	0.00136105	-15.671	-18867	XM_017589834.1	-	NA	INTERGENIC	other	0.76	0.81	0.81	0.67	0.79	0.7	0.48	0.67	0.67	0.6
1	16832001	16832500	6.95981e-44	2.48561e-42	15.6493	8783	XM_017588984.1	+	NA	INTRON	other	0.61	0.51	0.6	0.76	0.73	0.83	0.78	0.81	0.77	0.79
1	16832501	16833000	2.35451e-07	8.86111e-07	18.4064	9283	XM_017588984.1	+	NA	INTRON	other	0.44	0.33	0.51	0.69	0.7	0.82	0.58	0.78	0.72	0.71
1	16833501	16834000	2.08343e-09	1.026e-08	-13.3189	10283	XM_017588984.1	+	NA	INTRON	other	0.6	0.67	0.67	0.69	0.74	0.61	0.45	0.43	0.61	0.57
1	16834001	16834500	4.47943e-11	2.63547e-10	-23.0225	10783	XM_017588984.1	+	NA	INTRON	other	0.52	0.58	0.54	0.47	0.53	0.49	0.18	0.32	0.29	0.22
1	16876501	16877000	1.93032e-44	7.02711e-43	21.8487	-12718	XR_001835544.1	-	NA	INTRON	other	0.43	0.56	0.59	0.61	0.65	0.79	0.77	0.77	0.83	0.77
1	17539501	17540000	1.33363e-11	8.28456e-11	13.2532	-13370	XR_589868.1	+	NA	INTRON	other	0.25	0.36	0.25	0.28	0.35	0.54	0.22	0.63	0.41	0.41
1	17540501	17541000	1.7088e-27	3.05588e-26	-13.84	-12370	XR_589868.1	+	NA	INTRON	other	0.78	0.83	0.78	0.69	0.84	0.73	0.59	0.74	0.63	0.53
1	17712501	17713000	0.00108395	0.00203531	-12.3585	100797	XR_001836241.1	+	NA	INTRON	other	0.77	0.88	0.82	0.84	0.78	0.78	0.61	0.7	0.6	0.75
1	17741001	17741500	3.3185e-16	3.045e-15	14.6558	129297	XR_001836241.1	+	NA	INTRON	other	0.48	0.55	0.57	0.68	0.6	0.76	0.69	0.77	0.73	0.66
1	17748001	17748500	1.60966e-31	3.50308e-30	17.7064	136297	XR_001836241.1	+	NA	INTRON	other	0.42	0.48	0.4	0.46	0.62	0.71	0.53	0.72	0.71	0.61
1	17772501	17773000	1.35385e-17	1.36775e-16	-11.4165	160797	XR_001836241.1	+	NA	INTRON	other	0.86	0.89	0.79	0.82	0.81	0.76	0.7	0.74	0.69	0.7
1	17930001	17930500	2.6311e-05	7.03816e-05	17.5905	127556	NM_001029902.2	-	Ptprk	INTRON	other	0.27	0.26	0.28	0.3	0.73	0.56	0.58	0.54	0.6	0.39
1	18053501	18054000	3.90849e-69	2.96208e-67	18.8292	4056	NM_001029902.2	-	Ptprk	INTRON	other	0.61	0.56	0.62	0.68	0.73	0.83	0.8	0.82	0.85	0.85
1	18054001	18054500	2.22107e-08	9.64264e-08	10.5392	3556	NM_001029902.2	-	Ptprk	INTRON	other	0.76	0.79	0.78	0.8	0.87	0.92	0.95	0.89	0.88	0.88
1	18059501	18060000	7.68462e-28	1.39545e-26	15.6696	-1236	XM_017589326.1	-	NA	INTERGENIC	shore	0.45	0.43	0.44	0.53	0.54	0.57	0.7	0.63	0.59	0.65
1	18354501	18355000	3.01621e-62	1.91731e-60	-13.3373	-136264	XM_017590489.1	+	NA	INTERGENIC	other	0.86	0.8	0.8	0.79	0.84	0.77	0.6	0.72	0.62	0.71
1	18643001	18643500	2.17922e-14	1.73761e-13	16.7124	151739	XM_017590488.1	+	NA	INTRON	other	0.36	0.41	0.46	0.43	0.59	0.68	0.58	0.68	0.61	0.56
1	18648501	18649000	2.41867e-21	3.10005e-20	16.7031	157239	XM_017590488.1	+	NA	INTRON	other	0.4	0.42	0.41	0.42	0.56	0.68	0.58	0.59	0.62	0.58
1	19125001	19125500	1.00201e-34	2.50774e-33	-13.2562	92989	XR_001835545.1	-	NA	INTRON	other	0.65	0.71	0.75	0.77	0.69	0.71	0.58	0.59	0.52	0.51
1	19138001	19138500	1.99125e-05	5.44524e-05	10.2938	79989	XR_001835545.1	-	NA	EXON	other	0.84	0.81	0.71	0.95	0.91	0.96	0.93	0.97	0.88	0.95
1	19138501	19139000	6.41382e-45	2.38716e-43	17.4975	79489	XR_001835545.1	-	NA	INTRON	other	0.39	0.45	0.41	0.55	0.57	0.69	0.62	0.77	0.6	0.57
1	19139501	19140000	0.00272418	0.00459052	10.7269	78489	XR_001835545.1	-	NA	INTRON	other	0.36	0.56	0.47	0.56	0.62	0.56	0.54	0.63	0.72	0.59
1	19140001	19140500	3.12746e-143	1.16786e-140	22.4412	77989	XR_001835545.1	-	NA	EXON	other	0.29	0.31	0.29	0.42	0.52	0.65	0.56	0.54	0.58	0.62
1	19140501	19141000	1.52752e-15	1.3324e-14	24.4897	77489	XR_001835545.1	-	NA	INTRON	other	0.22	0.37	0.16	0.39	0.4	0.63	0.42	0.48	0.55	0.69
1	19282001	19282500	1.0366e-10	5.89763e-10	13.9215	47068	XM_006227680.3	-	NA	INTRON	other	0.7	0.65	0.63	0.73	0.81	0.87	0.81	0.81	0.88	0.82
1	19283001	19283500	9.17094e-05	0.000220685	18.5255	46068	XM_006227680.3	-	NA	INTRON	other	0.63	0.38	0.6	0.75	0.52	0.69	0.79	0.78	0.73	0.85
1	19283501	19284000	6.44037e-36	1.69411e-34	12.8569	45568	XM_006227680.3	-	NA	INTRON	other	0.71	0.7	0.74	0.79	0.76	0.89	0.82	0.89	0.86	0.86
1	19289001	19289500	2.43173e-14	1.93095e-13	12.4935	40068	XM_006227680.3	-	NA	INTRON	other	0.44	0.46	0.5	0.62	0.57	0.56	0.61	0.66	0.66	0.68
1	19290501	19291000	2.91252e-18	3.07912e-17	10.3375	38568	XM_006227680.3	-	NA	INTRON	other	0.78	0.75	0.74	0.77	0.82	0.89	0.89	0.88	0.85	0.86
1	19374501	19375000	3.57835e-14	2.80544e-13	-10.5465	1302	NM_001170575.1	-	Arhgap18	INTRON	other	0.47	0.37	0.38	0.29	0.27	0.22	0.23	0.22	0.28	0.32
1	19779501	19780000	3.6935e-30	7.56518e-29	-34.9371	-139370	XM_006227682.3	-	NA	INTERGENIC	other	0.67	0.66	0.6	0.85	0.69	0.35	0.3	0.28	0.67	0.19
1	19894501	19895000	6.48639e-17	6.25587e-16	11.5355	-103776	XM_006227696.3	+	NA	INTERGENIC	other	0.45	0.47	0.51	0.5	0.61	0.7	0.53	0.64	0.62	0.62
1	20030001	20030500	5.35434e-17	5.19567e-16	11.2298	7180	XM_006227699.3	+	NA	INTRON	other	0.43	0.45	0.55	0.55	0.59	0.63	0.63	0.56	0.66	0.63
1	20031001	20031500	1.39376e-09	6.99825e-09	10.0729	8180	XM_006227699.3	+	NA	EXON	other	0.79	0.83	0.74	0.82	0.83	0.86	0.93	0.97	0.88	0.91
1	20031501	20032000	1.30503e-44	4.79407e-43	13.1539	8680	XM_006227699.3	+	NA	INTRON	other	0.65	0.72	0.71	0.72	0.79	0.85	0.81	0.88	0.86	0.85
1	20330501	20331000	3.01186e-12	1.99223e-11	-11.8223	0	XM_008758625.2	+	NA	PROMOTER	shore	0.76	0.78	0.7	0.7	0.73	0.69	0.52	0.69	0.57	0.58
1	20331001	20331500	8.43674e-11	4.8393e-10	-11.5538	333	XM_008758625.2	+	NA	PROMOTER	shore	0.4	0.45	0.42	0.41	0.44	0.41	0.19	0.31	0.36	0.27
1	20333001	20333500	4.39821e-62	2.78017e-60	-22.9318	1027	NM_001109135.1	+	Tmem200a	INTRON	shore	0.58	0.59	0.48	0.45	0.51	0.32	0.19	0.42	0.28	0.24
1	20350501	20351000	4.81033e-11	2.82066e-10	-23.4803	-17654	XM_008758623.2	+	NA	INTRON	other	0.53	0.8	0.59	0.79	0.63	0.54	0.39	0.54	0.38	0.4
1	20371001	20371500	1.45874e-05	4.0931e-05	13.687	2349	XM_008758623.2	+	NA	INTRON	other	0.79	0.76	0.82	0.86	0.71	0.95	0.98	0.92	0.94	0.77
1	20779501	20780000	6.33387e-18	6.53799e-17	-10.8586	-76187	NM_001195606.1	+	Smlr1	INTERGENIC	other	0.89	0.9	0.89	0.84	0.86	0.79	0.73	0.73	0.82	0.79
1	20833001	20833500	7.67078e-05	0.00018752	-13.698	-22687	NM_001195606.1	+	Smlr1	INTERGENIC	other	0.83	0.83	0.86	0.78	0.84	0.82	0.55	0.64	0.71	0.73
1	20855501	20856000	6.5968e-08	2.68414e-07	-15.1957	-187	NM_001195606.1	+	Smlr1	PROMOTER	other	0.9	0.84	0.72	0.78	0.75	0.75	0.65	0.59	0.68	0.58
1	20891501	20892000	3.72964e-28	6.88926e-27	21.0018	8446	XR_349878.2	+	NA	INTRON	other	0.39	0.41	0.6	0.52	0.54	0.73	0.68	0.68	0.76	0.67
1	20904501	20905000	2.3077e-189	2.02711e-186	35.3734	21446	XR_349878.2	+	NA	INTRON	other	0.33	0.3	0.33	0.57	0.63	0.77	0.78	0.73	0.8	0.81
1	20947001	20947500	2.38136e-15	2.04528e-14	-19.697	19289	XM_017589845.1	-	NA	INTRON	other	0.69	0.53	0.59	0.55	0.6	0.42	0.32	0.42	0.41	0.4
1	20951001	20951500	2.46134e-09	1.20184e-08	-15.2885	15289	XM_017589845.1	-	NA	INTRON	other	0.78	0.9	0.8	0.87	0.77	0.55	0.68	0.63	0.69	0.78
1	20955001	20955500	6.36562e-05	0.00015805	-10.7072	11289	XM_017589845.1	-	NA	INTRON	other	0.37	0.55	0.56	0.6	0.54	0.49	0.48	0.47	0.45	0.22
1	20961001	20961500	6.29226e-11	3.65136e-10	-12.4462	5289	XM_017589845.1	-	NA	EXON	other	0.68	0.66	0.71	0.65	0.61	0.52	0.53	0.47	0.61	0.54
1	21002501	21003000	7.99155e-58	4.4348e-56	-13.5936	1416	XM_017589847.1	-	NA	EXON	other	0.9	0.93	0.88	0.87	0.83	0.73	0.74	0.73	0.83	0.69
1	21065501	21066000	2.01284e-05	5.49982e-05	-17.3109	1668	XM_017589862.1	-	NA	INTRON	shore	0.23	0.39	0.53	0.46	0.49	0.36	0.16	0.18	0.23	0.18
1	21066001	21066500	1.02086e-18	1.11406e-17	-13.2659	1168	XM_017589862.1	-	NA	INTRON	shore	0.4	0.48	0.48	0.53	0.51	0.44	0.33	0.33	0.39	0.25
1	21138501	21139000	3.24753e-28	6.01577e-27	-19.3213	-7694	XR_001835556.1	-	NA	INTRON	shore	0.39	0.5	0.47	0.45	0.5	0.38	0.16	0.32	0.27	0.16
1	21139001	21139500	2.83158e-06	9.00733e-06	-12.4171	7380	XM_008758651.2	-	NA	INTRON	shore	0.52	0.48	0.62	0.62	0.61	0.49	0.4	0.57	0.47	0.34
1	21152001	21152500	8.86416e-23	1.23289e-21	13.2544	-5123	XM_008758651.2	-	NA	INTRON	other	0.42	0.47	0.42	0.56	0.58	0.65	0.6	0.72	0.57	0.59
1	21178001	21178500	0.000216104	0.000479305	-12.3621	-31123	XM_008758651.2	-	NA	INTRON	other	0.58	0.54	0.49	0.48	0.52	0.39	0.4	0.47	0.47	0.25
1	21201001	21201500	2.3186e-33	5.47616e-32	18.7158	-54123	XM_008758651.2	-	NA	INTRON	other	0.53	0.59	0.6	0.73	0.77	0.83	0.84	0.84	0.88	0.8
1	21234501	21235000	3.56642e-06	1.11561e-05	-15.3576	-87623	XM_008758651.2	-	NA	INTRON	shore	0.86	0.73	0.71	0.61	0.53	0.45	0.63	0.43	0.57	0.62
1	21235001	21235500	3.81673e-56	1.9971e-54	-27.7239	-88123	XM_008758651.2	-	NA	INTRON	shore	0.48	0.46	0.43	0.39	0.27	0.14	0.09	0.12	0.12	0.14
1	21236501	21237000	2.25933e-22	3.06769e-21	-16.5601	-89623	XM_008758651.2	-	NA	INTRON	shore	0.64	0.58	0.6	0.57	0.6	0.44	0.52	0.36	0.39	0.49
1	21264501	21265000	4.54553e-119	1.11846e-116	-21.1922	-117623	XM_008758651.2	-	NA	INTERGENIC	other	0.79	0.78	0.77	0.76	0.73	0.56	0.54	0.6	0.5	0.57
1	21371501	21372000	1.6331e-06	5.39686e-06	-11.6033	-21187	XR_349884.3	+	NA	INTERGENIC	other	0.62	0.57	0.56	0.52	0.58	0.49	0.49	0.45	0.46	0.4
1	21396001	21396500	1.23626e-34	3.08216e-33	-14.5768	2816	XR_349884.3	+	NA	INTRON	other	0.76	0.72	0.67	0.73	0.69	0.61	0.57	0.54	0.57	0.56
1	21434501	21435000	8.09117e-16	7.21198e-15	-13.1285	41316	XR_349884.3	+	NA	INTERGENIC	other	0.6	0.59	0.5	0.54	0.5	0.42	0.43	0.33	0.42	0.47
1	21435001	21435500	2.58324e-11	1.55885e-10	-12.0297	-41602	XR_001835557.1	+	NA	INTERGENIC	other	0.9	0.73	0.76	0.76	0.77	0.63	0.63	0.6	0.72	0.74
1	21524001	21524500	5.33612e-05	0.000134542	-13.883	-921	NM_017134.3	+	Arg1	PROMOTER	other	0.35	0.19	0.35	0.23	0.27	0.15	0.1	0.11	0.25	0.12
1	21524501	21525000	9.5409e-08	3.79935e-07	-11.2537	-421	NM_017134.3	+	Arg1	PROMOTER	other	0.84	0.81	0.76	0.78	0.71	0.77	0.67	0.67	0.59	0.64
1	21553501	21554000	1.36898e-33	3.2656e-32	14.815	28082	NM_017134.3	+	Arg1	INTRON	other	0.61	0.63	0.66	0.72	0.79	0.85	0.8	0.83	0.87	0.8
1	21556501	21557000	0.000367357	0.000773403	10.5608	29911	NM_001277054.1	-	Med23	INTRON	other	0.85	0.83	0.7	0.79	0.78	0.89	0.94	0.87	0.83	0.93
1	21558001	21558500	5.83407e-31	1.23912e-29	16.5015	28411	NM_001277054.1	-	Med23	INTRON	other	0.45	0.58	0.61	0.61	0.7	0.84	0.66	0.77	0.73	0.76
1	21558501	21559000	2.99347e-22	4.03733e-21	16.8047	27911	NM_001277054.1	-	Med23	INTRON	other	0.56	0.7	0.66	0.71	0.72	0.86	0.78	0.85	0.87	0.81
1	21587501	21588000	1.42875e-11	8.84922e-11	11.139	0	XM_008758613.2	-	NA	PROMOTER	shore	0.4	0.44	0.43	0.47	0.58	0.65	0.51	0.61	0.52	0.56
1	21613001	21613500	3.8957e-50	1.71769e-48	-17.4396	0	NM_019370.2	+	Enpp3	PROMOTER	other	0.33	0.35	0.28	0.33	0.32	0.25	0.1	0.11	0.17	0.09
1	21613501	21614000	5.91559e-30	1.19962e-28	-22.1362	355	NM_019370.2	+	Enpp3	PROMOTER	other	0.38	0.38	0.35	0.38	0.42	0.23	0.09	0.21	0.15	0.12
1	21624501	21625000	1.20009e-21	1.566e-20	16.7489	11355	NM_019370.2	+	Enpp3	INTRON	other	0.66	0.57	0.66	0.73	0.64	0.82	0.82	0.85	0.83	0.8
1	21718001	21718500	6.58591e-30	1.33333e-28	-16.5939	-13163	XR_349889.3	-	NA	INTERGENIC	other	0.46	0.49	0.43	0.44	0.53	0.5	0.2	0.33	0.3	0.24
1	21749501	21750000	6.9702e-52	3.23836e-50	23.5983	1267	NM_053535.1	+	Enpp1	INTRON	shore	0.24	0.25	0.3	0.39	0.51	0.53	0.49	0.59	0.63	0.61
1	21750501	21751000	3.36781e-109	6.67783e-107	26.9588	2267	NM_053535.1	+	Enpp1	INTRON	shore	0.4	0.35	0.47	0.55	0.62	0.75	0.77	0.67	0.73	0.79
1	21802001	21802500	1.20539e-11	7.52491e-11	13.8875	-52053	XR_001835560.1	+	NA	INTRON	other	0.48	0.46	0.5	0.65	0.61	0.77	0.56	0.71	0.7	0.65
1	21805501	21806000	2.0554e-139	7.21443e-137	35.8812	-48553	XR_001835560.1	+	NA	EXON	other	0.25	0.25	0.35	0.41	0.55	0.71	0.71	0.75	0.71	0.72
1	21807001	21807500	5.96914e-41	1.91153e-39	23.3261	-47053	XR_001835560.1	+	NA	INTRON	other	0.44	0.56	0.6	0.63	0.78	0.83	0.88	0.78	0.84	0.84
1	21833501	21834000	5.92003e-42	1.97063e-40	10.9223	-20553	XR_001835560.1	+	NA	INTERGENIC	other	0.68	0.77	0.73	0.83	0.8	0.87	0.85	0.87	0.86	0.89
1	21851501	21852000	3.85038e-17	3.77387e-16	12.4065	-2553	XR_001835560.1	+	NA	EXON	other	0.18	0.19	0.31	0.37	0.48	0.48	0.35	0.46	0.45	0.39
1	21852001	21852500	1.78612e-12	1.20635e-11	15.8227	-2053	XR_001835560.1	+	NA	EXON	shore	0.21	0.23	0.34	0.33	0.48	0.53	0.46	0.52	0.4	0.5
1	21856001	21856500	4.31705e-31	9.21649e-30	-24.7684	-1229	NM_022266.2	-	Ctgf	INTRON	shore	0.62	0.57	0.63	0.7	0.61	0.41	0.44	0.39	0.34	0.31
1	21954001	21954500	1.94918e-14	1.56028e-13	-23.3787	30058	XR_349892.1	-	NA	INTERGENIC	other	0.68	0.68	0.81	0.52	0.7	0.51	0.38	0.37	0.47	0.45
1	21985001	21985500	0.000964285	0.00183442	13.7044	168	XR_001835559.1	+	NA	PROMOTER	other	0.57	0.39	0.52	0.32	0.58	0.64	0.41	0.51	0.88	0.66
1	22041501	22042000	1.20432e-38	3.53055e-37	-28.1331	54953	XR_001835558.1	+	NA	INTERGENIC	other	0.81	0.82	0.87	0.7	0.72	0.5	0.4	0.54	0.5	0.57
1	22051501	22052000	5.88506e-09	2.74519e-08	-10.0057	64953	XR_001835558.1	+	NA	INTERGENIC	other	0.7	0.62	0.55	0.67	0.66	0.6	0.55	0.62	0.56	0.39
1	22100501	22101000	0.00205617	0.00358491	10.1124	105566	XM_220095.8	-	NA	INTERGENIC	other	0.16	0.2	0.12	0.27	0.3	0.49	0.17	0.36	0.33	0.19
1	22117501	22118000	9.57778e-16	8.49019e-15	-22.0476	88566	XM_220095.8	-	NA	INTERGENIC	other	0.67	0.66	0.66	0.61	0.41	0.31	0.3	0.44	0.44	0.4
1	22144001	22144500	0.000140825	0.000325204	-10.5496	62066	XM_220095.8	-	NA	INTRON	other	0.57	0.68	0.62	0.7	0.69	0.74	0.45	0.69	0.5	0.4
1	22183501	22184000	0.0010107	0.00191269	-10.9747	22566	XM_220095.8	-	NA	INTRON	other	0.81	0.85	0.75	0.84	0.82	0.76	0.66	0.77	0.69	0.67
1	22282501	22283000	2.84927e-32	6.41665e-31	-16.969	514	XR_001835561.1	+	NA	PROMOTER	shore	0.7	0.63	0.65	0.68	0.75	0.65	0.4	0.48	0.47	0.57
1	22283001	22283500	3.04617e-28	5.64901e-27	25.2634	1014	XR_001835561.1	+	NA	INTRON	shore	0.61	0.52	0.66	0.62	0.74	0.82	0.97	0.8	0.93	0.89
1	22283501	22284000	5.8948e-178	4.38317e-175	43.536	1514	XR_001835561.1	+	NA	INTRON	shore	0.16	0.21	0.16	0.47	0.54	0.63	0.81	0.72	0.79	0.77
1	22466001	22466500	1.06629e-43	3.78181e-42	22.1042	0	NM_175588.1	-	Taar7g	PROMOTER	other	0.26	0.23	0.24	0.41	0.46	0.53	0.43	0.62	0.61	0.54
1	22521501	22522000	4.96458e-05	0.000125905	-14.2549	-1866	NM_175586.2	-	Taar7b	INTERGENIC	other	0.67	0.76	0.7	0.78	0.86	0.69	0.65	0.58	0.51	0.59
1	22527501	22528000	1.08832e-11	6.82219e-11	-13.9184	-659	NM_175585.1	+	Taar7a	PROMOTER	other	0.59	0.62	0.67	0.57	0.65	0.45	0.44	0.48	0.53	0.5
1	22595001	22595500	4.92987e-08	2.04316e-07	-14.4918	976	NM_134328.1	-	Taar1	PROMOTER	other	0.77	0.83	0.77	0.81	0.73	0.71	0.63	0.66	0.63	0.56
1	22746001	22746500	8.73753e-08	3.49977e-07	10.9168	2068	XM_006227717.3	-	NA	INTRON	shore	0.38	0.44	0.5	0.49	0.53	0.6	0.48	0.63	0.69	0.47
1	22747501	22748000	9.98354e-08	3.96546e-07	16.2147	568	XM_006227717.3	-	NA	PROMOTER	shore	0.22	0.26	0.26	0.34	0.48	0.64	0.36	0.49	0.39	0.48
1	22752001	22752500	6.54571e-11	3.79156e-10	-11.0548	-3431	XM_008758652.2	-	NA	INTERGENIC	other	0.33	0.36	0.55	0.45	0.54	0.44	0.31	0.33	0.38	0.25
1	22855001	22855500	1.21154e-07	4.75641e-07	12.4253	55597	XR_589877.2	+	NA	INTERGENIC	other	0.66	0.62	0.68	0.78	0.64	0.85	0.82	0.77	0.78	0.76
1	23085501	23086000	0.00176596	0.00313393	-10.142	122342	XR_001835563.1	+	NA	INTERGENIC	other	0.72	0.77	0.61	0.65	0.72	0.68	0.47	0.53	0.63	0.63
1	23883001	23883500	8.53986e-09	3.90186e-08	10.798	-23217	NM_001032397.1	+	Tcf21	INTERGENIC	other	0.28	0.25	0.32	0.27	0.29	0.42	0.43	0.34	0.41	0.36
1	24051501	24052000	1.70001e-28	3.19557e-27	-19.823	4374	NM_001107451.1	-	Slc2a12	INTRON	other	0.7	0.81	0.72	0.7	0.73	0.72	0.44	0.69	0.41	0.45
1	24057001	24057500	8.14078e-98	1.24786e-95	34.0889	-629	NM_001107451.1	-	Slc2a12	PROMOTER	shore	0.24	0.3	0.36	0.51	0.48	0.68	0.71	0.68	0.74	0.78
1	24089001	24089500	9.61224e-08	3.8256e-07	19.417	-14450	XR_589884.2	-	NA	INTERGENIC	other	0.25	0.12	0.32	0.42	0.51	0.54	0.43	0.6	0.5	0.47
1	24185001	24185500	5.32384e-90	6.7608e-88	30.165	5392	NM_019232.3	-	Sgk1	EXON	other	0.29	0.34	0.39	0.45	0.62	0.71	0.63	0.68	0.77	0.67
1	24185501	24186000	1.42806e-06	4.76835e-06	16.6765	4892	NM_019232.3	-	Sgk1	EXON	other	0.3	0.28	0.36	0.5	0.42	0.67	0.54	0.48	0.46	0.52
1	24193001	24193500	5.7203e-22	7.60432e-21	11.5959	68	NM_001193569.1	-	Sgk1	PROMOTER	shore	0.1	0.12	0.16	0.23	0.23	0.26	0.34	0.26	0.29	0.27
1	24194501	24195000	9.54463e-48	3.88693e-46	-23.8919	-935	NM_001193569.1	-	Sgk1	PROMOTER	other	0.71	0.68	0.7	0.68	0.65	0.51	0.47	0.5	0.42	0.32
1	24257501	24258000	1.66656e-91	2.19531e-89	-22.5712	-44215	XR_001835570.1	+	NA	INTRON	other	0.78	0.72	0.73	0.69	0.75	0.54	0.53	0.52	0.42	0.53
1	24258001	24258500	5.42958e-60	3.22866e-58	-23.6383	-43715	XR_001835570.1	+	NA	INTRON	other	0.6	0.63	0.5	0.57	0.59	0.39	0.38	0.46	0.27	0.2
1	24259001	24259500	1.45007e-23	2.10602e-22	-14.1558	-42715	XR_001835570.1	+	NA	INTRON	other	0.61	0.61	0.51	0.47	0.59	0.45	0.34	0.48	0.51	0.32
1	24401501	24402000	1.44796e-39	4.40555e-38	-22.4679	-66610	XR_001835572.1	-	NA	INTERGENIC	other	0.86	0.89	0.86	0.81	0.89	0.71	0.62	0.71	0.51	0.61
1	24411001	24411500	7.77793e-06	2.29312e-05	14.4808	66196	XR_001835574.1	-	NA	INTERGENIC	other	0.45	0.48	0.57	0.59	0.87	0.81	0.5	0.8	0.5	0.78
1	24433001	24433500	1.59385e-25	2.57932e-24	27.2958	44196	XR_001835574.1	-	NA	INTERGENIC	other	0.46	0.51	0.52	0.62	0.6	0.81	0.8	0.84	0.82	0.78
1	24433501	24434000	3.98445e-91	5.19213e-89	21.9027	43696	XR_001835574.1	-	NA	INTERGENIC	other	0.28	0.23	0.28	0.39	0.52	0.54	0.5	0.45	0.59	0.66
1	24435001	24435500	9.56193e-41	3.04139e-39	17.7163	42196	XR_001835574.1	-	NA	INTERGENIC	other	0.58	0.56	0.65	0.63	0.81	0.85	0.85	0.81	0.78	0.83
1	24508001	24508500	2.24679e-17	2.23759e-16	20.2485	2480	XR_001835577.1	+	NA	INTRON	other	0.55	0.41	0.53	0.77	0.58	0.81	0.67	0.82	0.73	0.77
1	24527001	24527500	1.64818e-09	8.21174e-09	-11.4842	1639	XR_001835575.1	-	NA	INTRON	other	0.6	0.7	0.72	0.51	0.65	0.52	0.59	0.46	0.55	0.44
1	24584501	24585000	0.000589761	0.00118288	15.2183	19662	XR_589885.2	-	NA	INTRON	other	0.48	0.59	0.47	0.68	0.67	0.77	0.74	0.65	0.76	0.7
1	24651501	24652000	7.41788e-12	4.72523e-11	-11.3786	-43593	XR_001836246.1	+	NA	INTERGENIC	other	0.73	0.73	0.62	0.53	0.48	0.42	0.51	0.53	0.53	0.56
1	24885001	24885500	0.000976296	0.00185496	-13.7638	-14310	XM_008758659.2	+	NA	EXON	other	0.79	0.59	0.7	0.92	0.62	0.62	0.53	0.52	0.62	0.67
1	25171501	25172000	0.000118089	0.000277412	-15.439	-1089	NM_001108459.1	+	Clvs2	INTERGENIC	shore	0.74	0.72	0.8	0.85	0.76	0.53	0.54	0.67	0.48	0.78
1	26900001	26900500	2.49684e-10	1.36257e-09	-11.306	-572751	XM_017590417.1	+	NA	INTERGENIC	other	0.69	0.7	0.74	0.65	0.69	0.61	0.54	0.57	0.6	0.57
1	26901001	26901500	0.00217002	0.00375851	-10.3269	-571751	XM_017590417.1	+	NA	INTERGENIC	other	0.44	0.57	0.44	0.36	0.56	0.43	0.36	0.3	0.42	0.35
1	27925001	27925500	0.0023065	0.0039658	-10.6796	311690	XM_017589869.1	+	NA	INTRON	other	0.75	0.71	0.7	0.67	0.46	0.71	0.59	0.65	0.42	0.52
1	28222501	28223000	0.00134529	0.00246529	-10.7839	16288	XR_001835579.1	-	NA	INTERGENIC	other	0.81	0.79	0.75	0.59	0.75	0.6	0.62	0.65	0.66	0.71
1	28227501	28228000	0.00115241	0.00214952	-10.2827	11288	XR_001835579.1	-	NA	INTERGENIC	other	0.78	0.7	0.64	0.49	0.61	0.48	0.47	0.62	0.64	0.46
1	28331501	28332000	0.000436114	0.000902193	-10.3243	29543	NM_001106204.1	+	Rnf217	INTRON	other	0.75	0.87	0.69	0.76	0.82	0.66	0.73	0.81	0.65	0.52
1	28358501	28359000	0.000443176	0.000915172	-12.6186	56543	NM_001106204.1	+	Rnf217	INTRON	other	0.78	0.84	0.74	0.75	0.76	0.61	0.65	0.54	0.76	0.67
1	28359501	28360000	8.28888e-88	9.99458e-86	32.3753	57543	NM_001106204.1	+	Rnf217	INTRON	other	0.37	0.49	0.42	0.56	0.57	0.79	0.78	0.82	0.8	0.84
1	28361001	28361500	3.39299e-06	1.06537e-05	11.1531	59043	NM_001106204.1	+	Rnf217	INTRON	other	0.7	0.63	0.77	0.62	0.61	0.77	0.79	0.78	0.76	0.82
1	28362501	28363000	9.56375e-95	1.35907e-92	20.6444	60543	NM_001106204.1	+	Rnf217	INTRON	other	0.58	0.61	0.59	0.64	0.67	0.8	0.8	0.85	0.83	0.84
1	28375501	28376000	1.21655e-30	2.54436e-29	16.1591	73543	NM_001106204.1	+	Rnf217	EXON	other	0.51	0.5	0.49	0.58	0.66	0.72	0.69	0.8	0.68	0.64
1	28391001	28391500	2.36467e-12	1.57961e-11	11.4395	-63449	XR_001835490.1	+	NA	EXON	other	0.69	0.74	0.76	0.94	0.82	0.89	0.89	0.88	0.91	0.92
1	28391501	28392000	4.62527e-49	1.96377e-47	21.3243	-62949	XR_001835490.1	+	NA	EXON	other	0.53	0.46	0.56	0.58	0.62	0.76	0.71	0.75	0.77	0.81
1	28412001	28412500	0.000233257	0.000513529	-12.8034	-42449	XR_001835490.1	+	NA	INTERGENIC	other	0.62	0.6	0.49	0.44	0.51	0.43	0.31	0.32	0.45	0.51
1	28413501	28414000	0.000191278	0.000429235	10.3803	-40949	XR_001835490.1	+	NA	INTERGENIC	other	0.43	0.5	0.6	0.51	0.5	0.7	0.57	0.58	0.49	0.66
1	28548001	28548500	2.43604e-22	3.30206e-21	-22.7418	51595	NM_001108460.1	-	Hddc2	INTRON	other	0.94	0.92	0.82	0.88	0.76	0.75	0.59	0.67	0.62	0.55
1	28550001	28550500	5.6205e-30	1.14115e-28	-13.1683	49595	NM_001108460.1	-	Hddc2	INTRON	other	0.77	0.69	0.77	0.75	0.8	0.7	0.56	0.62	0.6	0.65
1	28735001	28735500	1.01892e-07	4.04142e-07	10.8203	-134886	XM_008758672.2	-	NA	INTERGENIC	other	0.45	0.44	0.47	0.48	0.56	0.57	0.52	0.6	0.64	0.59
1	29129501	29130000	0.000414051	0.00086106	-11.9627	-61170	NM_130417.1	+	Hey2	INTERGENIC	other	0.59	0.65	0.8	0.66	0.71	0.74	0.54	0.52	0.51	0.46
1	29188501	29189000	9.86929e-30	1.98032e-28	13.0615	-2170	NM_130417.1	+	Hey2	INTERGENIC	shore	0.23	0.32	0.35	0.29	0.32	0.43	0.49	0.37	0.44	0.45
1	29193501	29194000	7.4883e-06	2.21366e-05	10.5694	2333	NM_130417.1	+	Hey2	EXON	shore	0.48	0.39	0.39	0.62	0.47	0.61	0.61	0.57	0.52	0.6
1	29194001	29194500	5.71495e-13	4.04118e-12	13.9707	2833	NM_130417.1	+	Hey2	INTRON	other	0.31	0.31	0.37	0.53	0.45	0.51	0.47	0.33	0.6	0.67
1	29227501	29228000	2.22276e-124	6.10748e-122	-29.8359	1661	XM_017589870.1	+	NA	INTRON	shore	0.87	0.83	0.85	0.8	0.8	0.65	0.43	0.62	0.48	0.51
1	29228001	29228500	4.22869e-22	5.66094e-21	-11.7383	2161	XM_017589870.1	+	NA	INTRON	shore	0.85	0.83	0.9	0.85	0.88	0.81	0.68	0.78	0.74	0.73
1	29292001	29292500	1.79439e-05	4.94969e-05	-10.0834	61012	XR_001835580.1	-	NA	INTRON	other	0.87	0.81	0.93	0.8	0.83	0.78	0.71	0.71	0.76	0.8
1	29292501	29293000	8.42817e-12	5.34332e-11	-10.0599	60512	XR_001835580.1	-	NA	INTRON	other	0.78	0.82	0.8	0.88	0.74	0.72	0.62	0.78	0.71	0.72
1	30555501	30556000	0.000223031	0.000493212	-10.9061	110857	XR_001835581.1	-	NA	INTERGENIC	other	0.86	0.96	0.77	0.78	0.88	0.71	0.72	0.81	0.77	0.71
1	30862001	30862500	0.000148658	0.000341519	17.7489	-717	NM_001012060.2	+	Rnf146	PROMOTER	other	0.63	0.36	0.35	0.43	0.53	0.6	0.68	0.66	0.52	0.74
1	30862501	30863000	6.94731e-07	2.43936e-06	11.3816	-217	NM_001012060.2	+	Rnf146	PROMOTER	other	0.58	0.57	0.43	0.58	0.64	0.73	0.6	0.61	0.75	0.69
1	30908001	30908500	0.00344642	0.00563858	10.4127	9383	NM_001007734.1	-	Echdc1	INTRON	other	0.14	0.13	0.3	0.42	0.22	0.23	0.26	0.46	0.41	0.27
1	31071501	31072000	2.7329e-10	1.48623e-09	-22.2067	-16049	NM_001144859.2	-	Kiaa0408	INTRON	other	0.71	0.87	0.68	0.68	0.82	0.57	0.55	0.51	0.65	0.36
1	31515001	31515500	7.42761e-07	2.59843e-06	-12.7798	-15643	NM_001109333.1	+	Lrrc14b	INTRON	other	0.86	0.86	0.79	0.85	0.88	0.81	0.76	0.68	0.61	0.77
1	31532001	31532500	3.51426e-12	2.3095e-11	26.3807	860	NM_001109333.1	+	Lrrc14b	PROMOTER	other	0.31	0	0.47	0.86	0.04	0.48	0.8	0.8	0.45	0.43
1	31547001	31547500	5.49971e-14	4.24872e-13	12.3502	1372	NM_130428.1	+	Sdha	INTRON	shore	0.29	0.32	0.4	0.39	0.53	0.63	0.43	0.59	0.47	0.44
1	31553501	31554000	0.00452538	0.00714919	-10.9433	7872	NM_130428.1	+	Sdha	INTRON	other	0.73	1	0.76	0.69	0.66	0.76	0.54	0.89	0.51	0.64
1	31574501	31575000	2.16189e-06	7.00705e-06	11.5837	-1183	NM_001107452.1	+	Pdcd6	INTERGENIC	shore	0.41	0.35	0.47	0.58	0.52	0.53	0.51	0.63	0.63	0.58
1	31577001	31577500	3.22213e-09	1.55147e-08	11.3924	817	XM_006227784.3	+	NA	PROMOTER	shore	0.45	0.47	0.55	0.55	0.61	0.72	0.58	0.55	0.62	0.72
1	31641501	31642000	2.47334e-14	1.96298e-13	-12.0012	30085	XM_006227799.3	-	NA	INTRON	other	0.72	0.81	0.77	0.75	0.77	0.67	0.66	0.59	0.62	0.7
1	31872001	31872500	5.70645e-31	1.21232e-29	17.1067	17943	XM_006227793.2	-	Tppp	INTRON	other	0.49	0.5	0.48	0.62	0.58	0.72	0.67	0.77	0.7	0.64
1	31872501	31873000	7.34032e-05	0.000180098	11.8981	17443	XM_006227793.2	-	Tppp	INTRON	other	0.61	0.63	0.52	0.66	0.58	0.7	0.69	0.75	0.59	0.76
1	31892001	31892500	5.32337e-12	3.43686e-11	16.45	-1224	NM_001108461.1	-	Tppp	INTERGENIC	shore	0.68	0.64	0.71	0.72	0.82	0.85	0.76	0.94	0.88	0.93
1	31966501	31967000	4.32389e-12	2.81528e-11	-10.5921	860	NM_001107453.1	-	Brd9	PROMOTER	shore	0.86	0.82	0.8	0.79	0.85	0.79	0.66	0.74	0.76	0.66
1	31970501	31971000	7.74294e-05	0.000189104	10.7217	-2382	XM_006227787.2	-	Brd9	INTRON	other	0.73	0.66	0.86	0.87	0.88	0.86	0.93	0.89	0.9	0.95
1	32026001	32026500	2.3967e-17	2.38269e-16	-17.2772	-27890	XM_008758692.2	+	NA	INTERGENIC	other	0.64	0.65	0.69	0.83	0.7	0.49	0.62	0.59	0.46	0.48
1	32048001	32048500	5.02049e-07	1.79894e-06	20.3042	-5890	XM_008758692.2	+	NA	INTERGENIC	other	0.21	0	0.3	0.54	0.19	0.52	0.47	0.71	0.4	0.3
1	32087001	32087500	7.75606e-08	3.12552e-07	-13.4496	28959	NM_001107454.1	+	Nkd2	EXON	other	0.82	0.84	0.74	0.72	0.71	0.58	0.7	0.56	0.69	0.64
1	32170501	32171000	2.50395e-07	9.38558e-07	10.6174	-2552	XM_006227789.3	-	NA	INTERGENIC	other	0.45	0.45	0.55	0.55	0.72	0.71	0.59	0.68	0.69	0.61
1	32297501	32298000	5.68427e-07	2.02065e-06	-14.8006	-306	XM_006227791.3	-	NA	PROMOTER	shore	0.35	0.58	0.48	0.45	0.44	0.43	0.19	0.34	0.32	0.28
1	32385501	32386000	6.08334e-23	8.54596e-22	29.8825	-21519	NM_012694.2	-	Slc6a3	EXON	other	0.32	0.44	0.48	0.57	0.69	0.71	0.78	0.83	0.8	0.76
1	32386001	32386500	3.81506e-126	1.07976e-123	43.0174	-22019	NM_012694.2	-	Slc6a3	INTRON	other	0.23	0.24	0.36	0.37	0.52	0.8	0.75	0.74	0.76	0.81
1	32387001	32387500	1.68613e-257	4.08363e-254	42.6321	-23019	NM_012694.2	-	Slc6a3	INTRON	other	0.18	0.27	0.36	0.44	0.61	0.77	0.75	0.83	0.84	0.81
1	32387501	32388000	1.91272e-106	3.55949e-104	18.5893	-23519	NM_012694.2	-	Slc6a3	INTRON	other	0.66	0.71	0.73	0.74	0.81	0.89	0.9	0.89	0.93	0.95
1	32390001	32390500	1.50213e-270	4.5475e-267	-39.1317	-26019	NM_012694.2	-	Slc6a3	EXON	other	0.74	0.77	0.77	0.75	0.8	0.52	0.25	0.45	0.41	0.23
1	32398501	32399000	4.23871e-06	1.30909e-05	13.9315	30918	NM_001100735.1	-	Lpcat1	EXON	other	0.58	0.49	0.62	0.6	0.63	0.77	0.64	0.76	0.69	0.72
1	32419001	32419500	1.14189e-21	1.49235e-20	18.3972	10418	NM_001100735.1	-	Lpcat1	INTRON	other	0.24	0.28	0.42	0.49	0.55	0.7	0.52	0.53	0.56	0.56
1	32431001	32431500	0.00112059	0.0020967	10.2146	-1085	NM_001100735.1	-	Lpcat1	INTERGENIC	shore	0.43	0.45	0.48	0.32	0.45	0.58	0.42	0.64	0.48	0.55
1	32431501	32432000	0.000430658	0.000892082	12.0032	-1585	NM_001100735.1	-	Lpcat1	INTERGENIC	shore	0.42	0.4	0.41	0.63	0.49	0.56	0.62	0.66	0.56	0.52
1	32441001	32441500	3.13574e-48	1.30106e-46	15.4939	-11085	NM_001100735.1	-	Lpcat1	INTERGENIC	other	0.42	0.5	0.49	0.55	0.62	0.67	0.58	0.75	0.68	0.64
1	32539001	32539500	8.86675e-05	0.000213986	-11.6215	31442	XM_017589877.1	-	NA	INTERGENIC	other	0.52	0.51	0.42	0.53	0.43	0.43	0.33	0.36	0.35	0.37
1	32584501	32585000	1.61353e-12	1.0948e-11	11.2649	11299	XM_001053017.5	+	NA	INTERGENIC	other	0.51	0.51	0.51	0.58	0.58	0.7	0.64	0.64	0.68	0.61
1	32630001	32630500	3.15259e-07	1.16419e-06	-11.1707	8173	XM_008758688.2	-	NA	INTERGENIC	shore	0.58	0.54	0.54	0.56	0.58	0.39	0.45	0.43	0.44	0.55
1	32631501	32632000	1.65161e-22	2.2621e-21	-12.2426	6673	XM_008758688.2	-	NA	INTERGENIC	shore	0.38	0.27	0.18	0.24	0.09	0.08	0.06	0.21	0.11	0.1
1	32632001	32632500	6.88457e-08	2.79412e-07	-13.2588	6173	XM_008758688.2	-	NA	INTERGENIC	CpGi	0.39	0.33	0.19	0.26	0.13	0.13	0.1	0.28	0.07	0.03
1	32633501	32634000	8.91952e-56	4.63424e-54	-15.8489	4673	XM_008758688.2	-	NA	INTERGENIC	shore	0.45	0.36	0.25	0.16	0.09	0.06	0.06	0.19	0.09	0.05
1	32636001	32636500	1.13925e-18	1.23871e-17	-11.5386	2173	XM_008758688.2	-	NA	EXON	shore	0.35	0.25	0.21	0.15	0.15	0.11	0.07	0.16	0.11	0.08
1	32637501	32638000	2.30609e-07	8.69047e-07	-10.5691	673	XM_008758688.2	-	NA	PROMOTER	shore	0.67	0.58	0.6	0.47	0.36	0.47	0.38	0.5	0.41	0.39
1	32638501	32639000	6.62514e-18	6.82991e-17	-17.6226	0	XM_008758688.2	-	NA	PROMOTER	CpGi	0.43	0.29	0.23	0.29	0.21	0.08	0.21	0.17	0.11	0.03
1	32639001	32639500	1.04317e-52	4.95799e-51	-16.6784	0	XM_008758685.1	-	Irx4	PROMOTER	shore	0.53	0.48	0.42	0.32	0.3	0.2	0.21	0.34	0.28	0.2
1	32640501	32641000	2.11871e-81	2.24495e-79	-16.3517	-1208	XM_008758685.1	-	Irx4	EXON	CpGi	0.38	0.31	0.27	0.21	0.12	0.09	0.1	0.14	0.09	0.07
1	32641001	32641500	3.1802e-12	2.09867e-11	-16.6308	-1708	XM_008758685.1	-	Irx4	EXON	CpGi	0.39	0.3	0.35	0.28	0.17	0.22	0	0.16	0.08	0.09
1	32642001	32642500	3.56604e-08	1.50658e-07	-11.9747	895	XM_017589079.1	-	NA	PROMOTER	shore	0.51	0.53	0.45	0.39	0.38	0.32	0.31	0.41	0.31	0.32
1	32645001	32645500	8.00506e-14	6.10326e-13	-12.7173	0	XM_006227779.3	-	NA	PROMOTER	shore	0.45	0.52	0.32	0.42	0.35	0.33	0.23	0.41	0.2	0.24
1	32765501	32766000	8.67434e-08	3.47665e-07	-11.316	-120351	XM_006227779.3	-	NA	INTERGENIC	other	0.54	0.64	0.6	0.55	0.69	0.59	0.41	0.57	0.46	0.46
1	32808001	32808500	6.86087e-05	0.000169283	-10.0698	-162851	XM_006227779.3	-	NA	INTERGENIC	other	0.64	0.73	0.75	0.72	0.84	0.82	0.56	0.66	0.52	0.61
1	32811501	32812000	9.73067e-13	6.73747e-12	10.0237	-166351	XM_006227779.3	-	NA	INTERGENIC	other	0.35	0.44	0.39	0.48	0.42	0.54	0.47	0.58	0.52	0.46
1	32864001	32864500	1.07154e-13	8.08386e-13	14.7372	-218851	XM_006227779.3	-	NA	INTERGENIC	other	0.2	0.33	0.31	0.39	0.31	0.45	0.52	0.48	0.39	0.52
1	32864501	32865000	2.76492e-19	3.13437e-18	13.0722	-219351	XM_006227779.3	-	NA	INTERGENIC	other	0.23	0.23	0.24	0.27	0.46	0.51	0.28	0.42	0.45	0.41
1	32943501	32944000	0.00013618	0.000315543	-17.601	-298351	XM_006227779.3	-	NA	INTERGENIC	other	0.55	0.72	0.74	0.79	0.72	0.58	0.45	0.57	0.6	0.41
1	33094501	33095000	0.000303424	0.000651227	-11.5493	180808	NM_001039505.2	-	NA	INTERGENIC	other	0.72	0.63	0.76	0.8	0.74	0.73	0.64	0.6	0.63	0.51
1	33188001	33188500	0.00226417	0.00390208	-11.0436	87308	NM_001039505.2	-	NA	INTERGENIC	other	0.87	0.86	0.78	0.93	0.85	0.78	0.76	0.71	0.7	0.82
1	33271501	33272000	7.88369e-12	5.01123e-11	-15.9766	3808	NM_001039505.2	-	NA	EXON	shore	0.61	0.66	0.58	0.59	0.55	0.47	0.36	0.42	0.45	0.45
1	33365501	33366000	6.09534e-13	4.2985e-12	-18.0535	87948	XR_589903.1	+	NA	INTERGENIC	other	0.59	0.68	0.66	0.6	0.63	0.56	0.42	0.43	0.43	0.42
1	33502001	33502500	3.30521e-16	3.03363e-15	31.5825	222097	XR_589904.2	-	NA	INTERGENIC	other	0.38	0.28	0.2	0.34	0.32	0.76	0.67	0.39	0.6	0.63
1	33504001	33504500	9.67107e-12	6.0964e-11	-10.1155	220097	XR_589904.2	-	NA	INTERGENIC	other	0.9	0.87	0.91	0.9	0.92	0.84	0.78	0.8	0.8	0.78
1	33529001	33529500	3.35169e-07	1.23282e-06	-18.7167	195097	XR_589904.2	-	NA	INTERGENIC	other	0.64	0.64	0.77	0.8	0.85	0.72	0.49	0.47	0.61	0.44
1	33560501	33561000	3.1303e-21	3.98805e-20	14.741	163597	XR_589904.2	-	NA	INTERGENIC	other	0.36	0.25	0.27	0.54	0.48	0.67	0.47	0.52	0.44	0.46
1	33919501	33920000	3.27521e-07	1.20621e-06	-14.2801	8591	NM_001107331.1	+	Irx1	INTERGENIC	other	0.57	0.57	0.6	0.55	0.68	0.56	0.31	0.57	0.34	0.47
1	34216001	34216500	5.4172e-12	3.49532e-11	-15.3861	55274	XR_145733.4	-	NA	INTERGENIC	other	0.65	0.68	0.8	0.67	0.7	0.62	0.4	0.6	0.52	0.58
1	34230501	34231000	0.000353393	0.000746815	-12.0101	40774	XR_145733.4	-	NA	INTERGENIC	other	0.69	0.64	0.54	0.68	0.65	0.58	0.37	0.56	0.51	0.58
1	34245001	34245500	3.72562e-07	1.36165e-06	10.0432	26274	XR_145733.4	-	NA	INTERGENIC	other	0.25	0.31	0.3	0.5	0.39	0.38	0.47	0.45	0.46	0.45
1	34318501	34319000	1.30737e-06	4.3927e-06	-11.2396	-46729	XR_145733.4	-	NA	INTERGENIC	other	0.82	0.68	0.73	0.7	0.78	0.7	0.66	0.57	0.62	0.6
1	35071001	35071500	1.83064e-08	8.02904e-08	11.0613	3735	XM_003748684.4	+	NA	INTRON	other	0.73	0.74	0.77	0.69	0.73	0.83	0.81	0.75	0.88	0.92
1	35266501	35267000	2.63489e-06	8.4237e-06	12.3723	-13481	XM_225143.7	+	Ice1	INTERGENIC	other	0.19	0.21	0.24	0.27	0.34	0.3	0.34	0.39	0.46	0.35
1	35267001	35267500	5.85317e-08	2.4e-07	11.8017	-12981	XM_225143.7	+	Ice1	INTERGENIC	other	0.56	0.55	0.54	0.71	0.73	0.68	0.71	0.73	0.73	0.82
1	35721501	35722000	3.61224e-26	6.04534e-25	12.7317	-102927	XR_001836211.1	-	NA	INTERGENIC	other	0.4	0.42	0.38	0.54	0.51	0.65	0.5	0.6	0.51	0.55
1	36098501	36099000	6.78291e-17	6.53367e-16	14.6705	13910	NM_001106097.2	-	Med10	INTERGENIC	other	0.31	0.35	0.36	0.46	0.55	0.57	0.52	0.6	0.55	0.55
1	36099001	36099500	7.40464e-07	2.59061e-06	14.8217	13410	NM_001106097.2	-	Med10	INTERGENIC	other	0.12	0	0.13	0.12	0.48	0.75	0.13	0.36	0.28	0.35
1	36152001	36152500	1.31005e-26	2.24386e-25	-18.6432	-6	XR_001836367.1	+	NA	PROMOTER	other	0.7	0.73	0.6	0.7	0.69	0.54	0.54	0.41	0.39	0.62
1	36301501	36302000	1.36045e-14	1.10418e-13	-10.4526	17897	NM_001108403.1	-	Nsun2	EXON	other	0.84	0.81	0.8	0.85	0.86	0.76	0.65	0.7	0.76	0.77
1	36349501	36350000	0.00402102	0.00645154	10.1832	28999	NM_017070.3	+	Srd5a1	INTRON	other	0.35	0.24	0.38	0.52	0.61	0.57	0.42	0.62	0.55	0.49
1	36402001	36402500	4.85532e-13	3.4542e-12	20.6551	1560	NM_001107333.1	+	Papd7	INTRON	shore	0.36	0.44	0.46	0.38	0.49	0.65	0.61	0.61	0.7	0.59
1	36402501	36403000	2.0608e-07	7.82452e-07	15.5386	2060	NM_001107333.1	+	Papd7	INTRON	shore	0.3	0.28	0.3	0.35	0.4	0.46	0.39	0.43	0.55	0.55
1	36404001	36404500	6.24514e-59	3.59144e-57	27.1802	-3470	XM_006227781.3	+	NA	INTRON	other	0.38	0.53	0.56	0.59	0.72	0.85	0.8	0.74	0.85	0.86
1	36456001	36456500	5.35881e-15	4.48639e-14	14.0329	48033	XM_006227781.3	+	NA	INTERGENIC	other	0.21	0.24	0.24	0.29	0.37	0.5	0.41	0.35	0.44	0.36
1	36499501	36500000	1.57719e-05	4.39865e-05	-10.7862	91533	XM_006227781.3	+	NA	INTERGENIC	other	0.82	0.89	0.79	0.91	0.73	0.82	0.69	0.63	0.63	0.73
1	36603001	36603500	0.00626061	0.00947814	-11.1522	195033	XM_006227781.3	+	NA	INTERGENIC	other	0.59	0.89	0.74	0.9	0.88	0.67	0.57	0.71	0.66	0.68
1	36696001	36696500	3.59882e-05	9.38152e-05	-16.7827	288033	XM_006227781.3	+	NA	INTERGENIC	other	0.73	0.75	0.58	0.53	0.62	0.54	0.43	0.59	0.37	0.52
1	37740501	37741000	2.44227e-29	4.79607e-28	10.1792	1908	XM_006227809.2	-	Fastkd3	EXON	shore	0.69	0.75	0.73	0.82	0.81	0.87	0.85	0.85	0.85	0.85
1	37772501	37773000	0.00013449	0.000311985	14.9169	26806	XM_006227814.2	+	NA	INTRON	other	0.68	0.63	0.76	0.52	0.79	0.89	0.79	0.77	0.9	0.83
1	38643001	38643500	5.85028e-06	1.76342e-05	-17.172	-45300	XR_001835594.1	-	NA	INTERGENIC	other	0.57	0.7	0.57	0.56	0.55	0.54	0.32	0.43	0.41	0.39
1	38644001	38644500	3.91163e-08	1.64313e-07	14.0268	-46300	XR_001835594.1	-	NA	INTERGENIC	other	0.66	0.74	0.72	0.68	0.78	0.91	0.73	0.84	0.93	0.84
1	38675001	38675500	4.42517e-06	1.36192e-05	-18.8642	-77300	XR_001835594.1	-	NA	INTERGENIC	other	0.42	0.44	0.37	0.36	0.52	0.29	0.08	0.32	0.2	0.21
1	38881501	38882000	0.00198828	0.00348092	-12.9169	-1122	XM_017589886.1	-	NA	INTERGENIC	other	0.78	0.75	0.78	0.74	0.84	0.68	0.65	0.57	0.6	0.73
1	39027001	39027500	8.38638e-08	3.36696e-07	-10.2765	8149	XM_017589883.1	-	NA	INTRON	other	0.69	0.8	0.72	0.78	0.74	0.66	0.6	0.68	0.64	0.61
1	39028001	39028500	4.71841e-56	2.46358e-54	-19.0592	7149	XM_017589883.1	-	NA	INTRON	other	0.71	0.72	0.7	0.71	0.64	0.55	0.47	0.54	0.51	0.47
1	39028501	39029000	5.70497e-12	3.6733e-11	-12.6702	6649	XM_017589883.1	-	NA	INTRON	other	0.48	0.39	0.44	0.37	0.32	0.32	0.25	0.26	0.3	0.25
1	39206501	39207000	5.89265e-08	2.41508e-07	-12.1561	6947	XM_017590419.1	+	NA	INTRON	other	0.62	0.72	0.68	0.61	0.57	0.61	0.46	0.51	0.52	0.49
1	39267501	39268000	7.5893e-103	1.31558e-100	13.9059	67947	XM_017590419.1	+	NA	INTERGENIC	other	0.38	0.44	0.46	0.58	0.59	0.69	0.61	0.61	0.62	0.63
1	39268001	39268500	1.60089e-19	1.84277e-18	11.0359	68447	XM_017590419.1	+	NA	INTERGENIC	other	0.46	0.49	0.51	0.6	0.63	0.74	0.61	0.62	0.63	0.65
1	39470501	39471000	2.13049e-07	8.0709e-07	-11.8245	-247465	XM_017590545.1	+	NA	INTERGENIC	other	0.77	0.77	0.74	0.81	0.68	0.85	0.66	0.45	0.69	0.55
1	39472001	39472500	7.79506e-13	5.44552e-12	-13.2044	-245965	XM_017590545.1	+	NA	INTERGENIC	other	0.65	0.69	0.71	0.79	0.7	0.61	0.62	0.52	0.54	0.63
1	39472501	39473000	7.07544e-05	0.000174108	-11.3097	-245465	XM_017590545.1	+	NA	INTERGENIC	other	0.48	0.65	0.66	0.73	0.76	0.56	0.53	0.57	0.64	0.52
1	39473001	39473500	2.94884e-06	9.35349e-06	-16.9311	-244965	XM_017590545.1	+	NA	INTERGENIC	other	0.61	0.8	0.65	0.79	0.51	0.51	0.42	0.35	0.51	0.84
1	39474501	39475000	1.70992e-05	4.73603e-05	-13.1369	-243465	XM_017590545.1	+	NA	INTERGENIC	other	0.58	0.54	0.63	0.84	0.58	0.51	0.45	0.34	0.47	0.64
1	39499501	39500000	1.85408e-08	8.12508e-08	-10.6487	-218465	XM_017590545.1	+	NA	INTERGENIC	other	0.67	0.84	0.68	0.79	0.74	0.71	0.61	0.62	0.6	0.66
1	39543001	39543500	5.56389e-12	3.58628e-11	-12.0354	-174965	XM_017590545.1	+	NA	INTERGENIC	other	0.86	0.94	0.94	0.82	0.92	0.83	0.76	0.89	0.68	0.78
1	39752001	39752500	0.00297378	0.00495736	-11.0536	33538	XM_017590545.1	+	NA	INTERGENIC	other	0.79	0.74	0.62	0.59	0.63	0.66	0.46	0.55	0.6	0.61
1	39812501	39813000	2.76675e-11	1.66455e-10	20.3161	1189	NM_133425.3	+	Ppp1r14c	INTRON	shore	0.25	0.19	0.3	0.37	0.38	0.65	0.57	0.42	0.45	0.49
1	40244001	40244500	3.11262e-05	8.21105e-05	-15.6977	11332	XR_589915.2	-	NA	INTRON	other	0.73	0.71	0.71	0.68	0.86	0.54	0.48	0.64	0.63	0.6
1	40244501	40245000	0.00224256	0.00386897	-12.242	10832	XR_589915.2	-	NA	INTRON	other	0.77	0.73	0.67	0.72	0.72	0.6	0.42	0.76	0.66	0.6
1	40245001	40245500	0.000767582	0.00149653	-14.5683	10332	XR_589915.2	-	NA	INTRON	other	0.74	0.61	0.63	0.33	0.59	0.56	0.26	0.54	0.52	0.38
1	40246001	40246500	4.96579e-08	2.05719e-07	-15.1289	9332	XR_589915.2	-	NA	INTRON	other	0.57	0.5	0.48	0.38	0.56	0.34	0.29	0.5	0.32	0.3
1	40376001	40376500	6.23842e-42	2.07376e-40	-14.2672	-10139	XM_006227838.3	+	NA	INTRON	other	0.82	0.8	0.81	0.8	0.79	0.68	0.61	0.77	0.65	0.6
1	40476501	40477000	3.17602e-12	2.09599e-11	19.1984	42513	NM_001190999.1	+	Plekhg1	INTRON	other	0.53	0.6	0.63	0.66	0.7	0.82	0.77	0.86	0.83	0.76
1	40477001	40477500	9.13504e-17	8.72157e-16	21.5373	43013	NM_001190999.1	+	Plekhg1	INTRON	other	0.41	0.47	0.5	0.44	0.61	0.66	0.61	0.75	0.77	0.66
1	40483501	40484000	6.99124e-05	0.000172244	-12.7607	-45092	NM_001108462.2	+	Mthfd1l	INTRON	other	0.74	0.86	0.78	0.62	0.72	0.61	0.62	0.56	0.64	0.63
1	40530501	40531000	1.36284e-24	2.09699e-23	25.829	1411	NM_001108462.2	+	Mthfd1l	INTRON	shore	0.51	0.63	0.66	0.68	0.73	0.97	0.82	0.94	0.87	0.93
1	40566001	40566500	2.25844e-68	1.67709e-66	23.3239	36911	NM_001108462.2	+	Mthfd1l	INTRON	other	0.4	0.46	0.51	0.54	0.67	0.76	0.68	0.79	0.75	0.74
1	40633501	40634000	3.62514e-29	7.0617e-28	-16.6377	104411	NM_001108462.2	+	Mthfd1l	INTRON	other	0.74	0.75	0.75	0.69	0.75	0.67	0.59	0.64	0.46	0.49
1	40750501	40751000	1.75115e-07	6.71349e-07	-10.6039	-65130	NM_057103.2	+	Akap12	INTERGENIC	other	0.82	0.81	0.87	0.84	0.81	0.7	0.73	0.75	0.71	0.73
1	40773501	40774000	0.000155977	0.000356651	13.657	-42130	NM_057103.2	+	Akap12	INTERGENIC	other	0.38	0.48	0.47	0.56	0.69	0.49	0.61	0.77	0.75	0.66
1	40774001	40774500	5.95415e-05	0.000148707	10.1387	-41630	NM_057103.2	+	Akap12	INTERGENIC	other	0.51	0.54	0.57	0.63	0.67	0.75	0.69	0.6	0.71	0.66
1	40818501	40819000	9.36004e-11	5.34432e-10	11.7605	2373	NM_057103.2	+	Akap12	INTRON	other	0.35	0.33	0.42	0.44	0.54	0.53	0.51	0.5	0.58	0.53
1	40932001	40932500	1.20318e-05	3.43001e-05	-14.4918	1087	XM_008758705.2	-	NA	INTRON	shore	0.93	0.94	0.94	0.82	0.83	0.9	0.74	0.72	0.83	0.57
1	40936001	40936500	0.000927872	0.00177265	13.4677	-2416	XM_008758705.2	-	NA	INTERGENIC	other	0.56	0.55	0.54	0.58	0.45	0.54	0.7	0.69	0.65	0.79
1	41032001	41032500	2.28594e-06	7.37924e-06	-14.8375	-784	XM_017589887.1	+	NA	PROMOTER	other	0.68	0.67	0.77	0.73	0.78	0.64	0.41	0.53	0.63	0.66
1	41192001	41192500	1.54124e-39	4.68095e-38	24.3074	0	XM_017588795.1	+	NA	PROMOTER	other	0.13	0.19	0.29	0.27	0.32	0.49	0.36	0.5	0.55	0.48
1	41192501	41193000	1.38996e-09	6.9807e-09	15.1298	474	XM_017588795.1	+	NA	PROMOTER	other	0.11	0.09	0.16	0.13	0.24	0.43	0.17	0.38	0.25	0.05
1	41194001	41194500	1.9749e-16	1.84103e-15	17.7299	1974	XM_017588795.1	+	NA	INTRON	other	0.52	0.47	0.6	0.56	0.59	0.6	0.76	0.71	0.71	0.82
1	41615501	41616000	1.11408e-17	1.13172e-16	10.5824	39450	XM_006227852.3	-	NA	INTRON	other	0.74	0.71	0.67	0.76	0.76	0.81	0.8	0.83	0.84	0.87
1	41698501	41699000	6.06067e-07	2.14609e-06	12.9397	-43053	XM_006227852.3	-	NA	INTRON	other	0.24	0.2	0.33	0.45	0.61	0.51	0.45	0.59	0.46	0.52
1	41703501	41704000	5.60609e-21	7.03647e-20	13.4511	-48053	XM_006227852.3	-	NA	EXON	other	0.73	0.77	0.77	0.79	0.87	0.92	0.92	0.95	0.91	0.88
1	41714001	41714500	2.11873e-05	5.76777e-05	10.9683	48732	XM_006227851.3	-	NA	INTRON	other	0.67	0.62	0.58	0.74	0.6	0.73	0.64	0.76	0.77	0.82
1	41759001	41759500	6.34766e-44	2.26985e-42	19.8615	3732	XM_006227851.3	-	NA	INTRON	other	0.6	0.57	0.65	0.63	0.72	0.84	0.79	0.85	0.86	0.81
1	41761501	41762000	1.09947e-24	1.70055e-23	16.848	1232	XM_006227851.3	-	NA	EXON	other	0.51	0.64	0.64	0.66	0.69	0.85	0.82	0.82	0.73	0.77
1	41917501	41918000	0.0022536	0.00388591	-14.2009	-92267	XM_008758724.1	-	LOC103690962	INTRON	other	0.57	0.53	0.61	0.56	0.78	0.6	0.29	0.46	0.48	0.59
1	41928001	41928500	1.82371e-19	2.09031e-18	14.7247	-102767	XM_008758724.1	-	LOC103690962	EXON	other	0.52	0.53	0.49	0.68	0.62	0.76	0.74	0.59	0.72	0.77
1	41937501	41938000	1.68293e-05	4.66729e-05	11.5056	-112267	XM_008758724.1	-	LOC103690962	EXON	other	0.06	0.15	0.04	0.25	0.43	0.48	0.28	0.32	0.2	0.16
1	42415501	42416000	0.000206675	0.000460527	-13.1187	51647	NM_001106206.1	-	Fbxo5	INTERGENIC	other	0.6	0.7	0.75	0.7	0.8	0.57	0.59	0.71	0.54	0.45
1	42420501	42421000	8.09366e-05	0.000196906	13.8054	46647	NM_001106206.1	-	Fbxo5	INTERGENIC	other	0.33	0.26	0.34	0.51	0.67	0.7	0.43	0.6	0.51	0.51
1	42988501	42989000	7.202e-07	2.52382e-06	-14.1571	-7195	XR_589923.2	-	NA	INTERGENIC	other	0.33	0.54	0.4	0.59	0.56	0.25	0.35	0.51	0.36	0.23
1	43174501	43175000	0.000271436	0.000588713	-11.314	135609	XR_349972.3	-	NA	INTERGENIC	other	0.75	0.72	0.87	0.76	0.7	0.69	0.66	0.63	0.6	0.61
1	43364501	43365000	8.4856e-05	0.000205624	16.3072	-53894	XR_349972.3	-	NA	INTERGENIC	other	0.62	0.64	0.64	0.59	0.51	0.81	0.79	0.62	0.86	0.71
1	43459001	43459500	4.76354e-06	1.4579e-05	-18.6307	4200	NM_001304737.1	+	NA	INTRON	other	0.76	0.9	0.7	0.92	0.77	0.55	0.61	0.74	0.57	0.68
1	43477001	43477500	1.85481e-06	6.07425e-06	-14.6639	1477	XM_017588827.1	+	NA	INTRON	other	0.67	0.74	0.74	0.7	0.76	0.62	0.56	0.65	0.56	0.5
1	43750001	43750500	3.35085e-21	4.26103e-20	-16.3258	-6578	XM_017589337.1	-	NA	INTERGENIC	other	0.83	0.81	0.82	0.81	0.74	0.7	0.55	0.73	0.66	0.55
1	43790501	43791000	2.70535e-11	1.62953e-10	-10.1783	-47078	XM_017589337.1	-	NA	EXON	other	0.38	0.44	0.48	0.38	0.38	0.38	0.31	0.25	0.3	0.32
1	43792001	43792500	1.34048e-30	2.79974e-29	-20.1975	-48578	XM_017589337.1	-	NA	EXON	other	0.7	0.64	0.64	0.72	0.64	0.56	0.4	0.38	0.48	0.51
1	43830501	43831000	2.19211e-28	4.09559e-27	14.0543	32445	XM_006227875.3	-	NA	INTRON	other	0.53	0.47	0.54	0.65	0.59	0.74	0.67	0.68	0.73	0.7
1	43832501	43833000	5.84116e-22	7.76154e-21	18.2978	30445	XM_006227875.3	-	NA	INTRON	other	0.63	0.59	0.74	0.68	0.71	0.82	0.9	0.79	0.86	0.9
1	43859501	43860000	3.06924e-43	1.06977e-41	15.5135	3445	XM_006227875.3	-	NA	INTRON	other	0.53	0.54	0.58	0.59	0.69	0.73	0.7	0.78	0.75	0.75
1	43881501	43882000	2.54541e-161	1.29589e-158	28.2343	2268	NM_001012061.1	-	Cnksr3	INTRON	shore	0.43	0.38	0.47	0.52	0.58	0.71	0.77	0.69	0.77	0.85
1	44013001	44013500	0.000115041	0.000270867	11.9975	-4301	XM_006227858.3	+	NA	INTERGENIC	other	0.64	0.67	0.54	0.7	0.79	0.77	0.7	0.78	0.86	0.86
1	44017501	44018000	4.63796e-19	5.17737e-18	25.5238	0	XM_006227858.3	+	NA	PROMOTER	shore	0.32	0.48	0.38	0.42	0.54	0.58	0.55	0.82	0.67	0.67
1	44020501	44021000	1.63891e-05	4.55632e-05	10.8081	1444	NM_139094.1	+	Scaf8	INTRON	shore	0.3	0.39	0.28	0.39	0.54	0.61	0.41	0.47	0.53	0.43
1	44119001	44119500	9.98946e-24	1.46412e-22	-14.6231	99944	NM_139094.1	+	Scaf8	EXON	other	0.79	0.85	0.84	0.8	0.88	0.79	0.7	0.67	0.62	0.64
1	44126501	44127000	2.29636e-20	2.78197e-19	11.3375	-105520	XM_006227902.3	+	NA	INTERGENIC	other	0.4	0.42	0.44	0.47	0.41	0.53	0.52	0.56	0.52	0.57
1	44167501	44168000	0.000642528	0.00127744	13.1788	-64520	XM_006227902.3	+	NA	INTERGENIC	other	0.16	0.2	0.18	0.46	0.41	0.64	0.15	0.4	0.49	0.33
1	44168001	44168500	2.45832e-101	4.11418e-99	28.4694	-64020	XM_006227902.3	+	NA	INTERGENIC	other	0.28	0.38	0.36	0.48	0.53	0.68	0.62	0.74	0.69	0.69
1	44170501	44171000	1.93027e-05	5.29231e-05	11.9058	-61520	XM_006227902.3	+	NA	INTERGENIC	other	0.21	0.24	0.33	0.38	0.51	0.5	0.52	0.5	0.43	0.41
1	44171001	44171500	1.74154e-162	9.05669e-160	25.6962	-61020	XM_006227902.3	+	NA	INTERGENIC	other	0.3	0.28	0.32	0.48	0.48	0.65	0.59	0.68	0.64	0.58
1	44245001	44245500	0.00643442	0.00970486	15.0526	12483	XM_006227902.3	+	NA	INTRON	other	0.16	0.29	0.24	0.38	0.41	0.54	0.28	0.54	0.26	0.57
1	44313001	44313500	1.34403e-10	7.55869e-10	11.0506	1942	XM_017589892.1	+	NA	INTRON	other	0.16	0.16	0.21	0.29	0.53	0.42	0.26	0.38	0.34	0.41
1	44313501	44314000	1.0179e-14	8.34225e-14	20.6343	2442	XM_017589892.1	+	NA	INTRON	other	0.17	0.29	0.42	0.35	0.48	0.68	0.46	0.6	0.59	0.45
1	44318501	44319000	5.96352e-10	3.12494e-09	10.9845	7442	XM_017589892.1	+	NA	INTRON	other	0.28	0.26	0.41	0.47	0.53	0.56	0.41	0.56	0.49	0.5
1	44320001	44320500	6.70504e-37	1.83195e-35	15.9868	-6325	XM_017589891.1	+	NA	INTRON	other	0.18	0.16	0.31	0.44	0.5	0.45	0.4	0.42	0.54	0.51
1	44336501	44337000	2.81118e-07	1.0459e-06	18.7123	9678	XM_017589891.1	+	NA	INTRON	other	0.48	0.33	0.57	0.49	0.59	0.61	0.72	0.69	0.67	0.71
1	44338501	44339000	9.54034e-25	1.48086e-23	26.2821	11678	XM_017589891.1	+	NA	INTRON	other	0.38	0.41	0.54	0.46	0.61	0.7	0.55	0.86	0.8	0.8
1	44417501	44418000	0.000686147	0.00135429	10.3738	17151	XM_008758738.2	+	NA	INTRON	other	0.12	0.39	0.28	0.38	0.54	0.51	0.24	0.54	0.46	0.43
1	44419501	44420000	7.76092e-38	2.19875e-36	18.6433	19151	XM_008758738.2	+	NA	INTRON	other	0.23	0.26	0.36	0.44	0.65	0.58	0.46	0.7	0.55	0.49
1	44425001	44425500	2.82663e-08	1.21088e-07	16.6331	-17718	XM_017589703.1	+	NA	EXON	other	0.35	0.33	0.33	0.55	0.48	0.58	0.68	0.56	0.48	0.63
1	44426001	44426500	4.36132e-19	4.87948e-18	33.4867	-16718	XM_017589703.1	+	NA	INTRON	other	0.28	0.39	0.61	0.57	0.56	0.84	0.79	0.78	0.79	0.89
1	44433501	44434000	7.84483e-45	2.90955e-43	18.9561	-9218	XM_017589703.1	+	NA	EXON	other	0.41	0.47	0.52	0.61	0.66	0.71	0.64	0.7	0.77	0.75
1	44476001	44476500	3.83974e-23	5.45331e-22	-12.7531	-1328	NM_181474.2	-	Tfb1m	INTERGENIC	shore	0.61	0.7	0.61	0.51	0.5	0.44	0.48	0.42	0.48	0.45
1	45403001	45403500	1.19599e-13	8.98794e-13	-13.1152	6447	XR_349979.3	-	NA	INTRON	other	0.28	0.19	0.17	0.13	0.13	0.03	0.07	0.05	0.03	0.05
1	45763501	45764000	1.66314e-15	1.44667e-14	13.3364	41059	XR_349981.3	-	NA	INTERGENIC	other	0.24	0.44	0.36	0.44	0.48	0.7	0.36	0.61	0.4	0.51
1	45839001	45839500	6.70261e-54	3.31577e-52	12.1862	-10643	XR_589930.2	-	NA	INTERGENIC	other	0.69	0.64	0.67	0.73	0.76	0.87	0.75	0.87	0.82	0.78
1	45879001	45879500	2.94975e-06	9.35584e-06	-14.2815	-43619	XM_017590420.1	+	NA	INTERGENIC	other	0.4	0.28	0.38	0.22	0.4	0.28	0.12	0.33	0.09	0.16
1	46034501	46035000	1.74185e-89	2.18417e-87	30.3776	111384	XM_017590420.1	+	NA	INTRON	other	0.31	0.4	0.52	0.5	0.67	0.83	0.76	0.86	0.76	0.74
1	46102501	46103000	0.000759554	0.00148244	-11.9088	-56141	XR_001835607.1	+	NA	INTRON	other	0.77	0.84	0.61	0.73	0.54	0.63	0.42	0.54	0.71	0.51
1	46119001	46119500	1.74824e-131	5.42828e-129	28.126	-39641	XR_001835607.1	+	NA	INTRON	other	0.51	0.51	0.58	0.7	0.77	0.86	0.88	0.84	0.93	0.92
1	46119501	46120000	7.21588e-106	1.31682e-103	38.3311	-39141	XR_001835607.1	+	NA	INTRON	other	0.4	0.32	0.55	0.52	0.67	0.86	0.87	0.72	0.88	0.93
1	46124001	46124500	6.82009e-09	3.15479e-08	14.8013	-34641	XR_001835607.1	+	NA	INTRON	other	0.19	0.15	0.44	0.36	0.46	0.64	0.24	0.49	0.56	0.37
1	46125001	46125500	3.27832e-10	1.76736e-09	10.208	-33641	XR_001835607.1	+	NA	INTRON	other	0.79	0.77	0.8	0.81	0.82	0.91	0.91	0.88	0.93	0.89
1	46125501	46126000	7.6651e-09	3.52375e-08	11.1211	-33141	XR_001835607.1	+	NA	INTRON	other	0.76	0.66	0.89	0.7	0.82	0.85	0.92	0.75	0.94	0.92
1	46134001	46134500	3.59588e-23	5.1134e-22	11.1364	-24641	XR_001835607.1	+	NA	INTRON	other	0.76	0.68	0.72	0.83	0.76	0.79	0.86	0.86	0.88	0.88
1	46211501	46212000	5.59122e-08	2.29899e-07	15.6069	52362	XR_001835607.1	+	NA	INTRON	other	0.41	0.45	0.56	0.61	0.66	0.71	0.73	0.61	0.76	0.68
1	46223001	46223500	8.89726e-10	4.5678e-09	16.38	63862	XR_001835607.1	+	NA	INTRON	other	0.22	0.2	0.23	0.43	0.44	0.56	0.47	0.52	0.49	0.35
1	46223501	46224000	2.51236e-12	1.6751e-11	10.1791	64362	XR_001835607.1	+	NA	EXON	other	0.43	0.4	0.59	0.59	0.7	0.68	0.59	0.59	0.7	0.67
1	46239501	46240000	2.17882e-22	2.96192e-21	14.9073	69277	NM_183334.1	-	Ldhal6b	INTERGENIC	other	0.48	0.41	0.41	0.69	0.61	0.75	0.58	0.67	0.66	0.73
1	46261501	46262000	7.79301e-71	6.18526e-69	-18.0774	47277	NM_183334.1	-	Ldhal6b	INTERGENIC	other	0.85	0.82	0.83	0.84	0.79	0.65	0.6	0.63	0.66	0.68
1	46278501	46279000	3.56739e-11	2.12259e-10	20.3256	30277	NM_183334.1	-	Ldhal6b	INTERGENIC	other	0.15	0.2	0.36	0.49	0.51	0.58	0.31	0.52	0.57	0.62
1	46286001	46286500	6.01014e-05	0.000149999	-10.6148	22777	NM_183334.1	-	Ldhal6b	INTERGENIC	shore	0.38	0.53	0.37	0.54	0.64	0.43	0.31	0.4	0.44	0.41
1	46297501	46298000	4.66294e-30	9.50145e-29	-16.7794	11277	NM_183334.1	-	Ldhal6b	INTERGENIC	other	0.77	0.77	0.78	0.75	0.82	0.65	0.52	0.67	0.58	0.63
1	46356501	46357000	1.33338e-14	1.08309e-13	-18.5156	19986	XR_001835608.1	-	NA	INTERGENIC	other	0.77	0.74	0.76	0.78	0.75	0.61	0.62	0.51	0.63	0.5
1	46407501	46408000	1.20497e-52	5.71098e-51	14.4745	28668	XM_006227884.3	+	NA	INTRON	other	0.38	0.41	0.37	0.6	0.58	0.64	0.55	0.63	0.61	0.6
1	46455501	46456000	4.66618e-10	2.47418e-09	-19.3846	76668	XM_006227884.3	+	NA	INTRON	other	0.53	0.65	0.59	0.63	0.79	0.57	0.28	0.49	0.48	0.4
1	46457001	46457500	4.08164e-62	2.58585e-60	-24.6571	78168	XM_006227884.3	+	NA	INTRON	other	0.63	0.62	0.56	0.59	0.61	0.39	0.37	0.39	0.32	0.33
1	46489001	46489500	1.89822e-12	1.27865e-11	10.6077	110168	XM_006227884.3	+	NA	INTRON	other	0.49	0.52	0.56	0.54	0.75	0.71	0.57	0.76	0.69	0.7
1	46500001	46500500	0.00215449	0.00373526	10.2297	121168	XM_006227884.3	+	NA	INTRON	other	0.57	0.57	0.38	0.76	0.56	0.75	0.51	0.81	0.58	0.75
1	46554001	46554500	3.86506e-12	2.52999e-11	12.2911	175168	XM_006227884.3	+	NA	INTRON	other	0.6	0.69	0.75	0.65	0.81	0.87	0.8	0.83	0.85	0.76
1	46579001	46579500	1.12732e-09	5.72225e-09	11.0056	200168	XM_006227884.3	+	NA	INTRON	other	0.62	0.66	0.65	0.74	0.75	0.8	0.71	0.88	0.79	0.8
1	46882001	46882500	1.6018e-12	1.08718e-11	-14.4644	-24733	XR_349991.2	-	NA	INTRON	other	0.81	0.86	0.85	0.84	0.88	0.77	0.67	0.76	0.64	0.67
1	46882501	46883000	6.77489e-80	6.89416e-78	-27.1023	-25233	XR_349991.2	-	NA	INTRON	other	0.88	0.87	0.83	0.82	0.83	0.71	0.5	0.58	0.54	0.56
1	46895501	46896000	2.00219e-25	3.22077e-24	15.9993	19492	XR_589932.2	-	NA	INTRON	other	0.24	0.29	0.18	0.34	0.36	0.5	0.37	0.45	0.48	0.38
1	46952501	46953000	3.87264e-08	1.62788e-07	15.0031	25264	XM_574308.7	-	NA	INTRON	other	0.59	0.65	0.73	0.73	0.7	0.86	0.84	0.92	0.77	0.79
1	47006501	47007000	1.56214e-11	9.63524e-11	12.4328	1973	XM_006227887.3	+	NA	INTRON	shore	0.28	0.25	0.37	0.47	0.5	0.6	0.49	0.38	0.43	0.56
1	47115001	47115500	8.34822e-18	8.54958e-17	17.4986	-46894	NM_001130939.1	+	Tmem181	INTRON	other	0.5	0.47	0.6	0.56	0.64	0.74	0.78	0.72	0.7	0.75
1	47163501	47164000	8.22542e-06	2.41527e-05	12.4345	1109	NM_001130939.1	+	Tmem181	INTRON	shore	0.62	0.67	0.65	0.79	0.67	0.85	0.79	0.78	0.83	0.77
1	47165001	47165500	1.5279e-32	3.48344e-31	14.7526	2609	NM_001130939.1	+	Tmem181	INTRON	shore	0.22	0.2	0.28	0.37	0.35	0.39	0.48	0.39	0.36	0.49
1	47165501	47166000	1.20281e-24	1.85647e-23	20.268	3109	NM_001130939.1	+	Tmem181	INTRON	other	0.42	0.45	0.47	0.69	0.7	0.72	0.77	0.72	0.71	0.81
1	47189501	47190000	0.000519512	0.00105536	10.6489	23718	NM_031318.1	-	Dynlt1	INTRON	other	0.35	0.22	0.13	0.31	0.41	0.27	0.38	0.58	0.39	0.28
1	47191001	47191500	5.14658e-07	1.84148e-06	13.7071	22218	NM_031318.1	-	Dynlt1	INTRON	other	0.62	0.37	0.6	0.65	0.65	0.79	0.68	0.72	0.78	0.73
1	47212001	47212500	0.0001659	0.000377357	10.7073	1218	NM_031318.1	-	Dynlt1	INTRON	shore	0.28	0.29	0.37	0.42	0.39	0.4	0.34	0.4	0.48	0.58
1	47214001	47214500	5.82852e-17	5.63999e-16	-14.7131	-217	XM_006227901.3	-	NA	PROMOTER	shore	0.29	0.2	0.21	0.13	0.12	0.05	0.08	0.04	0.04	0.06
1	47231501	47232000	1.06597e-12	7.35396e-12	10.32	410	NM_001127560.1	+	Sytl3	PROMOTER	other	0.52	0.44	0.5	0.59	0.6	0.59	0.58	0.67	0.68	0.64
1	47287001	47287500	2.03391e-27	3.62466e-26	19.9102	43913	NM_019357.1	-	Ezr	EXON	other	0.69	0.59	0.66	0.74	0.79	0.92	0.87	0.87	0.94	0.82
1	47289501	47290000	2.93307e-27	5.18024e-26	16.9866	41413	NM_019357.1	-	Ezr	INTRON	other	0.65	0.64	0.61	0.71	0.72	0.85	0.82	0.89	0.8	0.81
1	47290001	47290500	1.80385e-10	1.0004e-09	14.4587	40913	NM_019357.1	-	Ezr	EXON	other	0.52	0.61	0.52	0.76	0.62	0.74	0.75	0.7	0.78	0.81
1	47303001	47303500	1.143e-07	4.50193e-07	-14.0296	27913	NM_019357.1	-	Ezr	EXON	other	0.74	0.74	0.79	0.79	0.74	0.66	0.67	0.66	0.58	0.55
1	47329001	47329500	1.2307e-07	4.82568e-07	-10.4031	1913	NM_019357.1	-	Ezr	INTRON	shore	0.83	0.72	0.74	0.67	0.63	0.62	0.58	0.59	0.57	0.7
1	47329501	47330000	2.46542e-12	1.64471e-11	-10.4493	1413	NM_019357.1	-	Ezr	INTRON	shore	0.21	0.2	0.12	0.15	0.15	0.03	0.07	0.05	0.06	0.1
1	47376001	47376500	5.02217e-13	3.56847e-12	13.0965	-44590	NM_019357.1	-	Ezr	INTERGENIC	shore	0.41	0.47	0.44	0.51	0.55	0.68	0.62	0.54	0.61	0.56
1	47400001	47400500	0.000166754	0.000379116	-11.7098	-68590	NM_019357.1	-	Ezr	INTERGENIC	other	0.64	0.49	0.63	0.66	0.47	0.57	0.4	0.43	0.4	0.48
1	47406501	47407000	1.889e-14	1.51367e-13	-18.0581	71924	XM_006227910.3	-	NA	INTERGENIC	other	0.74	0.81	0.75	0.66	0.74	0.59	0.6	0.45	0.6	0.57
1	47446001	47446500	0.000544613	0.00110129	-10.0864	32424	XM_006227910.3	-	NA	INTRON	other	0.7	0.66	0.78	0.61	0.79	0.62	0.53	0.59	0.73	0.62
1	47479001	47479500	3.23173e-10	1.7433e-09	-28.7288	-78	XM_008758742.2	-	NA	PROMOTER	shore	0.93	0.8	0.88	0.9	0.62	0.58	0.5	0.67	0.49	0.48
1	47496001	47496500	1.7285e-07	6.6319e-07	-10.4882	5521	NM_001309449.1	-	NA	INTRON	other	0.78	0.76	0.73	0.88	0.72	0.71	0.55	0.72	0.7	0.71
1	47497501	47498000	3.53424e-34	8.65104e-33	-13.6725	4021	NM_001309449.1	-	NA	EXON	other	0.73	0.64	0.67	0.57	0.61	0.5	0.55	0.42	0.53	0.53
1	47509501	47510000	5.55714e-07	1.97862e-06	-11.1646	-6010	XM_003748695.4	-	NA	INTERGENIC	other	0.36	0.53	0.34	0.47	0.57	0.36	0.3	0.3	0.39	0.28
1	47554501	47555000	2.745e-09	1.33354e-08	-10.3492	-3906	XR_589933.2	+	NA	INTERGENIC	other	0.44	0.43	0.38	0.28	0.4	0.3	0.2	0.32	0.28	0.35
1	47556001	47556500	4.63625e-30	9.44936e-29	29.7508	-2406	XR_589933.2	+	NA	INTERGENIC	other	0.36	0.37	0.47	0.57	0.68	0.9	0.67	0.8	0.73	0.78
1	47556501	47557000	5.93593e-39	1.7621e-37	16.8214	-1906	XR_589933.2	+	NA	INTERGENIC	other	0.32	0.48	0.44	0.5	0.67	0.65	0.53	0.74	0.65	0.64
1	47568001	47568500	7.43324e-06	2.1985e-05	-11.3795	5121	XR_349996.3	+	NA	INTRON	other	0.79	0.73	0.82	0.78	0.68	0.58	0.58	0.69	0.71	0.71
1	47570001	47570500	0.00345472	0.00565086	-11.1259	7121	XR_349996.3	+	NA	EXON	other	0.69	0.81	0.7	0.65	0.86	0.62	0.57	0.61	0.74	0.58
1	47604001	47604500	2.41508e-11	1.46212e-10	-11.2984	-711	XM_006227871.3	+	NA	PROMOTER	shore	0.46	0.46	0.48	0.46	0.44	0.36	0.34	0.36	0.33	0.33
1	47607001	47607500	1.63591e-31	3.55747e-30	-17.1931	1792	XM_006227871.3	+	NA	INTRON	shore	0.49	0.4	0.44	0.38	0.35	0.23	0.08	0.33	0.25	0.33
1	47631001	47631500	7.77528e-51	3.50669e-49	-25.1772	4904	NM_001038615.1	+	Fndc1	INTRON	other	0.88	0.93	0.95	0.85	0.88	0.72	0.54	0.71	0.59	0.64
1	47651501	47652000	0.00121	0.00224449	11.3829	25404	NM_001038615.1	+	Fndc1	EXON	other	0.51	0.7	0.61	0.48	0.53	0.78	0.57	0.78	0.63	0.75
1	47671501	47672000	4.53124e-43	1.56774e-41	-17.7281	-32588	XR_589936.2	+	NA	INTRON	other	0.66	0.66	0.67	0.64	0.73	0.58	0.35	0.7	0.43	0.43
1	47673501	47674000	1.2834e-18	1.3909e-17	-18.5998	-30588	XR_589936.2	+	NA	EXON	other	0.45	0.43	0.5	0.49	0.52	0.41	0.37	0.29	0.14	0.26
1	47704001	47704500	2.16734e-09	1.06478e-08	-16.4886	-88	XR_589936.2	+	NA	PROMOTER	other	0.77	0.89	0.8	0.76	0.65	0.81	0.62	0.63	0.57	0.47
1	47704501	47705000	2.66329e-19	3.02199e-18	-31.3781	0	XR_589936.2	+	NA	PROMOTER	other	0.67	0.86	0.82	0.59	0.79	0.53	0.49	0.57	0.62	0.21
1	47782501	47783000	2.35979e-13	1.72776e-12	-20.7259	72532	XR_589935.2	+	NA	INTERGENIC	other	0.74	0.83	0.77	0.8	0.78	0.66	0.55	0.57	0.51	0.58
1	47882501	47883000	3.34917e-20	4.01949e-19	15.4509	38588	NM_017051.2	-	Sod2	INTERGENIC	other	0.04	0.17	0.23	0.36	0.36	0.57	0.35	0.44	0.36	0.2
1	47916001	47916500	5.73998e-09	2.68017e-08	18.0603	5088	NM_017051.2	-	Sod2	EXON	other	0.2	0.31	0.55	0.39	0.51	0.69	0.51	0.52	0.63	0.62
1	48016501	48017000	3.40076e-13	2.4542e-12	-14.2058	7929	XM_003748697.4	+	NA	EXON	other	0.81	0.81	0.83	0.87	0.77	0.84	0.54	0.68	0.62	0.74
1	48022501	48023000	7.82962e-07	2.72842e-06	12.3768	10344	NM_012670.1	-	Tcp1	INTRON	other	0.63	0.56	0.79	0.67	0.66	0.85	0.61	0.78	0.82	0.84
1	48070001	48070500	7.88124e-13	5.50414e-12	-12.9524	0	NM_001002281.1	-	Mrgprh	PROMOTER	other	0.73	0.82	0.7	0.76	0.72	0.67	0.51	0.66	0.62	0.61
1	48071001	48071500	1.90706e-06	6.23487e-06	-11.3697	-841	NM_001002281.1	-	Mrgprh	PROMOTER	other	0.78	0.77	0.7	0.74	0.68	0.63	0.51	0.68	0.6	0.69
1	48076501	48077000	0.000215047	0.000477211	-13.4908	0	XM_006227882.3	-	NA	PROMOTER	other	0.81	0.87	0.79	0.61	0.76	0.65	0.48	0.67	0.64	0.69
1	48112001	48112500	1.37137e-23	1.9941e-22	15.827	6623	XM_017589515.1	-	NA	INTRON	other	0.16	0.28	0.31	0.3	0.42	0.54	0.34	0.55	0.44	0.43
1	48112501	48113000	1.60697e-64	1.08886e-62	24.5902	6123	XM_017589515.1	-	NA	INTRON	other	0.19	0.33	0.36	0.39	0.41	0.69	0.53	0.64	0.53	0.52
1	48118001	48118500	1.51609e-05	4.24256e-05	13.9	623	XM_017589515.1	-	NA	PROMOTER	other	0.46	0.42	0.55	0.5	0.52	0.74	0.46	0.71	0.53	0.69
1	48178501	48179000	7.9265e-31	1.67264e-29	23.5672	2408	NM_012756.2	+	NA	INTRON	shore	0.17	0.24	0.24	0.47	0.57	0.61	0.59	0.5	0.59	0.56
1	48192001	48192500	0.00038227	0.000801684	11.3216	14403	XM_017589517.1	-	NA	INTRON	other	0.45	0.5	0.55	0.65	0.8	0.66	0.7	0.67	0.81	0.68
1	48193501	48194000	9.94511e-05	0.000237411	11.1931	12903	XM_017589517.1	-	NA	INTRON	other	0.33	0.27	0.27	0.42	0.69	0.64	0.4	0.56	0.41	0.52
1	48253001	48253500	2.18942e-32	4.9603e-31	13.6637	-20139	NM_012697.1	+	Slc22a1	EXON	other	0.14	0.18	0.25	0.33	0.46	0.44	0.33	0.47	0.38	0.45
1	48253501	48254000	2.61577e-15	2.23969e-14	16.0795	-19639	NM_012697.1	+	Slc22a1	INTRON	other	0.52	0.61	0.62	0.67	0.75	0.8	0.74	0.86	0.8	0.8
1	48272501	48273000	1.92763e-18	2.06507e-17	-12.7983	-639	NM_012697.1	+	Slc22a1	PROMOTER	other	0.78	0.76	0.86	0.78	0.84	0.73	0.61	0.78	0.68	0.6
1	48413001	48413500	1.81072e-17	1.8145e-16	10.9106	1320	XR_350004.2	+	NA	INTRON	other	0.44	0.58	0.6	0.52	0.67	0.71	0.66	0.73	0.67	0.59
1	48429001	48429500	4.47234e-09	2.11631e-08	-21.6297	-3579	NM_019230.1	+	Slc22a3	INTERGENIC	other	0.89	0.97	0.82	0.97	0.89	0.8	0.68	0.67	0.62	0.69
1	48483001	48483500	6.63086e-05	0.000164078	-10.9484	49924	NM_019230.1	+	Slc22a3	INTRON	other	0.85	0.89	0.88	0.87	0.86	0.87	0.73	0.68	0.8	0.72
1	48525501	48526000	1.07898e-07	4.26457e-07	-13.5191	37760	NM_053491.2	-	Plg	INTRON	other	0.53	0.75	0.65	0.6	0.68	0.63	0.43	0.61	0.52	0.36
1	48536501	48537000	3.27044e-09	1.5733e-08	21.477	26760	NM_053491.2	-	Plg	EXON	other	0.45	0.51	0.4	0.55	0.58	0.84	0.82	0.58	0.69	0.37
1	48537001	48537500	7.82659e-54	3.86053e-52	32.3687	26260	NM_053491.2	-	Plg	INTRON	other	0.17	0.18	0.35	0.43	0.49	0.68	0.55	0.64	0.7	0.67
1	48538001	48538500	1.22671e-06	4.13932e-06	13.9011	25260	NM_053491.2	-	Plg	INTRON	other	0.13	0.06	0.22	0.24	0.46	0.36	0.21	0.49	0.41	0.34
1	48538501	48539000	8.08971e-17	7.75763e-16	10.8429	24760	NM_053491.2	-	Plg	EXON	other	0.55	0.64	0.63	0.74	0.77	0.76	0.7	0.77	0.82	0.79
1	48563501	48564000	2.40999e-27	4.27601e-26	29.8058	0	NM_053491.2	-	Plg	PROMOTER	other	0.27	0.3	0.42	0.42	0.47	0.76	0.63	0.73	0.61	0.64
1	48564001	48564500	8.82201e-54	4.34017e-52	-13.7632	-107	XM_017589803.1	-	NA	PROMOTER	other	0.76	0.78	0.75	0.75	0.73	0.62	0.59	0.57	0.65	0.65
1	48624001	48624500	8.59499e-22	1.13044e-20	20.0241	1092	XR_001835611.1	-	NA	INTRON	shore	0.19	0.11	0.22	0.19	0.23	0.39	0.34	0.43	0.34	0.45
1	48627001	48627500	2.13094e-10	1.17191e-09	-13.5907	1260	NM_001107456.1	+	Map3k4	INTRON	shore	0.5	0.52	0.43	0.46	0.65	0.42	0.35	0.39	0.38	0.38
1	48637001	48637500	6.9045e-10	3.59048e-09	-14.764	11260	NM_001107456.1	+	Map3k4	INTRON	other	0.58	0.58	0.54	0.58	0.44	0.47	0.41	0.28	0.3	0.46
1	48652001	48652500	1.17192e-19	1.36185e-18	-34.956	26260	NM_001107456.1	+	Map3k4	INTRON	other	0.72	0.73	0.75	0.7	0.83	0.42	0.48	0.54	0.18	0.37
1	48661001	48661500	2.36863e-06	7.62758e-06	14.5069	35260	NM_001107456.1	+	Map3k4	EXON	other	0.17	0.09	0.28	0.44	0.72	0.45	0.48	0.42	0.51	0.55
1	48682001	48682500	6.5599e-09	3.04157e-08	-17.9994	56260	NM_001107456.1	+	Map3k4	INTRON	other	0.59	0.53	0.54	0.49	0.66	0.44	0.44	0.34	0.43	0.33
1	48683501	48684000	1.33382e-15	1.16918e-14	11.4106	57760	NM_001107456.1	+	Map3k4	EXON	other	0.65	0.64	0.68	0.72	0.73	0.8	0.8	0.79	0.83	0.77
1	48687001	48687500	5.85034e-46	2.247e-44	12.8819	61260	NM_001107456.1	+	Map3k4	INTRON	other	0.59	0.64	0.6	0.65	0.8	0.8	0.75	0.78	0.81	0.79
1	48712001	48712500	4.40234e-13	3.14342e-12	-11.6189	-55275	XR_001835612.1	+	NA	INTERGENIC	other	0.93	0.82	0.9	0.85	0.83	0.79	0.72	0.84	0.75	0.67
1	48715001	48715500	4.12478e-05	0.000106283	15.4548	-52275	XR_001835612.1	+	NA	INTERGENIC	other	0.03	0.25	0.12	0.26	0.3	0.35	0.23	0.45	0.4	0.21
1	48793501	48794000	2.253e-21	2.89231e-20	13.2733	4472	XM_006227856.3	-	NA	INTRON	other	0.59	0.66	0.68	0.67	0.73	0.85	0.77	0.84	0.79	0.7
1	48823501	48824000	1.84112e-24	2.81807e-23	-22.9976	1379	NM_133406.1	-	Agpat4	INTRON	other	0.71	0.76	0.73	0.68	0.7	0.61	0.51	0.58	0.39	0.33
1	48891001	48891500	1.37553e-17	1.38891e-16	-11.9605	-13133	XR_589939.1	+	NA	EXON	other	0.57	0.57	0.51	0.61	0.52	0.48	0.42	0.49	0.39	0.41
1	48896001	48896500	8.99285e-06	2.62344e-05	11.7826	-8133	XR_589939.1	+	NA	INTRON	other	0.41	0.45	0.49	0.57	0.52	0.59	0.56	0.66	0.63	0.52
1	48941501	48942000	8.52928e-96	1.24333e-93	25.4079	36870	XR_589939.1	+	NA	INTRON	other	0.64	0.59	0.57	0.64	0.82	0.94	0.9	0.92	0.9	0.87
1	48966001	48966500	0.00240431	0.00411295	-10.6437	61370	XR_589939.1	+	NA	INTRON	other	0.78	0.81	0.67	0.57	0.57	0.62	0.65	0.49	0.65	0.51
1	49173501	49174000	7.60321e-20	8.94141e-19	-37.9474	268870	XR_589939.1	+	NA	INTRON	other	0.85	0.9	0.78	0.76	0.91	0.65	0.26	0.56	0.5	0.42
1	49213501	49214000	0.00198453	0.00347536	-10.4822	308870	XR_589939.1	+	NA	INTRON	other	0.94	0.89	0.71	0.94	0.82	0.93	0.82	0.64	0.73	0.73
1	49368501	49369000	0.00022103	0.000489196	-12.5792	463870	XR_589939.1	+	NA	INTRON	other	0.84	0.81	0.71	0.84	0.77	0.67	0.55	0.63	0.73	0.73
1	49394001	49394500	3.53553e-13	2.54745e-12	-20.2867	489370	XR_589939.1	+	NA	INTRON	other	0.48	0.54	0.43	0.5	0.47	0.4	0.2	0.31	0.31	0.2
1	49406001	49406500	1.16196e-14	9.47893e-14	12.8318	501370	XR_589939.1	+	NA	INTRON	other	0.53	0.56	0.61	0.62	0.62	0.72	0.68	0.7	0.75	0.71
1	49407501	49408000	0.00112837	0.00210983	-13.0594	502870	XR_589939.1	+	NA	INTRON	other	0.62	0.59	0.54	0.64	0.44	0.31	0.43	0.54	0.65	0.49
1	49462501	49463000	1.10133e-08	4.96111e-08	-12.6059	557870	XR_589939.1	+	NA	INTRON	other	0.91	0.96	0.89	0.91	0.78	0.83	0.72	0.69	0.77	0.83
1	49757501	49758000	1.76167e-20	2.14833e-19	-12.7313	270130	XR_001836247.1	-	NA	INTRON	other	0.54	0.54	0.57	0.56	0.65	0.52	0.33	0.59	0.47	0.35
1	49758001	49758500	8.72477e-05	0.000210904	-16.1261	269630	XR_001836247.1	-	NA	INTRON	other	0.89	0.79	0.95	0.79	0.85	0.63	0.62	0.63	0.83	0.8
1	49771501	49772000	5.3869e-23	7.5877e-22	-14.3529	256130	XR_001836247.1	-	NA	INTRON	other	0.91	0.94	0.91	0.88	0.82	0.79	0.68	0.78	0.76	0.77
1	49772001	49772500	2.0773e-05	5.66274e-05	11.5504	255630	XR_001836247.1	-	NA	INTRON	other	0.19	0.21	0.23	0.42	0.36	0.57	0.34	0.49	0.29	0.22
1	49773001	49773500	4.2308e-20	5.04935e-19	-13.6189	254630	XR_001836247.1	-	NA	INTRON	other	0.6	0.64	0.63	0.57	0.69	0.59	0.4	0.67	0.38	0.46
1	49843001	49843500	1.0082e-31	2.21347e-30	-18.6328	184630	XR_001836247.1	-	NA	INTRON	other	0.8	0.73	0.69	0.57	0.58	0.42	0.53	0.49	0.5	0.51
1	49843501	49844000	3.97872e-14	3.10926e-13	-17.5352	184130	XR_001836247.1	-	NA	INTRON	other	0.6	0.57	0.55	0.52	0.49	0.43	0.33	0.33	0.44	0.3
1	50129001	50129500	1.10892e-29	2.21801e-28	15.376	35833	XR_001836248.1	-	NA	EXON	other	0.24	0.16	0.24	0.39	0.47	0.52	0.44	0.46	0.47	0.39
1	50130001	50130500	6.37651e-14	4.90129e-13	-14.363	34833	XR_001836248.1	-	NA	INTRON	other	0.74	0.79	0.71	0.74	0.63	0.66	0.46	0.57	0.64	0.6
1	50152501	50153000	4.46586e-08	1.86233e-07	12.8056	12333	XR_001836248.1	-	NA	INTRON	other	0.38	0.46	0.39	0.52	0.44	0.57	0.59	0.52	0.58	0.53
1	50184501	50185000	2.496e-44	9.03788e-43	-28.6092	-15607	XR_589940.2	-	NA	INTRON	other	0.57	0.65	0.59	0.46	0.58	0.35	0.15	0.48	0.3	0.18
1	50185001	50185500	1.26406e-49	5.4752e-48	-22.7254	-16107	XR_589940.2	-	NA	INTRON	other	0.77	0.78	0.76	0.8	0.8	0.68	0.5	0.69	0.46	0.49
1	50254501	50255000	1.99548e-15	1.72303e-14	-10.3187	-85607	XR_589940.2	-	NA	INTRON	other	0.73	0.78	0.75	0.73	0.78	0.68	0.61	0.69	0.64	0.63
1	50336501	50337000	2.13393e-05	5.80581e-05	-14.2381	-167607	XR_589940.2	-	NA	INTRON	other	0.62	0.71	0.5	0.67	0.54	0.41	0.39	0.47	0.6	0.44
1	50374001	50374500	1.72196e-61	1.07012e-59	27.1643	-205107	XR_589940.2	-	NA	INTRON	other	0.22	0.22	0.28	0.33	0.44	0.5	0.55	0.52	0.64	0.61
1	50386501	50387000	3.1812e-90	4.06725e-88	19.3313	-217607	XR_589940.2	-	NA	INTRON	other	0.16	0.21	0.28	0.37	0.36	0.53	0.38	0.53	0.47	0.43
1	50387001	50387500	3.86831e-12	2.53188e-11	19.1367	-218107	XR_589940.2	-	NA	INTRON	other	0.53	0.58	0.65	0.64	0.77	0.95	0.78	0.75	0.86	0.82
1	50418501	50419000	3.7534e-84	4.2337e-82	21.2716	-249607	XR_589940.2	-	NA	INTRON	other	0.33	0.34	0.36	0.57	0.54	0.62	0.65	0.47	0.71	0.69
1	50487501	50488000	9.69454e-09	4.39862e-08	-11.8023	-260231	XM_006227914.3	+	NA	INTRON	other	0.84	0.9	0.87	0.85	0.86	0.79	0.62	0.76	0.8	0.76
1	50499501	50500000	1.615e-08	7.13715e-08	-12.6125	-248231	XM_006227914.3	+	NA	INTERGENIC	other	0.75	0.73	0.59	0.66	0.72	0.59	0.55	0.53	0.58	0.53
1	50500001	50500500	2.00693e-09	9.90398e-09	-22.6522	-247731	XM_006227914.3	+	NA	INTERGENIC	other	0.9	0.86	0.82	0.93	0.78	0.44	0.74	0.68	0.62	0.64
1	50521501	50522000	1.29714e-87	1.55743e-85	-20.6599	-226231	XM_006227914.3	+	NA	INTERGENIC	other	0.94	0.83	0.87	0.89	0.86	0.76	0.56	0.72	0.71	0.62
1	50541001	50541500	1.96426e-11	1.19968e-10	-16.6304	-206731	XM_006227914.3	+	NA	INTERGENIC	other	0.81	0.85	0.85	0.87	0.94	0.77	0.63	0.69	0.79	0.58
1	50817001	50817500	0.000841357	0.00162415	-11.2259	9896	NR_132441.1	-	NA	INTERGENIC	other	0.81	0.79	0.83	0.91	0.84	0.86	0.59	0.74	0.67	0.73
1	50826501	50827000	1.23781e-12	8.49113e-12	-15.4951	396	NR_132441.1	-	NA	PROMOTER	shore	0.59	0.57	0.52	0.51	0.51	0.3	0.46	0.33	0.38	0.42
1	51268001	51268500	4.14567e-09	1.97003e-08	12.1399	27277	XR_350010.3	-	NA	INTERGENIC	other	0.68	0.64	0.72	0.73	0.74	0.75	0.9	0.82	0.83	0.84
1	51381501	51382000	2.4729e-09	1.20721e-08	13.6223	44487	XR_001835613.1	-	NA	INTERGENIC	other	0.64	0.62	0.66	0.79	0.73	0.81	0.86	0.85	0.81	0.83
1	51382501	51383000	7.40488e-09	3.41002e-08	-13.0378	43487	XR_001835613.1	-	NA	INTERGENIC	other	0.3	0.28	0.21	0.21	0.22	0.12	0.2	0.06	0.07	0.14
1	51383001	51383500	2.40627e-08	1.04019e-07	-13.7095	42987	XR_001835613.1	-	NA	INTERGENIC	other	0.41	0.47	0.35	0.29	0.34	0.13	0.25	0.22	0.32	0.26
1	51389001	51389500	1.07776e-10	6.11867e-10	12.0087	36987	XR_001835613.1	-	NA	INTERGENIC	other	0.73	0.66	0.57	0.65	0.56	0.55	0.86	0.69	0.84	0.79
1	51395001	51395500	7.65846e-145	2.99162e-142	46.1418	30987	XR_001835613.1	-	NA	INTERGENIC	other	0.3	0.3	0.35	0.52	0.54	0.83	0.83	0.89	0.92	0.86
1	51395501	51396000	7.58915e-303	3.47733e-299	46.3971	30487	XR_001835613.1	-	NA	INTERGENIC	other	0.22	0.23	0.33	0.57	0.52	0.78	0.82	0.8	0.92	0.86
1	51397501	51398000	2.11116e-05	5.74838e-05	-13.5338	28487	XR_001835613.1	-	NA	INTERGENIC	other	0.93	0.94	0.89	0.86	0.84	0.78	0.74	0.82	0.73	0.72
1	51402001	51402500	8.38894e-12	5.32042e-11	19.9935	23987	XR_001835613.1	-	NA	INTERGENIC	other	0.24	0.27	0.31	0.28	0.43	0.63	0.42	0.5	0.68	0.39
1	51522001	51522500	2.09721e-59	1.22223e-57	-18.9013	3615	XR_350014.3	-	NA	EXON	other	0.46	0.36	0.43	0.32	0.32	0.2	0.21	0.14	0.18	0.22
1	51524001	51524500	8.50426e-09	3.88644e-08	17.3683	1615	XR_350014.3	-	NA	EXON	other	0.6	0.5	0.55	0.71	0.39	0.68	0.84	0.74	0.79	0.81
1	51975001	51975500	2.1119e-22	2.87349e-21	10.667	-41453	XR_001835615.1	+	NA	INTERGENIC	other	0.64	0.71	0.64	0.75	0.77	0.79	0.85	0.74	0.81	0.84
1	52215501	52216000	1.85749e-68	1.38177e-66	-19.5838	52171	XR_001835617.1	+	NA	INTERGENIC	other	0.8	0.78	0.73	0.77	0.74	0.66	0.56	0.5	0.52	0.65
1	52216001	52216500	4.74429e-07	1.70669e-06	-11.0593	52671	XR_001835617.1	+	NA	INTERGENIC	other	0.51	0.45	0.51	0.5	0.47	0.56	0.31	0.3	0.37	0.37
1	52314001	52314500	2.82048e-05	7.50684e-05	-13.1948	39656	NM_001044277.1	-	MGC94891	INTERGENIC	other	0.76	0.86	0.76	0.83	0.78	0.72	0.68	0.67	0.62	0.62
1	52392501	52393000	4.13821e-34	1.00959e-32	11.9925	-38347	NM_001044277.1	-	MGC94891	INTRON	other	0.63	0.66	0.62	0.69	0.75	0.81	0.81	0.81	0.76	0.76
1	52394001	52394500	7.1775e-82	7.68196e-80	14.5729	-39847	NM_001044277.1	-	MGC94891	INTRON	other	0.68	0.62	0.73	0.8	0.8	0.88	0.88	0.83	0.86	0.89
1	52395001	52395500	0.0018553	0.00327395	-12.4069	-40847	NM_001044277.1	-	MGC94891	INTRON	other	0.56	0.64	0.48	0.54	0.6	0.43	0.5	0.3	0.51	0.39
1	52416501	52417000	5.47346e-22	7.28418e-21	-11.9824	-62347	NM_001044277.1	-	MGC94891	INTRON	other	0.75	0.81	0.73	0.77	0.73	0.68	0.62	0.71	0.6	0.59
1	52495501	52496000	1.60237e-28	3.01838e-27	26.9682	48449	NM_022236.1	-	Pde10a	INTRON	other	0.32	0.27	0.53	0.52	0.48	0.75	0.56	0.71	0.69	0.73
1	52502501	52503000	3.63112e-06	1.13455e-05	10.0003	41449	NM_022236.1	-	Pde10a	INTRON	other	0.59	0.7	0.64	0.62	0.72	0.74	0.81	0.75	0.64	0.83
1	52504501	52505000	3.6104e-13	2.59963e-12	12.1634	39449	NM_022236.1	-	Pde10a	INTRON	other	0.59	0.53	0.53	0.71	0.69	0.7	0.64	0.71	0.77	0.77
1	52515501	52516000	1.64778e-106	3.06982e-104	29.9023	28449	NM_022236.1	-	Pde10a	INTRON	other	0.47	0.43	0.6	0.49	0.7	0.82	0.74	0.84	0.86	0.9
1	52523001	52523500	2.6324e-14	2.08512e-13	18.9318	20949	NM_022236.1	-	Pde10a	INTRON	other	0.21	0.27	0.28	0.31	0.51	0.47	0.5	0.57	0.65	0.35
1	52546001	52546500	7.69229e-58	4.27012e-56	-16.4992	-1554	NM_022236.1	-	Pde10a	INTERGENIC	shore	0.49	0.55	0.4	0.39	0.26	0.27	0.4	0.17	0.19	0.27
1	52546501	52547000	1.31047e-23	1.90816e-22	-11.6374	-2054	NM_022236.1	-	Pde10a	INTERGENIC	shore	0.39	0.52	0.4	0.32	0.27	0.25	0.33	0.22	0.21	0.31
1	52581501	52582000	1.73143e-12	1.17138e-11	-10.3479	-37054	NM_022236.1	-	Pde10a	INTERGENIC	other	0.93	0.94	0.93	0.91	0.88	0.84	0.8	0.83	0.77	0.85
1	52596501	52597000	4.41928e-12	2.87573e-11	-14.6587	-52054	NM_022236.1	-	Pde10a	INTERGENIC	other	0.84	0.81	0.77	0.81	0.86	0.68	0.72	0.6	0.63	0.72
1	52681001	52681500	6.33182e-08	2.58352e-07	-16.2989	-136554	NM_022236.1	-	Pde10a	INTERGENIC	other	0.64	0.57	0.58	0.68	0.53	0.42	0.36	0.38	0.54	0.48
1	52686501	52687000	5.17413e-22	6.89231e-21	-18.3012	-142054	NM_022236.1	-	Pde10a	INTERGENIC	other	0.91	0.9	0.9	0.83	0.89	0.73	0.7	0.71	0.69	0.68
1	52703501	52704000	4.08879e-11	2.41688e-10	10.3448	-159054	NM_022236.1	-	Pde10a	INTERGENIC	other	0.14	0.16	0.23	0.24	0.38	0.38	0.27	0.33	0.29	0.41
1	52709501	52710000	1.20507e-16	1.1407e-15	-13.7101	-165054	NM_022236.1	-	Pde10a	INTERGENIC	other	0.69	0.68	0.75	0.71	0.65	0.59	0.54	0.56	0.5	0.59
1	52726001	52726500	1.39065e-06	4.65342e-06	-10.1714	168333	NM_001106209.1	-	T	INTERGENIC	other	0.64	0.72	0.72	0.68	0.73	0.74	0.54	0.5	0.57	0.64
1	52727501	52728000	2.8443e-06	9.04593e-06	-10.9242	166833	NM_001106209.1	-	T	INTERGENIC	other	0.44	0.52	0.5	0.58	0.47	0.42	0.46	0.35	0.37	0.35
1	52752001	52752500	6.81358e-17	6.56209e-16	-14.0091	142333	NM_001106209.1	-	T	INTERGENIC	other	0.67	0.65	0.69	0.68	0.75	0.62	0.55	0.63	0.51	0.43
1	52826001	52826500	2.87689e-25	4.58735e-24	10.2606	68333	NM_001106209.1	-	T	INTERGENIC	other	0.07	0.06	0.08	0.13	0.12	0.18	0.18	0.23	0.18	0.21
1	52828001	52828500	5.55088e-28	1.01593e-26	-20.6483	66333	NM_001106209.1	-	T	INTERGENIC	other	0.8	0.78	0.7	0.69	0.71	0.51	0.42	0.47	0.64	0.63
1	52844001	52844500	1.24735e-07	4.88656e-07	-12.5249	50333	NM_001106209.1	-	T	INTERGENIC	other	0.73	0.82	0.85	0.83	0.65	0.64	0.64	0.69	0.49	0.7
1	52856501	52857000	1.12678e-06	3.82412e-06	-11.4842	37833	NM_001106209.1	-	T	INTERGENIC	other	0.52	0.57	0.59	0.5	0.59	0.47	0.46	0.4	0.42	0.49
1	52872001	52872500	2.16944e-14	1.73019e-13	-10.2166	22333	NM_001106209.1	-	T	INTERGENIC	other	0.51	0.63	0.57	0.56	0.65	0.57	0.43	0.52	0.43	0.45
1	52892501	52893000	6.74043e-40	2.07768e-38	-21.7006	1833	NM_001106209.1	-	T	INTRON	shore	0.68	0.59	0.6	0.53	0.49	0.39	0.36	0.4	0.38	0.32
1	52893001	52893500	3.1341e-29	6.12347e-28	-16.2083	1333	NM_001106209.1	-	T	EXON	shore	0.63	0.64	0.49	0.53	0.46	0.38	0.36	0.48	0.39	0.36
1	52898001	52898500	1.24536e-17	1.26062e-16	-19.9653	2192	XM_017588873.1	-	NA	INTRON	other	0.52	0.55	0.44	0.41	0.47	0.34	0.25	0.3	0.2	0.34
1	52941501	52942000	5.62118e-33	1.30706e-31	-12.7639	2522	XM_006227933.3	-	NA	EXON	other	0.72	0.72	0.72	0.72	0.62	0.55	0.6	0.61	0.55	0.56
1	52942001	52942500	1.36664e-13	1.02107e-12	-10.9039	2022	XM_006227933.3	-	NA	INTRON	other	0.4	0.37	0.3	0.37	0.2	0.17	0.23	0.25	0.23	0.23
1	52993501	52994000	0.000138704	0.00032079	12.8305	-645	XM_017589342.1	-	NA	PROMOTER	shore	0.55	0.44	0.63	0.56	0.65	0.68	0.57	0.73	0.7	0.78
1	53024501	53025000	2.37657e-05	6.41111e-05	12.6147	-10058	NM_001008302.1	-	Sft2d1	INTERGENIC	other	0.78	0.88	0.7	0.79	0.76	0.93	0.93	0.9	0.8	0.95
1	53064501	53065000	2.69092e-29	5.27093e-28	-12.9165	11207	XM_008758756.2	-	NA	EXON	other	0.52	0.51	0.41	0.36	0.32	0.21	0.21	0.37	0.28	0.36
1	53066001	53066500	2.61445e-54	1.3098e-52	18.1671	9707	XM_008758756.2	-	NA	EXON	other	0.28	0.34	0.38	0.45	0.62	0.66	0.51	0.64	0.55	0.61
1	53066501	53067000	1.47828e-29	2.94014e-28	22.5332	9207	XM_008758756.2	-	NA	INTRON	other	0.5	0.58	0.55	0.64	0.65	0.81	0.79	0.8	0.81	0.82
1	53073001	53073500	4.84377e-06	1.48035e-05	-10.8897	2707	XM_008758756.2	-	NA	EXON	other	0.63	0.64	0.54	0.58	0.52	0.25	0.68	0.38	0.48	0.59
1	53280501	53281000	4.58361e-38	1.31196e-36	22.4251	-4622	XM_017588699.1	+	NA	INTRON	other	0.25	0.31	0.29	0.44	0.47	0.7	0.35	0.63	0.57	0.58
1	53284501	53285000	0.000946586	0.00180462	-12.1457	-622	XM_017588699.1	+	NA	PROMOTER	other	0.62	0.51	0.53	0.67	0.76	0.55	0.39	0.37	0.59	0.56
1	53294001	53294500	1.57896e-30	3.28811e-29	-13.6634	8381	XM_017588699.1	+	NA	INTRON	other	0.64	0.6	0.53	0.54	0.48	0.33	0.36	0.45	0.49	0.48
1	53294501	53295000	3.27195e-58	1.84287e-56	-17.3479	8881	XM_017588699.1	+	NA	INTRON	other	0.31	0.38	0.24	0.24	0.21	0.08	0.07	0.1	0.13	0.11
1	53299001	53299500	1.16392e-11	7.27588e-11	15.4029	13381	XM_017588699.1	+	NA	INTRON	other	0.58	0.44	0.59	0.52	0.69	0.77	0.56	0.78	0.72	0.83
1	53335001	53335500	5.92933e-05	0.000148157	11.4513	5078	XM_006227917.3	+	NA	INTRON	other	0.47	0.45	0.62	0.52	0.54	0.73	0.51	0.66	0.72	0.59
1	53372001	53372500	3.21798e-24	4.86146e-23	-12.3955	11846	NM_057128.1	+	Rps6ka2	INTRON	other	0.87	0.85	0.81	0.8	0.75	0.71	0.69	0.64	0.73	0.71
1	53392001	53392500	1.07402e-12	7.4071e-12	10.6492	31846	NM_057128.1	+	Rps6ka2	INTRON	other	0.46	0.45	0.5	0.51	0.56	0.64	0.52	0.64	0.6	0.6
1	53392501	53393000	1.84333e-06	6.03897e-06	17.8138	32346	NM_057128.1	+	Rps6ka2	INTRON	other	0.12	0.1	0.19	0.29	0.3	0.52	0.24	0.55	0.23	0.35
1	53424501	53425000	9.03494e-146	3.60404e-143	-35.3761	64346	NM_057128.1	+	Rps6ka2	INTRON	other	0.7	0.68	0.7	0.55	0.67	0.47	0.15	0.36	0.35	0.18
1	53547001	53547500	0.000108284	0.000256422	-12.8824	15056	NM_001107461.1	+	Tcp10b	EXON	other	0.64	0.56	0.58	0.78	0.71	0.5	0.53	0.54	0.57	0.48
1	53838501	53839000	2.91288e-22	3.93301e-21	18.8915	-2348	XR_589949.1	+	NA	INTRON	shore	0.41	0.44	0.41	0.5	0.53	0.66	0.7	0.68	0.65	0.55
1	53889501	53890000	4.39566e-17	4.28972e-16	15.3424	-27584	NM_013217.2	-	Mllt4	INTERGENIC	other	0.32	0.42	0.48	0.55	0.46	0.62	0.51	0.75	0.57	0.56
1	53933501	53934000	0.000417024	0.000866668	-10.3968	10525	XR_001836272.1	+	NA	INTERGENIC	other	0.74	0.88	0.84	0.79	0.93	0.75	0.74	0.63	0.73	0.8
1	53980001	53980500	6.59772e-05	0.000163327	-10.5348	57025	XR_001836272.1	+	NA	INTERGENIC	other	0.9	0.82	0.88	0.75	0.83	0.58	0.67	0.9	0.72	0.75
1	54005001	54005500	1.5495e-62	9.95416e-61	18.4439	36720	XM_008758795.2	-	NA	INTERGENIC	other	0.39	0.29	0.36	0.5	0.49	0.63	0.55	0.6	0.6	0.58
1	54005501	54006000	3.28093e-12	2.16279e-11	15.424	36220	XM_008758795.2	-	NA	INTERGENIC	other	0.58	0.55	0.47	0.58	0.46	0.72	0.58	0.71	0.72	0.74
1	54007001	54007500	3.86045e-06	1.20087e-05	11.7841	34720	XM_008758795.2	-	NA	INTERGENIC	other	0.77	0.63	0.67	0.78	0.78	0.79	0.83	0.92	0.73	0.94
1	56161001	56161500	2.28879e-33	5.40877e-32	-18.0205	5256	XM_008758760.1	-	Dact2	EXON	other	0.47	0.52	0.4	0.46	0.62	0.46	0.2	0.39	0.31	0.24
1	56165501	56166000	4.22305e-28	7.77441e-27	-21.6825	756	XM_008758760.1	-	Dact2	PROMOTER	shore	0.69	0.59	0.56	0.55	0.58	0.45	0.22	0.48	0.43	0.32
1	56166001	56166500	1.38934e-08	6.18198e-08	-10.9747	256	XM_008758760.1	-	Dact2	PROMOTER	shore	0.56	0.6	0.51	0.55	0.63	0.61	0.31	0.54	0.54	0.32
1	56208001	56208500	4.99142e-08	2.06705e-07	-11.3511	32406	XR_001836369.1	-	NA	INTERGENIC	other	0.7	0.64	0.67	0.58	0.61	0.52	0.47	0.6	0.57	0.49
1	56211001	56211500	5.86553e-08	2.40466e-07	-17.6371	29406	XR_001836369.1	-	NA	INTERGENIC	other	0.83	0.8	0.93	0.86	0.74	0.69	0.72	0.64	0.62	0.61
1	56211501	56212000	5.3155e-05	0.00013407	-18.402	28906	XR_001836369.1	-	NA	INTERGENIC	other	0.79	0.72	0.84	0.97	0.69	0.61	0.64	0.54	0.67	0.57
1	56212501	56213000	0.00245187	0.00418519	-11.0779	27906	XR_001836369.1	-	NA	INTERGENIC	other	0.71	0.52	0.72	0.67	0.7	0.6	0.49	0.62	0.56	0.49
1	56213001	56213500	6.9739e-13	4.89102e-12	-13.0894	27406	XR_001836369.1	-	NA	INTERGENIC	other	0.75	0.78	0.78	0.78	0.81	0.68	0.63	0.65	0.64	0.64
1	56214501	56215000	1.57148e-06	5.20774e-06	-12.6903	25906	XR_001836369.1	-	NA	INTERGENIC	other	0.76	0.79	0.77	0.81	0.71	0.75	0.58	0.73	0.55	0.58
1	56241001	56241500	5.1293e-28	9.40295e-27	11.2748	-97	XR_001836369.1	-	NA	PROMOTER	shore	0.5	0.55	0.56	0.58	0.62	0.69	0.67	0.68	0.66	0.69
1	56244001	56244500	1.42325e-06	4.75309e-06	-15.9592	1657	NM_001106215.2	+	Smoc2	INTRON	shore	0.89	0.81	0.77	0.67	0.38	0.45	0.61	0.48	0.67	0.56
1	56342001	56342500	1.15514e-28	2.19251e-27	13.1268	99657	NM_001106215.2	+	Smoc2	INTRON	other	0.33	0.36	0.44	0.47	0.57	0.6	0.45	0.59	0.6	0.57
1	56420001	56420500	1.8969e-14	1.51979e-13	-11.5304	177657	NM_001106215.2	+	Smoc2	INTERGENIC	other	0.88	0.88	0.81	0.85	0.81	0.74	0.73	0.85	0.69	0.66
1	56442001	56442500	2.37859e-06	7.65703e-06	-11.3236	199657	NM_001106215.2	+	Smoc2	INTERGENIC	other	0.77	0.76	0.73	0.56	0.75	0.58	0.65	0.59	0.65	0.55
1	56458501	56459000	1.23227e-12	8.45481e-12	-15.7304	216157	NM_001106215.2	+	Smoc2	INTERGENIC	other	0.71	0.68	0.79	0.73	0.8	0.63	0.47	0.65	0.54	0.66
1	56470001	56470500	6.90646e-129	2.05056e-126	-20.0614	213072	NM_001169138.1	-	Thbs2	INTERGENIC	other	0.8	0.81	0.8	0.71	0.72	0.62	0.48	0.68	0.61	0.5
1	56471501	56472000	1.05239e-18	1.14758e-17	-17.0283	211572	NM_001169138.1	-	Thbs2	INTERGENIC	other	0.76	0.79	0.68	0.68	0.75	0.63	0.52	0.63	0.52	0.51
1	56489501	56490000	1.44745e-28	2.73264e-27	19.6566	193572	NM_001169138.1	-	Thbs2	INTERGENIC	other	0.61	0.74	0.6	0.66	0.51	0.85	0.77	0.77	0.86	0.91
1	56490501	56491000	5.65534e-50	2.48385e-48	13.5137	192572	NM_001169138.1	-	Thbs2	INTERGENIC	other	0.16	0.14	0.15	0.25	0.28	0.27	0.38	0.28	0.39	0.31
1	56491501	56492000	1.64819e-19	1.89503e-18	-12.7056	191572	NM_001169138.1	-	Thbs2	INTERGENIC	other	0.93	0.92	0.93	0.91	0.89	0.77	0.87	0.79	0.73	0.79
1	56567501	56568000	1.08989e-18	1.18665e-17	-12.6454	115572	NM_001169138.1	-	Thbs2	INTERGENIC	other	0.52	0.48	0.53	0.46	0.5	0.43	0.38	0.47	0.28	0.32
1	56664501	56665000	1.57059e-05	4.38221e-05	-15.4111	18572	NM_001169138.1	-	Thbs2	INTRON	other	0.85	0.71	0.77	0.79	0.74	0.65	0.72	0.54	0.51	0.72
1	56674001	56674500	7.25804e-09	3.34641e-08	-11.88	9072	NM_001169138.1	-	Thbs2	INTRON	other	0.71	0.66	0.59	0.62	0.66	0.57	0.55	0.56	0.51	0.51
1	56679501	56680000	5.60941e-06	1.69651e-05	-11.4755	3572	NM_001169138.1	-	Thbs2	EXON	other	0.73	0.72	0.73	0.85	0.72	0.71	0.5	0.78	0.57	0.56
1	56680001	56680500	4.47582e-26	7.44066e-25	-10.5789	3072	NM_001169138.1	-	Thbs2	INTRON	other	0.73	0.76	0.8	0.74	0.79	0.7	0.61	0.76	0.58	0.65
1	56684001	56684500	7.40681e-08	2.99339e-07	-13.0015	-431	NM_001169138.1	-	Thbs2	PROMOTER	other	0.53	0.51	0.54	0.54	0.42	0.51	0.29	0.51	0.33	0.27
1	56951501	56952000	0.000686391	0.00135471	10.2167	1772	XM_006227970.2	+	LOC100125364	EXON	shore	0.53	0.53	0.32	0.47	0.6	0.67	0.55	0.63	0.54	0.56
1	57023001	57023500	2.3026e-25	3.69316e-24	16.2138	34168	XM_017589901.1	+	NA	INTERGENIC	other	0.23	0.32	0.37	0.38	0.53	0.55	0.51	0.49	0.53	0.54
1	57042501	57043000	1.14495e-07	4.50896e-07	12.6087	53668	XM_017589901.1	+	NA	INTERGENIC	other	0.4	0.46	0.5	0.6	0.58	0.64	0.63	0.61	0.64	0.68
1	57137501	57138000	1.13091e-11	7.07736e-11	-13.6949	-9279	XR_350077.3	+	NA	INTERGENIC	other	0.68	0.66	0.64	0.7	0.67	0.57	0.43	0.55	0.53	0.59
1	57331001	57331500	5.61641e-09	2.62608e-08	21.9186	-4270	NM_032063.2	-	Dll1	INTERGENIC	shore	0.23	0.2	0.13	0.18	0.29	0.26	0.46	0.48	0.42	0.43
1	57379001	57379500	1.65421e-23	2.39469e-22	-11.0718	21831	XM_017589096.1	+	NA	INTRON	other	0.75	0.64	0.69	0.7	0.57	0.47	0.59	0.53	0.64	0.56
1	57379501	57380000	2.84715e-09	1.3806e-08	-10.0928	22331	XM_017589096.1	+	NA	INTRON	other	0.83	0.85	0.77	0.85	0.77	0.64	0.7	0.66	0.73	0.83
1	57382501	57383000	1.60645e-09	8.01418e-09	-13.5385	25331	XM_017589096.1	+	NA	INTRON	other	0.53	0.61	0.52	0.51	0.52	0.53	0.36	0.46	0.31	0.3
1	58114501	58115000	4.33608e-17	4.23401e-16	10.9803	-294561	XM_006227982.3	-	NA	INTERGENIC	other	0.41	0.47	0.43	0.54	0.54	0.59	0.54	0.65	0.6	0.57
1	58206501	58207000	7.42843e-09	3.42014e-08	-12.1972	-386561	XM_006227982.3	-	NA	INTERGENIC	other	0.66	0.71	0.67	0.63	0.74	0.57	0.5	0.52	0.6	0.61
1	58246001	58246500	0.000133694	0.000310301	11.8916	-426061	XM_006227982.3	-	NA	INTERGENIC	other	0.18	0.18	0.24	0.11	0.39	0.49	0.27	0.36	0.33	0.33
1	58785501	58786000	4.63623e-10	2.45877e-09	-13.6223	-344008	NM_001009687.1	+	Riok2	INTERGENIC	other	0.72	0.77	0.73	0.69	0.78	0.68	0.49	0.69	0.57	0.58
1	59117501	59118000	4.43564e-13	3.16639e-12	-17.0334	-12008	NM_001009687.1	+	Riok2	INTERGENIC	other	0.79	0.8	0.77	0.7	0.73	0.72	0.51	0.49	0.66	0.59
1	59383001	59383500	0.000319455	0.000682075	10.2718	7	XM_017588728.1	-	NA	PROMOTER	shore	0.06	0.08	0.09	0.15	0.24	0.32	0.2	0.11	0.24	0.23
1	59705001	59705500	2.56109e-58	1.44682e-56	30.1169	5	NM_001135720.1	+	LOC688452	PROMOTER	other	0.38	0.32	0.46	0.59	0.56	0.66	0.68	0.86	0.79	0.8
1	59714001	59714500	0.000787522	0.00153114	12.1355	9005	NM_001135720.1	+	LOC688452	EXON	shore	0.26	0.2	0.27	0.32	0.51	0.43	0.38	0.47	0.41	0.42
1	59715501	59716000	4.89451e-32	1.08809e-30	18.7475	10505	NM_001135720.1	+	LOC688452	EXON	shore	0.28	0.3	0.28	0.31	0.43	0.56	0.53	0.5	0.46	0.51
1	59728001	59728500	5.78175e-05	0.0001448	-11.7171	3910	NM_172323.1	-	Has1	INTRON	shore	0.87	0.79	0.84	0.76	0.74	0.68	0.69	0.65	0.72	0.71
1	61259501	61260000	2.71353e-08	1.16479e-07	15.7347	1578	XM_006228079.3	+	NA	INTRON	other	0.45	0.47	0.52	0.69	0.65	0.72	0.73	0.69	0.73	0.69
1	61348501	61349000	1.04948e-05	3.02417e-05	-11.7148	214	NM_001107468.1	+	Zfp53	PROMOTER	other	0.45	0.58	0.56	0.49	0.41	0.4	0.34	0.38	0.38	0.36
1	61432001	61432500	1.1027e-07	4.35289e-07	-14.5711	-1665	XM_017589905.1	+	NA	INTERGENIC	other	0.46	0.53	0.46	0.54	0.65	0.46	0.34	0.37	0.41	0.22
1	61484001	61484500	3.18153e-14	2.50488e-13	15.6362	-3002	XM_006228004.3	+	NA	INTERGENIC	other	0.39	0.4	0.41	0.49	0.43	0.62	0.64	0.46	0.56	0.6
1	61626501	61627000	3.96461e-06	1.23081e-05	-13.3993	-48	NM_001008900.1	-	Vom1r22	PROMOTER	other	0.45	0.49	0.56	0.58	0.61	0.44	0.44	0.39	0.36	0.42
1	61764001	61764500	5.45227e-13	3.86155e-12	10.6253	536	XM_017589911.1	+	NA	PROMOTER	other	0.35	0.34	0.39	0.47	0.45	0.62	0.43	0.49	0.57	0.45
1	62268501	62269000	3.60732e-22	4.84672e-21	-41.3135	-754	XR_350102.3	-	NA	PROMOTER	other	0.9	0.47	0.98	0	0.83	0	0	0.52	0	0.58
1	62380001	62380500	3.92691e-18	4.11281e-17	13.5665	-17308	XM_006228099.3	-	NA	INTERGENIC	other	0.61	0.64	0.52	0.84	0.69	0.84	0.84	0.7	0.82	0.72
1	62576501	62577000	5.45064e-10	2.86815e-09	14.071	698	NM_001168642.1	-	Zfp40	PROMOTER	shore	0.54	0.51	0.61	0.58	0.59	0.75	0.69	0.7	0.69	0.69
1	64148501	64149000	1.42705e-08	6.34209e-08	10.6151	-1436	NM_001107471.2	-	Cnot3	INTERGENIC	shore	0.39	0.51	0.42	0.51	0.54	0.6	0.48	0.64	0.57	0.62
1	64175501	64176000	3.22291e-05	8.47957e-05	12.1519	-328	XM_001076462.5	-	NA	PROMOTER	other	0.65	0.67	0.79	0.72	0.71	0.81	0.87	0.87	0.84	0.76
1	64338501	64339000	1.12195e-08	5.04782e-08	-16.913	-7863	NR_032758.1	-	NA	INTRON	other	0.88	0.88	0.92	0.8	0.84	0.84	0.57	0.72	0.6	0.75
1	64449001	64449500	4.98605e-21	6.28009e-20	11.1993	-670	XM_006228035.3	-	NA	PROMOTER	other	0.06	0.1	0.14	0.34	0.47	0.53	0.27	0.32	0.24	0.29
1	64550001	64550500	0.000252368	0.000551228	-10.1791	-11217	NR_031937.1	-	NA	INTERGENIC	other	0.42	0.4	0.41	0.38	0.49	0.31	0.26	0.34	0.33	0.34
1	65338501	65339000	5.8544e-07	2.07743e-06	-19.7357	46050	XM_017590425.1	+	NA	INTERGENIC	other	0.56	0.68	0.8	0.79	0.83	0.68	0.37	0.41	0.58	0.53
1	65530501	65531000	3.95491e-06	1.22802e-05	12.9404	-6640	NM_001108471.1	+	Ube2m	EXON	shore	0.34	0.46	0.32	0.58	0.46	0.53	0.69	0.55	0.48	0.62
1	65539501	65540000	1.92821e-10	1.06536e-09	17.0274	-808	XM_006228117.2	+	NA	PROMOTER	shore	0.55	0.44	0.64	0.62	0.78	0.75	0.82	0.71	0.84	0.78
1	65619001	65619500	0.00467966	0.00736143	-10.5064	-6806	XM_344862.8	-	NA	INTERGENIC	shore	0.38	0.47	0.4	0.32	0.41	0.31	0.1	0.3	0.37	0.34
1	65688001	65688500	1.24683e-09	6.29762e-09	-16.4443	14456	XM_017590426.1	-	NA	INTRON	other	0.56	0.68	0.68	0.74	0.79	0.66	0.47	0.48	0.51	0.47
1	65941001	65941500	2.90356e-05	7.70667e-05	-13.1929	3183	NM_001099497.1	+	Vom2r33	EXON	other	0.53	0.54	0.71	0.51	0.58	0.43	0.43	0.44	0.4	0.49
1	66779501	66780000	1.50172e-05	4.20534e-05	-13.9857	-4118	NM_001008930.1	-	Vom1r52	INTERGENIC	other	0.46	0.48	0.42	0.36	0.61	0.42	0.31	0.33	0.35	0.26
1	69742501	69743000	6.36143e-11	3.68986e-10	-25.4799	617	NM_001025677.1	-	Zfp978	PROMOTER	other	0.56	0.02	0.31	0.29	0.39	0.03	0	0.24	0	0
1	70037001	70037500	1.07567e-12	7.41789e-12	-11.6677	4516	NM_001108465.1	-	Usp29	INTRON	other	0.74	0.43	0.7	0.63	0.75	0.48	0.5	0.61	0.53	0.56
1	70072501	70073000	4.13636e-11	2.4438e-10	-17.3352	-30487	NM_001108465.1	-	Usp29	INTRON	other	0.91	0.9	0.86	0.85	0.79	0.75	0.63	0.59	0.77	0.71
1	70139001	70139500	1.25908e-08	5.63192e-08	16.4472	-1929	NR_106681.1	-	NA	INTRON	other	0.37	0.3	0.34	0.43	0.41	0.49	0.6	0.44	0.63	0.53
1	70139501	70140000	1.53156e-56	8.12165e-55	18.1037	-2429	NR_106681.1	-	NA	INTRON	other	0.21	0.2	0.16	0.28	0.33	0.42	0.41	0.44	0.41	0.4
1	70208501	70209000	0.000442841	0.000914581	10.1526	1683	XR_001835666.1	-	NA	INTRON	shore	0.58	0.65	0.5	0.61	0.54	0.76	0.72	0.62	0.66	0.63
1	70209001	70209500	6.32056e-17	6.10149e-16	14.2644	1183	XR_001835666.1	-	NA	INTRON	shore	0.38	0.5	0.58	0.56	0.57	0.74	0.64	0.63	0.57	0.71
1	70229001	70229500	0.000484498	0.000991673	-10.0379	5592	NR_130955.1	-	NA	EXON	other	0.96	0.9	0.96	0.85	0.9	0.88	0.78	0.85	0.8	0.77
1	70232501	70233000	3.19422e-10	1.72405e-09	10.5995	2092	NR_130955.1	-	NA	EXON	other	0.69	0.68	0.68	0.7	0.82	0.82	0.82	0.8	0.83	0.81
1	70309501	70310000	4.28901e-15	3.61449e-14	-15.8972	23294	XR_350138.3	+	NA	INTERGENIC	other	0.88	0.89	0.88	0.84	0.88	0.81	0.61	0.79	0.66	0.7
1	70437001	70437500	2.05789e-20	2.49914e-19	-24.3268	-276	NM_001000110.1	+	Olr3	PROMOTER	other	0.84	0.24	0.78	0.53	0.82	0.68	0.48	0.45	0.15	0.24
1	70756501	70757000	9.01452e-12	5.69905e-11	-13.7293	-260155	NM_001000113.1	-	Olr8	INTERGENIC	other	0.38	0.46	0.4	0.48	0.48	0.35	0.26	0.31	0.31	0.27
1	71178001	71178500	0.000185357	0.000417203	-10.2158	304	XM_006228206.3	-	NA	PROMOTER	shore	0.32	0.23	0.27	0.27	0.18	0.09	0.31	0.08	0.17	0.15
1	71196001	71196500	4.11335e-07	1.49386e-06	13.4858	479	XM_017589958.1	-	NA	PROMOTER	shore	0.29	0.31	0.48	0.49	0.47	0.58	0.46	0.59	0.5	0.59
1	71398001	71398500	2.54361e-22	3.44429e-21	28.0812	1252	NM_001169143.1	-	Zfp444	INTRON	shore	0.24	0.43	0.34	0.53	0.7	0.59	0.73	0.71	0.66	0.83
1	71415001	71415500	1.63891e-15	1.42596e-14	11.3382	-542	XM_006228193.3	+	NA	PROMOTER	shore	0.35	0.37	0.34	0.46	0.52	0.54	0.47	0.56	0.53	0.52
1	71525501	71526000	0.00166634	0.00297716	-16.1085	4506	XM_017589960.1	-	NA	INTRON	other	0.53	0.34	0.41	0.41	0.58	0.3	0.14	0.36	0.3	0.36
1	72316501	72317000	9.32413e-24	1.36932e-22	18.7296	-6285	NM_057136.1	-	Epn1	EXON	other	0.6	0.67	0.81	0.64	0.87	0.93	0.85	0.86	0.93	0.95
1	72334501	72335000	0.000188339	0.000423301	12.4529	148	XM_017589968.1	-	NA	PROMOTER	CpGi	0.14	0.18	0.41	0.34	0.41	0.52	0.35	0.5	0.28	0.58
1	72335501	72336000	6.85286e-10	3.56529e-09	11.1377	34	XM_017589967.1	-	NA	PROMOTER	shore	0.19	0.18	0.32	0.39	0.35	0.36	0.33	0.48	0.43	0.36
1	72373001	72373500	7.58466e-17	7.28692e-16	14.1771	1099	XM_006228306.3	-	NA	INTRON	shore	0.37	0.32	0.46	0.53	0.61	0.66	0.58	0.56	0.56	0.67
1	72459001	72459500	5.70798e-16	5.14811e-15	-18.1325	1883	XM_017589109.1	-	NA	EXON	CpGi	0.86	0.75	0.9	0.88	0.83	0.85	0.55	0.81	0.59	0.5
1	72461501	72462000	2.40749e-09	1.1771e-08	-12.3106	0	NM_001134545.1	-	Ssc5d	PROMOTER	shore	0.2	0.18	0.11	0.25	0.33	0.15	0.04	0.07	0.15	0.03
1	72549001	72549500	8.13484e-05	0.00019782	-10.4027	-2255	XM_017589755.1	+	NA	INTRON	other	0.43	0.45	0.34	0.3	0.38	0.1	0.37	0.26	0.37	0.3
1	72673001	72673500	0.000492364	0.00100598	12.1107	611	XM_008758925.1	-	Suv420h2	PROMOTER	shore	0.36	0.3	0.38	0.49	0.65	0.7	0.34	0.52	0.63	0.57
1	72759501	72760000	1.65834e-07	6.37903e-07	12.5241	1622	NM_001135849.1	+	Ppp6r1	INTRON	shore	0.31	0.23	0.23	0.2	0.17	0.28	0.28	0.36	0.43	0.45
1	72877001	72877500	0.000142635	0.000328958	-10.0111	2599	NM_001271115.1	+	Dnaaf3	INTRON	other	0.38	0.53	0.49	0.53	0.38	0.33	0.32	0.36	0.39	0.43
1	72893501	72894000	4.458e-10	2.36846e-09	12.5172	4233	NM_134388.2	+	Tnnt1	INTRON	other	0.53	0.5	0.55	0.57	0.63	0.72	0.71	0.72	0.67	0.62
1	74898001	74898500	8.17664e-06	2.4019e-05	-10.4334	-76864	NM_173319.1	+	Vom2r31	INTERGENIC	other	0.78	0.88	0.87	0.66	0.79	0.75	0.57	0.6	0.78	0.74
1	75644001	75644500	0.00182595	0.00322823	-10.1479	-48716	XM_006228328.3	+	NA	INTERGENIC	other	0.57	0.6	0.62	0.67	0.62	0.66	0.45	0.59	0.39	0.39
1	75644501	75645000	2.64611e-05	7.07541e-05	-14.5327	-48216	XM_006228328.3	+	NA	INTERGENIC	other	0.71	0.66	0.88	0.81	0.81	0.61	0.63	0.41	0.75	0.69
1	77858001	77858500	4.4462e-14	3.4615e-13	-13.7492	7371	NM_001024897.1	-	Ehd2	INTRON	other	0.38	0.55	0.56	0.44	0.51	0.44	0.33	0.37	0.31	0.31
1	77863001	77863500	7.54725e-05	0.000184748	-12.422	2371	NM_001024897.1	-	Ehd2	EXON	other	0.85	0.77	0.9	0.73	0.87	0.84	0.67	0.78	0.64	0.66
1	77869501	77870000	8.16596e-23	1.13821e-21	17.7433	-2647	XR_001835677.1	+	NA	EXON	shore	0.66	0.65	0.7	0.66	0.72	0.77	0.86	0.84	0.86	0.93
1	77906501	77907000	2.08077e-31	4.50465e-30	-24.7775	-12993	NM_001106226.2	-	Gltscr1	INTRON	other	0.76	0.8	0.68	0.73	0.62	0.62	0.39	0.36	0.47	0.46
1	77915501	77916000	0.00275005	0.00462923	-13.9195	-21993	NM_001106226.2	-	Gltscr1	INTRON	other	0.81	0.73	0.71	0.64	0.9	0.63	0.73	0.51	0.71	0.58
1	77940501	77941000	5.97125e-05	0.00014909	20.2753	2828	XM_006228343.3	-	NA	INTRON	shore	0.33	0.36	0.34	0.54	0.59	0.63	0.74	0.48	0.61	0.71
1	78424501	78425000	8.49378e-07	2.94266e-06	17.6431	6784	NM_001106227.1	+	Tmem160	INTRON	other	0.13	0.08	0.13	0.1	0.07	0.22	0.44	0.27	0.26	0.3
1	78624501	78625000	0.00202695	0.00354044	12.3151	320	XM_017588672.1	+	NA	PROMOTER	other	0.52	0.62	0.68	0.63	0.59	0.88	0.67	0.78	0.65	0.66
1	78627501	78628000	1.87734e-05	5.15878e-05	-12.8756	3320	XM_017588672.1	+	NA	INTRON	other	0.53	0.33	0.51	0.53	0.42	0.21	0.26	0.27	0.41	0.4
1	78640501	78641000	2.30887e-08	1.00007e-07	11.273	-4142	XM_017590433.1	-	NA	INTRON	other	0.45	0.42	0.54	0.47	0.55	0.72	0.68	0.43	0.61	0.64
1	78672501	78673000	0.00502376	0.00783165	-12.41	1265	NM_022952.2	+	Ap2s1	INTRON	shore	0.27	0.56	0.47	0.41	0.31	0.26	0.32	0.11	0.25	0.4
1	78733001	78733500	0.00338458	0.00554982	11.1511	5608	NM_001025678.1	-	Fkrp	EXON	shore	0.42	0.57	0.52	0.54	0.57	0.56	0.57	0.75	0.63	0.65
1	78741501	78742000	1.7025e-08	7.49783e-08	13.1933	-699	XM_006228414.3	-	NA	PROMOTER	shore	0.23	0.25	0.3	0.33	0.44	0.58	0.38	0.4	0.47	0.44
1	78742001	78742500	0.000176856	0.000399799	12.8803	-1199	XM_006228414.3	-	NA	INTRON	shore	0.25	0.22	0.26	0.34	0.46	0.52	0.36	0.52	0.55	0.3
1	78795501	78796000	3.89158e-18	4.07681e-17	13.6943	-4754	NM_001191947.1	+	Dact3	EXON	other	0.61	0.66	0.58	0.63	0.74	0.83	0.73	0.79	0.85	0.68
1	78816501	78817000	4.51781e-34	1.1003e-32	-27.9482	-1360	XM_006228384.3	+	NA	INTERGENIC	shore	0.77	0.59	0.65	0.53	0.56	0.34	0.4	0.25	0.36	0.37
1	78832001	78832500	0.000184025	0.000414431	13.8147	-949	NM_001077644.1	+	Ptgir	PROMOTER	shore	0.33	0.37	0.32	0.35	0.69	0.72	0.58	0.64	0.39	0.33
1	78835501	78836000	7.11184e-21	8.8732e-20	-10.4312	2054	NM_001077644.1	+	Ptgir	EXON	shore	0.91	0.9	0.87	0.91	0.84	0.85	0.81	0.75	0.76	0.73
1	78895001	78895500	3.42839e-07	1.25932e-06	-10.7897	1732	NM_001108473.1	+	Pnmal1	EXON	other	0.54	0.56	0.77	0.57	0.74	0.52	0.37	0.47	0.57	0.71
1	78922001	78922500	0.000135612	0.000314378	11.8938	-10872	NM_001009533.2	+	Ccdc8	INTERGENIC	other	0.44	0.51	0.41	0.46	0.63	0.71	0.58	0.61	0.47	0.68
1	78925001	78925500	2.80723e-08	1.20315e-07	-10.0547	-7872	NM_001009533.2	+	Ccdc8	INTERGENIC	other	0.72	0.76	0.75	0.79	0.79	0.77	0.56	0.75	0.61	0.62
1	78992501	78993000	2.85201e-06	9.0679e-06	11.2215	4870	NM_022528.2	-	Hif3a	EXON	other	0.53	0.66	0.42	0.48	0.55	0.51	0.6	0.65	0.66	0.7
1	78999501	79000000	9.56678e-05	0.000229229	-12.6749	-1633	NM_022528.2	-	Hif3a	INTERGENIC	shore	0.24	0.26	0.2	0.23	0.14	0.11	0.07	0.09	0.09	0.1
1	79754001	79754500	3.54563e-13	2.5544e-12	-18.2031	-87	NM_001017468.2	+	Micb	PROMOTER	other	0.44	0.44	0.49	0.47	0.39	0.15	0.25	0.26	0.34	0.31
1	79800001	79800500	1.93239e-09	9.55393e-09	14.7672	9124	NM_053373.1	+	Pglyrp1	INTRON	shore	0.51	0.53	0.54	0.59	0.8	0.74	0.66	0.71	0.7	0.84
1	79814501	79815000	1.43236e-05	4.02529e-05	-15.5351	1537	NM_001106229.1	-	Ccdc61	INTRON	shore	0.72	0.73	0.7	0.73	0.65	0.6	0.49	0.54	0.59	0.53
1	79909501	79910000	2.90938e-06	9.23507e-06	11.0119	-1516	NM_001107483.1	+	Irf2bp1	INTERGENIC	shore	0.41	0.34	0.44	0.46	0.5	0.54	0.49	0.47	0.6	0.57
1	79912501	79913000	4.17394e-45	1.56311e-43	12.2218	987	NM_001107483.1	+	Irf2bp1	PROMOTER	CpGi	0.24	0.27	0.31	0.4	0.47	0.52	0.4	0.52	0.44	0.41
1	79913001	79913500	6.08221e-19	6.73372e-18	14.2341	1487	NM_001107483.1	+	Irf2bp1	EXON	CpGi	0.42	0.47	0.51	0.7	0.66	0.7	0.68	0.72	0.7	0.65
1	79918001	79918500	1.03766e-11	6.5198e-11	22.9691	6487	NM_001107483.1	+	Irf2bp1	INTERGENIC	shore	0.1	0.24	0.25	0.23	0.49	0.45	0.41	0.44	0.61	0.41
1	79918501	79919000	9.98104e-44	3.54221e-42	23.3134	6987	NM_001107483.1	+	Irf2bp1	INTERGENIC	shore	0.29	0.39	0.41	0.52	0.7	0.7	0.63	0.61	0.7	0.74
1	79922001	79922500	1.41685e-29	2.82093e-28	25.2629	7720	NM_017077.2	-	Foxa3	EXON	shore	0.27	0.36	0.39	0.64	0.68	0.59	0.64	0.64	0.77	0.88
1	79928501	79929000	1.15224e-16	1.09239e-15	15.4962	1220	NM_017077.2	-	Foxa3	INTRON	shore	0.31	0.23	0.41	0.4	0.51	0.59	0.52	0.53	0.54	0.48
1	79942001	79942500	1.24276e-06	4.19065e-06	14.9244	10847	NM_001100830.1	+	Sympk	EXON	other	0.66	0.64	0.78	0.67	0.74	0.86	0.71	0.89	0.96	0.83
1	79960001	79960500	0.00202934	0.00354407	11.2823	412	NM_001024748.1	+	Rsph6a	PROMOTER	other	0.33	0.32	0.45	0.46	0.63	0.62	0.38	0.55	0.57	0.58
1	79996001	79996500	1.8724e-14	1.50101e-13	23.8336	-3606	XR_350160.3	+	NA	EXON	shore	0.37	0.54	0.57	0.4	0.57	0.73	0.73	0.68	0.77	0.72
1	79996501	79997000	8.36249e-48	3.41536e-46	26.0759	-3106	XR_350160.3	+	NA	EXON	shore	0.24	0.3	0.36	0.54	0.47	0.69	0.47	0.65	0.7	0.61
1	79997501	79998000	1.86884e-24	2.85948e-23	19.8113	-2106	XR_350160.3	+	NA	EXON	CpGi	0.23	0.22	0.25	0.35	0.46	0.37	0.54	0.49	0.59	0.44
1	80026501	80027000	1.16885e-35	3.04205e-34	10.2792	1842	XM_006228494.3	-	NA	INTRON	CpGi	0.14	0.12	0.14	0.21	0.2	0.23	0.3	0.27	0.24	0.28
1	80027001	80027500	6.65887e-13	4.67917e-12	12.0802	1342	XM_006228494.3	-	NA	INTRON	shore	0.09	0.1	0.15	0.24	0.33	0.29	0.24	0.33	0.34	0.32
1	80031501	80032000	2.8645e-15	2.44426e-14	12.273	2531	XM_017588894.1	+	NA	INTRON	other	0.58	0.55	0.68	0.67	0.66	0.78	0.73	0.74	0.78	0.74
1	80039501	80040000	1.34413e-16	1.26709e-15	18.8222	-725	XM_008758910.2	+	NA	PROMOTER	shore	0.31	0.31	0.39	0.44	0.57	0.65	0.55	0.63	0.58	0.53
1	80045001	80045500	0.000663243	0.00131384	10.4142	4278	XM_008758910.2	+	NA	EXON	other	0.56	0.57	0.62	0.74	0.78	0.78	0.79	0.77	0.74	0.74
1	80093001	80093500	0.00108206	0.00203198	12.8558	322	NR_031777.1	+	NA	PROMOTER	other	0.44	0.48	0.66	0.52	0.53	0.72	0.48	0.8	0.83	0.57
1	80116001	80116500	2.04405e-13	1.50444e-12	21.8069	-9139	XM_006228418.1	+	Gpr4	EXON	other	0.24	0.47	0.49	0.66	0.74	0.78	0.76	0.59	0.78	0.81
1	80127001	80127500	0.00311233	0.00515749	-12.009	782	XM_006228419.1	+	Gpr4	PROMOTER	other	0.39	0.32	0.49	0.65	0.53	0.34	0.3	0.41	0.42	0.4
1	80128001	80128500	2.78808e-14	2.20483e-13	-10.3138	1782	XM_006228419.1	+	Gpr4	INTRON	other	0.29	0.29	0.26	0.27	0.19	0.08	0.15	0.17	0.13	0.24
1	80136501	80137000	3.27862e-11	1.95875e-10	-11.191	1206	NM_001025680.1	+	Gpr4	EXON	shore	0.63	0.68	0.68	0.66	0.78	0.6	0.54	0.58	0.62	0.52
1	80140001	80140500	5.00972e-54	2.48773e-52	-25.2067	-1130	NM_001107486.1	+	Opa3	INTERGENIC	shore	0.78	0.72	0.75	0.74	0.75	0.62	0.33	0.57	0.5	0.48
1	80143501	80144000	1.59352e-12	1.08174e-11	-13.5116	1873	NM_001107486.1	+	Opa3	INTRON	shore	0.44	0.51	0.58	0.5	0.57	0.45	0.27	0.45	0.41	0.31
1	80170001	80170500	1.1039e-20	1.36226e-19	14.534	954	XM_017589999.1	+	NA	PROMOTER	shore	0.57	0.58	0.61	0.7	0.65	0.83	0.72	0.72	0.79	0.76
1	80240001	80240500	8.90988e-10	4.574e-09	-12.3354	-4505	XR_001835683.1	-	NA	INTRON	other	0.63	0.56	0.62	0.65	0.64	0.59	0.37	0.56	0.51	0.44
1	80250001	80250500	5.14018e-30	1.04563e-28	22.0906	-3545	XM_017590434.1	-	NA	INTERGENIC	other	0.09	0.2	0.17	0.21	0.32	0.51	0.36	0.33	0.43	0.49
1	80283501	80284000	6.43612e-20	7.5979e-19	-19.9212	-9574	NM_001172809.1	+	Ercc2	INTRON	shore	0.62	0.74	0.65	0.73	0.64	0.51	0.41	0.48	0.47	0.47
1	80309501	80310000	9.78534e-27	1.68661e-25	15.6527	5534	NM_138520.1	-	Klc3	EXON	other	0.46	0.38	0.47	0.5	0.64	0.64	0.6	0.58	0.67	0.71
1	80377501	80378000	6.98162e-10	3.62905e-09	-13.1976	4795	XM_006228497.2	+	Exoc3l2	INTRON	shore	0.58	0.55	0.5	0.53	0.56	0.52	0.41	0.36	0.38	0.39
1	80378501	80379000	7.84638e-39	2.31705e-37	-11.7166	5795	XM_006228497.2	+	Exoc3l2	EXON	CpGi	0.67	0.64	0.65	0.63	0.56	0.55	0.5	0.55	0.54	0.43
1	80381501	80382000	7.90084e-05	0.000192564	-12.5586	8795	XM_006228497.2	+	Exoc3l2	INTRON	shore	0.75	0.76	0.61	0.62	0.48	0.47	0.47	0.52	0.62	0.44
1	80384001	80384500	2.02621e-05	5.53306e-05	-11.5543	11295	XM_006228497.2	+	Exoc3l2	INTRON	shore	0.79	0.67	0.75	0.71	0.58	0.55	0.6	0.56	0.54	0.68
1	80408501	80409000	1.28209e-06	4.31357e-06	-12.4281	8369	XM_006228499.3	-	NA	INTERGENIC	other	0.66	0.65	0.68	0.57	0.38	0.43	0.52	0.46	0.49	0.42
1	80409001	80409500	5.77496e-14	4.45527e-13	-12.1294	7869	XM_006228499.3	-	NA	INTERGENIC	other	0.61	0.53	0.55	0.54	0.34	0.38	0.52	0.37	0.42	0.31
1	80475501	80476000	4.51651e-10	2.39805e-09	13.2629	-3975	NM_001107482.1	-	Ppp1r37	INTRON	other	0.69	0.59	0.69	0.68	0.66	0.83	0.75	0.87	0.73	0.8
1	80608001	80608500	2.15543e-14	1.71944e-13	-12.9908	1455	XM_017590006.1	-	NA	INTRON	other	0.69	0.66	0.67	0.62	0.61	0.53	0.52	0.59	0.49	0.46
1	80608501	80609000	4.10264e-10	2.18796e-09	-14.3862	955	XM_017590006.1	-	NA	PROMOTER	other	0.8	0.82	0.73	0.7	0.54	0.56	0.67	0.53	0.48	0.61
1	80616501	80617000	4.02568e-23	5.70735e-22	13.8076	0	NM_001270683.1	-	Apoe	PROMOTER	other	0.34	0.37	0.42	0.51	0.52	0.61	0.49	0.62	0.62	0.5
1	80617001	80617500	4.45221e-05	0.000113962	13.4133	-182	NM_001270683.1	-	Apoe	PROMOTER	other	0.17	0.21	0.37	0.43	0.33	0.59	0.27	0.51	0.43	0.25
1	80654001	80654500	2.55168e-18	2.7076e-17	-21.9037	12086	NM_001012064.1	-	Pvrl2	INTRON	shore	0.69	0.66	0.67	0.55	0.53	0.5	0.4	0.33	0.33	0.43
1	80682001	80682500	1.14049e-13	8.58496e-13	-27.1179	6623	NM_031752.2	-	Bcam	EXON	other	0.76	0.7	0.6	0.58	0.53	0.25	0.17	0.46	0.55	0.32
1	80740001	80740500	6.40388e-11	3.71296e-10	-15.5585	4494	NM_001109422.1	-	Bcl3	INTRON	other	0.3	0.4	0.28	0.31	0.25	0.17	0.1	0.12	0.21	0.2
1	80740501	80741000	3.06852e-43	1.06974e-41	-25.6302	3994	NM_001109422.1	-	Bcl3	INTRON	other	0.61	0.5	0.54	0.57	0.57	0.37	0.25	0.38	0.3	0.23
1	80744001	80744500	2.49686e-34	6.15932e-33	-14.4612	494	NM_001109422.1	-	Bcl3	PROMOTER	shore	0.78	0.79	0.78	0.81	0.82	0.6	0.59	0.75	0.71	0.6
1	80745501	80746000	6.40968e-11	3.71581e-10	-21.2131	-229	XM_006228473.3	-	NA	PROMOTER	shore	0.69	0.62	0.68	0.69	0.48	0.31	0.52	0.49	0.39	0.38
1	80752001	80752500	6.3869e-12	4.09326e-11	-12.1018	-6729	XM_006228473.3	-	NA	INTERGENIC	other	0.52	0.49	0.5	0.59	0.62	0.41	0.36	0.57	0.44	0.28
1	80764001	80764500	0.000321256	0.000685566	-13.7112	-18729	XM_006228473.3	-	NA	INTERGENIC	other	0.72	0.75	0.66	0.81	0.63	0.51	0.63	0.54	0.58	0.59
1	80834501	80835000	2.44204e-06	7.84743e-06	-11.7424	713	NM_017076.2	-	PVR	PROMOTER	shore	0.34	0.27	0.5	0.4	0.45	0.37	0.33	0.26	0.2	0.22
1	80838501	80839000	1.88887e-07	7.20919e-07	-11.5917	-2790	NM_017076.2	-	PVR	INTERGENIC	other	0.49	0.28	0.47	0.34	0.31	0.28	0.24	0.28	0.25	0.28
1	80987501	80988000	3.70404e-06	1.15566e-05	13.1165	-3313	XM_017590435.1	+	NA	INTERGENIC	other	0.68	0.61	0.49	0.42	0.68	0.72	0.59	0.75	0.79	0.79
1	81133501	81134000	2.07241e-17	2.06794e-16	11.2925	-2684	XM_008758962.2	-	NA	INTERGENIC	other	0.6	0.63	0.63	0.67	0.76	0.81	0.72	0.76	0.74	0.79
1	81134001	81134500	4.65525e-23	6.57408e-22	24.2945	-3184	XM_008758962.2	-	NA	INTERGENIC	other	0.34	0.47	0.45	0.48	0.55	0.74	0.59	0.78	0.65	0.74
1	81136501	81137000	4.39914e-17	4.29287e-16	-15.5168	-5684	XM_008758962.2	-	NA	INTERGENIC	other	0.79	0.82	0.88	0.78	0.85	0.79	0.64	0.72	0.61	0.62
1	81170001	81170500	0.0003582	0.000755965	-11.2284	2746	XM_006228508.3	-	NA	INTRON	other	0.23	0.3	0.37	0.3	0.59	0.38	0.19	0.07	0.4	0.11
1	81170501	81171000	9.54179e-14	7.22745e-13	-15.7215	2246	XM_006228508.3	-	NA	EXON	other	0.41	0.53	0.33	0.55	0.59	0.48	0.15	0.3	0.4	0.26
1	81176001	81176500	0.000138445	0.000320269	13.0492	-2757	XM_006228508.3	-	NA	INTERGENIC	other	0.74	0.52	0.9	0.58	0.8	0.88	0.86	0.87	0.7	0.83
1	81203001	81203500	4.9749e-05	0.000126144	-11.3751	171	XM_017589597.1	+	NA	PROMOTER	other	0.67	0.77	0.75	0.73	0.71	0.61	0.45	0.58	0.71	0.71
1	81242001	81242500	9.7996e-17	9.33713e-16	11.4468	10613	XM_008758976.2	+	NA	EXON	other	0.69	0.75	0.65	0.79	0.84	0.86	0.86	0.85	0.89	0.82
1	81243501	81244000	5.90937e-05	0.000147695	11.6624	12113	XM_008758976.2	+	NA	INTRON	other	0.64	0.49	0.53	0.56	0.62	0.68	0.55	0.67	0.74	0.8
1	81256501	81257000	0.000971119	0.00184616	12.2621	-2450	XM_006228450.3	+	NA	INTERGENIC	other	0.66	0.71	0.48	0.64	0.8	0.83	0.75	0.73	0.83	0.74
1	81261501	81262000	8.2554e-11	4.7401e-10	-13.9763	955	NM_001014243.1	+	Smg9	PROMOTER	shore	0.7	0.73	0.69	0.7	0.77	0.59	0.6	0.4	0.63	0.69
1	81275501	81276000	1.24413e-13	9.33157e-13	-10.3462	14955	NM_001014243.1	+	Smg9	INTRON	other	0.75	0.76	0.8	0.74	0.77	0.73	0.62	0.7	0.7	0.55
1	81294001	81294500	3.67567e-06	1.14749e-05	-10.8964	0	XM_006228427.3	-	NA	PROMOTER	shore	0.74	0.71	0.74	0.77	0.78	0.73	0.53	0.69	0.65	0.61
1	81295001	81295500	6.8179e-06	2.03071e-05	12.7997	0	NM_001014016.1	-	Irgc	PROMOTER	shore	0.5	0.59	0.55	0.4	0.57	0.69	0.59	0.62	0.73	0.63
1	81298001	81298500	6.16337e-34	1.49506e-32	-20.6144	-2485	XM_006228426.3	-	NA	INTERGENIC	other	0.51	0.45	0.42	0.42	0.38	0.42	0.21	0.08	0.28	0.18
1	81309001	81309500	1.57678e-17	1.58654e-16	-17.3705	-13485	XM_006228426.3	-	NA	INTERGENIC	other	0.39	0.38	0.32	0.3	0.27	0.24	0.12	0.18	0.22	0.09
1	81391501	81392000	1.67282e-06	5.51813e-06	11.3119	-3922	NM_001135742.2	+	NA	INTERGENIC	other	0.08	0.12	0.15	0.27	0.33	0.55	0.11	0.28	0.17	0.17
1	81397501	81398000	1.87276e-10	1.03635e-09	15.6471	1413	XM_006228410.3	+	NA	INTRON	shore	0.14	0.18	0.25	0.33	0.59	0.48	0.35	0.57	0.32	0.48
1	81449001	81449500	6.8025e-09	3.14742e-08	-17.4902	595	NM_001107489.1	-	Zfp575	PROMOTER	shore	0.29	0.42	0.44	0.55	0.38	0.53	0.04	0.11	0.2	0.06
1	81778001	81778500	6.72451e-18	6.92899e-17	16.3098	8791	NM_021694.3	+	Arhgef1	INTRON	other	0.11	0.13	0.13	0.32	0.26	0.33	0.31	0.36	0.35	0.4
1	81798501	81799000	2.48187e-10	1.3548e-09	14.3194	3556	XM_017590015.1	-	NA	EXON	other	0.17	0.32	0.22	0.4	0.42	0.57	0.38	0.48	0.45	0.36
1	81812501	81813000	6.04661e-15	5.04478e-14	-16.6731	-9947	XM_017590015.1	-	NA	INTERGENIC	other	0.69	0.77	0.79	0.8	0.74	0.72	0.47	0.61	0.58	0.57
1	81814001	81814500	3.07944e-09	1.48677e-08	-11.2741	-11447	XM_017590015.1	-	NA	INTERGENIC	other	0.64	0.7	0.7	0.69	0.72	0.62	0.55	0.7	0.48	0.48
1	81814501	81815000	9.12856e-05	0.000219766	-14.5441	-11947	XM_017590015.1	-	NA	INTERGENIC	shore	0.49	0.72	0.54	0.45	0.48	0.41	0.38	0.49	0.28	0.25
1	81815501	81816000	5.26591e-52	2.45529e-50	-14.3474	-12947	XM_017590015.1	-	NA	INTERGENIC	shore	0.22	0.53	0.26	0.26	0.15	0.15	0.07	0.23	0.16	0.11
1	81816001	81816500	8.08854e-05	0.000196796	-11.0051	-13447	XM_017590015.1	-	NA	INTERGENIC	shore	0.17	0.48	0.13	0.23	0.14	0.09	0.07	0.05	0.12	0.23
1	81818001	81818500	1.88002e-66	1.33639e-64	-26.0376	-15447	XM_017590015.1	-	NA	INTERGENIC	shore	0.42	0.74	0.4	0.42	0.34	0.22	0.12	0.29	0.18	0.2
1	81818501	81819000	5.77787e-14	4.45731e-13	-12.4859	-15947	XM_017590015.1	-	NA	INTERGENIC	shore	0.22	0.41	0.17	0.21	0.09	0.12	0.02	0.16	0.12	0.06
1	81819501	81820000	7.09247e-38	2.01307e-36	-19.8393	-16947	XM_017590015.1	-	NA	INTERGENIC	other	0.27	0.68	0.27	0.39	0.25	0.18	0.07	0.26	0.15	0.19
1	81868001	81868500	5.35812e-113	1.14549e-110	-18.3046	13050	NM_012506.1	-	Atp1a3	INTRON	other	0.32	0.4	0.23	0.29	0.21	0.07	0.06	0.08	0.15	0.16
1	81893001	81893500	0.000759222	0.00148186	10.0244	-11437	XM_017588775.1	-	NA	INTRON	shore	0.13	0.08	0.18	0.14	0.24	0.41	0.18	0.4	0.29	0.14
1	81936501	81937000	1.00668e-08	4.55762e-08	-11.4057	9715	NM_031508.2	-	Grik5	INTRON	other	0.81	0.8	0.79	0.87	0.81	0.65	0.67	0.78	0.64	0.75
1	81977501	81978000	2.27271e-19	2.59059e-18	-12.7269	25166	XM_008758931.2	+	NA	INTRON	other	0.51	0.51	0.51	0.41	0.34	0.29	0.43	0.28	0.29	0.34
1	81978001	81978500	2.00806e-07	7.63627e-07	-10.0434	25192	NM_001271204.2	-	NA	INTRON	other	0.35	0.32	0.37	0.4	0.25	0.18	0.23	0.28	0.28	0.22
1	82115501	82116000	2.65975e-199	2.80071e-196	27.601	3481	XM_008758917.2	-	NA	EXON	other	0.26	0.25	0.36	0.44	0.56	0.69	0.62	0.61	0.69	0.66
1	82153501	82154000	0.0026458	0.00447128	10.9263	2023	XM_008758938.2	+	NA	EXON	shore	0.38	0.41	0.47	0.53	0.28	0.62	0.46	0.55	0.46	0.55
1	82162001	82162500	1.95595e-10	1.07991e-09	12.937	3447	XM_017588652.1	-	NA	EXON	other	0.63	0.75	0.73	0.67	0.82	0.89	0.7	0.85	0.88	0.88
1	82163001	82163500	1.87951e-11	1.15032e-10	10.7328	2447	XM_017588652.1	-	NA	EXON	other	0.53	0.58	0.63	0.68	0.74	0.79	0.64	0.76	0.8	0.74
1	82165001	82165500	0.000639753	0.00127256	15.7037	447	XM_017588652.1	-	NA	PROMOTER	shore	0.41	0.43	0.56	0.52	0.75	0.82	0.62	0.71	0.71	0.7
1	82167501	82168000	3.02034e-08	1.2883e-07	11.5692	-77	XM_008758985.2	+	NA	PROMOTER	shore	0.31	0.43	0.47	0.43	0.52	0.56	0.58	0.46	0.52	0.6
1	82228501	82229000	0.00361289	0.00587675	-11.5559	7122	XM_017589469.1	-	NA	INTRON	other	0.72	0.66	0.7	0.58	0.5	0.55	0.51	0.44	0.55	0.57
1	82231001	82231500	8.27164e-05	0.000200841	10.4428	4622	XM_017589469.1	-	NA	EXON	other	0.79	0.76	0.83	0.71	0.87	0.95	0.82	0.87	0.9	0.95
1	82244501	82245000	2.51204e-16	2.32561e-15	-24.7534	0	XR_001835694.1	+	NA	PROMOTER	other	0.53	0.65	0.58	0.49	0.52	0.36	0.15	0.51	0.29	0.24
1	82257501	82258000	1.39838e-14	1.13399e-13	-10.0946	0	XM_008758895.2	-	NA	PROMOTER	other	0.69	0.65	0.7	0.65	0.61	0.66	0.52	0.56	0.54	0.51
1	82262001	82262500	3.02678e-08	1.29095e-07	-10.7161	1522	XM_006228391.2	-	Lipe	INTRON	other	0.82	0.82	0.81	0.77	0.8	0.81	0.66	0.7	0.67	0.62
1	82265001	82265500	7.8894e-15	6.5235e-14	10.3538	-981	XM_006228391.2	-	Lipe	PROMOTER	other	0.56	0.61	0.69	0.68	0.76	0.7	0.79	0.82	0.79	0.72
1	82299001	82299500	1.38125e-28	2.61144e-27	-10.0702	-19857	NM_001107491.1	-	Cxcl17	INTRON	other	0.9	0.91	0.93	0.81	0.88	0.84	0.76	0.85	0.73	0.73
1	82302001	82302500	0	0	-41.9713	-22857	NM_001107491.1	-	Cxcl17	INTRON	other	0.83	0.81	0.75	0.63	0.61	0.37	0.24	0.39	0.31	0.24
1	82353001	82353500	1.4406e-63	9.51421e-62	-38.8988	-8657	NM_001033861.1	-	Ceacam1	INTRON	other	0.81	0.72	0.77	0.75	0.85	0.44	0.35	0.23	0.33	0.56
1	82353501	82354000	0.000995619	0.00188713	-16.6923	-9157	NM_001033861.1	-	Ceacam1	INTRON	other	0.64	0.45	0.38	0.46	0.48	0.32	0.31	0.29	0.33	0.41
1	82409501	82410000	0.000924568	0.00176707	-11.75	0	NM_001109453.1	-	Erich4	PROMOTER	other	0.64	0.65	0.7	0.72	0.69	0.65	0.58	0.57	0.51	0.52
1	82419001	82419500	1.26235e-07	4.94193e-07	-11.305	0	XM_006228434.3	+	NA	PROMOTER	shore	0.82	0.83	0.85	0.6	0.84	0.56	0.81	0.87	0.42	0.66
1	82484001	82484500	1.18726e-14	9.6778e-14	-17.196	3128	NM_021578.2	+	Tgfb1	INTRON	shore	0.66	0.71	0.66	0.55	0.58	0.3	0.63	0.65	0.16	0.43
1	82518501	82519000	2.52162e-15	2.16169e-14	-14.159	-7175	NM_001106235.1	-	Ccdc97	EXON	other	0.8	0.82	0.9	0.87	0.81	0.8	0.68	0.81	0.63	0.59
1	83814001	83814500	0.000245122	0.000537103	-11.2776	69774	NM_012693.1	+	Cyp2a2	INTERGENIC	other	0.41	0.41	0.5	0.35	0.34	0.33	0.21	0.27	0.33	0.34
1	83820001	83820500	7.11048e-05	0.000174889	-12.1287	75774	NM_012693.1	+	Cyp2a2	INTERGENIC	other	0.39	0.52	0.55	0.42	0.38	0.33	0.3	0.28	0.35	0.4
1	83968501	83969000	3.40189e-07	1.25015e-06	11.777	2705	NM_134369.1	+	Cyp2t1	EXON	other	0.4	0.46	0.5	0.63	0.62	0.63	0.59	0.63	0.67	0.63
1	83974501	83975000	1.05845e-09	5.38945e-09	13.1018	1453	XM_006228574.3	-	NA	INTRON	other	0.42	0.35	0.45	0.42	0.63	0.64	0.51	0.65	0.62	0.47
1	83992001	83992500	1.56788e-32	3.57267e-31	23.1658	771	NM_030852.2	-	Mia	PROMOTER	shore	0.32	0.26	0.3	0.49	0.52	0.6	0.6	0.54	0.6	0.67
1	83992501	83993000	1.95316e-24	2.98337e-23	25.3099	271	NM_030852.2	-	Mia	PROMOTER	shore	0.34	0.3	0.36	0.39	0.59	0.49	0.79	0.79	0.42	0.69
1	84009501	84010000	3.38467e-05	8.8666e-05	-13.922	832	XR_001835698.1	+	NA	PROMOTER	shore	0.65	0.73	0.77	0.68	0.76	0.57	0.91	0.62	0.39	0.55
1	84065001	84065500	0.000403998	0.000842509	11.3397	-2341	XM_006228567.3	+	NA	INTRON	other	0.69	0.75	0.87	0.75	0.76	1	0.86	0.86	0.91	0.83
1	84071001	84071500	5.62428e-16	5.0764e-15	12.7022	2901	XM_006228565.3	+	NA	EXON	other	0.73	0.68	0.65	0.8	0.7	0.8	0.78	0.87	0.9	0.84
1	84137501	84138000	7.27636e-31	1.53737e-29	13.7913	8031	XM_006228570.3	-	NA	EXON	shore	0.13	0.12	0.15	0.21	0.29	0.26	0.23	0.3	0.41	0.4
1	84142501	84143000	3.91864e-40	1.21674e-38	13.7876	3031	XM_006228570.3	-	NA	EXON	shore	0.25	0.22	0.21	0.24	0.17	0.23	0.39	0.31	0.38	0.47
1	84150001	84150500	1.78844e-13	1.32257e-12	18.2066	0	NM_001170336.1	-	Ltbp4	PROMOTER	CpGi	0.11	0.08	0.08	0.12	0.05	0.27	0.26	0.21	0.42	0.22
1	84155001	84155500	9.28745e-05	0.000223185	14.7391	-2907	XM_017588897.1	-	NA	EXON	other	0.5	0.51	0.49	0.58	0.23	0.76	0.52	0.48	0.8	0.55
1	84166001	84166500	1.19764e-19	1.39029e-18	20.7547	1575	NM_001271080.1	-	Shkbp1	INTRON	shore	0.25	0.36	0.43	0.4	0.47	0.59	0.51	0.73	0.59	0.55
1	84172501	84173000	1.68332e-06	5.55026e-06	11.0841	-4428	NM_001271080.1	-	Shkbp1	INTRON	shore	0.54	0.66	0.7	0.75	0.75	0.77	0.71	0.77	0.9	0.83
1	84188001	84188500	1.63094e-29	3.23655e-28	-18.6873	18652	XM_017589123.1	-	NA	INTRON	other	0.74	0.64	0.67	0.66	0.7	0.57	0.42	0.59	0.42	0.46
1	84217501	84218000	2.52801e-07	9.46973e-07	-18.6087	-10351	XM_017589123.1	-	NA	INTRON	other	0.76	0.82	0.72	0.61	0.8	0.7	0.21	0.78	0.44	0.62
1	84253001	84253500	7.33023e-05	0.000179877	-10.191	1146	NM_001100845.2	-	NA	INTRON	shore	0.79	0.83	0.83	0.78	0.75	0.64	0.71	0.75	0.72	0.66
1	84253501	84254000	3.18648e-65	2.19688e-63	19.7543	646	NM_001100845.2	-	NA	PROMOTER	shore	0.44	0.43	0.52	0.56	0.63	0.71	0.7	0.66	0.71	0.79
1	84273001	84273500	5.66255e-06	1.71139e-05	-16.5586	-7445	NM_001017513.1	+	Sertad3	EXON	other	0.93	0.85	0.8	0.85	0.95	0.68	0.62	0.92	0.55	0.71
1	84283001	84283500	2.75445e-06	8.78078e-06	10.2882	1982	XM_006228582.1	+	Sertad3	EXON	shore	0.29	0.33	0.4	0.36	0.47	0.49	0.41	0.43	0.52	0.48
1	84297501	84298000	2.37524e-18	2.52703e-17	31.6393	-4074	XM_017589764.1	+	NA	INTERGENIC	other	0.27	0.15	0.27	0.36	0.49	0.68	0.5	0.61	0.67	0.59
1	84318001	84318500	0.00032127	0.000685574	15.5192	9523	XM_017589763.1	+	NA	INTRON	other	0.44	0.59	0.54	0.51	0.7	0.71	0.62	0.74	0.74	0.71
1	84377501	84378000	8.19557e-47	3.23949e-45	-26.2553	10471	XM_017588898.1	+	NA	INTRON	other	0.75	0.65	0.69	0.58	0.74	0.46	0.44	0.35	0.44	0.47
1	84410501	84411000	5.50728e-12	3.55114e-11	26.7882	-726	NM_017093.1	+	Akt2	PROMOTER	other	0.16	0.24	0.2	0.39	0.41	0.7	0.48	0.56	0.55	0.51
1	84446501	84447000	1.13384e-06	3.8463e-06	10.5216	21101	XR_590107.2	-	NA	INTRON	other	0.4	0.55	0.49	0.58	0.57	0.66	0.55	0.68	0.59	0.58
1	84493501	84494000	4.49982e-15	3.78707e-14	-19.2754	-1813	XM_006228576.3	-	NA	INTERGENIC	shore	0.69	0.71	0.68	0.64	0.7	0.57	0.46	0.49	0.47	0.47
1	84525501	84526000	4.4481e-09	2.10524e-08	11.5367	204	XM_006228590.3	+	NA	PROMOTER	other	0.62	0.63	0.68	0.67	0.8	0.8	0.77	0.84	0.83	0.75
1	84639001	84639500	2.65238e-05	7.09095e-05	-14.6605	-37091	XM_006228592.3	+	NA	INTRON	other	0.8	0.61	0.7	0.6	0.82	0.46	0.51	0.75	0.2	0.78
1	84740001	84740500	2.86034e-05	7.60304e-05	10.6048	-470	XM_008759210.2	-	NA	PROMOTER	other	0.7	0.8	0.78	0.87	0.71	0.97	0.83	0.79	0.88	0.84
1	84799501	84800000	5.01947e-24	7.49023e-23	12.306	-1983	XM_017590438.1	-	NA	INTERGENIC	other	0.3	0.27	0.34	0.37	0.41	0.5	0.32	0.67	0.49	0.33
1	85013501	85014000	2.65904e-13	1.93757e-12	-10.1978	10223	NM_001164657.2	+	NA	INTRON	other	0.63	0.68	0.61	0.56	0.81	0.66	0.51	0.63	0.45	0.54
1	85078001	85078500	6.61314e-07	2.32936e-06	13.8484	19462	NM_001164656.1	+	Fcgbpl1	EXON	other	0.23	0.18	0.19	0.25	0.38	0.43	0.24	0.29	0.42	0.46
1	85113501	85114000	1.03692e-07	4.1091e-07	10.9503	47	XM_006228621.3	+	NA	PROMOTER	CpGi	0.02	0.03	0.15	0.07	0.18	0.29	0.13	0.28	0.18	0.14
1	85277501	85278000	3.24731e-05	8.53726e-05	-11.2526	22826	NM_001127694.1	-	Lrfn1	INTERGENIC	other	0.28	0.31	0.5	0.39	0.33	0.27	0.14	0.25	0.25	0.28
1	85279001	85279500	0.00246666	0.00420687	-10.5589	21326	NM_001127694.1	-	Lrfn1	INTERGENIC	other	0.42	0.33	0.38	0.4	0.54	0.23	0.43	0.25	0.19	0.36
1	85376001	85376500	3.85087e-06	1.19811e-05	-11.4297	-3588	NM_133290.3	+	Zfp36	INTERGENIC	shore	0.46	0.39	0.37	0.32	0.29	0.2	0.29	0.23	0.23	0.3
1	85376501	85377000	8.53912e-31	1.79901e-29	-13.183	-3088	NM_133290.3	+	Zfp36	INTERGENIC	shore	0.43	0.38	0.33	0.34	0.27	0.12	0.31	0.14	0.17	0.34
1	85396501	85397000	4.46535e-22	5.9688e-21	-10.8319	8311	XM_006228613.3	+	NA	EXON	other	0.72	0.67	0.7	0.7	0.76	0.72	0.62	0.55	0.51	0.6
1	85545501	85546000	3.27339e-19	3.69324e-18	-10.0098	13653	XM_008759218.2	-	NA	INTERGENIC	other	0.54	0.6	0.61	0.72	0.65	0.64	0.51	0.45	0.44	0.59
1	85546001	85546500	2.06492e-07	7.83879e-07	-11.1961	13153	XM_008759218.2	-	NA	INTERGENIC	other	0.36	0.33	0.32	0.37	0.37	0.32	0.21	0.24	0.14	0.26
1	86428501	86429000	2.82265e-05	7.51179e-05	-12.7848	-262	NM_001009517.1	+	Vom1r3	PROMOTER	other	0.7	0.83	0.68	0.73	0.83	0.64	0.53	0.61	0.54	0.81
1	86750001	86750500	5.35758e-07	1.91182e-06	-17.2824	-274	XM_008759288.1	-	LOC681871	PROMOTER	other	0.64	0.82	0.69	0.77	0.8	0.74	0.5	0.56	0.56	0.49
1	86858501	86859000	8.97729e-13	6.23416e-12	-10.5996	-13808	NM_001110491.1	+	Fbxo27	INTRON	other	0.43	0.46	0.39	0.44	0.38	0.32	0.28	0.35	0.31	0.28
1	86880501	86881000	4.2154e-16	3.83911e-15	19.7183	-7245	XR_001835704.1	-	NA	INTERGENIC	other	0.31	0.28	0.22	0.18	0.32	0.59	0.39	0.42	0.42	0.46
1	86887501	86888000	4.37489e-07	1.58237e-06	-20.9133	-14245	XR_001835704.1	-	NA	INTERGENIC	other	0.6	0.62	0.68	0.86	0.76	0.27	0.52	0.33	0.54	0.67
1	86947501	86948000	2.12541e-18	2.26934e-17	-16.5124	846	NM_030867.2	-	Nfkbib	PROMOTER	shore	0.3	0.35	0.38	0.41	0.41	0.21	0.19	0.19	0.26	0.17
1	86971501	86972000	3.25847e-06	1.026e-05	-12.6972	0	XM_006228653.3	+	NA	PROMOTER	other	0.66	0.66	0.57	0.54	0.6	0.42	0.52	0.51	0.51	0.45
1	86980501	86981000	9.71797e-34	2.33591e-32	-23.7279	8251	XM_006228657.2	+	Rinl	EXON	shore	0.88	0.87	0.78	0.84	0.81	0.7	0.59	0.53	0.63	0.57
1	86998001	86998500	1.14094e-14	9.31401e-14	-12.0555	1910	NM_001134760.1	+	Hnrnpl	EXON	shore	0.24	0.23	0.25	0.35	0.27	0.21	0.07	0.1	0.14	0.17
1	87004001	87004500	8.60065e-08	3.44858e-07	14.0221	-5298	NM_022594.1	+	Ech1	INTRON	other	0.42	0.44	0.53	0.44	0.64	0.81	0.61	0.56	0.57	0.61
1	87069001	87069500	8.72572e-05	0.000210924	-16.1943	1327	XR_590112.2	-	NA	INTRON	other	0.82	0.86	0.82	0.9	0.83	0.74	0.72	0.61	0.63	0.71
1	87072001	87072500	4.23914e-23	6.00346e-22	10.3092	-1176	XR_590112.2	-	NA	EXON	shore	0.64	0.71	0.79	0.79	0.71	0.81	0.82	0.86	0.79	0.84
1	87077501	87078000	3.46516e-14	2.71959e-13	22.2502	-6676	XR_590112.2	-	NA	EXON	other	0.36	0.31	0.3	0.45	0.56	0.59	0.55	0.58	0.69	0.66
1	87083501	87084000	4.10809e-24	6.16115e-23	34.7715	-12676	XR_590112.2	-	NA	INTRON	other	0.38	0.35	0.41	0.58	0.64	0.77	0.93	0.76	0.91	0.82
1	87084001	87084500	9.26715e-22	1.21639e-20	15.2586	-13176	XR_590112.2	-	NA	INTRON	other	0.69	0.66	0.74	0.82	0.86	0.91	0.88	0.93	0.93	0.91
1	87084501	87085000	4.2169e-24	6.31987e-23	18.1686	-13676	XR_590112.2	-	NA	INTRON	other	0.42	0.58	0.54	0.65	0.67	0.72	0.73	0.74	0.76	0.78
1	87219501	87220000	2.3928e-10	1.30896e-09	19.6115	1827	NM_001082549.1	-	Spint2	INTRON	shore	0.29	0.27	0.41	0.52	0.48	0.53	0.56	0.56	0.57	0.7
1	87229001	87229500	1.02049e-14	8.36225e-14	-10.4867	422	NM_130403.1	+	Ppp1r14a	PROMOTER	shore	0.86	0.81	0.83	0.82	0.81	0.81	0.65	0.69	0.74	0.75
1	87230001	87230500	3.50668e-10	1.8837e-09	12.8469	1422	NM_130403.1	+	Ppp1r14a	INTRON	shore	0.14	0.2	0.4	0.23	0.41	0.71	0.32	0.29	0.4	0.34
1	87230501	87231000	6.54626e-09	3.03574e-08	16.5151	1922	NM_130403.1	+	Ppp1r14a	EXON	shore	0.08	0.21	0.31	0.31	0.41	0.62	0.34	0.29	0.61	0.33
1	87247501	87248000	0.00432604	0.00687321	13.4789	-448	XM_006228677.3	+	NA	PROMOTER	CpGi	0.3	0.44	0.35	0.41	0.24	0.41	0.39	0.47	0.62	0.53
1	87251001	87251500	1.64352e-59	9.62123e-58	14.2031	2254	XM_017589600.1	+	NA	EXON	shore	0.64	0.72	0.73	0.75	0.76	0.86	0.83	0.87	0.87	0.85
1	87255501	87256000	9.62602e-06	2.79392e-05	10.0684	6754	XM_017589600.1	+	NA	INTRON	other	0.04	0.1	0.15	0.24	0.2	0.32	0.3	0.27	0.19	0.12
1	87256001	87256500	1.63905e-46	6.40114e-45	12.6975	7254	XM_017589600.1	+	NA	EXON	other	0.24	0.26	0.29	0.42	0.46	0.56	0.38	0.51	0.45	0.39
1	87337001	87337500	2.64886e-10	1.44261e-09	16.1674	-38399	NM_001013066.1	-	Sipa1l3	INTRON	other	0.65	0.76	0.73	0.62	0.66	0.78	0.87	0.88	0.87	0.81
1	87347501	87348000	3.26557e-19	3.68467e-18	-10.5905	-36036	XR_001836300.1	+	NA	INTRON	other	0.76	0.81	0.82	0.76	0.83	0.75	0.63	0.72	0.73	0.64
1	87377501	87378000	2.74296e-14	2.16996e-13	-13.4189	-6036	XR_001836300.1	+	NA	INTRON	other	0.61	0.69	0.75	0.83	0.83	0.67	0.53	0.64	0.5	0.61
1	87378001	87378500	2.05286e-30	4.24943e-29	-15.7583	-5536	XR_001836300.1	+	NA	INTRON	other	0.66	0.79	0.75	0.68	0.66	0.59	0.39	0.73	0.53	0.48
1	87384001	87384500	0.000311856	0.0006676	-16.3885	0	XR_001836300.1	+	NA	PROMOTER	other	0.52	0.53	0.52	0.5	0.52	0.36	0.28	0.39	0.47	0.36
1	87387501	87388000	9.78545e-21	1.21136e-19	-20.8577	3467	XR_001836300.1	+	NA	EXON	other	0.57	0.41	0.54	0.36	0.3	0.24	0.26	0.21	0.18	0.25
1	87422001	87422500	1.13036e-18	1.22952e-17	-19.1591	37095	XM_017588911.1	-	NA	INTRON	other	0.8	0.85	0.82	0.81	0.83	0.64	0.5	0.69	0.75	0.57
1	87428001	87428500	4.55426e-33	1.0632e-31	17.3689	31095	XM_017588911.1	-	NA	INTRON	other	0.12	0.17	0.32	0.28	0.43	0.56	0.36	0.46	0.45	0.36
1	87705001	87705500	1.82339e-19	2.09011e-18	-10.7274	35064	XM_017590510.1	-	NA	INTRON	other	0.83	0.72	0.78	0.68	0.82	0.69	0.65	0.61	0.67	0.71
1	87928001	87928500	5.76227e-11	3.35634e-10	14.5143	3796	NM_001106242.1	-	Eif3k	INTRON	other	0.68	0.74	0.76	0.85	0.96	0.88	0.94	0.93	1	0.95
1	87975001	87975500	1.15163e-17	1.16917e-16	14.7151	36918	NM_001106243.1	+	Map4k1	INTRON	shore	0.26	0.33	0.3	0.63	0.54	0.59	0.62	0.43	0.46	0.6
1	87993501	87994000	1.83683e-08	8.05366e-08	-10.8155	55418	NM_001106243.1	+	Map4k1	INTRON	other	0.83	0.87	0.87	0.9	0.86	0.84	0.66	0.83	0.73	0.74
1	88105001	88105500	0.00125918	0.00232516	12.8681	5376	XM_008759146.2	-	NA	EXON	shore	0.69	0.76	0.77	0.92	0.71	0.97	1	0.94	0.72	0.83
1	88115001	88115500	1.08383e-38	3.18449e-37	10.0085	1558	NM_001013065.1	+	Ggn	EXON	CpGi	0.67	0.68	0.65	0.72	0.73	0.76	0.77	0.82	0.82	0.78
1	88580001	88580500	4.93885e-22	6.5846e-21	-34.0642	-2141	NM_144749.1	+	Zfp382	INTERGENIC	shore	0.76	0.71	0.89	0.82	0.73	0.49	0.3	0.51	0.41	0.42
1	88582501	88583000	2.43344e-77	2.30345e-75	-31.3901	0	NM_144749.1	+	Zfp382	PROMOTER	shore	0.82	0.72	0.84	0.67	0.78	0.66	0.4	0.58	0.34	0.34
1	88583001	88583500	4.09485e-19	4.59013e-18	-10.0029	362	NM_144749.1	+	Zfp382	PROMOTER	shore	0.88	0.87	0.86	0.86	0.87	0.87	0.74	0.81	0.73	0.74
1	88837001	88837500	0.0012902	0.00237558	-17.0388	-10000	XM_006228771.2	-	Lrfn3	INTERGENIC	other	0.59	0.72	0.48	0.87	0.64	0.67	0.53	0.44	0.61	0.16
1	88876001	88876500	1.78179e-25	2.87331e-24	-11.6867	554	NM_212525.1	+	Tyrobp	PROMOTER	other	0.66	0.68	0.7	0.72	0.72	0.64	0.54	0.54	0.61	0.57
1	88989501	88990000	2.17785e-49	9.35199e-48	20.1323	781	XM_008759253.2	-	NA	PROMOTER	other	0.64	0.61	0.68	0.64	0.73	0.88	0.85	0.89	0.85	0.87
1	88990001	88990500	1.11594e-08	5.02241e-08	10.5224	281	XM_008759253.2	-	NA	PROMOTER	other	0.47	0.49	0.51	0.54	0.61	0.64	0.56	0.67	0.66	0.63
1	89123001	89123500	1.19994e-08	5.38081e-08	11.1337	1162	XM_002728731.4	-	NA	EXON	shore	0.39	0.45	0.34	0.52	0.58	0.62	0.42	0.6	0.62	0.59
1	89162501	89163000	0.00028894	0.000623066	-11.2314	0	NM_012509.1	+	Atp4a	PROMOTER	other	0.82	0.81	0.73	0.71	0.75	0.63	0.72	0.65	0.39	0.74
1	89202001	89202500	5.42116e-07	1.93325e-06	14.9229	-27	NM_001198591.1	+	Sbsn	PROMOTER	other	0.29	0.44	0.52	0.44	0.53	0.66	0.61	0.67	0.41	0.53
1	89379501	89380000	5.46904e-14	4.22541e-13	-15.2054	3006	NM_031139.1	-	Usf2	INTRON	shore	0.77	0.85	0.86	0.74	0.6	0.62	0.62	0.55	0.68	0.59
1	89393501	89394000	9.01946e-07	3.11073e-06	11.5045	-5019	XR_590124.2	+	NA	INTRON	other	0.27	0.2	0.27	0.29	0.3	0.37	0.39	0.4	0.36	0.34
1	89396501	89397000	4.04037e-05	0.000104274	-11.5806	-2019	XR_590124.2	+	NA	INTRON	shore	0.8	0.76	0.74	0.8	0.74	0.66	0.6	0.71	0.61	0.65
1	89469501	89470000	2.12469e-09	1.04517e-08	14.0646	3905	NM_001270689.1	-	Fxyd5	INTRON	other	0.8	0.81	0.84	0.77	0.86	0.92	0.95	0.94	1	0.98
1	89474501	89475000	2.16817e-69	1.65575e-67	16.3444	-52	XM_017589641.1	-	NA	PROMOTER	other	0.16	0.17	0.17	0.19	0.32	0.34	0.31	0.44	0.38	0.34
1	89485501	89486000	1.22586e-05	3.48948e-05	-10.112	1362	XM_017589630.1	-	NA	EXON	other	0.46	0.5	0.38	0.4	0.24	0.41	0.22	0.24	0.42	0.29
1	89504001	89504500	1.27585e-12	8.74006e-12	-15.4157	4844	NM_172317.2	-	Fxyd3	EXON	other	0.67	0.63	0.68	0.73	0.65	0.59	0.45	0.58	0.52	0.4
1	89509001	89509500	3.95942e-18	4.14609e-17	21.6198	0	NM_172317.2	-	Fxyd3	PROMOTER	other	0.17	0.21	0.23	0.27	0.45	0.4	0.45	0.64	0.52	0.37
1	89539501	89540000	6.39416e-23	8.97367e-22	-20.3725	9576	NM_017112.1	-	Hpn	INTRON	other	0.63	0.75	0.82	0.68	0.62	0.47	0.52	0.43	0.55	0.53
1	89541001	89541500	4.69362e-16	4.26045e-15	12.9413	8076	NM_017112.1	-	Hpn	INTRON	other	0.52	0.49	0.46	0.53	0.55	0.67	0.55	0.66	0.66	0.63
1	89542501	89543000	5.73195e-28	1.04839e-26	-10.7624	6576	NM_017112.1	-	Hpn	INTRON	other	0.77	0.85	0.85	0.8	0.86	0.83	0.72	0.71	0.65	0.7
1	89551001	89551500	6.96126e-08	2.82283e-07	-12.7826	-1427	NM_017112.1	-	Hpn	EXON	other	0.77	0.7	0.65	0.72	0.71	0.51	0.64	0.64	0.53	0.57
1	89562001	89562500	6.32279e-10	3.30381e-09	13.2792	-1533	NM_001271045.1	-	Scn1b	INTERGENIC	shore	0.19	0.24	0.3	0.32	0.53	0.55	0.43	0.42	0.37	0.5
1	89562501	89563000	3.31095e-26	5.55098e-25	17.3622	-2033	NM_001271045.1	-	Scn1b	INTERGENIC	shore	0.26	0.28	0.33	0.46	0.53	0.58	0.5	0.65	0.57	0.4
1	89595501	89596000	6.11123e-31	1.2962e-29	16.3151	-5096	XM_006228832.3	-	NA	INTERGENIC	other	0.52	0.43	0.58	0.59	0.6	0.69	0.72	0.67	0.74	0.71
1	89596001	89596500	1.58661e-11	9.77975e-11	16.8001	-5596	XM_006228832.3	-	NA	INTERGENIC	other	0.63	0.49	0.62	0.58	0.72	0.81	0.77	0.8	0.75	0.76
1	89619001	89619500	1.57523e-30	3.28075e-29	-10.4007	-8237	XR_001835714.1	+	NA	INTERGENIC	other	0.62	0.65	0.6	0.67	0.59	0.55	0.47	0.53	0.56	0.5
1	89784501	89785000	0.00271332	0.00457435	-13.8287	-552	NM_001170457.1	+	LOC689199	PROMOTER	other	0.48	0.56	0.52	0.69	0.5	0.55	0.35	0.37	0.42	0.32
1	90060001	90060500	9.66629e-08	3.84564e-07	-13.3745	-2246	NM_001109544.1	-	Pdcd2l	INTERGENIC	other	0.4	0.46	0.44	0.5	0.36	0.29	0.43	0.12	0.35	0.39
1	90074001	90074500	1.38955e-07	5.4084e-07	11.3529	-16246	NM_001109544.1	-	Pdcd2l	INTRON	other	0.72	0.58	0.73	0.7	0.77	0.76	0.84	0.77	0.83	0.84
1	90074501	90075000	1.71174e-36	4.61069e-35	17.9384	16288	NM_207592.1	-	Gpi	INTRON	other	0.43	0.46	0.52	0.57	0.61	0.73	0.67	0.68	0.69	0.72
1	90088001	90088500	8.47049e-34	2.04271e-32	17.0901	2788	NM_207592.1	-	Gpi	INTRON	other	0.45	0.45	0.58	0.64	0.71	0.77	0.75	0.71	0.7	0.78
1	90174001	90174500	9.67302e-08	3.84798e-07	13.7359	1538	XM_006228851.3	-	NA	INTRON	shore	0.52	0.38	0.44	0.56	0.57	0.67	0.74	0.41	0.66	0.62
1	90177501	90178000	1.94491e-21	2.50724e-20	11.3918	-1383	XM_006228852.3	-	NA	INTERGENIC	shore	0.19	0.21	0.29	0.32	0.29	0.32	0.33	0.41	0.39	0.42
1	90179501	90180000	2.30144e-16	2.13651e-15	-27.4152	-3383	XM_006228852.3	-	NA	INTERGENIC	other	0.59	0.68	0.74	0.66	0.86	0.47	0.32	0.49	0.42	0.37
1	90195501	90196000	5.8683e-11	3.41563e-10	11.0411	-19383	XM_006228852.3	-	NA	INTERGENIC	other	0.23	0.21	0.31	0.37	0.56	0.38	0.44	0.41	0.46	0.5
1	90352501	90353000	2.54193e-08	1.0952e-07	10.0898	-106210	XM_017589354.1	-	NA	INTERGENIC	other	0.32	0.46	0.49	0.54	0.59	0.61	0.53	0.49	0.63	0.61
1	90353001	90353500	5.92436e-12	3.80762e-11	16.2914	-106710	XM_017589354.1	-	NA	INTERGENIC	other	0.36	0.34	0.43	0.5	0.58	0.66	0.44	0.57	0.67	0.63
1	90409501	90410000	1.17673e-74	1.03633e-72	25.5693	-87710	XR_001836376.1	+	NA	INTERGENIC	other	0.48	0.53	0.46	0.59	0.62	0.76	0.8	0.91	0.78	0.7
1	90435501	90436000	2.98353e-07	1.10556e-06	-12.057	-61710	XR_001836376.1	+	NA	INTERGENIC	other	0.79	0.74	0.7	0.78	0.83	0.67	0.63	0.66	0.77	0.49
1	90443001	90443500	2.92689e-07	1.08581e-06	-10.3388	-54210	XR_001836376.1	+	NA	INTERGENIC	other	0.82	0.77	0.79	0.71	0.85	0.66	0.66	0.78	0.58	0.7
1	90504501	90505000	3.77324e-17	3.70105e-16	14.1264	6189	XM_008759261.2	+	NA	INTERGENIC	other	0.31	0.39	0.49	0.49	0.67	0.65	0.57	0.65	0.53	0.56
1	90505501	90506000	5.74767e-07	2.042e-06	15.168	7189	XM_008759261.2	+	NA	INTERGENIC	other	0.16	0.19	0.23	0.25	0.34	0.38	0.4	0.48	0.33	0.29
1	90507501	90508000	2.54339e-10	1.38695e-09	14.4807	9189	XM_008759261.2	+	NA	EXON	shore	0.5	0.47	0.58	0.57	0.78	0.76	0.71	0.68	0.74	0.72
1	90510001	90510500	1.78951e-08	7.85941e-08	13.8164	9513	NM_001109141.1	-	Kctd15	INTRON	shore	0.34	0.46	0.35	0.48	0.45	0.55	0.46	0.73	0.56	0.44
1	90510501	90511000	2.43465e-17	2.41956e-16	15.6376	9013	NM_001109141.1	-	Kctd15	INTRON	shore	0.44	0.44	0.5	0.52	0.66	0.69	0.65	0.67	0.71	0.63
1	90517501	90518000	6.77738e-10	3.52819e-09	12.8473	2013	NM_001109141.1	-	Kctd15	EXON	other	0.55	0.59	0.73	0.72	0.67	0.74	0.76	0.85	0.77	0.77
1	90535501	90536000	1.81193e-13	1.33932e-12	-11.8722	-13285	XM_008759178.2	-	NA	INTERGENIC	other	0.8	0.75	0.81	0.73	0.75	0.78	0.62	0.67	0.59	0.59
1	90560001	90560500	3.95596e-14	3.09205e-13	-11.2975	12262	XR_001835718.1	-	NA	INTRON	other	0.65	0.61	0.66	0.63	0.75	0.56	0.54	0.61	0.57	0.41
1	90621001	90621500	4.58617e-10	2.43313e-09	12.2196	548	XM_006228854.3	-	NA	PROMOTER	other	0.51	0.46	0.54	0.54	0.55	0.59	0.63	0.7	0.58	0.68
1	90641001	90641500	0.0022134	0.00382493	10.6029	-18955	XM_006228854.3	-	NA	INTRON	other	0.49	0.45	0.38	0.42	0.43	0.63	0.4	0.56	0.63	0.45
1	90687001	90687500	7.8145e-19	8.58541e-18	11.8809	-1745	NM_001107504.2	-	Chst8	INTERGENIC	shore	0.54	0.56	0.62	0.72	0.72	0.77	0.7	0.77	0.74	0.75
1	90691001	90691500	9.73434e-06	2.82226e-05	11.2184	-5745	NM_001107504.2	-	Chst8	INTERGENIC	shore	0.13	0.2	0.45	0.5	0.53	0.45	0.38	0.56	0.46	0.59
1	90691501	90692000	1.20452e-14	9.81524e-14	15.753	-6245	NM_001107504.2	-	Chst8	INTERGENIC	shore	0.14	0.09	0.23	0.35	0.26	0.4	0.34	0.44	0.33	0.3
1	90694001	90694500	2.28878e-07	8.62925e-07	-16.6751	-8745	NM_001107504.2	-	Chst8	INTERGENIC	shore	0.84	0.89	0.74	0.91	0.81	0.75	0.52	0.67	0.62	0.62
1	90728001	90728500	0.000682546	0.00134796	10.0294	-42745	NM_001107504.2	-	Chst8	INTERGENIC	other	0.68	0.7	0.74	0.68	0.65	0.83	0.72	0.83	0.69	0.9
1	90743001	90743500	0.000533624	0.00108108	11.3196	-44786	XM_006228864.3	+	NA	INTERGENIC	other	0.38	0.55	0.5	0.57	0.48	0.68	0.49	0.55	0.72	0.57
1	91256001	91256500	7.12326e-06	2.11415e-05	-12.0147	40168	NM_012831.1	-	Cebpg	INTRON	other	0.86	0.88	0.93	0.89	0.86	0.86	0.7	0.73	0.8	0.75
1	91298501	91299000	1.96023e-24	2.9939e-23	-30.6418	-1043	XM_008759112.2	-	NA	INTERGENIC	shore	0.68	0.65	0.52	0.71	0.53	0.44	0.31	0.29	0.34	0.23
1	91351501	91352000	3.89272e-32	8.7064e-31	17.7194	-11492	NM_001287579.1	+	Cebpa	INTERGENIC	other	0.58	0.51	0.54	0.68	0.79	0.81	0.73	0.85	0.83	0.73
1	91361001	91361500	8.852e-07	3.05736e-06	10.8432	-1992	NM_001287579.1	+	Cebpa	INTERGENIC	shore	0.52	0.47	0.49	0.62	0.56	0.62	0.53	0.74	0.64	0.61
1	91368501	91369000	1.28396e-84	1.46384e-82	-24.1572	-3445	XR_001835724.1	+	NA	INTERGENIC	other	0.76	0.74	0.76	0.64	0.62	0.47	0.44	0.52	0.43	0.49
1	91418001	91418500	0.000157851	0.000360509	-11.2366	-3808	XR_590131.2	-	NA	INTERGENIC	other	0.47	0.51	0.53	0.51	0.63	0.39	0.46	0.47	0.43	0.29
1	91444501	91445000	3.08376e-09	1.48873e-08	-22.0569	11473	NM_053726.2	+	Slc7a10	EXON	other	0.56	0.57	0.56	0.59	0.56	0.32	0.22	0.48	0.52	0.25
1	91445001	91445500	2.62089e-08	1.12693e-07	-13.2208	11973	NM_053726.2	+	Slc7a10	EXON	other	0.61	0.5	0.74	0.62	0.74	0.62	0.49	0.5	0.55	0.43
1	91458001	91458500	0.000166026	0.000377626	-15.9355	3344	XR_001835496.1	-	NA	INTRON	other	0.55	0.59	0.63	0.8	0.57	0.58	0.33	0.3	0.54	0.42
1	91627001	91627500	1.18544e-13	8.91146e-13	15.5712	30606	NM_001107505.1	+	Rhpn2	INTRON	other	0.68	0.68	0.61	0.67	0.72	0.85	0.79	0.8	0.85	0.84
1	91859001	91859500	4.4611e-27	7.8058e-26	-14.1704	1930	XM_017589355.1	+	NA	INTRON	shore	0.83	0.75	0.8	0.8	0.8	0.62	0.65	0.58	0.6	0.81
1	91859501	91860000	4.2733e-82	4.60855e-80	-27.0542	2430	XM_017589355.1	+	NA	INTRON	other	0.63	0.59	0.61	0.49	0.44	0.25	0.32	0.24	0.18	0.42
1	91861001	91861500	6.72245e-16	6.02876e-15	10.8555	-1000	XM_017589358.1	+	NA	PROMOTER	other	0.17	0.18	0.22	0.35	0.39	0.37	0.29	0.47	0.31	0.4
1	91861501	91862000	3.89043e-12	2.54576e-11	10.5925	-500	XM_017589358.1	+	NA	PROMOTER	other	0.24	0.3	0.29	0.45	0.47	0.51	0.37	0.54	0.45	0.38
1	91865501	91866000	1.26181e-23	1.83905e-22	16.1889	-2421	XM_017589357.1	+	NA	INTRON	other	0.59	0.66	0.68	0.66	0.64	0.82	0.84	0.72	0.79	0.87
1	91868001	91868500	3.25876e-07	1.20081e-06	10.5964	0	XM_017589357.1	+	NA	PROMOTER	other	0.16	0.26	0.23	0.33	0.5	0.42	0.32	0.51	0.38	0.41
1	91879501	91880000	8.64013e-13	6.01111e-12	12.0015	10908	XM_017589359.1	+	NA	INTRON	other	0.7	0.63	0.65	0.78	0.76	0.8	0.82	0.79	0.83	0.91
1	91989001	91989500	3.28828e-06	1.03481e-05	-10.7854	-22563	XM_017590069.1	-	NA	INTERGENIC	other	0.58	0.65	0.72	0.68	0.69	0.65	0.53	0.55	0.57	0.49
1	92008501	92009000	3.72817e-53	1.80122e-51	31.9204	-42063	XM_017590069.1	-	NA	INTRON	other	0.24	0.38	0.24	0.55	0.62	0.73	0.77	0.69	0.72	0.77
1	92009501	92010000	7.52624e-24	1.11e-22	12.3059	-43063	XM_017590069.1	-	NA	EXON	other	0.76	0.73	0.72	0.84	0.81	0.89	0.86	0.88	0.91	0.94
1	92014501	92015000	1.22217e-18	1.32683e-17	11.6746	-48063	XM_017590069.1	-	NA	INTRON	other	0.75	0.81	0.75	0.83	0.81	0.89	0.91	0.92	0.87	0.96
1	92183501	92184000	1.73399e-05	4.79665e-05	-10.6538	-63519	XM_006228885.2	-	Zfp507	INTERGENIC	other	0.77	0.67	0.71	0.68	0.72	0.72	0.55	0.57	0.58	0.66
1	92226001	92226500	1.06271e-06	3.6211e-06	13.2937	-106019	XM_006228885.2	-	Zfp507	INTERGENIC	other	0.54	0.54	0.61	0.53	0.54	0.54	0.87	0.6	0.8	0.68
1	92227001	92227500	2.0753e-06	6.74704e-06	-16.647	-107019	XM_006228885.2	-	Zfp507	INTERGENIC	other	0.59	0.59	0.66	0.46	0.46	0.37	0.34	0.33	0.46	0.47
1	92237501	92238000	2.33623e-10	1.27958e-09	13.802	-98856	XR_001835725.1	+	NA	INTERGENIC	other	0.43	0.53	0.41	0.62	0.66	0.74	0.59	0.7	0.62	0.69
1	92238001	92238500	7.78485e-53	3.71981e-51	22.2024	-98356	XR_001835725.1	+	NA	INTERGENIC	other	0.28	0.31	0.34	0.37	0.56	0.61	0.56	0.6	0.63	0.59
1	92246001	92246500	1.50452e-12	1.02383e-11	-20.5612	-90356	XR_001835725.1	+	NA	INTERGENIC	other	0.53	0.59	0.61	0.57	0.5	0.34	0.42	0.32	0.36	0.35
1	92292501	92293000	1.78587e-10	9.90753e-10	-12.0962	-43856	XR_001835725.1	+	NA	INTERGENIC	other	0.82	0.87	0.88	0.88	0.82	0.72	0.71	0.75	0.66	0.85
1	92352001	92352500	1.24512e-21	1.62301e-20	12.8447	15147	XR_001835725.1	+	NA	INTERGENIC	other	0.07	0.13	0.16	0.32	0.31	0.42	0.29	0.36	0.31	0.28
1	92352501	92353000	5.05958e-24	7.54942e-23	15.841	-15165	XR_590132.2	+	NA	INTERGENIC	other	0.35	0.35	0.42	0.47	0.6	0.61	0.59	0.62	0.61	0.58
1	92360001	92360500	2.14985e-09	1.05696e-08	-15.155	-7665	XR_590132.2	+	NA	INTERGENIC	other	0.88	0.92	0.85	0.85	0.86	0.76	0.71	0.66	0.78	0.7
1	92365001	92365500	1.21702e-09	6.15272e-09	-10.1584	-2665	XR_590132.2	+	NA	INTERGENIC	other	0.73	0.72	0.71	0.72	0.71	0.68	0.55	0.61	0.58	0.65
1	92381501	92382000	1.78609e-24	2.73508e-23	12.7719	13338	XR_590132.2	+	NA	INTERGENIC	other	0.37	0.49	0.39	0.52	0.48	0.6	0.54	0.67	0.52	0.53
1	92393501	92394000	1.60841e-12	1.0915e-11	-15.7532	25338	XR_590132.2	+	NA	INTERGENIC	other	0.88	0.9	0.8	0.79	0.82	0.7	0.68	0.72	0.62	0.66
1	92416001	92416500	7.01328e-14	5.37466e-13	20.9314	47838	XR_590132.2	+	NA	INTERGENIC	other	0.49	0.49	0.52	0.67	0.73	0.78	0.76	0.79	0.79	0.86
1	92425001	92425500	2.47766e-08	1.06933e-07	-14.6336	56838	XR_590132.2	+	NA	INTERGENIC	other	0.65	0.53	0.46	0.68	0.75	0.52	0.41	0.49	0.5	0.46
1	92450001	92450500	3.7889e-07	1.3832e-06	-14.5783	45425	XR_001836377.1	-	NA	INTERGENIC	other	0.73	0.76	0.87	0.78	0.67	0.74	0.52	0.59	0.6	0.61
1	92473001	92473500	5.96721e-05	0.000149005	-11.0677	22425	XR_001836377.1	-	NA	INTERGENIC	other	0.79	0.72	0.72	0.73	0.67	0.67	0.56	0.61	0.63	0.64
1	92699001	92699500	7.21089e-06	2.13769e-05	-11.9059	75464	NM_001107506.1	-	Tshz3	INTERGENIC	other	0.67	0.69	0.61	0.62	0.74	0.6	0.47	0.63	0.59	0.48
1	92755501	92756000	5.73017e-26	9.48962e-25	12.54	18964	NM_001107506.1	-	Tshz3	INTRON	other	0.16	0.18	0.23	0.26	0.36	0.37	0.27	0.35	0.41	0.41
1	92780001	92780500	2.19533e-12	1.4716e-11	-10.5838	4029	XR_001835726.1	+	NA	EXON	other	0.47	0.53	0.49	0.49	0.31	0.25	0.44	0.32	0.38	0.38
1	92783001	92783500	2.89658e-05	7.6905e-05	11.4855	7029	XR_001835726.1	+	NA	INTERGENIC	other	0.49	0.64	0.53	0.66	0.7	0.82	0.68	0.73	0.75	0.65
1	92953501	92954000	7.5119e-06	2.22029e-05	-12.2319	143134	XR_001835727.1	+	NA	INTERGENIC	other	0.9	0.84	0.85	0.86	0.88	0.7	0.71	0.76	0.74	0.85
1	92975001	92975500	3.44091e-05	9.00242e-05	-11.3336	164634	XR_001835727.1	+	NA	INTERGENIC	other	0.73	0.82	0.77	0.74	0.76	0.7	0.61	0.66	0.67	0.62
1	92976001	92976500	7.49395e-26	1.23347e-24	14.4253	165634	XR_001835727.1	+	NA	INTERGENIC	other	0.43	0.44	0.43	0.53	0.54	0.67	0.5	0.65	0.63	0.62
1	92995501	92996000	9.36097e-05	0.000224774	-10.8454	185134	XR_001835727.1	+	NA	INTERGENIC	other	0.79	0.8	0.77	0.77	0.83	0.64	0.74	0.64	0.63	0.75
1	92999501	93000000	1.30292e-13	9.75911e-13	12.1945	189134	XR_001835727.1	+	NA	INTERGENIC	other	0.43	0.39	0.36	0.62	0.52	0.72	0.5	0.55	0.58	0.63
1	93060501	93061000	2.1941e-07	8.29609e-07	-11.706	157263	XM_008759300.1	-	LOC100912426	INTERGENIC	other	0.86	0.82	0.84	0.84	0.78	0.74	0.66	0.72	0.71	0.7
1	93061501	93062000	6.18564e-05	0.000153949	-10.3985	156263	XM_008759300.1	-	LOC100912426	INTERGENIC	other	0.72	0.79	0.9	0.88	0.91	0.75	0.7	0.87	0.83	0.57
1	93102501	93103000	6.55637e-46	2.51134e-44	27.2193	115263	XM_008759300.1	-	LOC100912426	INTERGENIC	other	0.12	0.09	0.28	0.4	0.23	0.61	0.35	0.58	0.52	0.33
1	93139501	93140000	1.50498e-05	4.21376e-05	-12.2644	78263	XM_008759300.1	-	LOC100912426	INTERGENIC	other	0.8	0.8	0.82	0.76	0.83	0.76	0.56	0.67	0.74	0.63
1	93141001	93141500	2.77918e-09	1.34934e-08	-10.6086	76763	XM_008759300.1	-	LOC100912426	INTERGENIC	other	0.77	0.76	0.78	0.73	0.77	0.73	0.59	0.72	0.62	0.62
1	93150501	93151000	2.96468e-13	2.15195e-12	-14.8757	67263	XM_008759300.1	-	LOC100912426	INTERGENIC	other	0.74	0.83	0.64	0.73	0.8	0.59	0.56	0.71	0.6	0.52
1	93156001	93156500	3.32752e-08	1.41169e-07	-10.753	61763	XM_008759300.1	-	LOC100912426	INTERGENIC	other	0.92	0.91	0.98	0.96	0.94	0.83	0.86	0.88	0.82	0.75
1	93267001	93267500	0.00031788	0.000679028	15.4625	24981	XR_590133.2	+	NA	INTERGENIC	other	0.58	0.51	0.54	0.5	0.52	0.75	0.56	0.82	0.57	0.73
1	93268001	93268500	0.00438915	0.00696096	12.6281	25981	XR_590133.2	+	NA	INTERGENIC	other	0.19	0.24	0.15	0.37	0.44	0.53	0.35	0.33	0.36	0.3
1	93322501	93323000	0.00199646	0.00349383	-11.5625	80481	XR_590133.2	+	NA	INTERGENIC	other	0.5	0.67	0.58	0.65	0.79	0.52	0.6	0.49	0.59	0.44
1	93367001	93367500	2.6818e-14	2.12296e-13	15.3184	124981	XR_590133.2	+	NA	INTERGENIC	other	0.26	0.3	0.25	0.33	0.54	0.52	0.46	0.62	0.4	0.5
1	93538501	93539000	4.27178e-15	3.60069e-14	11.5361	-236764	XR_001835729.1	+	NA	INTERGENIC	other	0.47	0.44	0.33	0.55	0.54	0.65	0.48	0.68	0.54	0.56
1	93683001	93683500	1.55623e-13	1.15731e-12	18.1736	-92264	XR_001835729.1	+	NA	INTERGENIC	other	0.44	0.5	0.55	0.51	0.59	0.65	0.67	0.67	0.69	0.82
1	93683501	93684000	4.29628e-09	2.03766e-08	10.1302	-91764	XR_001835729.1	+	NA	INTERGENIC	other	0.48	0.46	0.44	0.49	0.49	0.6	0.5	0.63	0.57	0.55
1	93690501	93691000	1.87962e-06	6.15049e-06	-14.764	-84764	XR_001835729.1	+	NA	EXON	other	0.56	0.55	0.55	0.54	0.56	0.51	0.3	0.64	0.42	0.27
1	93714001	93714500	1.37477e-07	5.35407e-07	-10.4614	-61264	XR_001835729.1	+	NA	INTRON	other	0.69	0.7	0.68	0.6	0.79	0.73	0.53	0.55	0.53	0.55
1	93768001	93768500	5.20465e-10	2.74519e-09	11.0107	-7264	XR_001835729.1	+	NA	INTRON	other	0.42	0.38	0.36	0.43	0.47	0.55	0.37	0.54	0.53	0.58
1	93812001	93812500	2.14168e-11	1.30376e-10	10.5324	25158	XR_590134.2	-	NA	INTRON	other	0.32	0.39	0.38	0.4	0.59	0.52	0.54	0.59	0.5	0.5
1	93872001	93872500	0.000769644	0.00150015	-12.382	-34345	XR_590134.2	-	NA	INTRON	other	0.75	0.74	0.72	0.7	0.67	0.59	0.61	0.58	0.63	0.58
1	93889501	93890000	2.19298e-16	2.0385e-15	13.0959	-51845	XR_590134.2	-	NA	INTRON	other	0.2	0.15	0.25	0.28	0.38	0.47	0.27	0.41	0.41	0.4
1	93910001	93910500	0.000185623	0.000417762	-15.15	-72345	XR_590134.2	-	NA	INTRON	other	0.66	0.77	0.66	0.52	0.81	0.35	0.42	0.63	0.61	0.64
1	93947501	93948000	1.10469e-18	1.20214e-17	15.2792	-109845	XR_590134.2	-	NA	EXON	shore	0.26	0.38	0.3	0.38	0.42	0.51	0.51	0.54	0.46	0.49
1	93974501	93975000	2.88862e-20	3.47908e-19	-13.2716	119519	XM_008759274.2	-	NA	INTRON	other	0.69	0.73	0.73	0.66	0.69	0.56	0.58	0.58	0.52	0.61
1	93978001	93978500	3.23041e-06	1.01769e-05	-15.7036	116019	XM_008759274.2	-	NA	INTRON	other	0.5	0.49	0.37	0.58	0.62	0.33	0.46	0.38	0.37	0.32
1	94028001	94028500	7.41534e-12	4.72379e-11	-16.2837	66019	XM_008759274.2	-	NA	EXON	other	0.63	0.58	0.63	0.61	0.63	0.47	0.47	0.46	0.4	0.44
1	94037501	94038000	9.79781e-20	1.14468e-18	22.7577	56519	XM_008759274.2	-	NA	INTRON	other	0.15	0.26	0.2	0.33	0.43	0.56	0.42	0.46	0.63	0.49
1	94051501	94052000	0.00156369	0.00281587	-12.3805	42519	XM_008759274.2	-	NA	INTRON	other	0.54	0.65	0.54	0.43	0.63	0.47	0.33	0.45	0.41	0.43
1	94060501	94061000	0.00251501	0.00427897	-12.2394	33519	XM_008759274.2	-	NA	INTRON	other	0.39	0.44	0.18	0.38	0.26	0.32	0.17	0.18	0.22	0.21
1	94067001	94067500	3.44953e-06	1.08192e-05	12.9093	27019	XM_008759274.2	-	NA	INTRON	other	0.32	0.17	0.3	0.38	0.57	0.63	0.3	0.45	0.56	0.38
1	94149001	94149500	2.19557e-07	8.3009e-07	10.546	2211	XM_017590071.1	-	NA	INTRON	shore	0.42	0.47	0.46	0.49	0.61	0.66	0.54	0.62	0.54	0.59
1	94195501	94196000	2.64221e-103	4.63227e-101	19.3287	-40045	XM_008759270.2	-	NA	INTERGENIC	other	0.34	0.34	0.3	0.38	0.49	0.66	0.45	0.62	0.55	0.54
1	94196001	94196500	0.000655473	0.00130011	12.6167	-40545	XM_008759270.2	-	NA	INTERGENIC	other	0.52	0.34	0.49	0.2	0.63	0.69	0.56	0.55	0.46	0.62
1	94254001	94254500	1.06455e-30	2.23252e-29	-16.6694	75989	XR_001835731.1	-	NA	INTERGENIC	other	0.81	0.84	0.81	0.8	0.84	0.71	0.63	0.7	0.65	0.6
1	94256001	94256500	0.000577452	0.00116068	-11.9494	73989	XR_001835731.1	-	NA	INTERGENIC	other	0.48	0.41	0.68	0.59	0.53	0.57	0.36	0.47	0.27	0.43
1	94291501	94292000	1.50615e-17	1.51746e-16	17.1201	38489	XR_001835731.1	-	NA	INTRON	other	0.26	0.24	0.16	0.35	0.55	0.6	0.43	0.66	0.35	0.36
1	94350001	94350500	2.22263e-18	2.37002e-17	11.0605	-19514	XR_001835731.1	-	NA	EXON	other	0.73	0.74	0.67	0.71	0.75	0.81	0.83	0.86	0.8	0.85
1	94444001	94444500	1.51928e-07	5.87772e-07	-15.3984	-3338	XR_001835732.1	-	NA	INTERGENIC	shore	0.51	0.69	0.58	0.53	0.58	0.53	0.29	0.45	0.42	0.4
1	94445501	94446000	3.56892e-06	1.11633e-05	11.0502	-4838	XR_001835732.1	-	NA	INTERGENIC	CpGi	0.61	0.64	0.52	0.61	0.45	0.62	0.54	0.76	0.78	0.67
1	94607501	94608000	8.13627e-17	7.80051e-16	14.1322	-2852	XR_001835733.1	+	NA	INTERGENIC	other	0.26	0.27	0.31	0.38	0.54	0.6	0.34	0.57	0.55	0.39
1	94608001	94608500	9.8548e-23	1.3672e-21	20.3165	-2352	XR_001835733.1	+	NA	INTERGENIC	shore	0.12	0.18	0.16	0.42	0.35	0.49	0.36	0.59	0.39	0.4
1	94609501	94610000	0.00201818	0.00352726	10.1273	-852	XR_001835733.1	+	NA	PROMOTER	shore	0.52	0.68	0.7	0.62	0.8	0.73	0.69	0.73	0.85	0.86
1	94870001	94870500	2.48016e-15	2.12712e-14	-14.9223	-979	XM_006228926.3	+	NA	PROMOTER	shore	0.8	0.83	0.85	0.8	0.76	0.71	0.53	0.71	0.75	0.6
1	94881501	94882000	6.84626e-52	3.18165e-50	14.2174	1118	XM_006228927.2	+	LOC102548320	INTRON	shore	0.22	0.28	0.24	0.47	0.48	0.43	0.42	0.55	0.53	0.44
1	96599501	96600000	0.00131492	0.0024156	-11.6379	-428566	XR_001835739.1	+	NA	INTERGENIC	other	0.63	0.67	0.69	0.74	0.57	0.78	0.55	0.45	0.49	0.45
1	97404001	97404500	4.50826e-06	1.38545e-05	16.8022	227887	XR_001835743.1	-	NA	INTERGENIC	other	0.47	0.18	0.53	0.35	0.62	0.53	0.63	0.57	0.65	0.63
1	97548001	97548500	4.00125e-05	0.000103346	-10.3052	83887	XR_001835743.1	-	NA	INTRON	other	0.72	0.74	0.73	0.69	0.7	0.64	0.55	0.69	0.54	0.7
1	97708501	97709000	4.27021e-08	1.78509e-07	-17.6443	-3155	NM_001024907.1	+	MGC114499	INTERGENIC	other	0.83	0.62	0.8	0.9	0.87	0.71	0.58	0.55	0.56	0.77
1	97884501	97885000	3.80655e-06	1.18521e-05	-11.9692	13602	XM_006228935.3	+	NA	INTRON	shore	0.76	0.62	0.74	0.77	0.82	0.81	0.49	0.62	0.54	0.7
1	98002001	98002500	0.000212063	0.000471249	-12.6123	-23040	XM_017590100.1	-	NA	INTERGENIC	other	0.66	0.61	0.67	0.67	0.77	0.6	0.56	0.49	0.61	0.51
1	98486001	98486500	0.00316095	0.00522835	-11.4886	441	NM_001004220.1	-	Etfb	PROMOTER	shore	0.22	0.39	0.26	0.32	0.4	0.24	0.1	0.1	0.27	0.2
1	98588501	98589000	0.000843323	0.00162735	-15.9036	-17510	XM_008759329.2	-	NA	INTERGENIC	other	0.48	0.75	0.45	0.71	0.71	0.76	0.31	0.45	0.27	0.62
1	98616001	98616500	0.000174956	0.000395904	-10.4025	-613	XM_017590094.1	+	NA	PROMOTER	shore	0.77	0.75	0.71	0.72	0.71	0.64	0.63	0.59	0.68	0.6
1	98617501	98618000	4.77343e-07	1.71663e-06	-13.0538	390	XM_017590094.1	+	NA	PROMOTER	other	0.83	0.69	0.77	0.73	0.68	0.63	0.64	0.46	0.63	0.72
1	98704001	98704500	3.15927e-10	1.70644e-09	18.387	-20466	XM_017590096.1	-	NA	INTERGENIC	other	0.56	0.85	0.65	0.54	0.52	0.85	0.81	0.77	0.75	0.81
1	99548501	99549000	4.53175e-25	7.14214e-24	-10.4904	-10726	XM_017590108.1	+	NA	INTERGENIC	other	0.53	0.49	0.58	0.51	0.66	0.64	0.3	0.51	0.44	0.38
1	99552001	99552500	3.53661e-12	2.32329e-11	-17.6156	-7226	XM_017590108.1	+	NA	INTERGENIC	other	0.71	0.82	0.81	0.81	0.82	0.79	0.52	0.63	0.59	0.63
1	99568001	99568500	3.2896e-22	4.42896e-21	12.9593	6822	XM_003748856.4	+	NA	INTRON	other	0.64	0.65	0.64	0.72	0.71	0.86	0.77	0.8	0.75	0.84
1	99985001	99985500	0.000492478	0.0010062	12.3843	0	NM_012677.1	-	Klk1c2	PROMOTER	other	0.44	0.54	0.43	0.52	0.44	0.72	0.47	0.67	0.62	0.49
1	100287001	100287500	2.1389e-07	8.10113e-07	16.7828	6016	NM_001012459.1	-	Clec11a	INTERGENIC	other	0.16	0.11	0.2	0.18	0.51	0.48	0.33	0.57	0.38	0.26
1	100288501	100289000	2.57726e-08	1.10947e-07	-17.2801	4516	NM_001012459.1	-	Clec11a	INTERGENIC	other	0.91	0.86	0.88	0.8	0.78	0.73	0.6	0.61	0.67	0.73
1	100293001	100293500	4.80995e-14	3.73423e-13	10.2365	16	NM_001012459.1	-	Clec11a	PROMOTER	shore	0.11	0.14	0.14	0.19	0.31	0.25	0.23	0.31	0.24	0.35
1	100296001	100296500	6.34954e-17	6.12807e-16	18.3128	-637	XM_008759416.2	+	NA	PROMOTER	shore	0.25	0.29	0.27	0.4	0.39	0.52	0.44	0.56	0.53	0.44
1	100300001	100300500	1.18726e-06	4.01484e-06	-17.8247	573	XM_017589758.1	+	NA	PROMOTER	shore	0.75	0.71	0.77	0.74	0.7	0.55	0.44	0.68	0.48	0.59
1	100304001	100304500	8.08923e-06	2.37824e-05	-11.8151	4573	XM_017589758.1	+	NA	INTRON	other	0.64	0.65	0.55	0.61	0.55	0.57	0.46	0.45	0.52	0.4
1	100312501	100313000	4.71422e-08	1.95977e-07	-11.3587	13073	XM_017589758.1	+	NA	EXON	other	0.54	0.55	0.54	0.44	0.51	0.36	0.35	0.55	0.44	0.31
1	100313501	100314000	0.000242294	0.000531463	-15.3715	14073	XM_017589758.1	+	NA	INTRON	other	0.49	0.54	0.46	0.4	0.45	0.45	0.23	0.42	0.21	0.23
1	100466001	100466500	0.00161866	0.00290256	-10.8982	-4566	NM_001009643.2	+	Aspdh	INTRON	shore	0.55	0.55	0.47	0.47	0.54	0.49	0.3	0.42	0.43	0.34
1	100468501	100469000	3.45249e-25	5.4789e-24	12.8883	-2066	NM_001009643.2	+	Aspdh	EXON	shore	0.31	0.48	0.29	0.47	0.47	0.42	0.52	0.58	0.61	0.53
1	100529501	100530000	0.00138078	0.00252239	-12.1155	184	NM_001106257.1	-	Mybpc2	PROMOTER	other	0.72	0.64	0.49	0.59	0.6	0.55	0.53	0.4	0.48	0.48
1	100608001	100608500	0.00245807	0.00419437	-11.1789	14334	NM_053997.4	+	Kcnc3	INTERGENIC	other	0.76	0.78	0.78	0.63	0.48	0.54	0.56	0.6	0.6	0.62
1	100608501	100609000	1.40068e-32	3.19856e-31	-13.3685	14834	NM_053997.4	+	Kcnc3	EXON	other	0.49	0.56	0.5	0.53	0.49	0.45	0.31	0.44	0.34	0.36
1	100609501	100610000	1.16425e-108	2.2792e-106	-24.3126	15834	NM_053997.4	+	Kcnc3	EXON	other	0.48	0.45	0.41	0.31	0.3	0.12	0.18	0.23	0.13	0.12
1	100610501	100611000	0.000656873	0.00130249	-11.0565	16834	NM_053997.4	+	Kcnc3	INTRON	other	0.77	0.76	0.91	0.76	0.7	0.62	0.69	0.75	0.57	0.65
1	100623501	100624000	5.66391e-31	1.20343e-29	-11.8916	29834	NM_053997.4	+	Kcnc3	INTRON	other	0.84	0.82	0.8	0.85	0.78	0.71	0.64	0.74	0.71	0.7
1	100624001	100624500	0.000119941	0.000281381	-10.4316	30334	NM_053997.4	+	Kcnc3	EXON	other	0.9	0.79	0.78	0.74	0.89	0.78	0.78	0.63	0.64	0.8
1	100626001	100626500	2.64648e-35	6.79591e-34	-10.4549	32334	NM_053997.4	+	Kcnc3	EXON	other	0.85	0.86	0.87	0.84	0.83	0.81	0.71	0.72	0.72	0.76
1	100627001	100627500	0.00083676	0.00161612	-11.494	33334	NM_053997.4	+	Kcnc3	INTRON	other	0.45	0.51	0.53	0.46	0.45	0.46	0.32	0.36	0.35	0.35
1	100629501	100630000	2.62273e-10	1.42865e-09	-11.9684	35834	NM_053997.4	+	Kcnc3	EXON	other	0.79	0.84	0.7	0.7	0.68	0.68	0.67	0.54	0.67	0.57
1	100630001	100630500	9.8503e-07	3.37534e-06	-12.9775	36334	NM_053997.4	+	Kcnc3	EXON	other	0.69	0.68	0.68	0.57	0.7	0.67	0.36	0.62	0.64	0.47
1	100631501	100632000	6.10738e-14	4.70252e-13	-14.4311	37834	NM_053997.4	+	Kcnc3	INTRON	other	0.72	0.75	0.73	0.61	0.67	0.62	0.5	0.61	0.48	0.54
1	100632001	100632500	6.00514e-40	1.85373e-38	-19.9301	38334	NM_053997.4	+	Kcnc3	EXON	other	0.51	0.51	0.36	0.44	0.41	0.25	0.2	0.28	0.23	0.28
1	100634501	100635000	3.03539e-22	4.09224e-21	-14.8698	36075	NM_001100690.1	-	Myh14	EXON	other	0.87	0.89	0.89	0.85	0.86	0.77	0.71	0.72	0.71	0.7
1	100635001	100635500	9.37821e-05	0.000225133	-12.9765	35575	NM_001100690.1	-	Myh14	EXON	other	0.97	0.81	0.92	0.73	0.74	0.56	0.7	0.77	0.57	0.58
1	100640001	100640500	4.93933e-23	6.96829e-22	-15.2051	30575	NM_001100690.1	-	Myh14	EXON	other	0.77	0.76	0.67	0.61	0.68	0.56	0.53	0.5	0.51	0.61
1	100646001	100646500	2.50867e-07	9.40124e-07	-22.4621	24575	NM_001100690.1	-	Myh14	INTRON	other	0.72	0.53	0.83	0.64	0.65	0.39	0.37	0.51	0.45	0.61
1	100648001	100648500	0.00394499	0.00634396	-11.989	22575	NM_001100690.1	-	Myh14	INTRON	other	0.52	0.62	0.58	0.48	0.64	0.57	0.34	0.48	0.46	0.29
1	100665001	100665500	0.000271461	0.000588756	-17.0792	5575	NM_001100690.1	-	Myh14	EXON	other	0.79	0.75	0.8	0.71	0.71	0.56	0.4	0.65	0.65	0.6
1	100791501	100792000	2.14637e-08	9.3372e-08	-12.0843	18523	NM_172336.3	-	Atf5	INTERGENIC	other	0.73	0.71	0.71	0.7	0.73	0.65	0.51	0.68	0.58	0.58
1	100792001	100792500	0.00024635	0.000539508	-10.326	18023	NM_172336.3	-	Atf5	INTERGENIC	other	0.76	0.82	0.8	0.83	0.84	0.72	0.67	0.66	0.72	0.74
1	100863001	100863500	1.35384e-23	1.96913e-22	16.1225	2395	NM_001008304.1	-	Ptov1	EXON	shore	0.6	0.55	0.6	0.74	0.69	0.82	0.82	0.77	0.79	0.8
1	100863501	100864000	1.60056e-41	5.23736e-40	13.7878	1895	NM_001008304.1	-	Ptov1	EXON	shore	0.55	0.47	0.66	0.66	0.65	0.72	0.72	0.75	0.73	0.74
1	100864501	100865000	2.42021e-24	3.67855e-23	10.066	895	NM_001008304.1	-	Ptov1	PROMOTER	shore	0.09	0.1	0.15	0.17	0.18	0.36	0.2	0.25	0.19	0.21
1	100924501	100925000	5.91392e-15	4.93682e-14	26.8701	1336	NM_001107511.2	-	Ap2a1	INTRON	shore	0.17	0.22	0.39	0.22	0.46	0.49	0.48	0.69	0.54	0.61
1	100978501	100979000	9.6055e-14	7.2744e-13	14.1531	-285	XM_006229145.3	-	NA	PROMOTER	shore	0.43	0.45	0.46	0.47	0.69	0.77	0.63	0.62	0.64	0.61
1	101029001	101029500	3.06184e-35	7.83756e-34	27.4915	16181	NM_001108481.1	+	Rras	EXON	other	0.5	0.53	0.49	0.57	0.59	0.78	0.81	0.82	0.86	0.8
1	101084001	101084500	3.12779e-13	2.26521e-12	13.6684	1699	NM_001008694.2	-	Rcn3	INTRON	other	0.66	0.64	0.81	0.76	0.79	0.91	0.87	0.82	0.79	0.93
1	101084501	101085000	7.83448e-13	5.47193e-12	18.5861	1199	NM_001008694.2	-	Rcn3	INTRON	other	0.55	0.47	0.55	0.52	0.83	0.71	0.78	0.84	0.81	0.7
1	101085001	101085500	6.83299e-31	1.44621e-29	16.0425	699	NM_001008694.2	-	Rcn3	PROMOTER	other	0.19	0.22	0.31	0.39	0.45	0.6	0.4	0.5	0.45	0.39
1	101087001	101087500	2.21708e-10	1.21715e-09	12.2419	-804	NM_001008694.2	-	Rcn3	PROMOTER	other	0.34	0.38	0.38	0.46	0.48	0.6	0.5	0.46	0.6	0.46
1	101115001	101115500	0.000566634	0.00114127	11.4788	-474	NR_031893.1	+	NA	PROMOTER	other	0.33	0.26	0.35	0.25	0.35	0.42	0.4	0.52	0.26	0.42
1	101160001	101160500	3.55489e-08	1.50243e-07	-10.6339	-765	NM_053859.2	+	Slc17a7	PROMOTER	shore	0.41	0.47	0.36	0.41	0.42	0.29	0.35	0.31	0.32	0.29
1	101170501	101171000	2.10154e-07	7.96763e-07	-16.5391	-4499	XM_006229118.3	+	NA	EXON	other	0.38	0.37	0.19	0.31	0.45	0.17	0.21	0.14	0.18	0.2
1	101295001	101295500	3.68432e-07	1.34737e-06	12.4741	-8556	XR_001835757.1	-	NA	EXON	other	0.74	0.69	0.61	0.77	0.74	0.87	0.66	0.86	0.81	0.74
1	101399501	101400000	8.89357e-10	4.56604e-09	15.6132	1675	NM_001108914.1	+	Kcna7	INTRON	shore	0.42	0.51	0.37	0.66	0.56	0.78	0.55	0.65	0.64	0.64
1	101407501	101408000	1.06574e-77	1.01905e-75	14.0375	-1992	XM_017588822.1	+	NA	EXON	CpGi	0.18	0.21	0.26	0.39	0.36	0.46	0.46	0.44	0.39	0.38
1	101428001	101428500	1.07883e-13	8.13778e-13	25.2654	808	NM_001109615.1	+	Gys1	PROMOTER	shore	0.38	0.57	0.43	0.53	0.68	0.72	0.78	0.71	0.75	0.91
1	101428501	101429000	2.87214e-38	8.28522e-37	13.5177	1308	NM_001109615.1	+	Gys1	EXON	shore	0.66	0.72	0.78	0.79	0.82	0.88	0.9	0.85	0.9	0.91
1	101451501	101452000	4.10278e-08	1.71886e-07	-17.6203	-1468	NM_022500.4	-	Ftl1	EXON	shore	0.63	0.53	0.53	0.43	0.59	0.54	0.32	0.23	0.37	0.38
1	101517001	101517500	2.0212e-08	8.82168e-08	22.6835	-202	XM_006229071.2	+	NA	PROMOTER	shore	0.28	0.38	0.34	0.42	0.45	0.53	0.61	0.67	0.58	0.58
1	101526501	101527000	5.70291e-06	1.72265e-05	-19.7458	8607	NM_199101.1	+	Plekha4	INTRON	other	0.62	0.7	0.51	0.59	0.58	0.5	0.28	0.49	0.33	0.41
1	101532001	101532500	1.25622e-116	2.94972e-114	-37.1268	-8766	NM_001191111.1	+	Hsd17b14	INTRON	other	0.66	0.71	0.63	0.77	0.65	0.41	0.23	0.21	0.35	0.34
1	101571001	101571500	1.01797e-12	7.03114e-12	14.48	-11595	XR_001835761.1	-	NA	EXON	other	0.43	0.47	0.42	0.53	0.57	0.62	0.6	0.65	0.64	0.64
1	101572001	101572500	4.20551e-43	1.45772e-41	14.4611	-12595	XR_001835761.1	-	NA	EXON	other	0.36	0.4	0.43	0.46	0.56	0.57	0.52	0.61	0.61	0.61
1	101586001	101586500	3.75477e-06	1.17027e-05	10.2805	10323	NM_130752.1	-	Fgf21	INTERGENIC	other	0.53	0.45	0.56	0.55	0.55	0.63	0.68	0.55	0.5	0.73
1	101586501	101587000	0.000128308	0.00029915	10.7812	9823	NM_130752.1	-	Fgf21	INTERGENIC	other	0.47	0.58	0.56	0.72	0.55	0.7	0.67	0.56	0.76	0.66
1	101602501	101603000	2.46759e-10	1.34739e-09	-21.5807	-222	NM_001017514.1	+	Izumo1	PROMOTER	other	0.49	0.4	0.41	0.62	0.38	0.39	0.13	0.42	0.1	0.34
1	101625001	101625500	3.05505e-14	2.40831e-13	-10.8837	3270	XM_006229210.3	+	NA	EXON	other	0.62	0.65	0.69	0.55	0.65	0.59	0.44	0.61	0.5	0.52
1	101662501	101663000	1.91318e-27	3.41382e-26	21.2176	1437	NM_001135584.1	-	Sec1	INTERGENIC	other	0.34	0.3	0.36	0.43	0.64	0.65	0.6	0.56	0.72	0.6
1	101664501	101665000	4.21074e-07	1.52681e-06	-11.2044	-66	NM_001135584.1	-	Sec1	PROMOTER	other	0.78	0.86	0.77	0.88	0.72	0.6	0.75	0.7	0.72	0.65
1	101665501	101666000	1.30944e-07	5.11458e-07	-12.6188	-1066	NM_001135584.1	-	Sec1	INTRON	other	0.75	0.64	0.55	0.63	0.39	0.21	0.54	0.42	0.57	0.53
1	101673501	101674000	6.52204e-05	0.000161631	-11.5383	-2702	XM_017589142.1	-	NA	INTRON	other	0.58	0.46	0.42	0.51	0.44	0.18	0.37	0.32	0.48	0.43
1	101683501	101684000	1.90476e-21	2.45752e-20	12.8667	1323	NM_175708.3	+	Car11	EXON	shore	0.15	0.16	0.19	0.35	0.41	0.44	0.35	0.44	0.35	0.38
1	101692501	101693000	2.18274e-26	3.69492e-25	14.7043	4278	NM_001012066.1	-	Sphk2	EXON	other	0.4	0.46	0.48	0.61	0.62	0.65	0.64	0.69	0.69	0.63
1	101693501	101694000	1.26301e-16	1.19361e-15	19.0699	3278	NM_001012066.1	-	Sphk2	EXON	other	0.32	0.53	0.54	0.63	0.72	0.77	0.7	0.78	0.67	0.72
1	101694001	101694500	5.60733e-69	4.23442e-67	27.4165	2778	NM_001012066.1	-	Sphk2	EXON	other	0.19	0.24	0.21	0.34	0.46	0.68	0.5	0.58	0.52	0.51
1	101702501	101703000	0.000103246	0.000245636	10.2342	-627	XM_218559.9	+	NA	PROMOTER	shore	0.36	0.31	0.57	0.54	0.51	0.66	0.69	0.49	0.49	0.53
1	101782501	101783000	3.62646e-14	2.84197e-13	-13.0004	5729	XM_017590126.1	+	NA	EXON	other	0.85	0.9	0.85	0.86	0.8	0.7	0.71	0.68	0.71	0.79
1	101788001	101788500	5.51368e-46	2.1201e-44	-15.1667	11229	XM_017590126.1	+	NA	EXON	CpGi	0.45	0.38	0.41	0.32	0.3	0.28	0.22	0.18	0.23	0.18
1	101789501	101790000	2.10028e-11	1.27943e-10	-11.6232	12729	XM_017590126.1	+	NA	EXON	shore	0.32	0.31	0.23	0.34	0.27	0.24	0.1	0.15	0.18	0.28
1	101809001	101809500	9.76826e-06	2.83094e-05	11.7376	45	NM_170718.1	-	Kcnj14	PROMOTER	shore	0.33	0.41	0.38	0.49	0.51	0.52	0.69	0.62	0.52	0.42
1	101820001	101820500	3.69783e-06	1.15395e-05	-15.4774	-944	NM_001012067.1	-	Grwd1	PROMOTER	shore	0.43	0.55	0.55	0.46	0.61	0.45	0.55	0.32	0.21	0.35
1	101950501	101951000	3.70811e-25	5.87465e-24	10.0313	38948	XM_008759389.2	+	NA	INTERGENIC	other	0.18	0.27	0.36	0.37	0.54	0.52	0.39	0.36	0.49	0.45
1	102044001	102044500	9.83882e-65	6.71769e-63	22.7494	-12837	XR_590172.1	+	NA	INTRON	other	0.41	0.37	0.46	0.56	0.65	0.77	0.72	0.66	0.71	0.75
1	102044501	102045000	3.89872e-07	1.42066e-06	25.0466	-12337	XR_590172.1	+	NA	INTRON	other	0.16	0.18	0.17	0.35	0.49	0.59	0.57	0.67	0.26	0.61
1	102064501	102065000	2.05366e-21	2.64381e-20	12.7383	7166	XR_590172.1	+	NA	INTRON	other	0.78	0.76	0.79	0.88	0.85	0.94	0.92	0.92	0.94	0.97
1	102091001	102091500	1.15623e-17	1.17358e-16	13.6698	11544	XM_017590130.1	+	NA	EXON	other	0.2	0.21	0.25	0.36	0.39	0.44	0.37	0.42	0.45	0.4
1	102112001	102112500	1.72626e-15	1.49957e-14	-13.4429	-4868	XM_008759421.2	-	NA	EXON	other	0.74	0.79	0.73	0.74	0.79	0.72	0.59	0.66	0.59	0.57
1	102148001	102148500	2.00967e-10	1.10835e-09	-14.1911	-40868	XM_008759421.2	-	NA	INTRON	other	0.74	0.71	0.82	0.79	0.8	0.62	0.58	0.65	0.6	0.69
1	102149501	102150000	6.28069e-08	2.56395e-07	-10.8121	41288	NM_013039.2	-	Abcc8	INTRON	other	0.51	0.68	0.68	0.72	0.8	0.59	0.61	0.54	0.46	0.61
1	102150001	102150500	3.32776e-27	5.86146e-26	11.1532	40788	NM_013039.2	-	Abcc8	INTRON	other	0.27	0.29	0.4	0.5	0.5	0.5	0.5	0.51	0.48	0.49
1	102152501	102153000	1.61102e-182	1.29441e-179	-26.102	38288	NM_013039.2	-	Abcc8	INTRON	other	0.82	0.82	0.76	0.76	0.75	0.56	0.44	0.66	0.54	0.37
1	102153001	102153500	1.22637e-38	3.59394e-37	-20.0636	37788	NM_013039.2	-	Abcc8	INTRON	other	0.84	0.78	0.81	0.81	0.77	0.65	0.53	0.62	0.66	0.56
1	102153501	102154000	6.03954e-11	3.51072e-10	-11.4855	37288	NM_013039.2	-	Abcc8	INTRON	other	0.8	0.8	0.75	0.73	0.65	0.67	0.6	0.65	0.64	0.6
1	102209501	102210000	4.32872e-09	2.05195e-08	-12.7513	-18215	XM_008759321.2	-	NA	INTRON	other	0.8	0.75	0.86	0.76	0.74	0.73	0.59	0.63	0.7	0.66
1	102240501	102241000	2.52939e-11	1.52745e-10	-13.4667	14460	NM_212521.2	-	Ush1c	INTRON	other	0.64	0.69	0.64	0.59	0.67	0.58	0.45	0.48	0.48	0.55
1	102257001	102257500	8.85453e-26	1.45177e-24	-11.1117	-223	XM_006229222.3	-	NA	PROMOTER	other	0.83	0.89	0.86	0.84	0.82	0.79	0.72	0.74	0.71	0.72
1	102259001	102259500	3.08943e-09	1.49134e-08	-16.5972	879	NM_001106262.1	+	Otog	PROMOTER	other	0.76	0.66	0.68	0.73	0.69	0.6	0.42	0.66	0.48	0.54
1	102272001	102272500	5.71237e-20	6.76234e-19	16.5074	13879	NM_001106262.1	+	Otog	INTRON	other	0.45	0.47	0.62	0.71	0.76	0.8	0.8	0.79	0.72	0.75
1	102278501	102279000	1.09553e-08	4.9363e-08	-17.4199	20379	NM_001106262.1	+	Otog	EXON	other	0.86	0.82	0.73	0.77	0.76	0.65	0.53	0.67	0.64	0.57
1	102281001	102281500	6.45682e-05	0.000160117	-13.9532	18782	XR_590173.2	-	NA	EXON	other	0.61	0.65	0.71	0.76	0.56	0.67	0.4	0.56	0.41	0.59
1	102284501	102285000	1.86529e-08	8.17169e-08	-10.0862	15282	XR_590173.2	-	NA	EXON	other	0.66	0.65	0.69	0.61	0.65	0.65	0.52	0.55	0.56	0.49
1	102285001	102285500	1.67077e-09	8.31865e-09	-10.7944	14782	XR_590173.2	-	NA	INTRON	other	0.72	0.72	0.73	0.83	0.69	0.69	0.61	0.67	0.58	0.65
1	102413001	102413500	0.000124858	0.000291922	10.7019	-852	XM_017588821.1	+	NA	PROMOTER	shore	0.46	0.5	0.47	0.54	0.64	0.81	0.62	0.64	0.45	0.71
1	102413501	102414000	8.94811e-05	0.000215777	15.3402	-352	XM_017588821.1	+	NA	PROMOTER	shore	0.28	0.36	0.32	0.39	0.61	0.67	0.41	0.64	0.41	0.69
1	102444001	102444500	0.000358849	0.000757183	12.3838	29378	NM_012856.1	+	Kcnc1	INTRON	other	0.66	0.73	0.55	0.62	0.65	0.62	0.79	0.81	0.72	0.83
1	102501001	102501500	5.59644e-73	4.73443e-71	-22.5695	86378	NM_012856.1	+	Kcnc1	INTRON	other	0.65	0.55	0.57	0.38	0.48	0.35	0.3	0.38	0.22	0.26
1	102501501	102502000	2.19216e-09	1.0766e-08	-10.1975	86878	NM_012856.1	+	Kcnc1	INTRON	other	0.66	0.72	0.69	0.66	0.75	0.62	0.46	0.59	0.68	0.66
1	102558001	102558500	5.59431e-08	2.3002e-07	-15.1355	106478	XR_001835763.1	-	NA	INTRON	other	0.76	0.77	0.73	0.95	0.74	0.68	0.6	0.54	0.64	0.66
1	102574501	102575000	1.18041e-47	4.79784e-46	-14.6943	89978	XR_001835763.1	-	NA	INTRON	other	0.67	0.72	0.67	0.64	0.7	0.53	0.51	0.49	0.59	0.54
1	102636501	102637000	1.26337e-102	2.17223e-100	21.9649	27978	XR_001835763.1	-	NA	INTRON	other	0.6	0.63	0.59	0.64	0.72	0.84	0.81	0.88	0.87	0.87
1	102710501	102711000	0.00128429	0.0023659	-15.0588	-11060	NM_001100634.2	-	Tph1	INTERGENIC	other	0.67	0.66	0.58	0.85	0.82	0.67	0.63	0.43	0.45	0.66
1	102720001	102720500	0.000119427	0.0002803	11.5655	17604	XM_006229230.2	-	LOC691143	EXON	other	0.73	0.61	0.51	0.65	0.62	0.85	0.68	0.64	0.73	0.77
1	102899001	102899500	5.82625e-12	3.74755e-11	22.4322	-788	NM_017025.1	+	Ldha	PROMOTER	shore	0.58	0.56	0.54	0.74	0.65	0.88	0.71	0.83	0.86	0.92
1	102899501	102900000	0.00163257	0.00292468	11.931	-288	NM_017025.1	+	Ldha	PROMOTER	shore	0.18	0.13	0.07	0.65	0.45	0.17	0.35	0.3	0.52	0.43
1	102902001	102902500	1.10544e-13	8.33113e-13	19.5544	417	XM_006229232.3	+	NA	PROMOTER	shore	0.4	0.31	0.43	0.55	0.65	0.67	0.63	0.72	0.66	0.58
1	102902501	102903000	2.55425e-08	1.10012e-07	11.7656	917	XM_006229232.3	+	NA	PROMOTER	shore	0.65	0.81	0.87	0.81	0.9	0.87	0.86	0.94	0.97	0.95
1	102907001	102907500	1.38902e-13	1.03728e-12	10.8261	5417	XM_006229232.3	+	NA	INTRON	other	0.53	0.55	0.66	0.62	0.68	0.81	0.7	0.66	0.73	0.71
1	102907501	102908000	1.07904e-26	1.85681e-25	16.9354	5917	XM_006229232.3	+	NA	INTRON	other	0.58	0.49	0.56	0.7	0.69	0.79	0.81	0.75	0.76	0.75
1	102914001	102914500	6.4538e-08	2.63031e-07	10.9997	-375	XM_008759345.2	+	NA	PROMOTER	other	0.75	0.77	0.77	0.88	0.76	0.93	0.82	0.9	0.9	0.92
1	102973001	102973500	0.00458321	0.00722815	-12.6203	-1985	XM_008759341.2	-	NA	INTERGENIC	shore	0.71	0.78	0.72	0.5	0.69	0.58	0.54	0.5	0.59	0.59
1	103020501	103021000	8.48259e-27	1.46548e-25	-22.6206	-6030	XM_008759461.2	-	NA	INTERGENIC	other	0.55	0.59	0.62	0.67	0.67	0.39	0.27	0.46	0.45	0.36
1	103021001	103021500	2.1928e-06	7.09923e-06	-13.4867	-6530	XM_008759461.2	-	NA	INTERGENIC	other	0.83	0.78	0.76	0.74	0.76	0.61	0.58	0.72	0.65	0.63
1	103118001	103118500	3.01946e-18	3.18959e-17	15.9474	10938	XM_003748861.4	-	NA	EXON	other	0.08	0.06	0.11	0.29	0.31	0.4	0.33	0.34	0.26	0.14
1	103174501	103175000	8.56936e-14	6.51563e-13	-18.7221	1471	NM_001135016.1	+	Tmem86a	INTRON	shore	0.43	0.39	0.38	0.28	0.36	0.27	0.14	0.1	0.26	0.11
1	103202001	103202500	8.70309e-05	0.000210443	-10.0546	-6577	XM_017590452.1	-	NA	EXON	other	0.72	0.64	0.63	0.59	0.74	0.48	0.44	0.59	0.63	0.62
1	103321001	103321500	2.32051e-08	1.00486e-07	-14.166	1977	NM_145787.2	-	Mrgprx3	INTRON	other	0.76	0.8	0.65	0.7	0.72	0.56	0.73	0.6	0.53	0.59
1	103323501	103324000	2.77576e-18	2.93784e-17	-10.9722	-26	NM_145787.2	-	Mrgprx3	PROMOTER	other	0.52	0.52	0.42	0.45	0.37	0.28	0.42	0.26	0.36	0.42
1	103363001	103363500	1.37591e-06	4.60701e-06	-12.0051	-6286	XR_001835766.1	+	NA	INTERGENIC	other	0.46	0.44	0.41	0.37	0.38	0.3	0.3	0.21	0.3	0.38
1	103745501	103746000	6.94352e-05	0.00017117	-10.4881	0	NM_001002280.1	-	Mrgprx2	PROMOTER	other	0.43	0.54	0.54	0.47	0.55	0.48	0.32	0.46	0.31	0.41
1	104104501	104105000	6.96969e-24	1.03034e-22	-29.8842	-1211	XM_006229258.3	+	NA	INTERGENIC	shore	0.69	0.74	0.71	0.38	0.66	0.43	0.21	0.37	0.55	0.21
1	104157501	104158000	5.50857e-09	2.57844e-08	14.1486	0	NM_057144.1	-	Csrp3	PROMOTER	other	0.65	0.68	0.6	0.7	0.7	0.77	0.8	0.81	0.78	0.88
1	104160001	104160500	3.43532e-09	1.64799e-08	-15.7232	-2147	NM_057144.1	-	Csrp3	INTRON	other	0.83	0.97	0.77	0.89	0.82	0.74	0.62	0.59	0.82	0.74
1	104180501	104181000	4.6368e-24	6.932e-23	-14.9834	-14113	XM_006229237.2	-	Csrp3	INTERGENIC	other	0.49	0.54	0.51	0.5	0.6	0.48	0.33	0.48	0.3	0.29
1	104190001	104190500	2.29746e-19	2.61774e-18	-23.2409	13184	XM_006229263.3	-	NA	INTRON	other	0.66	0.74	0.74	0.7	0.71	0.64	0.35	0.5	0.41	0.4
1	104190501	104191000	1.07721e-42	3.67523e-41	-11.77	12684	XM_006229263.3	-	NA	EXON	other	0.87	0.85	0.83	0.88	0.89	0.84	0.71	0.78	0.7	0.69
1	104289001	104289500	3.94368e-16	3.59918e-15	-16.1663	-85319	XM_006229263.3	-	NA	INTERGENIC	other	0.69	0.8	0.63	0.73	0.68	0.57	0.57	0.69	0.41	0.46
1	104325001	104325500	7.4544e-10	3.86119e-09	15.914	-121319	XM_006229263.3	-	NA	INTERGENIC	other	0.54	0.65	0.67	0.69	0.62	0.85	0.8	0.77	0.73	0.79
1	104358501	104359000	2.33761e-07	8.79984e-07	-15.0149	122509	XR_350340.3	-	NA	INTERGENIC	other	0.72	0.78	0.76	0.82	0.76	0.79	0.53	0.55	0.68	0.56
1	104392501	104393000	0.00108919	0.0020438	13.9552	88509	XR_350340.3	-	NA	INTERGENIC	other	0.47	0.39	0.26	0.42	0.27	0.58	0.5	0.33	0.45	0.69
1	104396501	104397000	7.03358e-15	5.83834e-14	-10.0353	84509	XR_350340.3	-	NA	INTERGENIC	other	0.45	0.46	0.4	0.43	0.49	0.45	0.3	0.43	0.36	0.21
1	104404501	104405000	0.0015404	0.00277891	-10.0835	76509	XR_350340.3	-	NA	INTERGENIC	other	0.87	0.88	0.87	0.89	0.93	0.83	0.66	0.91	0.79	0.77
1	104529501	104530000	1.75692e-14	1.41184e-13	-12.4233	-45765	XM_017588749.1	+	NA	INTERGENIC	other	0.81	0.74	0.75	0.71	0.67	0.61	0.75	0.6	0.57	0.56
1	104533501	104534000	2.96806e-07	1.10014e-06	16.4237	-41765	XM_017588749.1	+	NA	INTERGENIC	other	0.28	0.15	0.17	0.22	0.17	0.35	0.56	0.29	0.25	0.42
1	104548001	104548500	3.71955e-29	7.24313e-28	-12.1894	-27265	XM_017588749.1	+	NA	INTERGENIC	other	0.83	0.88	0.85	0.83	0.79	0.79	0.65	0.79	0.72	0.61
1	104574501	104575000	4.72102e-05	0.000120228	10.955	-765	XM_017588749.1	+	NA	PROMOTER	shore	0.68	0.7	0.62	0.57	0.68	0.82	0.77	0.75	0.69	0.78
1	104577001	104577500	1.36467e-08	6.07856e-08	-12.7801	414	NM_138529.1	+	Nav2	PROMOTER	shore	0.25	0.25	0.24	0.35	0.29	0.1	0.08	0.16	0.2	0.19
1	104579001	104579500	0.000166887	0.000379403	10.5542	2414	NM_138529.1	+	Nav2	INTRON	other	0.47	0.43	0.38	0.48	0.48	0.72	0.43	0.56	0.57	0.5
1	104582501	104583000	3.09245e-64	2.0821e-62	-36.7861	5914	NM_138529.1	+	Nav2	INTRON	other	0.76	0.75	0.61	0.69	0.62	0.35	0.29	0.37	0.36	0.28
1	104695001	104695500	1.11574e-14	9.11723e-14	13.8019	-34929	XM_017588747.1	+	NA	INTRON	other	0.81	0.72	0.76	0.88	0.73	0.91	0.96	0.95	0.87	0.93
1	104714501	104715000	5.12171e-102	8.72662e-100	30.2302	-15429	XM_017588747.1	+	NA	INTRON	other	0.37	0.33	0.55	0.6	0.61	0.8	0.72	0.8	0.85	0.84
1	104715001	104715500	4.38132e-33	1.02382e-31	40.0353	-14929	XM_017588747.1	+	NA	INTRON	other	0.33	0.34	0.35	0.56	0.61	0.87	0.71	0.78	0.89	0.87
1	104729501	104730000	4.04427e-43	1.40327e-41	15.8569	-429	XM_017588747.1	+	NA	PROMOTER	other	0.67	0.6	0.68	0.73	0.78	0.89	0.85	0.79	0.88	0.87
1	104730501	104731000	7.29411e-11	4.20767e-10	16.1549	63	XM_017588746.1	+	NA	PROMOTER	other	0.31	0.62	0.51	0.59	0.63	0.74	0.8	0.52	0.77	0.77
1	104736501	104737000	1.42453e-06	4.75711e-06	17.6844	6063	XM_017588746.1	+	NA	INTRON	other	0.35	0.33	0.45	0.43	0.44	0.73	0.52	0.42	0.66	0.63
1	104739001	104739500	3.88371e-19	4.35951e-18	-10.8133	-4886	XM_017588748.1	+	NA	INTRON	other	0.6	0.59	0.68	0.62	0.67	0.6	0.44	0.48	0.47	0.6
1	104750501	104751000	3.20099e-277	1.0436e-273	30.7864	6117	XM_017588748.1	+	NA	EXON	other	0.23	0.23	0.34	0.47	0.52	0.69	0.58	0.66	0.7	0.72
1	104751001	104751500	1.25493e-141	4.58518e-139	26.3745	6617	XM_017588748.1	+	NA	INTRON	other	0.4	0.42	0.47	0.54	0.57	0.75	0.72	0.76	0.76	0.72
1	104762001	104762500	2.28751e-23	3.28484e-22	24.7533	17617	XM_017588748.1	+	NA	INTRON	other	0.45	0.48	0.53	0.49	0.65	0.72	0.78	0.77	0.73	0.83
1	104791001	104791500	1.5165e-15	1.3234e-14	11.9943	7796	XM_008759315.2	+	NA	INTRON	other	0.73	0.7	0.73	0.75	0.78	0.83	0.83	0.85	0.87	0.92
1	104793501	104794000	9.90683e-07	3.39355e-06	12.8017	10296	XM_008759315.2	+	NA	INTRON	other	0.51	0.44	0.3	0.51	0.48	0.51	0.48	0.57	0.65	0.68
1	104794001	104794500	1.29227e-06	4.34602e-06	12.7068	10796	XM_008759315.2	+	NA	INTRON	other	0.15	0.15	0.13	0.27	0.32	0.32	0.29	0.28	0.39	0.44
1	104795501	104796000	2.21662e-43	7.77068e-42	16.9063	12296	XM_008759315.2	+	NA	EXON	other	0.52	0.57	0.65	0.76	0.72	0.84	0.78	0.79	0.85	0.8
1	104809001	104809500	1.50095e-21	1.94556e-20	14.2976	25796	XM_008759315.2	+	NA	INTRON	other	0.66	0.63	0.78	0.64	0.76	0.8	0.83	0.83	0.84	0.87
1	104809501	104810000	4.10564e-70	3.20019e-68	31.1606	26296	XM_008759315.2	+	NA	INTRON	other	0.32	0.39	0.44	0.51	0.55	0.75	0.74	0.72	0.76	0.8
1	104816001	104816500	1.48393e-142	5.48095e-140	26.0691	32796	XM_008759315.2	+	NA	INTRON	other	0.42	0.46	0.48	0.5	0.58	0.78	0.68	0.74	0.78	0.76
1	104816501	104817000	2.01416e-72	1.67962e-70	27.0357	33296	XM_008759315.2	+	NA	INTRON	other	0.39	0.44	0.47	0.66	0.63	0.79	0.8	0.75	0.81	0.83
1	104828001	104828500	1.1694e-40	3.70081e-39	12.9247	44796	XM_008759315.2	+	NA	INTRON	other	0.57	0.55	0.6	0.68	0.71	0.77	0.74	0.77	0.73	0.74
1	104828501	104829000	1.88092e-73	1.61212e-71	29.1265	45296	XM_008759315.2	+	NA	INTRON	other	0.38	0.44	0.5	0.6	0.62	0.81	0.79	0.83	0.73	0.8
1	104842501	104843000	1.92224e-06	6.28051e-06	11.8533	59296	XM_008759315.2	+	NA	INTRON	other	0.68	0.66	0.72	0.75	0.75	0.78	0.84	0.73	0.87	0.89
1	104857001	104857500	2.11474e-06	6.86671e-06	-10.3966	73796	XM_008759315.2	+	NA	INTRON	other	0.47	0.51	0.48	0.38	0.41	0.34	0.29	0.36	0.41	0.3
1	104857501	104858000	5.87242e-09	2.73952e-08	-14.6536	74296	XM_008759315.2	+	NA	INTRON	other	0.32	0.27	0.32	0.23	0.16	0.2	0.11	0.08	0.13	0.13
1	104868501	104869000	5.40894e-72	4.46008e-70	-26.7556	85296	XM_008759315.2	+	NA	INTRON	other	0.74	0.82	0.76	0.74	0.78	0.56	0.49	0.59	0.46	0.36
1	104892501	104893000	9.19405e-08	3.66967e-07	17.2663	80649	NM_001009644.1	-	Dbx1	EXON	other	0.38	0.41	0.46	0.54	0.4	0.51	0.65	0.51	0.67	0.61
1	104915001	104915500	1.34324e-15	1.17705e-14	-18.0419	58149	NM_001009644.1	-	Dbx1	INTRON	other	0.6	0.6	0.56	0.64	0.61	0.42	0.42	0.44	0.41	0.41
1	104933001	104933500	1.72946e-07	6.63529e-07	-13.4751	40149	NM_001009644.1	-	Dbx1	INTRON	other	0.6	0.7	0.67	0.72	0.61	0.46	0.57	0.64	0.44	0.52
1	104940001	104940500	7.42508e-10	3.84671e-09	11.5579	33149	NM_001009644.1	-	Dbx1	EXON	other	0.48	0.48	0.54	0.56	0.59	0.74	0.49	0.6	0.75	0.64
1	105001001	105001500	1.94734e-06	6.35804e-06	11.9273	-27354	NM_001009644.1	-	Dbx1	INTERGENIC	other	0.18	0.15	0.31	0.28	0.29	0.4	0.26	0.41	0.4	0.34
1	105036501	105037000	5.15916e-07	1.8456e-06	-12.5741	845	XR_590176.2	+	NA	PROMOTER	other	0.38	0.54	0.38	0.31	0.3	0.22	0.3	0.16	0.33	0.32
1	105094501	105095000	2.62752e-25	4.20198e-24	14.3719	0	NM_001106263.2	+	Htatip2	PROMOTER	other	0.55	0.54	0.47	0.56	0.64	0.75	0.6	0.69	0.73	0.74
1	105098001	105098500	1.35949e-06	4.55609e-06	-10.7212	3161	NM_001106263.2	+	Htatip2	INTRON	other	0.14	0.22	0.32	0.24	0.26	0.18	0.1	0.12	0.1	0.15
1	105178001	105178500	1.86273e-13	1.37559e-12	11.1349	64408	NM_053557.1	+	Prmt3	INTRON	other	0.65	0.63	0.59	0.73	0.78	0.84	0.8	0.7	0.85	0.79
1	105263001	105263500	1.0586e-16	1.00621e-15	-13.642	-6918	XM_017588733.1	+	NA	INTERGENIC	other	0.65	0.7	0.74	0.71	0.69	0.6	0.31	0.77	0.55	0.7
1	105298001	105298500	0.000114972	0.000270726	-13.3813	11210	XM_017588731.1	+	NA	INTRON	other	0.49	0.51	0.46	0.4	0.45	0.46	0.38	0.3	0.24	0.24
1	105399001	105399500	0.000151671	0.000347782	11.4833	49934	NM_031069.1	+	Nell1	INTRON	other	0.24	0.27	0.39	0.44	0.43	0.46	0.48	0.49	0.47	0.48
1	105782001	105782500	2.00621e-08	8.75894e-08	-15.9554	-152949	NM_001103363.1	+	LOC100125384	INTRON	other	0.72	0.79	0.76	0.74	0.77	0.75	0.51	0.59	0.55	0.62
1	105966001	105966500	9.31714e-09	4.23771e-08	-16.598	30554	NM_001103363.1	+	LOC100125384	INTRON	other	0.53	0.45	0.49	0.47	0.62	0.57	0.23	0.47	0.36	0.19
1	106114501	106115000	3.16135e-12	2.08663e-11	-19.4349	179054	NM_001103363.1	+	LOC100125384	INTRON	other	0.68	0.56	0.59	0.57	0.71	0.48	0.51	0.37	0.46	0.32
1	106875501	106876000	2.42578e-10	1.3261e-09	-21.3952	1922	XM_006229266.3	+	NA	INTRON	shore	0.59	0.57	0.7	0.63	0.62	0.49	0.32	0.43	0.41	0.4
1	107004001	107004500	1.73219e-21	2.23999e-20	10.4932	2674	XM_006229265.2	+	NA	INTRON	CpGi	0.19	0.16	0.21	0.19	0.25	0.2	0.44	0.17	0.38	0.39
1	107156001	107156500	1.34113e-20	1.64638e-19	-19.3811	26612	XR_001835767.1	-	NA	INTERGENIC	other	0.72	0.77	0.67	0.7	0.7	0.54	0.52	0.47	0.62	0.45
1	107318001	107318500	0.000633369	0.00126142	-11.2034	54873	NM_001127504.1	+	Gas2	INTRON	other	0.6	0.76	0.51	0.8	0.72	0.7	0.41	0.65	0.58	0.51
1	107650001	107650500	6.34836e-05	0.000157656	-11.6674	-264745	NM_001195599.1	-	Ccdc179	INTERGENIC	other	0.48	0.37	0.52	0.6	0.44	0.52	0.4	0.31	0.3	0.26
1	108303501	108304000	0.000276699	0.0005991	-11.1872	250887	XR_001835771.1	-	NA	INTERGENIC	other	0.68	0.73	0.78	0.83	0.75	0.48	0.62	0.65	0.75	0.68
1	108436001	108436500	0.00162811	0.00291764	-10.2772	118387	XR_001835771.1	-	NA	INTERGENIC	other	0.62	0.7	0.63	0.68	0.74	0.7	0.59	0.46	0.55	0.51
1	109640001	109640500	0.000320242	0.000683557	-10.5072	-2483	XR_590188.2	+	NA	INTERGENIC	other	0.88	0.76	0.97	0.9	0.99	0.88	0.85	0.74	0.77	0.8
1	109665001	109665500	0.00016064	0.000366281	-13.3699	22020	XR_590188.2	+	NA	INTERGENIC	other	0.95	0.73	0.79	0.92	0.66	0.7	0.48	0.69	0.7	0.65
1	112073501	112074000	1.37255e-07	5.34605e-07	11.3017	224009	XM_008759471.2	+	NA	INTERGENIC	other	0.58	0.62	0.61	0.65	0.73	0.68	0.8	0.71	0.75	0.81
1	112945001	112945500	0.000961138	0.00182909	-10.6066	1232	NM_017295.1	-	Gabra5	EXON	shore	0.64	0.79	0.6	0.6	0.65	0.58	0.42	0.64	0.54	0.6
1	114550501	114551000	1.2304e-10	6.94685e-10	-12.9296	97228	NM_001107520.1	+	Herc2	EXON	other	0.79	0.72	0.91	0.81	0.82	0.77	0.62	0.77	0.7	0.58
1	114551001	114551500	1.25326e-34	3.12362e-33	-20.6783	97728	NM_001107520.1	+	Herc2	EXON	other	0.81	0.87	0.93	0.78	0.86	0.79	0.49	0.78	0.58	0.62
1	115230001	115230500	0.002229	0.0038487	-10.3687	0	XM_017590453.1	-	NA	PROMOTER	other	0.5	0.38	0.36	0.45	0.6	0.35	0.34	0.43	0.28	0.39
1	115716501	115717000	6.35448e-15	5.2946e-14	-24.7349	118667	XR_590194.1	-	NA	INTERGENIC	other	0.6	0.55	0.47	0.86	0.59	0.26	0.34	0.34	0.39	0.39
1	115717001	115717500	3.42907e-09	1.64518e-08	-13.3822	118167	XR_590194.1	-	NA	INTERGENIC	other	0.71	0.52	0.6	0.6	0.55	0.5	0.48	0.48	0.37	0.47
1	115898501	115899000	0.00264348	0.0044679	-11.1306	-62836	XR_590194.1	-	NA	INTERGENIC	other	0.72	0.77	0.55	0.7	0.86	0.58	0.65	0.52	0.7	0.65
1	116105001	116105500	6.46362e-07	2.28001e-06	-13.4328	56374	XM_003748874.4	-	NA	INTRON	other	0.62	0.7	0.58	0.58	0.68	0.55	0.41	0.5	0.52	0.54
1	116589501	116590000	0.000120171	0.000281873	13.8992	1173	XM_017589368.1	+	NA	INTRON	shore	0.4	0.42	0.46	0.5	0.6	0.6	0.8	0.58	0.56	0.54
1	116913001	116913500	0.00140219	0.00255687	-14.2098	81933	XM_017590143.1	-	NA	INTERGENIC	other	0.72	0.66	0.77	0.62	0.69	0.59	0.44	0.48	0.62	0.63
1	121201501	121202000	0.000396951	0.000829373	-11.6905	-8267	NR_037392.1	-	NA	INTERGENIC	other	0.48	0.62	0.59	0.58	0.56	0.59	0.34	0.39	0.5	0.52
1	122104001	122104500	0.000228385	0.000504006	-13.5021	205156	NR_037352.1	-	NA	INTERGENIC	other	0.27	0.26	0.3	0.36	0.47	0.22	0.17	0.22	0.2	0.24
1	122373501	122374000	5.09892e-10	2.69177e-09	-11.0979	2533	XM_017590151.1	+	NA	EXON	other	0.37	0.42	0.42	0.35	0.41	0.31	0.2	0.35	0.38	0.19
1	123406501	123407000	0.000494621	0.00100997	-13.0393	216067	XM_017590153.1	-	NA	INTERGENIC	other	0.39	0.53	0.49	0.61	0.5	0.15	0.3	0.42	0.46	0.55
1	124687001	124687500	8.38341e-21	1.04114e-19	-12.9503	115864	NM_001109147.1	-	Klf13	INTERGENIC	other	0.72	0.76	0.68	0.6	0.68	0.52	0.51	0.53	0.64	0.59
1	124738501	124739000	0.000248995	0.000544661	-15.4685	64364	NM_001109147.1	-	Klf13	INTERGENIC	other	0.67	0.76	0.64	0.74	0.77	0.58	0.52	0.64	0.54	0.54
1	124764501	124765000	3.52078e-11	2.09604e-10	10.0406	38364	NM_001109147.1	-	Klf13	INTERGENIC	other	0.5	0.53	0.54	0.52	0.67	0.65	0.57	0.68	0.67	0.67
1	124773001	124773500	7.23459e-52	3.35936e-50	15.2231	29864	NM_001109147.1	-	Klf13	INTRON	shore	0.47	0.51	0.52	0.63	0.68	0.75	0.61	0.78	0.79	0.63
1	124773501	124774000	9.95244e-09	4.50899e-08	-17.0899	29364	NM_001109147.1	-	Klf13	INTRON	shore	0.75	0.73	0.86	0.83	0.67	0.6	0.67	0.46	0.61	0.64
1	124774501	124775000	3.44023e-06	1.07918e-05	-17.9844	28364	NM_001109147.1	-	Klf13	INTRON	shore	0.55	0.66	0.63	0.62	0.71	0.55	0.42	0.33	0.41	0.45
1	124811001	124811500	3.81328e-18	3.99676e-17	15.009	-7639	NM_001109147.1	-	Klf13	INTERGENIC	other	0.28	0.3	0.34	0.41	0.46	0.49	0.43	0.53	0.54	0.5
1	124982501	124983000	6.46133e-09	2.99906e-08	-11.2385	-391	XM_006229345.3	+	NA	PROMOTER	other	0.89	0.83	0.82	0.82	0.89	0.8	0.66	0.76	0.7	0.75
1	124996001	124996500	7.95844e-24	1.17211e-22	16.7345	12551	NM_001037734.1	+	Trpm1	INTRON	other	0.49	0.5	0.56	0.61	0.63	0.73	0.7	0.8	0.69	0.68
1	124996501	124997000	1.88715e-33	4.47522e-32	23.6199	13051	NM_001037734.1	+	Trpm1	INTRON	other	0.4	0.41	0.44	0.55	0.46	0.65	0.67	0.74	0.68	0.67
1	125126001	125126500	8.18839e-44	2.91639e-42	31.1235	701	XM_006229338.3	+	NA	PROMOTER	shore	0.19	0.19	0.41	0.48	0.53	0.71	0.67	0.74	0.64	0.58
1	125126501	125127000	8.47393e-176	5.93641e-173	34.8991	1201	XM_006229338.3	+	NA	INTRON	shore	0.25	0.16	0.42	0.38	0.48	0.65	0.7	0.68	0.69	0.7
1	125159001	125159500	1.02142e-07	4.05062e-07	19.2072	33701	XM_006229338.3	+	NA	INTRON	other	0.48	0.48	0.56	0.8	0.79	0.71	0.9	0.89	0.61	0.85
1	125198501	125199000	2.05556e-29	4.05308e-28	33.5877	10162	NM_001191633.1	-	Fan1	EXON	other	0.32	0.11	0.27	0.58	0.42	0.74	0.62	0.86	0.59	0.69
1	125199001	125199500	5.73571e-64	3.83284e-62	28.0248	9662	NM_001191633.1	-	Fan1	INTRON	other	0.29	0.22	0.28	0.48	0.55	0.63	0.57	0.68	0.76	0.62
1	125200001	125200500	3.07149e-06	9.71544e-06	13.0419	8662	NM_001191633.1	-	Fan1	EXON	other	0.36	0.52	0.42	0.39	0.56	0.54	0.57	0.49	0.7	0.55
1	125200501	125201000	0.00130652	0.00240174	12.5343	8162	NM_001191633.1	-	Fan1	INTRON	other	0.67	0.81	0.83	0.55	0.82	0.67	0.9	0.82	0.93	0.9
1	125231001	125231500	0.00236923	0.00406035	10.0039	1468	XM_017589029.1	+	NA	INTRON	shore	0.69	0.76	0.76	0.63	0.71	0.84	0.91	0.72	1	0.73
1	125276001	125276500	2.43454e-05	6.55561e-05	11.1643	46468	XM_017589029.1	+	NA	INTERGENIC	other	0.66	0.6	0.69	0.69	0.67	0.82	0.77	0.77	0.77	0.76
1	125417001	125417500	0.00212403	0.00368849	11.4604	49730	NM_031780.1	+	Apba2	INTRON	other	0.34	0.23	0.29	0.29	0.4	0.24	0.45	0.49	0.31	0.77
1	125524501	125525000	1.61119e-07	6.20809e-07	13.0688	140315	NM_001173527.1	-	Ndnl2	INTRON	other	0.43	0.53	0.48	0.53	0.68	0.68	0.61	0.71	0.67	0.61
1	125596001	125596500	2.92152e-07	1.08405e-06	12.5038	68815	NM_001173527.1	-	Ndnl2	INTRON	other	0.21	0.21	0.19	0.37	0.36	0.59	0.19	0.37	0.32	0.54
1	125921001	125921500	3.5881e-11	2.13439e-10	18.6169	46485	XM_008759569.2	-	NA	INTRON	other	0.46	0.49	0.51	0.55	0.61	0.76	0.6	0.81	0.75	0.63
1	125931501	125932000	1.63021e-10	9.08585e-10	-14.8621	35985	XM_008759569.2	-	NA	INTRON	other	0.91	0.84	0.85	0.82	0.85	0.77	0.65	0.72	0.67	0.74
1	125932001	125932500	2.28409e-08	9.89947e-08	-13.9786	35485	XM_008759569.2	-	NA	INTRON	other	0.9	0.91	0.87	0.9	0.92	0.8	0.71	0.76	0.93	0.66
1	125969001	125969500	1.23401e-11	7.69363e-11	-15.6185	-1018	XM_008759569.2	-	NA	INTERGENIC	shore	0.29	0.25	0.31	0.19	0.2	0.05	0.04	0.15	0.05	0.13
1	126130001	126130500	1.28758e-22	1.77239e-21	13.476	80940	NM_001106266.1	-	Tjp1	INTERGENIC	other	0.25	0.25	0.34	0.3	0.46	0.59	0.39	0.54	0.4	0.37
1	126130501	126131000	6.14701e-08	2.51301e-07	14.6322	80440	NM_001106266.1	-	Tjp1	INTERGENIC	other	0.25	0.27	0.22	0.28	0.34	0.45	0.33	0.47	0.26	0.4
1	126167501	126168000	6.67165e-12	4.26833e-11	10.0607	43440	NM_001106266.1	-	Tjp1	INTRON	other	0.71	0.68	0.66	0.65	0.75	0.81	0.77	0.77	0.8	0.82
1	126269001	126269500	1.49842e-85	1.72929e-83	20.7284	-19467	XM_006229330.3	-	NA	INTRON	other	0.33	0.46	0.44	0.56	0.53	0.69	0.64	0.7	0.68	0.63
1	126285501	126286000	3.56814e-193	3.34208e-190	28.768	-35967	XM_006229330.3	-	NA	INTRON	other	0.45	0.48	0.56	0.62	0.64	0.8	0.86	0.83	0.85	0.83
1	126310001	126310500	2.10473e-50	9.35556e-49	-28.5256	-60467	XM_006229330.3	-	NA	INTRON	other	0.89	0.84	0.83	0.73	0.87	0.67	0.42	0.66	0.58	0.4
1	126311501	126312000	0.00423191	0.00674478	-11.1538	-61967	XM_006229330.3	-	NA	INTRON	other	0.62	0.61	0.63	0.55	0.6	0.5	0.52	0.46	0.56	0.44
1	126358501	126359000	1.89502e-13	1.39828e-12	-10.4606	43813	XM_017588936.1	-	NA	INTRON	other	0.79	0.78	0.74	0.85	0.88	0.7	0.65	0.73	0.76	0.69
1	126380001	126380500	0.00117474	0.00218663	-14.4727	22313	XM_017588936.1	-	NA	INTRON	other	0.48	0.66	0.58	0.71	0.72	0.52	0.55	0.4	0.58	0.4
1	126380501	126381000	1.4097e-05	3.96691e-05	-14.9123	21813	XM_017588936.1	-	NA	INTRON	other	0.89	0.91	0.89	0.76	0.77	0.73	0.57	0.79	0.72	0.7
1	126387001	126387500	4.31839e-24	6.46854e-23	10.5838	15313	XM_017588936.1	-	NA	EXON	other	0.51	0.5	0.5	0.55	0.61	0.67	0.58	0.64	0.69	0.63
1	126485001	126485500	4.46744e-19	4.99392e-18	14.1712	1712	XR_590316.1	+	NA	EXON	other	0.69	0.61	0.67	0.68	0.71	0.79	0.8	0.82	0.79	0.86
1	126675001	126675500	2.95559e-43	1.03143e-41	19.2185	7599	XR_590317.2	+	NA	INTERGENIC	other	0.2	0.22	0.3	0.39	0.46	0.58	0.49	0.45	0.48	0.52
1	126675501	126676000	5.81202e-06	1.75294e-05	14.1368	8099	XR_590317.2	+	NA	INTERGENIC	other	0.12	0.12	0.2	0.22	0.25	0.42	0.3	0.23	0.34	0.31
1	126707001	126707500	2.28404e-15	1.96389e-14	14.8005	5274	XR_590318.2	+	NA	EXON	other	0.72	0.59	0.68	0.74	0.72	0.77	0.81	0.84	0.86	0.91
1	126707501	126708000	8.68689e-61	5.28992e-59	17.4129	5774	XR_590318.2	+	NA	EXON	other	0.6	0.58	0.6	0.7	0.7	0.79	0.78	0.76	0.8	0.9
1	126788501	126789000	5.71927e-10	3.00233e-09	11.85	38995	NM_012999.1	+	Pcsk6	INTRON	other	0.3	0.34	0.35	0.33	0.34	0.46	0.43	0.39	0.52	0.43
1	126789001	126789500	6.94156e-25	1.08553e-23	12.7213	39495	NM_012999.1	+	Pcsk6	INTRON	other	0.15	0.19	0.17	0.14	0.14	0.21	0.26	0.25	0.43	0.28
1	126800001	126800500	1.21022e-35	3.14778e-34	26.447	50495	NM_012999.1	+	Pcsk6	INTRON	other	0.22	0.23	0.29	0.33	0.53	0.56	0.5	0.73	0.62	0.48
1	126800501	126801000	7.62761e-06	2.25186e-05	17.188	50995	NM_012999.1	+	Pcsk6	INTRON	other	0.2	0.27	0.26	0.33	0.58	0.67	0.46	0.66	0.42	0.35
1	126828001	126828500	4.00059e-15	3.37849e-14	16.2565	78495	NM_012999.1	+	Pcsk6	INTRON	other	0.45	0.54	0.5	0.56	0.65	0.74	0.65	0.73	0.66	0.69
1	126846501	126847000	0.000154461	0.000353548	12.9193	96995	NM_012999.1	+	Pcsk6	INTRON	other	0.61	0.69	0.6	0.7	0.72	0.85	0.72	0.8	0.81	0.83
1	126847001	126847500	5.90838e-07	2.09522e-06	13.021	97495	NM_012999.1	+	Pcsk6	INTRON	other	0.37	0.34	0.41	0.59	0.52	0.54	0.42	0.6	0.64	0.56
1	126902501	126903000	3.38131e-47	1.35167e-45	21.055	-58389	NM_001271323.1	+	Snrpa1	INTRON	other	0.6	0.5	0.7	0.63	0.7	0.79	0.76	0.8	0.86	0.95
1	126911001	126911500	1.79925e-13	1.33033e-12	-10.8816	-49889	NM_001271323.1	+	Snrpa1	INTRON	other	0.65	0.73	0.57	0.61	0.71	0.52	0.53	0.62	0.55	0.51
1	126960501	126961000	2.12112e-06	6.88572e-06	12.0205	-389	NM_001271323.1	+	Snrpa1	PROMOTER	shore	0.24	0.26	0.35	0.36	0.53	0.59	0.4	0.53	0.41	0.38
1	126978001	126978500	8.94891e-10	4.59292e-09	31.2567	-1079	NM_173120.2	+	Vimp	INTERGENIC	shore	0.2	0.26	0.35	0.48	0.55	0.82	0.74	0.69	0.67	0.58
1	126978501	126979000	3.30853e-13	2.39182e-12	14.1952	-579	NM_173120.2	+	Vimp	PROMOTER	shore	0.42	0.46	0.52	0.58	0.58	0.67	0.6	0.57	0.69	0.7
1	127003001	127003500	6.5961e-17	6.35951e-16	-11.6948	6577	XR_001835842.1	-	NA	INTERGENIC	other	0.25	0.32	0.23	0.33	0.22	0.21	0.12	0.18	0.11	0.13
1	127003501	127004000	3.64161e-36	9.6676e-35	-15.8413	6077	XR_001835842.1	-	NA	INTERGENIC	other	0.88	0.88	0.91	0.87	0.86	0.76	0.66	0.75	0.68	0.76
1	127011501	127012000	1.36468e-21	1.77381e-20	-12.7237	916	NM_001106268.1	+	Chsy1	PROMOTER	shore	0.25	0.32	0.34	0.26	0.39	0.26	0.12	0.3	0.12	0.14
1	127012001	127012500	4.47467e-16	4.06954e-15	-21.4017	1416	NM_001106268.1	+	Chsy1	INTRON	shore	0.68	0.67	0.67	0.57	0.69	0.64	0.34	0.4	0.4	0.43
1	127024501	127025000	8.90622e-50	3.88248e-48	-18.0045	13916	NM_001106268.1	+	Chsy1	INTRON	other	0.73	0.7	0.72	0.69	0.69	0.51	0.56	0.49	0.54	0.53
1	127025001	127025500	7.49662e-17	7.20437e-16	-15.1316	14416	NM_001106268.1	+	Chsy1	EXON	other	0.86	0.86	0.85	0.89	0.82	0.81	0.73	0.62	0.68	0.7
1	127091501	127092000	1.31533e-12	8.99705e-12	-15.1468	1055	XR_590322.2	+	NA	EXON	other	0.67	0.55	0.46	0.47	0.52	0.34	0.4	0.34	0.47	0.4
1	127172001	127172500	5.65422e-21	7.09479e-20	25.1433	699	XR_001835843.1	+	NA	PROMOTER	other	0.15	0.24	0.2	0.29	0.37	0.6	0.43	0.53	0.52	0.38
1	127189001	127189500	7.48834e-09	3.44641e-08	-24.8925	17699	XR_001835843.1	+	NA	INTRON	other	0.81	0.91	0.82	0.78	0.77	0.66	0.45	0.53	0.61	0.62
1	127190501	127191000	3.07031e-23	4.38073e-22	10.1584	19199	XR_001835843.1	+	NA	INTRON	other	0.78	0.8	0.83	0.86	0.88	0.92	0.95	0.91	0.94	0.91
1	127191001	127191500	2.20682e-26	3.73494e-25	24.5707	19699	XR_001835843.1	+	NA	INTRON	other	0.35	0.37	0.44	0.55	0.52	0.65	0.66	0.65	0.73	0.73
1	127200001	127200500	4.74734e-23	6.70301e-22	-16.9853	28699	XR_001835843.1	+	NA	EXON	other	0.77	0.82	0.83	0.76	0.81	0.69	0.67	0.57	0.58	0.65
1	127200501	127201000	1.40307e-20	1.72118e-19	-19.3998	29199	XR_001835843.1	+	NA	INTRON	other	0.56	0.75	0.76	0.67	0.73	0.6	0.27	0.61	0.52	0.54
1	127217501	127218000	9.82673e-09	4.45497e-08	11.5054	46199	XR_001835843.1	+	NA	INTRON	other	0.25	0.21	0.21	0.16	0.26	0.35	0.27	0.34	0.38	0.34
1	127218501	127219000	2.04162e-13	1.50272e-12	11.8079	45632	XM_017589156.1	-	NA	INTRON	other	0.07	0.1	0.09	0.06	0.1	0.32	0.12	0.16	0.31	0.11
1	127219001	127219500	2.66729e-12	1.77324e-11	10.8381	45132	XM_017589156.1	-	NA	INTRON	other	0.22	0.21	0.31	0.3	0.37	0.51	0.33	0.44	0.31	0.36
1	127227001	127227500	1.00776e-06	3.44674e-06	14.4574	37132	XM_017589156.1	-	NA	INTRON	other	0.33	0.25	0.36	0.47	0.4	0.6	0.32	0.6	0.55	0.51
1	127302501	127303000	3.6305e-18	3.81202e-17	-10.7221	-1449	XM_008759514.2	-	NA	EXON	other	0.89	0.9	0.87	0.76	0.78	0.7	0.77	0.65	0.74	0.8
1	127320501	127321000	7.19025e-26	1.18405e-24	11.4299	16829	NM_153300.1	-	Aldh1a3	EXON	other	0.63	0.74	0.7	0.77	0.8	0.82	0.83	0.85	0.81	0.86
1	127328001	127328500	2.68114e-46	1.03919e-44	28.0832	9329	NM_153300.1	-	Aldh1a3	INTRON	other	0.33	0.24	0.45	0.55	0.6	0.75	0.66	0.72	0.8	0.69
1	127328501	127329000	1.39706e-155	6.47124e-153	19.3691	8829	NM_153300.1	-	Aldh1a3	INTRON	other	0.39	0.37	0.5	0.58	0.6	0.7	0.65	0.68	0.71	0.69
1	127388001	127388500	2.51311e-10	1.37119e-09	-19.041	-50174	NM_153300.1	-	Aldh1a3	INTERGENIC	other	0.88	0.88	0.79	0.85	0.67	0.64	0.69	0.65	0.6	0.49
1	127388501	127389000	1.9514e-14	1.56183e-13	-12.2118	-50674	NM_153300.1	-	Aldh1a3	INTERGENIC	other	0.28	0.27	0.26	0.21	0.24	0.13	0.08	0.15	0.15	0.13
1	127600501	127601000	1.05732e-20	1.30649e-19	16.3594	856	XM_006229358.3	+	NA	PROMOTER	shore	0.35	0.35	0.37	0.44	0.5	0.61	0.46	0.62	0.57	0.58
1	127773001	127773500	3.25012e-31	6.97648e-30	-16.1416	-29372	XM_218753.9	+	NA	INTRON	other	0.59	0.52	0.55	0.49	0.59	0.46	0.3	0.49	0.39	0.29
1	127773501	127774000	1.56215e-08	6.91341e-08	-17.2242	-28872	XM_218753.9	+	NA	INTRON	other	0.55	0.57	0.6	0.47	0.53	0.46	0.36	0.49	0.31	0.31
1	127804501	127805000	8.31298e-15	6.85902e-14	-12.5776	1631	XM_006229360.3	+	NA	INTRON	shore	0.49	0.61	0.58	0.46	0.6	0.53	0.4	0.45	0.35	0.35
1	127839501	127840000	5.23686e-14	4.05175e-13	35.1357	36631	XM_006229360.3	+	NA	INTRON	other	0.33	0.31	0.43	0.44	0.54	0.78	0.63	0.96	0.68	0.8
1	127840001	127840500	3.15388e-33	7.40768e-32	13.7251	37131	XM_006229360.3	+	NA	INTRON	other	0.18	0.3	0.28	0.47	0.48	0.64	0.3	0.61	0.5	0.4
1	127840501	127841000	2.69564e-08	1.15758e-07	18.6532	37631	XM_006229360.3	+	NA	INTRON	other	0.17	0.24	0.34	0.21	0.38	0.51	0.34	0.62	0.35	0.39
1	127895501	127896000	1.1186e-14	9.14015e-14	-12.2926	92631	XM_006229360.3	+	NA	INTRON	other	0.84	0.75	0.81	0.81	0.76	0.7	0.66	0.64	0.63	0.71
1	127896001	127896500	1.57406e-15	1.37109e-14	-21.1504	93131	XM_006229360.3	+	NA	INTRON	other	0.65	0.69	0.75	0.61	0.64	0.53	0.27	0.65	0.52	0.31
1	127975501	127976000	3.21738e-17	3.1716e-16	-17.7029	172631	XM_006229360.3	+	NA	INTRON	other	0.61	0.53	0.65	0.58	0.66	0.6	0.32	0.34	0.4	0.47
1	127976501	127977000	1.50831e-15	1.31659e-14	-18.881	173631	XM_006229360.3	+	NA	INTRON	other	0.82	0.89	0.89	0.81	0.81	0.68	0.66	0.69	0.55	0.71
1	127977001	127977500	2.43318e-55	1.24812e-53	-17.7816	174131	XM_006229360.3	+	NA	INTRON	other	0.67	0.67	0.72	0.66	0.67	0.59	0.46	0.58	0.46	0.42
1	128343001	128343500	1.20088e-16	1.13686e-15	-18.6572	-1321	XM_008759541.2	-	NA	INTERGENIC	shore	0.62	0.67	0.71	0.71	0.55	0.54	0.44	0.37	0.49	0.47
1	128344501	128345000	3.51237e-10	1.88641e-09	-15.8713	-2821	XM_008759541.2	-	NA	INTERGENIC	other	0.67	0.76	0.69	0.73	0.74	0.64	0.53	0.62	0.57	0.42
1	128348001	128348500	6.67124e-20	7.86888e-19	10.0558	-6321	XM_008759541.2	-	NA	INTERGENIC	other	0.68	0.74	0.82	0.82	0.82	0.87	0.88	0.85	0.86	0.88
1	128359501	128360000	3.89833e-24	5.85329e-23	13.1419	-17821	XM_008759541.2	-	NA	INTERGENIC	other	0.33	0.33	0.39	0.49	0.56	0.59	0.47	0.55	0.55	0.54
1	128391001	128391500	1.82415e-47	7.35615e-46	17.3421	-6469	XR_590326.1	+	NA	INTERGENIC	other	0.19	0.26	0.23	0.35	0.39	0.43	0.37	0.61	0.42	0.42
1	128391501	128392000	1.60432e-12	1.08881e-11	20.1145	-5969	XR_590326.1	+	NA	INTERGENIC	other	0.31	0.26	0.3	0.49	0.43	0.57	0.51	0.53	0.65	0.6
1	128393001	128393500	2.37298e-52	1.11718e-50	29.3408	-4469	XR_590326.1	+	NA	INTERGENIC	other	0.22	0.31	0.25	0.37	0.41	0.46	0.6	0.67	0.67	0.7
1	128393501	128394000	7.4109e-14	5.6681e-13	18.6338	-3969	XR_590326.1	+	NA	INTERGENIC	other	0.49	0.58	0.55	0.55	0.57	0.61	0.82	0.65	0.73	0.81
1	128394001	128394500	3.60579e-27	6.34063e-26	34.7891	-3469	XR_590326.1	+	NA	INTERGENIC	other	0.35	0.46	0.7	0.7	0.56	0.89	0.89	0.87	0.89	0.94
1	128431501	128432000	4.09605e-39	1.22342e-37	-22.2321	33534	XR_590326.1	+	NA	INTERGENIC	other	0.59	0.68	0.53	0.57	0.51	0.42	0.27	0.32	0.35	0.41
1	128433501	128434000	4.18485e-10	2.2297e-09	-15.359	35534	XR_590326.1	+	NA	INTERGENIC	other	0.84	0.83	0.84	0.64	0.7	0.7	0.47	0.6	0.62	0.72
1	128598001	128598500	3.23251e-16	2.969e-15	-12.1348	5542	XM_006229346.3	-	NA	INTRON	other	0.68	0.78	0.74	0.78	0.78	0.76	0.58	0.64	0.63	0.55
1	128598501	128599000	5.57625e-09	2.60868e-08	-14.5927	5042	XM_006229346.3	-	NA	INTRON	other	0.51	0.63	0.74	0.62	0.72	0.59	0.36	0.56	0.46	0.45
1	128635001	128635500	1.1917e-18	1.29442e-17	-15.3458	-4097	XR_001835846.1	-	NA	INTRON	other	0.74	0.74	0.68	0.7	0.66	0.6	0.43	0.62	0.59	0.55
1	128656001	128656500	7.42568e-05	0.000182003	10.2343	-25097	XR_001835846.1	-	NA	EXON	other	0.19	0.28	0.19	0.32	0.36	0.56	0.36	0.42	0.35	0.22
1	128663001	128663500	1.0611e-07	4.19876e-07	11.1774	-32097	XR_001835846.1	-	NA	INTRON	other	0.39	0.3	0.43	0.46	0.5	0.54	0.52	0.53	0.55	0.48
1	128700501	128701000	1.74223e-14	1.4005e-13	23.6056	21044	XM_006229337.2	-	Synm	INTRON	other	0.25	0.3	0.33	0.32	0.27	0.6	0.43	0.53	0.58	0.53
1	128701501	128702000	0.00125212	0.00231358	-10.1793	20044	XM_006229337.2	-	Synm	INTRON	other	0.84	0.87	0.79	0.66	0.67	0.76	0.57	0.72	0.59	0.6
1	128702001	128702500	5.95101e-14	4.58566e-13	-14.4552	19544	XM_006229337.2	-	Synm	INTRON	other	0.63	0.7	0.68	0.6	0.73	0.7	0.32	0.61	0.47	0.43
1	128808001	128808500	1.69947e-17	1.70614e-16	-15.5761	-17688	XR_590331.2	+	NA	INTERGENIC	other	0.36	0.83	0.61	0.57	0.5	0.26	0.67	0.51	0.25	0.47
1	128882001	128882500	2.19604e-07	8.30231e-07	-12.2028	-42421	NM_052807.2	+	Igf1r	INTERGENIC	other	0.81	0.73	0.74	0.71	0.7	0.61	0.66	0.52	0.78	0.56
1	128928001	128928500	1.10472e-21	1.44522e-20	14.4775	3080	XM_008759500.1	+	Igf1r	INTRON	other	0.28	0.39	0.3	0.4	0.51	0.55	0.52	0.52	0.49	0.49
1	128928501	128929000	2.72359e-20	3.28475e-19	17.2265	3580	XM_008759500.1	+	Igf1r	INTRON	other	0.54	0.53	0.5	0.63	0.59	0.73	0.76	0.71	0.67	0.75
1	128930001	128930500	3.91123e-11	2.3179e-10	11.4426	5080	XM_008759500.1	+	Igf1r	INTRON	other	0.54	0.55	0.6	0.61	0.7	0.73	0.71	0.66	0.69	0.81
1	128930501	128931000	3.53371e-37	9.74114e-36	10.0016	5580	XM_008759500.1	+	Igf1r	INTRON	other	0.74	0.73	0.79	0.78	0.83	0.87	0.84	0.89	0.87	0.88
1	128940501	128941000	3.91835e-33	9.174e-32	35.9024	15580	XM_008759500.1	+	Igf1r	INTRON	other	0.33	0.36	0.38	0.56	0.62	0.81	0.81	0.84	0.83	0.72
1	128943501	128944000	1.2594e-29	2.51218e-28	15.439	18580	XM_008759500.1	+	Igf1r	INTRON	other	0.61	0.64	0.65	0.74	0.8	0.85	0.84	0.81	0.85	0.83
1	128981001	128981500	1.27438e-198	1.33364e-195	-26.1874	56080	XM_008759500.1	+	Igf1r	INTRON	other	0.67	0.67	0.68	0.69	0.74	0.57	0.3	0.53	0.43	0.32
1	128981501	128982000	3.62981e-16	3.32059e-15	-12.3081	56580	XM_008759500.1	+	Igf1r	INTRON	other	0.73	0.76	0.81	0.83	0.87	0.8	0.53	0.82	0.62	0.63
1	129055501	129056000	1.1346e-75	1.02752e-73	39.5118	130580	XM_008759500.1	+	Igf1r	INTRON	other	0.2	0.27	0.16	0.34	0.45	0.56	0.71	0.51	0.78	0.81
1	129056001	129056500	1.15189e-83	1.289e-81	24.8633	131080	XM_008759500.1	+	Igf1r	INTRON	other	0.3	0.29	0.27	0.34	0.4	0.43	0.6	0.5	0.63	0.66
1	129056501	129057000	3.21165e-27	5.66223e-26	15.3015	131580	XM_008759500.1	+	Igf1r	INTRON	other	0.61	0.59	0.6	0.59	0.66	0.76	0.68	0.73	0.83	0.79
1	129088501	129089000	3.59391e-05	9.37061e-05	12.2496	130617	XM_017590160.1	-	NA	INTRON	other	0.79	0.71	0.73	0.85	0.75	0.81	0.79	0.96	0.89	0.95
1	129092001	129092500	5.4671e-116	1.25931e-113	31.8186	127117	XM_017590160.1	-	NA	INTRON	other	0.35	0.34	0.4	0.56	0.62	0.79	0.81	0.72	0.77	0.81
1	129093001	129093500	2.30462e-07	8.68511e-07	20.8735	126117	XM_017590160.1	-	NA	INTRON	other	0.25	0.2	0.34	0.3	0.32	0.67	0.31	0.72	0.29	0.49
1	129093501	129094000	4.98198e-76	4.54335e-74	28.3467	125617	XM_017590160.1	-	NA	INTRON	other	0.2	0.23	0.22	0.28	0.34	0.66	0.46	0.65	0.53	0.31
1	129111501	129112000	0.0033481	0.00549794	12.7556	107617	XM_017590160.1	-	NA	INTRON	other	0.69	0.72	0.79	0.77	0.71	0.96	0.85	0.79	0.89	0.86
1	129127001	129127500	1.23608e-07	4.84524e-07	10.4632	92117	XM_017590160.1	-	NA	INTRON	other	0.48	0.52	0.56	0.75	0.76	0.75	0.65	0.67	0.71	0.81
1	129133501	129134000	9.61608e-09	4.36629e-08	-10.4117	85617	XM_017590160.1	-	NA	INTRON	other	0.59	0.6	0.52	0.54	0.49	0.43	0.48	0.44	0.43	0.44
1	129134001	129134500	4.77205e-19	5.32214e-18	-11.2987	85117	XM_017590160.1	-	NA	INTRON	other	0.65	0.57	0.61	0.64	0.65	0.56	0.46	0.53	0.55	0.46
1	129137501	129138000	0.00046884	0.000962914	13.4964	81617	XM_017590160.1	-	NA	INTRON	other	0.27	0.31	0.43	0.35	0.37	0.7	0.33	0.63	0.56	0.31
1	129140001	129140500	1.81476e-09	9.00387e-09	-10.5924	79117	XM_017590160.1	-	NA	INTRON	other	0.57	0.71	0.67	0.65	0.66	0.72	0.35	0.61	0.53	0.5
1	129155001	129155500	7.91858e-10	4.08875e-09	18.9726	64117	XM_017590160.1	-	NA	INTRON	other	0.3	0.34	0.34	0.39	0.51	0.56	0.5	0.53	0.64	0.61
1	129161501	129162000	7.34437e-05	0.000180177	-13.1343	57617	XM_017590160.1	-	NA	INTRON	other	0.83	0.75	0.88	0.84	0.75	0.58	0.74	0.59	0.79	0.68
1	129171501	129172000	1.90023e-11	1.16242e-10	10.5922	47617	XM_017590160.1	-	NA	INTRON	other	0.68	0.72	0.72	0.73	0.79	0.87	0.81	0.8	0.83	0.85
1	129194501	129195000	5.17723e-27	9.02901e-26	18.5718	24617	XM_017590160.1	-	NA	INTRON	other	0.45	0.41	0.5	0.47	0.65	0.73	0.63	0.67	0.7	0.67
1	129195501	129196000	1.19643e-21	1.56146e-20	15.7259	23617	XM_017590160.1	-	NA	INTRON	other	0.18	0.11	0.4	0.35	0.46	0.54	0.33	0.56	0.56	0.35
1	129196001	129196500	6.17178e-58	3.43958e-56	19.7612	23117	XM_017590160.1	-	NA	INTRON	other	0.32	0.33	0.42	0.42	0.58	0.72	0.54	0.71	0.65	0.49
1	129205001	129205500	1.13374e-33	2.71515e-32	20.5428	14117	XM_017590160.1	-	NA	INTRON	other	0.16	0.27	0.19	0.36	0.34	0.52	0.42	0.6	0.43	0.27
1	129205501	129206000	1.18463e-36	3.20922e-35	18.2844	13617	XM_017590160.1	-	NA	INTRON	other	0.21	0.31	0.35	0.29	0.45	0.57	0.44	0.63	0.48	0.37
1	129215001	129215500	3.23932e-08	1.37606e-07	17.9888	4117	XM_017590160.1	-	NA	INTERGENIC	other	0.64	0.67	0.65	0.7	0.76	0.89	0.8	0.9	0.83	0.93
1	129263001	129263500	0.000512187	0.00104206	-11.9506	8037	XM_008759578.2	+	NA	INTRON	other	0.66	0.86	0.7	0.77	0.78	0.82	0.51	0.7	0.43	0.66
1	129293001	129293500	7.76339e-24	1.14408e-22	17.801	38037	XM_008759578.2	+	NA	INTRON	other	0.34	0.41	0.48	0.59	0.65	0.7	0.57	0.76	0.66	0.7
1	129295501	129296000	1.04066e-05	3.00064e-05	-11.4166	40537	XM_008759578.2	+	NA	INTRON	other	0.59	0.52	0.38	0.49	0.52	0.45	0.33	0.5	0.37	0.28
1	129296001	129296500	0.000130953	0.000304677	-10.6082	41037	XM_008759578.2	+	NA	INTRON	other	0.96	0.88	0.83	0.92	0.85	0.87	0.8	0.79	0.73	0.71
1	129432501	129433000	0.00250584	0.00426524	-10.3166	-88026	XR_590333.2	+	NA	INTERGENIC	other	0.55	0.51	0.55	0.54	0.49	0.57	0.42	0.5	0.29	0.31
1	129434001	129434500	8.68167e-36	2.26959e-34	15.349	-86526	XR_590333.2	+	NA	INTERGENIC	other	0.17	0.21	0.19	0.35	0.44	0.59	0.33	0.39	0.45	0.36
1	129845501	129846000	6.41631e-15	5.34402e-14	12.1848	-65426	XM_006229368.3	-	NA	INTERGENIC	other	0.53	0.47	0.52	0.52	0.55	0.66	0.54	0.64	0.73	0.6
1	129852001	129852500	1.39246e-28	2.63233e-27	-11.9523	-71926	XM_006229368.3	-	NA	INTERGENIC	other	0.7	0.63	0.65	0.67	0.68	0.55	0.51	0.51	0.58	0.58
1	129852501	129853000	7.28357e-10	3.77836e-09	-10.6368	-72426	XM_006229368.3	-	NA	INTERGENIC	other	0.31	0.32	0.29	0.23	0.21	0.17	0.15	0.12	0.16	0.23
1	129862501	129863000	1.39465e-26	2.38586e-25	-15.2976	-82426	XM_006229368.3	-	NA	INTERGENIC	other	0.61	0.59	0.58	0.55	0.52	0.48	0.47	0.38	0.35	0.42
1	129940001	129940500	7.78954e-32	1.71727e-30	-11.4967	-73203	XR_001835853.1	+	NA	INTERGENIC	other	0.8	0.78	0.78	0.8	0.74	0.73	0.68	0.62	0.65	0.65
1	130098001	130098500	8.07623e-06	2.37483e-05	-12.4647	84300	XR_001835854.1	+	NA	INTRON	other	0.86	0.9	0.91	0.78	0.8	0.72	0.64	0.82	0.92	0.74
1	130551001	130551500	4.27325e-11	2.52029e-10	14.8866	-127919	XR_001835855.1	-	NA	INTERGENIC	other	0.5	0.44	0.54	0.61	0.44	0.74	0.54	0.72	0.81	0.53
1	131386001	131386500	2.38194e-11	1.44339e-10	13.0672	46280	XR_001835857.1	-	NA	EXON	shore	0.19	0.31	0.26	0.47	0.41	0.54	0.37	0.53	0.43	0.43
1	131411001	131411500	1.25525e-05	3.56604e-05	14.5744	21280	XR_001835857.1	-	NA	INTRON	other	0.22	0.22	0.24	0.23	0.27	0.38	0.3	0.46	0.41	0.33
1	131424501	131425000	8.3306e-13	5.80362e-12	10.0825	7780	XR_001835857.1	-	NA	INTRON	shore	0.08	0.09	0.09	0.15	0.13	0.23	0.16	0.2	0.22	0.22
1	131427001	131427500	0.00227315	0.00391544	13.0439	5280	XR_001835857.1	-	NA	INTRON	shore	0.49	0.49	0.38	0.37	0.3	0.4	0.49	0.53	0.75	0.52
1	131427501	131428000	6.93281e-29	1.33183e-27	12.6195	4780	XR_001835857.1	-	NA	INTRON	shore	0.33	0.3	0.24	0.32	0.27	0.33	0.4	0.44	0.45	0.5
1	131448001	131448500	2.5263e-11	1.52574e-10	-31.3354	5568	XM_017588643.1	-	NA	EXON	other	0.76	0.56	0.5	0.66	0.49	0.34	0.5	0.18	0.17	0.23
1	131452501	131453000	2.11483e-53	1.02791e-51	-22.5024	1068	XM_017588643.1	-	NA	INTRON	shore	0.55	0.62	0.53	0.41	0.4	0.26	0.39	0.15	0.23	0.36
1	131463001	131463500	7.1933e-25	1.12427e-23	19.773	2250	XM_006229366.3	-	NA	EXON	shore	0.15	0.26	0.18	0.23	0.22	0.36	0.31	0.44	0.48	0.43
1	131751501	131752000	1.28228e-19	1.48479e-18	18.097	-41744	XM_017590558.1	+	NA	INTERGENIC	other	0.36	0.34	0.44	0.37	0.48	0.62	0.49	0.63	0.6	0.6
1	131752501	131753000	7.4818e-09	3.44377e-08	12.0008	-40744	XM_017590558.1	+	NA	INTERGENIC	other	0.15	0.13	0.12	0.1	0.09	0.23	0.18	0.27	0.28	0.26
1	131754001	131754500	2.09001e-27	3.72152e-26	21.5694	-39244	XM_017590558.1	+	NA	INTERGENIC	other	0.24	0.36	0.4	0.48	0.53	0.63	0.59	0.74	0.58	0.5
1	131874001	131874500	0.00127439	0.00234981	10.3558	80259	XM_017590558.1	+	NA	INTERGENIC	other	0.3	0.35	0.44	0.47	0.58	0.61	0.51	0.63	0.65	0.36
1	131875001	131875500	2.93604e-26	4.9351e-25	15.6354	81259	XM_017590558.1	+	NA	INTERGENIC	other	0.45	0.51	0.51	0.58	0.62	0.73	0.65	0.71	0.67	0.65
1	132098001	132098500	1.67135e-18	1.79915e-17	19.189	-105729	XR_350480.2	-	NA	INTERGENIC	other	0.25	0.14	0.38	0.41	0.35	0.58	0.46	0.56	0.54	0.44
1	132186001	132186500	9.17334e-07	3.15921e-06	11.8182	-193729	XR_350480.2	-	NA	INTERGENIC	other	0.52	0.71	0.73	0.74	0.68	0.75	0.82	0.78	0.81	0.78
1	132186501	132187000	1.26886e-10	7.15397e-10	16.2778	-194229	XR_350480.2	-	NA	INTERGENIC	other	0.27	0.3	0.38	0.38	0.44	0.54	0.46	0.63	0.54	0.44
1	132387001	132387500	1.07925e-31	2.36668e-30	12.4421	326675	XR_350482.3	-	NA	INTERGENIC	other	0.54	0.54	0.59	0.73	0.64	0.73	0.75	0.7	0.73	0.74
1	132549501	132550000	1.48239e-05	4.15429e-05	-11.6877	164175	XR_350482.3	-	NA	INTERGENIC	other	0.68	0.74	0.74	0.71	0.74	0.6	0.55	0.56	0.63	0.69
1	132550501	132551000	5.26543e-08	2.17331e-07	10.2814	163175	XR_350482.3	-	NA	INTERGENIC	other	0.18	0.31	0.24	0.22	0.24	0.25	0.32	0.42	0.36	0.35
1	132877001	132877500	3.78338e-15	3.20128e-14	-32.2563	60322	XR_001835863.1	-	NA	INTRON	shore	0.55	0.5	0.35	0.32	0.74	0.24	0.12	0.37	0.07	0.11
1	133214501	133215000	2.02093e-06	6.5819e-06	-15.3507	247446	XM_008759526.2	-	NA	INTERGENIC	other	0.71	0.77	0.79	0.74	0.65	0.76	0.52	0.68	0.55	0.5
1	133216001	133216500	4.28916e-05	0.000110143	-13.2226	245946	XM_008759526.2	-	NA	INTERGENIC	other	0.66	0.84	0.74	0.73	0.84	0.6	0.58	0.61	0.52	0.77
1	133571501	133572000	0.00031593	0.000675296	-11.2101	-11858	XM_006229375.3	-	NA	INTERGENIC	other	0.69	0.76	0.9	0.89	0.87	0.68	0.62	0.86	0.77	0.58
1	133863501	133864000	5.78343e-08	2.37301e-07	11.3001	132207	XR_001835865.1	-	NA	INTERGENIC	other	0.49	0.42	0.53	0.7	0.5	0.63	0.61	0.59	0.72	0.69
1	134274001	134274500	8.55196e-20	1.003e-18	10.86	153352	XR_590339.2	-	NA	INTERGENIC	other	0.43	0.35	0.41	0.43	0.53	0.57	0.44	0.6	0.58	0.49
1	134361501	134362000	3.10174e-16	2.8529e-15	-12.5851	65852	XR_590339.2	-	NA	INTERGENIC	other	0.62	0.61	0.6	0.57	0.62	0.58	0.43	0.5	0.5	0.4
1	134409001	134409500	0.00083355	0.00161055	-10.374	18352	XR_590339.2	-	NA	INTERGENIC	other	0.8	0.76	0.82	0.79	0.72	0.81	0.37	0.72	0.61	0.7
1	134422501	134423000	4.93207e-35	1.25134e-33	20.4523	4852	XR_590339.2	-	NA	INTERGENIC	other	0.4	0.24	0.48	0.35	0.55	0.67	0.63	0.45	0.65	0.65
1	134423001	134423500	9.89994e-27	1.70583e-25	20.7384	4352	XR_590339.2	-	NA	INTERGENIC	other	0.5	0.52	0.56	0.57	0.63	0.78	0.74	0.59	0.8	0.87
1	134650001	134650500	1.3951e-30	2.91274e-29	15.4806	-48553	NM_001107524.1	+	Rgma	INTERGENIC	other	0.57	0.44	0.66	0.65	0.64	0.73	0.78	0.74	0.67	0.81
1	134650501	134651000	4.4951e-05	0.00011496	13.8601	-48053	NM_001107524.1	+	Rgma	INTERGENIC	other	0.7	0.61	0.75	0.8	0.73	0.81	0.89	0.9	0.78	0.89
1	134655501	134656000	5.30431e-06	1.61008e-05	11.5997	-43053	NM_001107524.1	+	Rgma	INTERGENIC	other	0.14	0.09	0.14	0.21	0.29	0.26	0.27	0.37	0.37	0.18
1	134676001	134676500	2.22345e-58	1.25733e-56	-22.7832	-22553	NM_001107524.1	+	Rgma	INTERGENIC	other	0.7	0.65	0.64	0.65	0.55	0.5	0.35	0.47	0.46	0.29
1	134676501	134677000	1.69974e-98	2.6657e-96	-25.6688	-22053	NM_001107524.1	+	Rgma	INTERGENIC	other	0.69	0.76	0.71	0.64	0.69	0.65	0.39	0.53	0.4	0.29
1	134697001	134697500	1.3949e-14	1.13122e-13	-16.6417	-1553	NM_001107524.1	+	Rgma	INTERGENIC	shore	0.64	0.65	0.57	0.52	0.49	0.42	0.38	0.36	0.5	0.42
1	134722501	134723000	1.02716e-12	7.09375e-12	16.3637	-4896	XM_008759521.2	+	NA	INTRON	other	0.15	0.16	0.33	0.26	0.33	0.51	0.36	0.54	0.35	0.3
1	134723501	134724000	1.27105e-57	7.00763e-56	-11.9441	-3896	XM_008759521.2	+	NA	INTRON	other	0.26	0.24	0.19	0.18	0.23	0.13	0.06	0.16	0.11	0.06
1	134724001	134724500	3.59838e-51	1.64167e-49	-17.9115	-3396	XM_008759521.2	+	NA	INTRON	other	0.43	0.43	0.46	0.29	0.28	0.26	0.16	0.27	0.19	0.16
1	134726501	134727000	3.85602e-08	1.62165e-07	10.2113	-896	XM_008759521.2	+	NA	PROMOTER	other	0.32	0.36	0.48	0.37	0.48	0.47	0.51	0.54	0.52	0.49
1	134727001	134727500	8.73319e-35	2.19051e-33	17.6999	-396	XM_008759521.2	+	NA	PROMOTER	other	0.29	0.37	0.37	0.39	0.51	0.61	0.53	0.55	0.59	0.52
1	134766501	134767000	0.000484803	0.000992175	10.0064	38607	XM_008759521.2	+	NA	INTRON	other	0.74	0.67	0.78	0.67	0.73	0.81	0.85	0.78	0.85	0.86
1	134823501	134824000	0.000813668	0.00157614	14.2481	46383	XM_006229369.3	-	NA	INTRON	other	0.3	0.43	0.6	0.44	0.62	0.59	0.57	0.46	0.71	0.76
1	134942001	134942500	6.22985e-22	8.26032e-21	22.6997	12648	XR_001835871.1	-	NA	INTERGENIC	shore	0.16	0.29	0.21	0.33	0.45	0.57	0.44	0.54	0.49	0.52
1	134942501	134943000	9.60522e-15	7.88763e-14	17.5115	12148	XR_001835871.1	-	NA	INTERGENIC	shore	0.17	0.16	0.3	0.44	0.33	0.53	0.36	0.48	0.45	0.47
1	134980501	134981000	0.000115147	0.000271082	-10.7184	-10934	XM_008759598.1	+	LOC499179	INTERGENIC	other	0.84	0.84	0.81	0.95	0.67	0.74	0.69	0.68	0.75	0.75
1	135082501	135083000	7.32867e-13	5.1307e-12	-10.5607	905	XM_002728766.4	+	NA	PROMOTER	shore	0.67	0.83	0.64	0.68	0.56	0.61	0.54	0.52	0.59	0.59
1	135086001	135086500	4.12477e-11	2.43721e-10	-12.3902	4405	XM_002728766.4	+	NA	INTRON	shore	0.59	0.64	0.54	0.63	0.69	0.68	0.35	0.68	0.38	0.38
1	135404501	135405000	7.01379e-06	2.08433e-05	-10.2774	1700	NM_057156.1	-	St8sia2	INTRON	shore	0.4	0.43	0.32	0.36	0.32	0.27	0.23	0.32	0.26	0.22
1	135405001	135405500	1.571e-07	6.06261e-07	-10.1097	1200	NM_057156.1	-	St8sia2	INTRON	shore	0.6	0.64	0.51	0.4	0.46	0.42	0.44	0.47	0.43	0.38
1	135420001	135420500	9.79207e-06	2.83711e-05	-12.7586	-13303	NM_057156.1	-	St8sia2	INTERGENIC	other	0.4	0.36	0.45	0.53	0.59	0.36	0.3	0.33	0.32	0.38
1	135580501	135581000	0.00231028	0.00397128	10.1642	74739	XR_590342.2	+	NA	INTERGENIC	other	0.5	0.26	0.46	0.35	0.75	0.53	0.47	0.63	0.69	0.52
1	135581501	135582000	1.62399e-18	1.75017e-17	11.032	75739	XR_590342.2	+	NA	INTERGENIC	other	0.3	0.31	0.31	0.39	0.43	0.5	0.37	0.47	0.47	0.47
1	135775001	135775500	0.00465933	0.00733367	10.2381	197553	XR_001835873.1	-	NA	INTERGENIC	other	0.13	0.11	0.17	0.19	0.38	0.37	0.12	0.32	0.46	0.29
1	135800001	135800500	5.41714e-25	8.50355e-24	16.7472	172553	XR_001835873.1	-	NA	EXON	CpGi	0.49	0.53	0.65	0.7	0.71	0.75	0.74	0.87	0.84	0.72
1	135995501	135996000	1.69998e-16	1.59079e-15	-12.1875	-22450	XR_001835873.1	-	NA	INTRON	other	0.78	0.85	0.86	0.81	0.88	0.75	0.65	0.82	0.69	0.58
1	136010001	136010500	1.55029e-10	8.6615e-10	-17.0564	-36950	XR_001835873.1	-	NA	INTRON	other	0.47	0.52	0.59	0.47	0.39	0.22	0.36	0.24	0.26	0.46
1	136018501	136019000	0.000491373	0.00100419	11.8555	-45450	XR_001835873.1	-	NA	INTRON	shore	0.52	0.56	0.59	0.63	0.6	0.73	0.74	0.7	0.7	0.62
1	136074501	136075000	2.98216e-07	1.10513e-06	-21.7146	-862	XM_006229378.3	-	NA	PROMOTER	shore	0.56	0.43	0.55	0.43	0.43	0.38	0.27	0.23	0.18	0.17
1	136285501	136286000	3.67365e-06	1.14689e-05	-12.0268	62849	XR_001835874.1	-	NA	INTERGENIC	other	0.58	0.57	0.61	0.64	0.68	0.58	0.43	0.63	0.44	0.42
1	136533001	136533500	0.000113434	0.000267459	13.2631	-184154	XR_350500.3	-	NA	INTERGENIC	other	0.52	0.45	0.52	0.54	0.78	0.7	0.71	0.76	0.72	0.54
1	136750501	136751000	1.55099e-05	4.33258e-05	-12.9478	34617	XM_008759494.2	-	NA	INTRON	other	0.6	0.66	0.63	0.53	0.53	0.62	0.47	0.5	0.36	0.33
1	136807001	136807500	8.34182e-05	0.000202406	-14.4076	817	XM_008759492.2	-	NA	PROMOTER	other	0.56	0.79	0.6	0.63	0.72	0.74	0.56	0.49	0.38	0.47
1	136831001	136831500	6.89113e-11	3.98293e-10	11.817	9934	XM_017588700.1	-	NA	INTRON	other	0.59	0.64	0.68	0.68	0.66	0.74	0.6	0.82	0.81	0.78
1	137013001	137013500	1.32008e-08	5.88891e-08	-14.4366	-76058	NM_001106271.2	+	Akap13	INTERGENIC	shore	0.57	0.54	0.57	0.51	0.51	0.52	0.38	0.39	0.33	0.34
1	137013501	137014000	3.58483e-08	1.51398e-07	-18.0701	-75558	NM_001106271.2	+	Akap13	INTERGENIC	shore	0.59	0.71	0.47	0.59	0.62	0.58	0.35	0.46	0.33	0.33
1	137015501	137016000	2.85364e-11	1.715e-10	-19.6118	-73558	NM_001106271.2	+	Akap13	INTERGENIC	shore	0.78	0.69	0.74	0.75	0.72	0.64	0.49	0.48	0.57	0.54
1	137224501	137225000	3.1624e-19	3.57397e-18	-18.8857	127883	XM_006229380.2	-	Klhl25	INTRON	other	0.78	0.79	0.73	0.73	0.6	0.49	0.69	0.5	0.47	0.6
1	137225001	137225500	9.72329e-46	3.70848e-44	-16.5966	127383	XM_006229380.2	-	Klhl25	INTRON	other	0.76	0.76	0.58	0.58	0.43	0.33	0.59	0.28	0.43	0.65
1	137356501	137357000	1.32932e-06	4.46115e-06	17.2519	0	XR_590343.1	+	NA	PROMOTER	shore	0.35	0.51	0.5	0.64	0.77	0.8	0.75	0.67	0.76	0.6
1	137411501	137412000	2.48518e-08	1.07236e-07	-14.468	14138	XR_590344.2	-	NA	INTERGENIC	other	0.65	0.6	0.6	0.53	0.69	0.59	0.34	0.58	0.42	0.49
1	137414001	137414500	1.93701e-97	2.95578e-95	-20.4452	11638	XR_590344.2	-	NA	INTERGENIC	other	0.72	0.76	0.74	0.77	0.74	0.57	0.48	0.62	0.55	0.49
1	137426001	137426500	2.54452e-50	1.12632e-48	-18.2492	0	XR_590344.2	-	NA	PROMOTER	other	0.46	0.5	0.36	0.33	0.35	0.19	0.19	0.27	0.25	0.18
1	137426501	137427000	4.97208e-27	8.67659e-26	-17.0385	-365	XR_590344.2	-	NA	PROMOTER	other	0.54	0.5	0.35	0.36	0.33	0.2	0.29	0.23	0.2	0.34
1	137439001	137439500	0.00166286	0.00297176	-11.3789	-12865	XR_590344.2	-	NA	INTERGENIC	other	0.57	0.58	0.58	0.35	0.54	0.48	0.27	0.51	0.53	0.34
1	140259001	140259500	3.85321e-05	9.98481e-05	-10.0471	2999	XM_017589061.1	-	NA	INTRON	other	0.84	0.87	0.82	0.88	0.83	0.82	0.74	0.67	0.82	0.71
1	140259501	140260000	0.00199217	0.00348715	10.5459	2499	XM_017589061.1	-	NA	INTRON	shore	0.78	0.75	0.64	0.67	0.69	0.93	0.63	0.82	0.8	0.82
1	140403001	140403500	0.00110496	0.00207053	11.4877	-34431	XR_590347.2	+	NA	INTERGENIC	other	0.07	0.1	0.05	0.23	0.18	0.19	0.02	0.33	0.32	0.33
1	140458001	140458500	0.000781284	0.00152032	-11.7513	19135	NM_001013068.1	-	Mrpl46	INTERGENIC	other	0.69	0.87	0.7	0.71	0.86	0.68	0.68	0.76	0.64	0.54
1	140459501	140460000	8.22653e-07	2.85635e-06	-12.0804	17635	NM_001013068.1	-	Mrpl46	INTERGENIC	other	0.4	0.32	0.26	0.29	0.28	0.32	0.1	0.21	0.16	0.12
1	140574001	140574500	1.07646e-07	4.25556e-07	10.5231	-1896	NR_031809.1	+	NA	INTERGENIC	other	0.48	0.55	0.56	0.64	0.64	0.73	0.63	0.66	0.74	0.61
1	140598501	140599000	2.81992e-18	2.98309e-17	-12.8047	-3553	NM_001008510.1	+	Isg20	INTERGENIC	other	0.31	0.37	0.27	0.21	0.27	0.26	0.15	0.1	0.14	0.17
1	140617001	140617500	2.15404e-07	8.15389e-07	-14.9569	14450	NM_001008510.1	+	Isg20	INTERGENIC	other	0.77	0.7	0.87	0.59	0.83	0.63	0.57	0.67	0.49	0.63
1	140644001	140644500	1.19084e-110	2.41491e-108	35.6935	410	XR_001836383.1	-	NA	PROMOTER	other	0.23	0.38	0.47	0.61	0.56	0.8	0.76	0.85	0.79	0.86
1	140681501	140682000	6.0939e-17	5.88771e-16	21.388	-36593	XR_001836384.1	-	NA	INTERGENIC	other	0.16	0.26	0.33	0.34	0.44	0.46	0.46	0.59	0.54	0.56
1	140753501	140754000	4.52647e-11	2.66176e-10	11.8206	-8758	NM_022190.1	+	Acan	INTERGENIC	other	0.35	0.3	0.41	0.4	0.38	0.55	0.52	0.43	0.44	0.48
1	140754001	140754500	4.45797e-14	3.47019e-13	27.0976	-8258	NM_022190.1	+	Acan	INTERGENIC	other	0.14	0.29	0.24	0.42	0.62	0.6	0.57	0.63	0.7	0.62
1	140755001	140755500	3.41135e-11	2.03375e-10	10.6108	-7258	NM_022190.1	+	Acan	INTERGENIC	other	0.7	0.6	0.63	0.66	0.75	0.76	0.78	0.72	0.82	0.77
1	140761501	140762000	3.45294e-16	3.16511e-15	21.4993	-758	NM_022190.1	+	Acan	PROMOTER	shore	0.32	0.46	0.58	0.32	0.42	0.48	0.72	0.62	0.67	0.64
1	140841501	140842000	8.16202e-31	1.72106e-29	18.6048	3387	XM_006229397.3	-	NA	INTRON	other	0.23	0.23	0.26	0.37	0.42	0.51	0.39	0.53	0.55	0.47
1	140853001	140853500	3.68043e-10	1.97279e-09	14.2175	7383	NM_001040186.2	-	Mfge8	INTRON	other	0.22	0.19	0.37	0.41	0.41	0.52	0.39	0.4	0.44	0.54
1	140853501	140854000	1.19955e-94	1.69894e-92	28.0817	6883	NM_001040186.2	-	Mfge8	EXON	other	0.47	0.43	0.46	0.7	0.68	0.85	0.79	0.8	0.85	0.84
1	140854501	140855000	1.93863e-11	1.18489e-10	21.7557	5883	NM_001040186.2	-	Mfge8	EXON	other	0.47	0.62	0.57	0.64	0.69	0.92	0.74	0.88	0.76	0.82
1	140855001	140855500	7.47845e-67	5.36539e-65	23.1308	5383	NM_001040186.2	-	Mfge8	EXON	other	0.52	0.52	0.62	0.73	0.82	0.84	0.87	0.86	0.88	0.9
1	140858501	140859000	4.10943e-58	2.3069e-56	44.6095	1883	NM_001040186.2	-	Mfge8	INTRON	shore	0.04	0.12	0.31	0.3	0.58	0.81	0.7	0.75	0.61	0.7
1	140859001	140859500	5.14767e-47	2.04715e-45	22.6781	1383	NM_001040186.2	-	Mfge8	INTRON	shore	0.07	0.18	0.29	0.41	0.41	0.54	0.47	0.49	0.49	0.55
1	140880501	140881000	2.04512e-13	1.50517e-12	19.474	-10600	XR_590350.1	+	NA	INTERGENIC	other	0.2	0.18	0.38	0.5	0.59	0.66	0.54	0.4	0.54	0.66
1	140931001	140931500	2.83291e-17	2.80385e-16	-15.0932	39403	XR_590350.1	+	NA	INTERGENIC	other	0.7	0.71	0.58	0.57	0.52	0.48	0.41	0.56	0.51	0.37
1	140932501	140933000	9.30235e-40	2.85079e-38	18.5749	40903	XR_590350.1	+	NA	INTERGENIC	other	0.45	0.46	0.48	0.48	0.57	0.72	0.68	0.61	0.69	0.69
1	140991001	140991500	6.68609e-20	7.8853e-19	-14.0212	6722	XR_001835879.1	-	NA	INTERGENIC	other	0.72	0.69	0.64	0.63	0.6	0.41	0.58	0.46	0.53	0.61
1	140997001	140997500	1.88614e-17	1.88707e-16	11.6294	722	XR_001835879.1	-	NA	PROMOTER	shore	0.3	0.39	0.4	0.43	0.52	0.63	0.39	0.57	0.54	0.5
1	141007501	141008000	2.60008e-19	2.95263e-18	25.1768	9263	NM_001106275.1	+	Abhd2	INTRON	other	0.25	0.24	0.26	0.48	0.57	0.68	0.42	0.75	0.67	0.55
1	141009001	141009500	7.72529e-12	4.91423e-11	-21.0238	10763	NM_001106275.1	+	Abhd2	INTRON	other	0.72	0.64	0.64	0.59	0.85	0.73	0.29	0.55	0.58	0.33
1	141010001	141010500	4.68378e-06	1.43562e-05	15.9641	11763	NM_001106275.1	+	Abhd2	INTRON	other	0.19	0.26	0.34	0.34	0.29	0.51	0.44	0.37	0.5	0.33
1	141043501	141044000	1.8389e-55	9.46141e-54	24.8005	45263	NM_001106275.1	+	Abhd2	INTRON	other	0.4	0.37	0.49	0.48	0.59	0.66	0.71	0.64	0.78	0.78
1	141061501	141062000	3.94265e-05	0.000101968	10.5588	48904	XM_017588938.1	-	NA	INTRON	other	0.75	0.68	0.9	0.88	0.94	0.96	0.9	0.91	0.86	0.96
1	141111001	141111500	1.53563e-09	7.6767e-09	12.1354	0	NM_001106274.1	-	Rlbp1	PROMOTER	other	0.17	0.17	0.22	0.27	0.44	0.39	0.37	0.39	0.45	0.33
1	141112001	141112500	6.86539e-13	4.8185e-12	-10.9854	-627	NM_001106274.1	-	Rlbp1	PROMOTER	other	0.73	0.78	0.71	0.72	0.66	0.66	0.61	0.6	0.63	0.56
1	141190501	141191000	0.00229136	0.00394288	10.3409	-1609	XM_008759561.2	-	NA	INTERGENIC	shore	0.28	0.32	0.41	0.42	0.6	0.43	0.52	0.46	0.58	0.47
1	141394001	141394500	0.00138395	0.00252741	12.7424	2265	XM_218829.8	+	Ticrr	INTRON	shore	0.36	0.31	0.46	0.31	0.37	0.59	0.48	0.47	0.39	0.51
1	141441501	141442000	4.45873e-11	2.62411e-10	17.9012	10590	XM_218828.9	-	NA	INTRON	other	0.44	0.36	0.51	0.56	0.6	0.67	0.64	0.59	0.69	0.71
1	141502001	141502500	9.12684e-06	2.65978e-05	-11.0911	13731	NM_001191949.1	+	Wdr93	INTRON	other	0.37	0.35	0.51	0.48	0.41	0.22	0.34	0.33	0.28	0.37
1	141504001	141504500	2.35576e-05	6.35934e-05	-11.7885	15731	NM_001191949.1	+	Wdr93	EXON	other	0.56	0.65	0.72	0.66	0.65	0.56	0.43	0.58	0.52	0.55
1	141583501	141584000	6.63847e-51	2.99957e-49	-35.1624	-1436	XM_006229408.3	-	NA	INTRON	shore	0.74	0.86	0.66	0.7	0.69	0.41	0.38	0.39	0.35	0.34
1	141602501	141603000	1.6897e-10	9.39891e-10	-10.6951	1250	XM_006229409.1	-	Anpep	INTRON	other	0.79	0.86	0.79	0.77	0.79	0.74	0.71	0.6	0.68	0.75
1	141604001	141604500	2.30042e-64	1.5513e-62	-20.764	0	XM_006229409.1	-	Anpep	PROMOTER	other	0.51	0.46	0.53	0.49	0.42	0.32	0.25	0.29	0.31	0.22
1	141765001	141765500	5.21611e-13	3.70079e-12	-25.3612	1381	XM_008759507.2	+	NA	EXON	CpGi	0.33	0.37	0.35	0.16	0.33	0	0.12	0.07	0.11	0.02
1	141789001	141789500	5.27478e-37	1.44537e-35	-18.8029	25381	XM_008759507.2	+	NA	INTRON	other	0.5	0.44	0.36	0.33	0.28	0.18	0.26	0.15	0.21	0.22
1	141929001	141929500	1.92208e-24	2.93828e-23	-16.5174	-15261	XR_350522.2	+	NA	INTERGENIC	other	0.77	0.76	0.6	0.6	0.62	0.36	0.55	0.5	0.58	0.5
1	141974001	141974500	1.62204e-12	1.10035e-11	-13.0123	-9152	XR_590356.2	-	NA	INTERGENIC	shore	0.77	0.8	0.75	0.67	0.6	0.54	0.6	0.57	0.65	0.61
1	142033001	142033500	5.69152e-23	8.00548e-22	12.6946	-923	NM_001134962.1	+	Ttll13	PROMOTER	shore	0.53	0.59	0.8	0.82	0.86	0.84	0.79	0.86	0.9	0.89
1	142035001	142035500	0.00019973	0.000446454	-12.4903	580	NM_001134962.1	+	Ttll13	PROMOTER	shore	0.46	0.55	0.44	0.36	0.32	0.27	0.3	0.33	0.32	0.25
1	142125001	142125500	3.4437e-18	3.62374e-17	-12.5802	-6550	XM_006229455.3	-	NA	EXON	other	0.83	0.86	0.86	0.88	0.88	0.76	0.73	0.73	0.72	0.76
1	142134001	142134500	0.000148515	0.000341224	10.1963	-117	XM_006229432.3	-	NA	PROMOTER	shore	0.19	0.11	0.11	0.05	0.16	0.32	0.13	0.22	0.14	0.46
1	142137001	142137500	0.00206581	0.00359986	10.0486	539	XM_006229431.1	+	Hddc3	PROMOTER	shore	0.11	0.23	0.23	0.25	0.4	0.45	0.23	0.43	0.33	0.26
1	142139501	142140000	2.98045e-17	2.94609e-16	22.9975	3039	XM_006229431.1	+	Hddc3	INTERGENIC	other	0.36	0.55	0.48	0.5	0.68	0.74	0.66	0.77	0.77	0.77
1	142140001	142140500	4.84057e-09	2.28126e-08	11.7066	3539	XM_006229431.1	+	Hddc3	INTERGENIC	other	0.6	0.63	0.7	0.63	0.78	0.78	0.76	0.77	0.82	0.78
1	142146001	142146500	1.55349e-06	5.15206e-06	-10.0872	9539	XM_006229431.1	+	Hddc3	INTRON	other	0.82	0.71	0.82	0.8	0.75	0.7	0.69	0.62	0.7	0.68
1	142163001	142163500	0.000583777	0.00117221	11.25	19	XM_017589165.1	-	NA	PROMOTER	shore	0.09	0.11	0.03	0.05	0.19	0.11	0.16	0.19	0.26	0.19
1	142182501	142183000	6.21002e-06	1.86307e-05	-13.0942	867	XR_350521.3	-	NA	PROMOTER	other	0.87	0.65	0.73	0.83	0.53	0.67	0.55	0.71	0.53	0.73
1	142183001	142183500	1.9873e-13	1.46395e-12	-10.9048	367	XR_350521.3	-	NA	PROMOTER	other	0.75	0.73	0.73	0.66	0.55	0.57	0.58	0.52	0.5	0.67
1	142358501	142359000	6.8304e-22	9.03964e-21	-10.889	-25886	XM_017590165.1	-	NA	INTERGENIC	other	0.83	0.82	0.8	0.87	0.8	0.75	0.67	0.67	0.72	0.76
1	142359001	142359500	0.000896054	0.00171808	-14.9745	-26386	XM_017590165.1	-	NA	INTERGENIC	other	0.63	0.64	0.66	0.75	0.55	0.61	0.39	0.42	0.59	0.48
1	142441001	142441500	0.00344424	0.00563557	13.4141	-44680	XM_006229461.3	-	NA	INTRON	other	0.34	0.45	0.35	0.44	0.47	0.58	0.52	0.47	0.62	0.64
1	142499001	142499500	5.82285e-29	1.12305e-27	16.1699	1063	XM_006229462.3	-	NA	INTRON	shore	0.27	0.26	0.26	0.4	0.46	0.55	0.41	0.52	0.49	0.51
1	142537001	142537500	3.87904e-09	1.85033e-08	-11.958	-36440	XM_006229463.3	-	NA	INTRON	other	0.77	0.77	0.75	0.75	0.69	0.64	0.57	0.63	0.66	0.64
1	142564001	142564500	1.41331e-45	5.36024e-44	19.6197	51174	NM_001108489.1	-	Iqgap1	INTRON	other	0.38	0.47	0.48	0.64	0.65	0.71	0.68	0.71	0.75	0.78
1	142564501	142565000	1.65782e-57	9.0927e-56	23.2406	50674	NM_001108489.1	-	Iqgap1	INTRON	other	0.41	0.46	0.56	0.67	0.68	0.82	0.71	0.75	0.83	0.83
1	142566001	142566500	4.11317e-17	4.02399e-16	13.4666	49174	NM_001108489.1	-	Iqgap1	EXON	other	0.62	0.72	0.73	0.73	0.84	0.81	0.86	0.89	0.92	0.85
1	142613501	142614000	4.22353e-08	1.76662e-07	-18.1998	1674	NM_001108489.1	-	Iqgap1	INTRON	shore	0.42	0.61	0.71	0.66	0.63	0.51	0.31	0.38	0.52	0.33
1	142676001	142676500	1.09607e-14	8.96079e-14	-28.3619	-2808	XM_008759593.2	+	NA	INTERGENIC	other	0.75	0.82	0.8	0.7	0.74	0.38	0.27	0.57	0.61	0.49
1	142724001	142724500	4.46636e-24	6.68546e-23	12.9864	0	NM_001109149.1	-	Nmb	PROMOTER	other	0.14	0.15	0.18	0.22	0.28	0.36	0.26	0.32	0.36	0.32
1	142730001	142730500	7.57659e-10	3.92112e-09	-26.7823	-5356	XM_006229445.3	-	NA	INTERGENIC	other	0.72	0.91	0.82	0.86	0.81	0.72	0.5	0.34	0.68	0.49
1	142905501	142906000	1.45335e-14	1.17671e-13	16.8373	-41	XR_350527.3	-	NA	PROMOTER	other	0.48	0.55	0.56	0.69	0.54	0.73	0.6	0.84	0.74	0.69
1	142907001	142907500	1.45238e-09	7.27876e-09	17.1636	-1541	XR_350527.3	-	NA	EXON	other	0.65	0.52	0.47	0.7	0.69	0.8	0.75	0.78	0.83	0.76
1	142926001	142926500	7.54177e-24	1.1121e-22	-18.2754	4000	XR_350526.2	-	NA	EXON	other	0.41	0.51	0.55	0.52	0.51	0.56	0.23	0.34	0.26	0.21
1	143036501	143037000	1.31271e-59	7.70062e-58	-10.9573	285	NM_198767.1	+	Pde8a	PROMOTER	CpGi	0.19	0.24	0.22	0.17	0.18	0.08	0.09	0.09	0.1	0.08
1	143037001	143037500	1.58718e-14	1.2809e-13	-13.5086	785	NM_198767.1	+	Pde8a	PROMOTER	shore	0.52	0.52	0.45	0.36	0.4	0.36	0.28	0.42	0.32	0.25
1	143145501	143146000	4.08031e-92	5.45111e-90	-23.8214	23916	NM_017152.3	-	Rps17	INTRON	other	0.68	0.68	0.65	0.67	0.7	0.51	0.37	0.53	0.41	0.38
1	143147001	143147500	3.40838e-146	1.36604e-143	24.9039	22416	NM_017152.3	-	Rps17	INTRON	other	0.42	0.48	0.52	0.65	0.62	0.82	0.74	0.77	0.77	0.82
1	143159001	143159500	1.3214e-15	1.15851e-14	17.7248	10416	NM_017152.3	-	Rps17	EXON	other	0.45	0.55	0.33	0.52	0.51	0.66	0.62	0.69	0.58	0.67
1	143163001	143163500	6.13679e-18	6.3415e-17	15.8779	6416	NM_017152.3	-	Rps17	INTERGENIC	other	0.1	0.15	0.2	0.32	0.34	0.46	0.29	0.46	0.39	0.26
1	143168001	143168500	4.45271e-13	3.17831e-12	-11.5728	1416	NM_017152.3	-	Rps17	EXON	shore	0.51	0.53	0.57	0.54	0.57	0.51	0.4	0.39	0.41	0.44
1	143295501	143296000	5.23911e-05	0.000132283	-11.5764	15583	XM_006229468.3	-	NA	INTRON	other	0.53	0.5	0.45	0.47	0.76	0.48	0.45	0.38	0.34	0.48
1	143358501	143359000	1.30678e-07	5.105e-07	12.1447	-1224	NR_106671.1	+	NA	INTRON	other	0.65	0.69	0.63	0.7	0.67	0.81	0.76	0.72	0.8	0.85
1	143359501	143360000	5.04718e-17	4.90576e-16	16.5275	-224	NR_106671.1	+	NA	PROMOTER	other	0.42	0.39	0.32	0.41	0.52	0.54	0.51	0.6	0.56	0.72
1	143401001	143401500	0.000701416	0.00138126	10.4791	-486	NM_001130728.1	+	Whamm	PROMOTER	shore	0.61	0.51	0.71	0.74	0.75	0.73	0.78	0.87	0.72	0.82
1	143460001	143460500	2.74406e-66	1.94404e-64	23.373	58017	NM_001130728.1	+	Whamm	INTRON	other	0.34	0.32	0.3	0.54	0.52	0.63	0.62	0.59	0.66	0.69
1	143476001	143476500	9.72681e-20	1.13655e-18	27.457	59080	NM_053309.1	-	Homer2	INTRON	other	0.23	0.31	0.35	0.44	0.53	0.73	0.6	0.56	0.72	0.61
1	143476501	143477000	2.12605e-27	3.7845e-26	17.6521	58580	NM_053309.1	-	Homer2	INTRON	other	0.35	0.43	0.4	0.48	0.56	0.63	0.59	0.56	0.66	0.64
1	143524501	143525000	6.09369e-07	2.15697e-06	11.5356	10580	NM_053309.1	-	Homer2	INTRON	other	0.6	0.66	0.66	0.77	0.75	0.83	0.83	0.69	0.76	0.87
1	143528501	143529000	3.6984e-26	6.18526e-25	12.5297	6580	NM_053309.1	-	Homer2	INTRON	other	0.4	0.43	0.5	0.59	0.5	0.66	0.58	0.51	0.65	0.65
1	143533501	143534000	5.50607e-09	2.57734e-08	21.3566	1580	NM_053309.1	-	Homer2	INTRON	shore	0.54	0.62	0.7	0.79	0.78	0.86	0.85	0.95	0.86	0.93
1	143555001	143555500	1.72827e-19	1.9832e-18	10.5462	-19423	NM_053309.1	-	Homer2	INTERGENIC	other	0.17	0.13	0.23	0.21	0.29	0.45	0.24	0.24	0.32	0.3
1	143556001	143556500	5.01412e-10	2.64915e-09	-16.8242	-20423	NM_053309.1	-	Homer2	INTERGENIC	other	0.59	0.83	0.66	0.69	0.65	0.35	0.55	0.59	0.54	0.48
1	143560501	143561000	1.74185e-05	4.81645e-05	-13.2648	-22675	NM_001127451.1	+	Fam103a1	INTERGENIC	other	0.5	0.71	0.6	0.56	0.54	0.51	0.39	0.54	0.47	0.33
1	143561001	143561500	2.38193e-07	8.95757e-07	-14.5182	-22175	NM_001127451.1	+	Fam103a1	INTERGENIC	other	0.44	0.54	0.33	0.34	0.23	0.18	0.29	0.21	0.19	0.26
1	143606001	143606500	1.38347e-08	6.15748e-08	10.8898	671	NM_001024749.1	-	RGD1305713	PROMOTER	other	0.38	0.36	0.42	0.42	0.44	0.58	0.45	0.59	0.48	0.48
1	143671001	143671500	3.2651e-31	7.00775e-30	-11.1918	-3732	XM_008759544.2	+	NA	INTRON	other	0.29	0.29	0.27	0.22	0.18	0.12	0.13	0.12	0.14	0.18
1	143691501	143692000	9.88457e-31	2.0755e-29	13.3385	-12551	XR_350531.3	-	NA	INTRON	other	0.48	0.46	0.53	0.63	0.53	0.73	0.64	0.51	0.68	0.76
1	143692001	143692500	2.3897e-28	4.45396e-27	-14.5025	-13051	XR_350531.3	-	NA	INTRON	other	0.74	0.86	0.79	0.75	0.78	0.73	0.59	0.64	0.68	0.55
1	143755501	143756000	7.81896e-05	0.000190754	14.7593	-3442	XM_008759496.2	-	NA	INTERGENIC	shore	0.48	0.47	0.51	0.48	0.66	0.64	0.67	0.67	0.68	0.65
1	143826501	143827000	0.00357702	0.00582578	-11.5512	-7754	XM_017590513.1	-	NA	INTERGENIC	other	0.58	0.63	0.59	0.75	0.77	0.43	0.47	0.57	0.57	0.59
1	143836501	143837000	1.67391e-18	1.8018e-17	13.7875	-17754	XM_017590513.1	-	NA	INTERGENIC	other	0.26	0.28	0.27	0.3	0.4	0.5	0.4	0.48	0.41	0.44
1	143912001	143912500	2.86617e-07	1.06524e-06	15.7445	24104	XR_590365.1	-	NA	INTERGENIC	other	0.55	0.38	0.45	0.58	0.72	0.78	0.66	0.65	0.72	0.63
1	143917501	143918000	1.57343e-19	1.81202e-18	-14.2844	18604	XR_590365.1	-	NA	INTERGENIC	other	0.48	0.41	0.35	0.37	0.42	0.22	0.29	0.3	0.27	0.25
1	144217501	144218000	3.51381e-06	1.10041e-05	-11.3306	-20958	NM_001107533.2	+	Adamtsl3	INTERGENIC	other	0.92	0.92	0.93	0.87	0.89	0.86	0.82	0.84	0.63	0.77
1	144218001	144218500	6.62113e-06	1.97703e-05	-16.2196	-20458	NM_001107533.2	+	Adamtsl3	INTERGENIC	other	0.76	0.73	0.78	0.73	0.82	0.71	0.7	0.59	0.46	0.56
1	144219001	144219500	8.0876e-108	1.55808e-105	28.9425	-19458	NM_001107533.2	+	Adamtsl3	INTERGENIC	other	0.07	0.11	0.17	0.18	0.41	0.58	0.38	0.54	0.54	0.37
1	144219501	144220000	3.28348e-07	1.20907e-06	16.4816	-18958	NM_001107533.2	+	Adamtsl3	INTERGENIC	other	0.17	0.3	0.4	0.35	0.41	0.59	0.45	0.42	0.63	0.35
1	144220001	144220500	9.13442e-15	7.5163e-14	17.368	-18458	NM_001107533.2	+	Adamtsl3	INTERGENIC	other	0.51	0.62	0.76	0.79	0.8	0.89	0.86	0.82	0.82	0.92
1	144494001	144494500	5.63283e-23	7.92489e-22	19.1459	106828	NM_001106277.1	-	Fam154b	INTRON	other	0.25	0.29	0.31	0.42	0.52	0.63	0.45	0.67	0.5	0.51
1	144494501	144495000	1.45266e-14	1.17621e-13	18.1757	106328	NM_001106277.1	-	Fam154b	INTRON	other	0.62	0.64	0.62	0.87	0.71	0.94	0.84	0.91	0.79	0.83
1	144804501	144805000	1.09441e-30	2.29441e-29	-15.7474	25889	XR_001835890.1	+	NA	INTERGENIC	other	0.68	0.74	0.68	0.63	0.72	0.68	0.45	0.55	0.48	0.51
1	144833001	144833500	1.2804e-63	8.46604e-62	11.9535	1480	NM_001191626.1	+	Mex3b	EXON	CpGi	0.13	0.14	0.12	0.18	0.11	0.21	0.27	0.24	0.26	0.3
1	144833501	144834000	0	0	24.8395	1980	NM_001191626.1	+	Mex3b	EXON	CpGi	0.24	0.27	0.22	0.36	0.35	0.47	0.59	0.53	0.57	0.53
1	144834001	144834500	3.9972e-75	3.57225e-73	28.0828	2480	NM_001191626.1	+	Mex3b	EXON	CpGi	0.22	0.21	0.19	0.21	0.2	0.4	0.58	0.49	0.43	0.56
1	144843001	144843500	9.35081e-23	1.2994e-21	-18.9779	11480	NM_001191626.1	+	Mex3b	INTERGENIC	other	0.58	0.58	0.6	0.43	0.51	0.45	0.4	0.3	0.38	0.22
1	145616501	145617000	3.88526e-32	8.69086e-31	-10.1272	90833	XR_001835891.1	+	NA	INTERGENIC	other	0.83	0.8	0.79	0.79	0.83	0.68	0.7	0.68	0.72	0.74
1	145701501	145702000	1.2616e-09	6.36763e-09	-24.8038	-13808	XM_008759610.2	+	NA	INTERGENIC	other	0.51	0.52	0.46	0.36	0.23	0.24	0.02	0.34	0.18	0.02
1	145702001	145702500	3.05002e-16	2.80701e-15	-12.9976	-13308	XM_008759610.2	+	NA	INTERGENIC	other	0.37	0.41	0.42	0.37	0.5	0.4	0.18	0.38	0.24	0.23
1	145826501	145827000	0.000123128	0.000288187	13.5439	10460	XM_017588676.1	-	NA	EXON	other	0.58	0.52	0.73	0.5	0.46	0.73	0.79	0.62	0.62	0.82
1	145871001	145871500	3.70881e-49	1.57902e-47	35.666	-90	NM_001105749.1	-	Il16	PROMOTER	other	0.36	0.36	0.38	0.47	0.59	0.74	0.82	0.79	0.77	0.85
1	145880001	145880500	0.000107167	0.00025405	10.0987	0	XM_017588675.1	-	NA	PROMOTER	other	0.18	0.16	0.23	0.33	0.4	0.48	0.27	0.51	0.27	0.26
1	145880501	145881000	8.47814e-15	6.99189e-14	13.3957	38	XM_017588677.1	-	NA	PROMOTER	other	0.04	0.11	0.16	0.39	0.39	0.47	0.22	0.45	0.29	0.32
1	145882001	145882500	6.78746e-30	1.37298e-28	14.6229	-464	XM_017588673.1	-	NA	PROMOTER	other	0.26	0.31	0.31	0.34	0.4	0.5	0.43	0.46	0.47	0.48
1	145932501	145933000	7.39393e-15	6.12636e-14	22.5247	-919	NM_001100581.1	-	RGD1310371	PROMOTER	other	0.11	0.15	0.09	0.21	0.25	0.31	0.45	0.3	0.4	0.45
1	145952501	145953000	5.06959e-23	7.14908e-22	-15.6886	-20919	NM_001100581.1	-	RGD1310371	INTERGENIC	other	0.44	0.47	0.47	0.42	0.41	0.41	0.2	0.35	0.34	0.15
1	145953001	145953500	8.36062e-06	2.452e-05	-13.1278	-21419	NM_001100581.1	-	RGD1310371	INTERGENIC	other	0.66	0.89	0.78	0.72	0.57	0.7	0.65	0.5	0.6	0.49
1	145995001	145995500	2.13197e-06	6.91841e-06	-16.2913	34341	NM_001013149.1	-	Mesdc1	INTERGENIC	other	0.7	0.72	0.82	0.8	0.83	0.73	0.48	0.73	0.5	0.55
1	146223501	146224000	5.75447e-20	6.81122e-19	23.1753	2321	XM_008759616.2	-	NA	INTRON	shore	0.61	0.47	0.57	0.75	0.68	0.86	0.85	0.73	0.84	0.86
1	146224001	146224500	9.20502e-11	5.25935e-10	17.3172	1821	XM_008759616.2	-	NA	INTRON	shore	0.15	0.26	0.23	0.25	0.32	0.38	0.35	0.3	0.5	0.52
1	146287501	146288000	8.10513e-08	3.25937e-07	18.7332	1466	NM_001100736.1	-	Abhd17c	INTRON	shore	0.28	0.44	0.35	0.41	0.62	0.55	0.64	0.64	0.69	0.51
1	149529501	149530000	2.02573e-05	5.53185e-05	-14.0554	-152	NM_001099512.1	-	Vom2r43	PROMOTER	other	0.57	0.54	0.62	0.66	0.64	0.54	0.39	0.39	0.4	0.54
1	150309501	150310000	0.00435088	0.00690737	-10.9284	-319	NM_001000689.1	+	Olr34	PROMOTER	other	0.42	0.39	0.51	0.51	0.52	0.39	0.43	0.2	0.38	0.34
1	151207001	151207500	0.00211196	0.00367017	-10.339	-346	XM_006229659.3	+	NA	PROMOTER	other	0.67	0.61	0.65	0.81	0.65	0.66	0.46	0.68	0.56	0.53
1	151783001	151783500	4.49149e-16	4.08396e-15	10.2445	132504	XR_350559.3	-	NA	EXON	CpGi	0.44	0.41	0.4	0.45	0.45	0.53	0.46	0.53	0.56	0.57
1	152765001	152765500	0.000169849	0.000385523	-12.7327	330681	NM_001013896.1	-	Tmem135	INTERGENIC	other	0.76	0.62	0.67	0.65	0.76	0.81	0.42	0.47	0.56	0.48
1	153078501	153079000	1.08386e-05	3.11508e-05	14.8816	17181	NM_001013896.1	-	Tmem135	INTRON	other	0.53	0.51	0.47	0.71	0.64	0.7	0.76	0.59	0.84	0.69
1	153587501	153588000	4.37218e-06	1.34673e-05	-12.6664	-1471	NM_022623.2	+	Fzd4	INTERGENIC	shore	0.71	0.51	0.68	0.64	0.65	0.58	0.47	0.67	0.44	0.44
1	153702501	153703000	2.27136e-15	1.95318e-14	-11.499	37906	NM_001007691.1	-	Prss23	INTERGENIC	other	0.7	0.68	0.68	0.65	0.71	0.67	0.51	0.6	0.54	0.52
1	153735001	153735500	3.45176e-12	2.2701e-11	13.4438	5406	NM_001007691.1	-	Prss23	INTRON	other	0.75	0.76	0.82	0.9	0.75	0.89	0.95	0.91	0.89	0.97
1	153739501	153740000	2.97663e-26	5.00135e-25	-14.819	906	NM_001007691.1	-	Prss23	PROMOTER	shore	0.49	0.54	0.51	0.44	0.54	0.41	0.29	0.36	0.43	0.32
1	153862501	153863000	1.51601e-10	8.47977e-10	-10.4574	566	XM_017589372.1	+	NA	PROMOTER	shore	0.86	0.82	0.8	0.69	0.71	0.64	0.63	0.76	0.65	0.68
1	154111501	154112000	0.000362182	0.000763513	10.2561	0	NM_001014021.1	-	Ccdc81	PROMOTER	other	0.29	0.28	0.26	0.29	0.49	0.67	0.38	0.36	0.58	0.29
1	154112001	154112500	1.23664e-18	1.34194e-17	12.2281	-3	NM_001014021.1	-	Ccdc81	PROMOTER	other	0.5	0.5	0.48	0.53	0.52	0.72	0.56	0.65	0.66	0.55
1	154224501	154225000	3.67857e-15	3.11477e-14	14.6036	-8162	NM_001106278.2	-	Eed	INTERGENIC	other	0.32	0.43	0.35	0.44	0.48	0.49	0.54	0.57	0.58	0.56
1	154249001	154249500	2.679e-07	9.99513e-07	-11.28	-32662	NM_001106278.2	-	Eed	INTERGENIC	shore	0.66	0.69	0.71	0.6	0.74	0.52	0.5	0.57	0.65	0.63
1	154282501	154283000	8.72774e-08	3.49623e-07	-14.4716	-66162	NM_001106278.2	-	Eed	INTERGENIC	other	0.49	0.38	0.51	0.4	0.32	0.38	0.27	0.34	0.27	0.13
1	154293001	154293500	5.72185e-10	3.0036e-09	-26.6085	-76662	NM_001106278.2	-	Eed	INTERGENIC	other	0.69	0.71	0.8	0.55	0.61	0.55	0.29	0.59	0.39	0.22
1	155628001	155628500	0.000122122	0.000286065	-10.5625	31394	XM_017589654.1	+	NA	INTRON	other	0.42	0.38	0.47	0.45	0.46	0.45	0.26	0.35	0.27	0.31
1	155628501	155629000	1.13801e-06	3.85929e-06	-19.301	31894	XM_017589654.1	+	NA	INTRON	other	0.6	0.7	0.58	0.54	0.57	0.57	0.26	0.52	0.41	0.2
1	156234501	156235000	1.48657e-07	5.75935e-07	-12.4847	27134	XR_001836346.1	-	NA	INTRON	other	0.44	0.43	0.59	0.61	0.7	0.52	0.35	0.42	0.4	0.43
1	156259001	156259500	2.3033e-06	7.43159e-06	-13.6628	2634	XR_001836346.1	-	NA	INTRON	other	0.92	0.96	0.87	0.89	0.96	0.88	0.66	0.73	0.86	0.79
1	156262501	156263000	6.30807e-05	0.000156757	15.4111	283	NM_001106280.2	+	Tmem126b	PROMOTER	shore	0.41	0.28	0.24	0.21	0.37	0.48	0.66	0.33	0.43	0.51
1	156263001	156263500	2.04949e-07	7.78462e-07	20.5662	783	NM_001106280.2	+	Tmem126b	PROMOTER	shore	0.31	0.32	0.42	0.35	0.52	0.65	0.48	0.55	0.7	0.57
1	156281501	156282000	0.00379653	0.00613437	10.4269	-1105	XM_006229689.3	+	NA	INTRON	shore	0.25	0.29	0.23	0.26	0.57	0.55	0.39	0.32	0.38	0.42
1	156292501	156293000	3.11025e-13	2.25328e-12	13.2799	3527	NM_001271791.1	-	Crebzf	EXON	shore	0.17	0.08	0.21	0.18	0.25	0.35	0.31	0.25	0.34	0.3
1	156621001	156621500	3.28965e-21	4.18476e-20	-19.2008	92054	XM_017589656.1	+	NA	INTRON	other	0.67	0.72	0.71	0.77	0.78	0.58	0.43	0.66	0.51	0.52
1	157172001	157172500	1.50782e-14	1.2193e-13	-15.005	98693	XM_008759649.2	+	NA	INTRON	other	0.78	0.83	0.75	0.8	0.76	0.73	0.5	0.76	0.53	0.61
1	159180001	159180500	4.99996e-07	1.79209e-06	-13.7402	1259217	NM_001109150.2	+	Fam181b	INTERGENIC	other	0.74	0.84	0.85	0.76	0.84	0.73	0.7	0.62	0.56	0.65
1	159496001	159496500	7.68396e-26	1.26401e-24	-12.3093	1575217	NM_001109150.2	+	Fam181b	INTERGENIC	other	0.84	0.69	0.75	0.84	0.82	0.6	0.7	0.63	0.72	0.65
1	161185001	161185500	1.93071e-91	2.53681e-89	-14.1261	1066	XM_017589178.1	+	NA	EXON	shore	0.24	0.39	0.25	0.11	0.12	0.08	0.05	0.11	0.09	0.06
1	161185501	161186000	1.96013e-30	4.06193e-29	-21.5387	1566	XM_017589178.1	+	NA	EXON	shore	0.49	0.6	0.43	0.23	0.26	0.19	0.26	0.17	0.15	0.1
1	161202501	161203000	1.17606e-62	7.56953e-61	-18.4234	-18246	NR_032291.1	+	NA	INTRON	other	0.71	0.67	0.74	0.65	0.7	0.64	0.44	0.54	0.48	0.46
1	161203501	161204000	1.04145e-11	6.54217e-11	-12.0575	-17246	NR_032291.1	+	NA	INTRON	other	0.63	0.69	0.65	0.77	0.59	0.55	0.51	0.51	0.6	0.57
1	161444001	161444500	8.78101e-07	3.03439e-06	13.5876	41849	XM_017589172.1	+	NA	INTRON	other	0.3	0.32	0.33	0.47	0.43	0.56	0.43	0.53	0.55	0.41
1	161492001	161492500	0.000253369	0.000553243	-10.8439	-13126	XM_017589182.1	+	NA	INTRON	other	0.78	0.82	0.79	0.7	0.82	0.84	0.61	0.67	0.66	0.56
1	161493501	161494000	4.1845e-07	1.51817e-06	-12.1482	-11626	XM_017589182.1	+	NA	INTRON	other	0.8	0.91	0.9	0.79	0.86	0.74	0.7	0.8	0.68	0.73
1	161522001	161522500	2.32079e-06	7.48496e-06	-12.5563	16377	XM_017589182.1	+	NA	INTRON	other	0.66	0.66	0.7	0.57	0.66	0.56	0.55	0.51	0.53	0.5
1	161524001	161524500	2.8841e-08	1.23382e-07	10.4674	18377	XM_017589182.1	+	NA	INTRON	other	0.25	0.35	0.25	0.31	0.31	0.34	0.43	0.38	0.4	0.45
1	161583001	161583500	2.63632e-05	7.05079e-05	-11.0801	77377	XM_017589182.1	+	NA	INTRON	other	0.83	0.87	0.93	0.84	0.82	0.66	0.84	0.85	0.74	0.7
1	161618001	161618500	1.04184e-13	7.86506e-13	-12.0164	61400	XR_001836349.1	-	NA	EXON	other	0.55	0.65	0.57	0.5	0.47	0.48	0.4	0.45	0.41	0.4
1	161618501	161619000	4.3344e-40	1.34362e-38	-13.6294	60900	XR_001836349.1	-	NA	INTRON	other	0.85	0.84	0.85	0.71	0.71	0.68	0.6	0.66	0.72	0.64
1	161630501	161631000	1.51192e-12	1.02845e-11	-11.867	48900	XR_001836349.1	-	NA	INTRON	other	0.8	0.76	0.76	0.67	0.72	0.71	0.51	0.65	0.63	0.64
1	161631001	161631500	2.22565e-11	1.35289e-10	-25.694	48400	XR_001836349.1	-	NA	INTRON	other	0.44	0.5	0.6	0.61	0.39	0.37	0	0.31	0.26	0.21
1	161659001	161659500	2.02489e-08	8.83662e-08	-11.0428	20400	XR_001836349.1	-	NA	EXON	other	0.63	0.72	0.64	0.65	0.54	0.61	0.49	0.48	0.48	0.53
1	161681501	161682000	0.00169187	0.00301692	-13.5593	-1603	XR_001836349.1	-	NA	INTRON	other	0.88	0.46	0.89	0.59	0.78	0.45	0.33	0.58	0.81	0.67
1	161709001	161709500	1.1349e-05	3.24945e-05	-10.2928	-29103	XR_001836349.1	-	NA	INTRON	other	0.75	0.78	0.67	0.82	0.77	0.59	0.66	0.68	0.66	0.69
1	161727501	161728000	4.81392e-23	6.79475e-22	-15.3418	-47603	XR_001836349.1	-	NA	INTRON	other	0.82	0.78	0.73	0.75	0.72	0.72	0.52	0.7	0.62	0.48
1	161728501	161729000	0.00126635	0.00233676	13.6905	-48603	XR_001836349.1	-	NA	INTRON	other	0.29	0.19	0.53	0.5	0.54	0.72	0.26	0.59	0.49	0.55
1	161771501	161772000	6.0993e-07	2.15873e-06	11.7589	-91603	XR_001836349.1	-	NA	INTRON	other	0.16	0.13	0.19	0.24	0.39	0.41	0.23	0.43	0.39	0.23
1	161772001	161772500	2.38214e-09	1.16545e-08	11.9521	-92103	XR_001836349.1	-	NA	EXON	other	0.14	0.21	0.25	0.22	0.42	0.46	0.24	0.48	0.37	0.24
1	161772501	161773000	1.4314e-19	1.6534e-18	29.858	-92603	XR_001836349.1	-	NA	EXON	other	0.25	0.28	0.37	0.32	0.82	0.75	0.61	0.81	0.75	0.72
1	161806001	161806500	2.11451e-56	1.11572e-54	18.9603	-115632	XM_017588949.1	+	NA	INTRON	other	0.19	0.25	0.35	0.34	0.46	0.55	0.4	0.58	0.49	0.5
1	161806501	161807000	2.39593e-07	9.00599e-07	16.2514	-115132	XM_017588949.1	+	NA	INTRON	other	0.6	0.57	0.72	0.82	0.62	0.79	0.74	0.84	0.95	0.8
1	161845501	161846000	2.31198e-08	1.00132e-07	-14.3671	-76132	XM_017588949.1	+	NA	INTRON	shore	0.96	0.93	0.93	0.84	0.96	0.66	0.77	0.81	0.82	0.86
1	161846001	161846500	0.000560028	0.00112942	-10.7432	-75632	XM_017588949.1	+	NA	INTRON	shore	0.77	0.87	0.7	0.74	0.74	0.62	0.68	0.67	0.62	0.68
1	161854501	161855000	7.86818e-38	2.22728e-36	-13.4214	-67132	XM_017588949.1	+	NA	INTRON	other	0.9	0.92	0.88	0.85	0.82	0.74	0.66	0.78	0.76	0.75
1	161863001	161863500	6.66756e-05	0.000164919	-15.4833	-58632	XM_017588949.1	+	NA	INTRON	other	0.73	0.79	0.84	0.82	0.78	0.63	0.72	0.65	0.69	0.49
1	161878501	161879000	0.00445141	0.0070481	-13.42	-43132	XM_017588949.1	+	NA	INTRON	other	0.64	0.73	0.69	0.62	0.78	0.69	0.44	0.76	0.35	0.47
1	162024001	162024500	3.64532e-06	1.13861e-05	-18.4291	-19522	XR_001835903.1	-	NA	INTRON	other	0.73	0.7	0.78	0.64	0.66	0.48	0.45	0.56	0.44	0.63
1	162309001	162309500	3.59872e-07	1.31777e-06	17.5296	1257	XM_006229781.3	+	NA	INTRON	shore	0.25	0.2	0.32	0.28	0.45	0.47	0.47	0.45	0.49	0.47
1	162321501	162322000	3.1583e-08	1.34352e-07	11.9066	-309	NM_001109151.1	+	Kctd21	PROMOTER	other	0.76	0.73	0.81	0.77	0.87	0.84	1	0.89	0.91	0.95
1	162394001	162394500	4.99231e-23	7.04185e-22	23.9972	-8427	NM_012703.2	-	Thrsp	INTERGENIC	other	0.57	0.6	0.49	0.62	0.69	0.85	0.8	0.92	0.79	0.86
1	162417001	162417500	5.01372e-09	2.35905e-08	19.2808	-889	XM_006229795.3	+	NA	PROMOTER	other	0.34	0.48	0.49	0.38	0.55	0.73	0.6	0.72	0.51	0.68
1	162515501	162516000	4.64295e-23	6.55726e-22	10.078	33206	NM_001108493.1	-	Aamdc	INTERGENIC	other	0.21	0.26	0.26	0.32	0.51	0.54	0.19	0.51	0.42	0.31
1	162675001	162675500	0.000953997	0.00181719	13.402	-746	XM_006229792.2	+	Clns1a	PROMOTER	shore	0.22	0.31	0.25	0.26	0.36	0.48	0.38	0.53	0.32	0.33
1	162686501	162687000	1.82849e-14	1.46692e-13	-30.4365	10194	NM_031719.1	+	Clns1a	INTRON	other	0.78	0.83	0.28	0.78	0.67	0.34	0.58	0.26	0.52	0
1	162711501	162712000	2.90628e-06	9.22574e-06	12.7761	1561	NM_173105.1	-	Aqp11	INTRON	shore	0.63	0.68	0.58	0.73	0.69	0.88	0.7	0.77	0.75	0.82
1	162767001	162767500	0.00188171	0.00331514	-10.1226	-656	NM_017198.1	+	Pak1	PROMOTER	shore	0.66	0.74	0.61	0.77	0.64	0.72	0.59	0.5	0.55	0.59
1	162891501	162892000	3.70265e-05	9.62925e-05	13.7893	1028	XM_017590180.1	+	NA	INTRON	other	0.59	0.51	0.87	0.55	0.77	0.81	0.71	0.8	0.81	0.77
1	162919001	162919500	4.61818e-05	0.000117831	-11.4649	1802	XM_017590187.1	+	NA	INTRON	other	0.98	0.91	0.88	0.98	0.9	0.78	0.92	0.83	0.78	0.77
1	163019501	163020000	8.55286e-06	2.50495e-05	19.7963	45332	XM_006229742.3	-	NA	INTRON	other	0.35	0.63	0.47	0.54	0.7	0.74	0.79	0.8	0.61	0.66
1	163058001	163058500	6.74141e-37	1.84159e-35	-25.1096	6832	XM_006229742.3	-	NA	INTRON	other	0.7	0.68	0.69	0.64	0.68	0.74	0.17	0.51	0.35	0.37
1	163095001	163095500	1.81761e-05	5.00819e-05	10.4378	2210	NM_012616.1	-	Omp	INTRON	other	0.77	0.62	0.78	0.66	0.71	0.87	0.78	0.79	0.86	0.84
1	163097001	163097500	2.68596e-110	5.41449e-108	26.677	210	NM_012616.1	-	Omp	PROMOTER	other	0.2	0.21	0.33	0.4	0.55	0.69	0.43	0.72	0.65	0.49
1	163098001	163098500	1.26293e-10	7.12219e-10	-21.3629	-293	NM_012616.1	-	Omp	PROMOTER	other	0.85	0.59	0.8	0.51	0.55	0.51	0.56	0.38	0.4	0.49
1	163101501	163102000	1.75232e-33	4.16306e-32	-21.8278	-3793	NM_012616.1	-	Omp	INTRON	other	0.85	0.86	0.82	0.84	0.85	0.68	0.65	0.66	0.63	0.53
1	163123501	163124000	9.70031e-12	6.11414e-11	-18.2151	5737	NM_134461.2	-	NA	INTRON	other	0.25	0.21	0.23	0.19	0.31	0.09	0.05	0.03	0.06	0.06
1	163130001	163130500	1.31793e-06	4.42582e-06	-10.4358	-266	NM_134461.2	-	NA	PROMOTER	shore	0.2	0.2	0.24	0.19	0.22	0.13	0.09	0.14	0.07	0.1
1	163146001	163146500	1.65449e-06	5.46159e-06	-15.3079	2449	NM_001106211.1	-	B3gnt6	INTRON	shore	0.51	0.59	0.64	0.42	0.6	0.43	0.38	0.46	0.29	0.42
1	163281501	163282000	0.000194617	0.000436128	10.8685	-17881	XM_008759809.2	-	NA	INTERGENIC	other	0.25	0.42	0.36	0.58	0.27	0.61	0.42	0.5	0.44	0.42
1	163356001	163356500	2.84896e-26	4.79254e-25	-27.7526	-11038	XR_001835907.1	-	NA	INTERGENIC	other	0.62	0.6	0.64	0.43	0.54	0.33	0.22	0.29	0.24	0.34
1	163394001	163394500	0.000343228	0.00072752	11.7061	-4391	XM_006229710.1	+	Gucy2d	INTERGENIC	CpGi	0.46	0.52	0.47	0.65	0.51	0.75	0.55	0.59	0.63	0.64
1	163442501	163443000	2.68594e-30	5.53355e-29	33.5626	-972	XM_006229747.3	+	NA	PROMOTER	other	0.3	0.36	0.32	0.48	0.43	0.62	0.79	0.75	0.65	0.83
1	163443001	163443500	4.33044e-93	5.92085e-91	24.5049	-472	XM_006229747.3	+	NA	PROMOTER	shore	0.53	0.42	0.45	0.63	0.51	0.68	0.78	0.75	0.74	0.82
1	163446501	163447000	1.38025e-16	1.30013e-15	-25.7322	0	XM_006229746.3	+	NA	PROMOTER	shore	0.6	0.71	0.53	0.62	0.6	0.48	0.33	0.38	0.31	0.25
1	163447001	163447500	1.62354e-11	9.99615e-11	-23.5481	352	XM_006229746.3	+	NA	PROMOTER	shore	0.62	0.56	0.59	0.69	0.43	0.36	0.31	0.48	0.4	0.18
1	163632501	163633000	3.6431e-11	2.16536e-10	16.2403	-13926	XM_006229812.3	-	NA	INTERGENIC	other	0.55	0.53	0.55	0.7	0.6	0.83	0.65	0.82	0.7	0.78
1	163636001	163636500	0.000380866	0.000799026	-16.6375	-17426	XM_006229812.3	-	NA	INTERGENIC	other	0.5	0.24	0.42	0.27	0.25	0.31	0.15	0.15	0.15	0.13
1	163793001	163793500	7.88408e-08	3.17428e-07	-13.2821	-636	XM_006229718.3	+	NA	PROMOTER	shore	0.76	0.73	0.69	0.48	0.5	0.46	0.58	0.54	0.45	0.46
1	163795501	163796000	7.61256e-152	3.31768e-149	-11.2226	960	XM_006229720.3	+	NA	PROMOTER	shore	0.27	0.23	0.18	0.1	0.1	0.04	0.04	0.08	0.08	0.05
1	163796001	163796500	1.70343e-27	3.0466e-26	-14.2868	-1160	NM_080401.1	+	Wnt11	INTRON	shore	0.45	0.47	0.33	0.25	0.27	0.2	0.19	0.25	0.26	0.17
1	163812501	163813000	3.77169e-06	1.17513e-05	17.932	1365	NM_001109336.1	-	RGD1561870	EXON	other	0.37	0.6	0.44	0.42	0.61	0.78	0.49	0.72	0.69	0.62
1	163813001	163813500	3.07681e-14	2.4249e-13	-10.6665	865	NM_001109336.1	-	RGD1561870	PROMOTER	other	0.59	0.61	0.64	0.64	0.74	0.64	0.44	0.58	0.54	0.48
1	163847001	163847500	1.48598e-08	6.59226e-08	-11.2009	-32638	NM_001109336.1	-	RGD1561870	INTRON	other	0.66	0.71	0.64	0.64	0.67	0.57	0.54	0.44	0.6	0.61
1	163989001	163989500	7.68342e-30	1.54868e-28	-16.689	112067	XM_006229763.2	-	NA	INTRON	other	0.77	0.85	0.8	0.76	0.83	0.7	0.67	0.7	0.56	0.55
1	163989501	163990000	2.23485e-09	1.09646e-08	-16.6202	111567	XM_006229763.2	-	NA	INTRON	other	0.93	0.97	0.96	0.98	0.94	0.98	0.75	0.79	0.87	0.63
1	164022501	164023000	2.30651e-19	2.62753e-18	12.9509	78567	XM_006229763.2	-	NA	INTRON	other	0.22	0.23	0.29	0.43	0.45	0.51	0.35	0.49	0.51	0.37
1	164098501	164099000	8.64686e-06	2.53091e-05	-13.9497	2567	XM_006229763.2	-	NA	INTRON	other	0.62	0.71	0.77	0.62	0.46	0.65	0.45	0.51	0.46	0.37
1	164099001	164099500	5.90284e-11	3.43479e-10	-14.7005	2067	XM_006229763.2	-	NA	INTRON	shore	0.91	0.91	0.86	0.95	0.99	0.9	0.68	0.72	0.65	0.79
1	164123001	164123500	1.53016e-08	6.77883e-08	14.1874	2556	XM_006229733.3	-	NA	INTRON	other	0.45	0.42	0.45	0.34	0.32	0.4	0.66	0.38	0.58	0.68
1	164124501	164125000	1.74638e-24	2.67646e-23	22.9383	1056	XM_006229733.3	-	NA	EXON	other	0.26	0.36	0.34	0.26	0.46	0.59	0.57	0.67	0.52	0.51
1	164125001	164125500	2.0932e-06	6.80187e-06	18.2182	556	XM_006229733.3	-	NA	PROMOTER	other	0.23	0.45	0.33	0.37	0.57	0.57	0.44	0.79	0.49	0.47
1	164126001	164126500	8.7937e-07	3.03852e-06	-10.0454	0	XM_006229733.3	-	NA	PROMOTER	other	0.95	0.95	0.95	0.91	0.88	0.75	0.85	0.82	0.87	0.86
1	164142001	164142500	0.00288467	0.00482827	-10.4914	1009	XM_008759689.2	-	NA	INTRON	shore	0.7	0.78	0.77	0.81	0.79	0.57	0.74	0.74	0.71	0.63
1	164228001	164228500	1.66801e-10	9.28589e-10	-12.9004	2069	NM_017204.1	+	Map6	INTRON	CpGi	0.53	0.52	0.44	0.46	0.57	0.44	0.33	0.39	0.33	0.32
1	164228501	164229000	1.24664e-66	8.90629e-65	-19.0649	2569	NM_017204.1	+	Map6	INTRON	shore	0.57	0.68	0.65	0.59	0.58	0.44	0.37	0.48	0.5	0.34
1	164229501	164230000	5.15354e-16	4.66767e-15	-15.6845	3569	NM_017204.1	+	Map6	INTRON	shore	0.4	0.27	0.35	0.31	0.42	0.23	0.11	0.28	0.24	0.11
1	164268001	164268500	1.21949e-10	6.88731e-10	-11.528	39807	NM_017173.1	-	Serpinh1	INTRON	other	0.77	0.73	0.72	0.65	0.63	0.61	0.61	0.58	0.66	0.45
1	164268501	164269000	1.5363e-16	1.44208e-15	-14.5254	39307	NM_017173.1	-	Serpinh1	INTRON	other	0.61	0.66	0.64	0.68	0.68	0.56	0.44	0.57	0.56	0.41
1	164275001	164275500	2.46366e-60	1.479e-58	26.0717	32807	NM_017173.1	-	Serpinh1	INTRON	other	0.45	0.36	0.44	0.63	0.62	0.73	0.7	0.81	0.77	0.76
1	164275501	164276000	8.07114e-12	5.12711e-11	11.1273	32307	NM_017173.1	-	Serpinh1	INTRON	other	0.59	0.55	0.66	0.76	0.76	0.83	0.81	0.68	0.7	0.82
1	164303501	164304000	4.78214e-12	3.10066e-11	11.6799	4307	NM_017173.1	-	Serpinh1	INTRON	shore	0.26	0.28	0.32	0.34	0.54	0.49	0.46	0.51	0.46	0.41
1	164304001	164304500	5.85593e-101	9.72353e-99	18.9794	3807	NM_017173.1	-	Serpinh1	EXON	CpGi	0.22	0.21	0.29	0.41	0.55	0.61	0.46	0.5	0.51	0.54
1	164338001	164338500	3.85426e-10	2.06036e-09	-13.3016	826	XM_006229817.3	+	NA	PROMOTER	CpGi	0.89	0.76	0.79	0.78	0.82	0.59	0.66	0.71	0.6	0.84
1	164349501	164350000	3.8517e-15	3.25632e-14	13.9906	12326	XM_006229817.3	+	NA	INTRON	other	0.37	0.43	0.5	0.51	0.63	0.68	0.52	0.77	0.61	0.54
1	164424001	164424500	2.50927e-05	6.73917e-05	13.7999	-865	XM_218953.6	+	Klhl35	PROMOTER	shore	0.16	0.1	0.2	0.32	0.35	0.45	0.28	0.45	0.46	0.21
1	164501001	164501500	7.59606e-16	6.78458e-15	12.1791	-599	XM_006229740.3	+	NA	PROMOTER	shore	0.42	0.39	0.4	0.48	0.43	0.45	0.6	0.53	0.58	0.58
1	164547001	164547500	1.55296e-08	6.87499e-08	-22.476	1010	XM_006229739.3	+	NA	INTRON	other	0.73	0.68	0.83	0.6	0.54	0.45	0.6	0.33	0.43	0.45
1	164588501	164589000	3.0066e-09	1.45364e-08	10.813	-1672	XR_001835908.1	+	NA	EXON	shore	0.57	0.64	0.64	0.66	0.7	0.75	0.73	0.77	0.71	0.82
1	164592001	164592500	6.33143e-12	4.05924e-11	16.5644	-130	XM_003748929.4	-	NA	PROMOTER	shore	0.38	0.38	0.39	0.36	0.49	0.64	0.55	0.53	0.58	0.52
1	164594501	164595000	2.22687e-07	8.4123e-07	-17.3295	-2630	XM_003748929.4	-	NA	INTERGENIC	other	0.44	0.59	0.52	0.49	0.59	0.44	0.36	0.31	0.45	0.23
1	164631501	164632000	2.66509e-11	1.60607e-10	-10.04	9892	XR_001835909.1	+	NA	INTRON	other	0.64	0.71	0.76	0.72	0.8	0.61	0.58	0.73	0.68	0.52
1	164660001	164660500	1.12752e-20	1.3902e-19	-12.1702	-10	NM_080786.1	-	Slco2b1	PROMOTER	other	0.75	0.79	0.77	0.77	0.83	0.74	0.59	0.72	0.67	0.56
1	164699001	164699500	6.14065e-11	3.56766e-10	-16.776	-6776	NM_001000121.1	+	Olr35	INTERGENIC	other	0.64	0.7	0.57	0.62	0.64	0.35	0.54	0.48	0.5	0.42
1	164890001	164890500	1.11623e-44	4.11385e-43	-18.7388	12465	XR_590395.2	-	NA	INTRON	other	0.65	0.63	0.6	0.59	0.49	0.39	0.48	0.35	0.38	0.42
1	164890501	164891000	3.22938e-12	2.1298e-11	-12.6421	11965	XR_590395.2	-	NA	INTRON	other	0.7	0.67	0.62	0.61	0.65	0.45	0.54	0.56	0.43	0.64
1	164911001	164911500	0.000767444	0.00149631	-12.8521	-8038	XR_001835913.1	-	NA	EXON	other	0.63	0.6	0.75	0.71	0.56	0.49	0.5	0.52	0.59	0.56
1	165023001	165023500	1.30643e-10	7.35581e-10	-16.092	1807	XM_017589185.1	+	NA	EXON	other	0.52	0.53	0.54	0.49	0.55	0.39	0.23	0.49	0.35	0.34
1	165042001	165042500	2.19254e-10	1.20419e-09	12.3101	20807	XM_017589185.1	+	NA	INTERGENIC	shore	0.71	0.65	0.64	0.7	0.72	0.83	0.92	0.71	0.74	0.87
1	165043501	165044000	3.47752e-19	3.91626e-18	16.6421	22307	XM_017589185.1	+	NA	INTERGENIC	shore	0.11	0.26	0.35	0.27	0.48	0.46	0.44	0.47	0.5	0.38
1	165044001	165044500	3.42663e-05	8.96796e-05	12.9852	22807	XM_017589185.1	+	NA	INTERGENIC	shore	0.14	0.13	0.31	0.32	0.55	0.51	0.25	0.57	0.33	0.44
1	165051501	165052000	1.98984e-11	1.21469e-10	16.1637	30307	XM_017589185.1	+	NA	INTERGENIC	other	0.67	0.35	0.54	0.53	0.41	0.63	0.64	0.51	0.69	0.63
1	165053001	165053500	3.29847e-07	1.21404e-06	12.3239	31807	XM_017589185.1	+	NA	INTERGENIC	other	0.32	0.4	0.43	0.52	0.54	0.66	0.47	0.61	0.53	0.53
1	165053501	165054000	1.14991e-14	9.38378e-14	18.0672	32307	XM_017589185.1	+	NA	INTERGENIC	other	0.59	0.55	0.71	0.66	0.8	0.81	0.82	0.83	0.87	0.84
1	165056001	165056500	1.50393e-10	8.41636e-10	-10.9441	34807	XM_017589185.1	+	NA	INTERGENIC	other	0.81	0.81	0.77	0.76	0.79	0.66	0.67	0.67	0.68	0.73
1	165081001	165081500	5.2549e-10	2.77015e-09	11.5465	40886	NM_001024750.1	-	Pold3	INTERGENIC	other	0.37	0.36	0.43	0.51	0.49	0.57	0.41	0.64	0.56	0.57
1	165136501	165137000	8.16667e-17	7.82784e-16	-14.9596	-14117	NM_001024750.1	-	Pold3	INTERGENIC	other	0.56	0.59	0.61	0.63	0.63	0.54	0.36	0.41	0.45	0.48
1	165169501	165170000	1.01835e-07	4.0394e-07	-22.764	-645	NM_001108917.1	+	Lipt2	PROMOTER	shore	0.14	0.31	0.51	0.41	0.66	0.09	0.1	0.23	0.24	0.21
1	165182001	165182500	3.45765e-10	1.85878e-09	-11.6231	-7434	XM_006229786.3	+	NA	EXON	other	0.47	0.54	0.48	0.5	0.55	0.38	0.39	0.36	0.35	0.51
1	165193001	165193500	7.39545e-08	2.98916e-07	-15.4158	3018	NM_022235.2	+	Kcne3	INTRON	other	0.75	0.81	0.83	0.74	0.83	0.65	0.68	0.6	0.61	0.66
1	165196501	165197000	9.89805e-40	3.02951e-38	-15.1302	6518	NM_022235.2	+	Kcne3	EXON	other	0.65	0.7	0.65	0.61	0.63	0.59	0.43	0.53	0.53	0.41
1	165197001	165197500	6.31074e-16	5.67274e-15	-15.7498	7018	NM_022235.2	+	Kcne3	INTRON	other	0.63	0.69	0.72	0.68	0.65	0.54	0.46	0.58	0.59	0.42
1	165201501	165202000	5.8981e-22	7.83332e-21	-13.8324	11518	NM_022235.2	+	Kcne3	INTRON	other	0.37	0.3	0.34	0.33	0.28	0.33	0.15	0.17	0.1	0.22
1	165202501	165203000	5.68586e-11	3.31387e-10	-23.9997	12518	NM_022235.2	+	Kcne3	INTRON	other	0.77	0.64	0.65	0.61	0.61	0.21	0.47	0.26	0.47	0.62
1	165211501	165212000	3.21428e-38	9.24387e-37	-19.697	21518	NM_022235.2	+	Kcne3	INTRON	other	0.86	0.88	0.85	0.89	0.83	0.75	0.61	0.6	0.74	0.64
1	165296501	165297000	8.53552e-63	5.51888e-61	-17.2611	656	NM_198775.1	+	P4ha3	PROMOTER	shore	0.46	0.47	0.49	0.41	0.53	0.39	0.25	0.28	0.3	0.29
1	165297001	165297500	1.56891e-45	5.94241e-44	-21.0447	1156	NM_198775.1	+	P4ha3	INTRON	shore	0.52	0.48	0.48	0.53	0.55	0.29	0.33	0.3	0.32	0.25
1	165327001	165327500	9.80661e-06	2.84093e-05	-10.1821	31156	NM_198775.1	+	P4ha3	INTRON	other	0.75	0.7	0.7	0.77	0.77	0.71	0.61	0.58	0.65	0.66
1	165421001	165421500	0.00322414	0.0053198	10.0068	38313	NM_001191602.1	+	C2cd3	INTRON	other	0.58	0.69	0.59	0.75	0.68	0.79	0.74	0.73	0.82	0.72
1	165421501	165422000	2.58977e-47	1.03967e-45	16.3189	38813	NM_001191602.1	+	C2cd3	INTRON	other	0.53	0.49	0.55	0.66	0.73	0.77	0.68	0.77	0.76	0.77
1	165489001	165489500	3.92444e-08	1.64814e-07	-16.8977	-3867	XR_001835915.1	-	NA	EXON	other	0.7	0.71	0.7	0.67	0.77	0.7	0.37	0.68	0.43	0.54
1	165490001	165490500	5.81066e-34	1.41152e-32	22.2151	-4867	XR_001835915.1	-	NA	EXON	other	0.49	0.47	0.5	0.58	0.6	0.77	0.67	0.72	0.82	0.73
1	165493501	165494000	1.02195e-07	4.05245e-07	-10.8959	-8367	XR_001835915.1	-	NA	INTRON	other	0.82	0.84	0.73	0.75	0.74	0.69	0.63	0.7	0.61	0.72
1	165530501	165531000	7.84761e-06	2.31242e-05	-10.116	-339	XM_006229766.2	-	Dnajb13	PROMOTER	other	0.59	0.6	0.62	0.67	0.69	0.6	0.45	0.51	0.57	0.55
1	165545001	165545500	1.42096e-05	3.99593e-05	14.2178	-3819	XM_006229783.3	+	NA	INTERGENIC	other	0.14	0.1	0.21	0.11	0.4	0.45	0.07	0.3	0.51	0.29
1	165675501	165676000	9.00927e-56	4.67944e-54	24.2925	4177	NM_172033.2	-	Plekhb1	INTRON	other	0.4	0.46	0.52	0.57	0.67	0.78	0.71	0.81	0.76	0.79
1	165684501	165685000	6.22934e-18	6.43283e-17	12.1788	-749	XM_006229787.3	-	NA	PROMOTER	other	0.13	0.2	0.16	0.19	0.32	0.31	0.34	0.33	0.33	0.32
1	165685001	165685500	1.06964e-06	3.64289e-06	11.4592	-1249	XM_006229787.3	-	NA	INTRON	other	0.42	0.61	0.46	0.57	0.65	0.71	0.64	0.58	0.71	0.58
1	165726001	165726500	2.44573e-16	2.26612e-15	29.2623	1552	NM_001108494.1	+	Fam168a	INTRON	shore	0.2	0.35	0.36	0.41	0.6	0.64	0.65	0.71	0.68	0.72
1	165840501	165841000	1.42327e-06	4.75309e-06	-15.7325	50628	NM_001108495.1	-	Relt	INTRON	other	0.7	0.46	0.42	0.39	0.49	0.37	0.39	0.34	0.45	0.18
[truncated: 37,750 more rows]

## Sheet: KEGG_Hyper
Term	Overlap	P-value	Adjusted P-value	Old P-value	Old Adjusted P-value	Odds Ratio	Combined Score	Genes
Pathways in cancer	173/531	2.77391e-11	8.79331e-09	0	0	1.91131	46.4606	HHIP;KEAP1;CALML3;FZD10;FGF1;FGF2;ETS1;IGF1R;FGF7;CCND2;FGF9;CCND1;AKT2;AKT3;PIM1;AKT1;PRKACA;IL6R;IL13RA1;RALBP1;PRKCB;DAPK2;F2R;WNT5A;PRKCA;PGF;RBX1;EML4;AR;MSH2;SMO;COL4A1;CTBP2;EPAS1;MGST3;MGST1;PDGFA;GSTT2;MGST2;GSTT1;LPAR3;PIK3R1;STK4;HIF1A;FOXO1;GNG10;TPR;PLCG2;ABL1;PMAIP1;PLCG1;FADD;FGF22;WNT3;FGF21;WNT4;STAT5A;SMAD2;WNT10B;STAT5B;TGFB2;FZD2;SMAD3;JUP;GADD45B;ZBTB16;PTCH1;FN1;FZD9;FZD8;NF…
Proteoglycans in cancer	80/205	8.34195e-10	1.3222e-07	0	0	2.50988	52.4678	CDKN1A;WNT2B;ITGB5;PIK3CD;FZD10;FGF2;IGF1R;PPP1CB;PPP1CC;CCND1;PLAU;AKT2;AKT3;KDR;AKT1;PLCE1;RAC1;PRKACA;VAV3;ARHGEF12;PRKCB;ITGA2;WNT5A;GAB1;RRAS2;PRKCA;ANK3;WNT9A;NUDT16L1;DCN;VAV2;TIAM1;MRAS;SMO;HCLS1;ARHGEF1;ITGA5;EZR;SOS1;TLR4;CAMK2D;SDC4;TWIST2;TWIST1;WNT8B;ITPR2;ITPR3;IQGAP1;PIK3R1;HIF1A;SLC9A1;RRAS;ERBB2;PLCG2;FLNB;PLCG1;WNT3;EIF4B;WNT4;SMAD2;WNT10B;TGFB2;FZD2;LUM;WNT7B;PTCH1;FN1;FZD9;FZD…
PI3K-Akt signaling pathway	118/354	9.14619e-09	9.66448e-07	0	0	1.96561	36.3833	CHRM2;ATF2;FGF1;FGF2;IGF1R;TCL1A;FGF7;STK11;CCND2;PPP2R1B;CCND1;FGF9;IBSP;AKT2;CREB3L1;AKT3;CREB3L2;KDR;AKT1;IL6R;MAGI1;F2R;PRKCA;TSC1;PGF;COL4A1;CDC37;DDIT4;EPHA2;PDGFA;LPAR3;PIK3R1;EFNA5;FOXO3;GNG10;PDGFD;PDGFC;CHAD;FGF22;PCK2;FGF21;FN1;PTK2;IL2;NFKB1;EFNA1;IL4;NR4A1;IL7;GNB2;ITGA10;CDK2;COL9A1;BCL2;GNB4;GRB2;COL9A2;GNB5;FGFR4;FGFR3;FGFR2;BCL2L1;FGF10;FGFR1;CDKN1A;CDKN1B;HSP90AB1;ITGB5;FLT4;PIK…
Signaling pathways regulating pluripotency of stem cells	59/143	1.22485e-08	9.70694e-07	0	0	2.74733	50.0505	WNT2B;RIF1;PIK3CD;FZD10;FGF2;IGF1R;AKT2;AKT3;AKT1;JAK2;ACVR1;APC2;WNT5A;LIFR;AXIN2;WNT9A;HOXB1;DLX5;HOXD1;WNT8B;PIK3R1;ACVR1B;ACVR1C;WNT3;WNT4;SMAD2;SMAD1;WNT10B;FZD2;SMAD3;SETDB1;PCGF5;WNT7B;ESRRB;FZD9;FZD8;INHBB;KLF4;MAPK14;SMAD5;TBX3;INHBE;MAPK13;BMP4;MEIS1;ID2;ID4;ID3;CTNNB1;GRB2;LHX5;NANOG;KRAS;BMPR1B;FGFR4;FGFR3;NEUROG1;FGFR2;FGFR1
Ras signaling pathway	83/232	4.54396e-08	2.73175e-06	0	0	2.18286	36.9054	FLT4;RASGRF2;RASGRF1;PIK3CD;CALML3;FGF1;ETS1;FGF2;ETS2;IGF1R;IKBKB;FGF7;HTR7;SYNGAP1;FGF9;AKT2;AKT3;KDR;AKT1;PLCE1;RAC1;PRKACA;RALBP1;PLA2G12A;PRKCB;GAB1;RRAS2;PRKCA;PGF;TIAM1;MRAS;KIT;RASA2;RAPGEF5;SOS1;EPHA2;PLA1A;ARF6;SHC4;SHC2;SHC3;RALB;PDGFA;PIK3R1;PLA2G5;FOXO4;RASAL2;EFNA5;STK4;RELA;MAPK9;GNG10;GNG3;RRAS;PDGFD;PDGFC;NTF3;PLCG2;ABL1;PLCG1;FGF22;FGF21;PLA2G2F;NTRK2;ANGPT2;PLA2G2E;VEGFB;NFKB1;…
Insulin resistance	47/108	5.1705e-08	2.73175e-06	0	0	3.00919	50.4874	PYGB;PRKAA1;SLC2A1;PIK3CD;PRKAG2;IRS2;PYGM;PIK3R1;PYGL;FOXO1;PRKAG3;PTPRF;RELA;PPP1CB;IKBKB;PPP1CC;RPS6KA3;GYS1;MAPK9;AKT2;CREB3L1;RPS6KA2;AKT3;CREB3L2;AKT1;PPARGC1A;PCK2;SREBF1;PTPN1;CPT1A;PRKAB2;PRKCB;PRKCE;GFPT2;PRKCD;GFPT1;CPT1B;PRKAB1;NFKB1;AGT;CREB1;PPP1R3C;PPP1R3B;PPP1R3E;PPP1R3D;SLC27A6;SLC27A3
Regulation of actin cytoskeleton	77/218	2.4968e-07	1.1202e-05	0	0	2.13786	32.5021	CHRM2;MYLK2;ITGB5;ARPC1B;CHRM4;CHRM5;PIK3CD;FGF1;FGF2;PPP1CB;PPP1CC;FGF7;FGF9;BDKRB2;PIP4K2A;BDKRB1;PIP4K2B;PIP4K2C;RAC1;APC2;VAV3;ACTR2;ARHGEF12;ACTN1;ITGA2;F2R;ITGA1;RRAS2;VAV2;TIAM1;MYL7;MRAS;SPATA13;ITGA7;ARHGEF1;ITGA6;ITGA5;EZR;SOS1;MYL9;PDGFA;CXCR4;IQGAP1;PIK3R1;IQGAP2;ACTR3B;IQGAP3;MYL12B;SLC9A1;GNA13;SCIN;RRAS;PDGFD;PDGFC;GNA12;MYL10;MYH11;WASF2;FGF22;FGF21;GSN;FN1;ARPC5;SSH2;BAIAP2;PTK2;…
AGE-RAGE signaling pathway in diabetic complications	43/100	2.83601e-07	1.1202e-05	0	0	2.94413	44.3848	CDKN1B;SERPINE1;PIK3CD;PIK3R1;AGER;FOXO1;RELA;THBD;MAPK9;CCND1;AKT2;AKT3;PIM1;PLCG2;AKT1;PLCE1;PLCG1;RAC1;JAK2;SMAD2;STAT5A;EGR1;STAT5B;TGFB2;SMAD3;VCAM1;PRKCB;PRKCE;PRKCD;FN1;VEGFB;PRKCA;NFATC1;MAPK14;F3;NFKB1;AGT;TGFBR2;MAPK13;VEGFA;COL4A1;BCL2;KRAS
MAPK signaling pathway	97/294	3.18039e-07	1.1202e-05	0	0	1.93032	28.8798	ATF2;FGF1;FGF2;IGF1R;RPS6KA4;RPS6KA3;FGF7;FGF9;AKT2;RPS6KA2;AKT3;KDR;AKT1;MAP3K8;PRKACA;MAP3K4;MAP3K5;PRKCB;CACNA2D1;CACNA2D2;PRKCA;PGF;CDC25B;CACNB1;CACNB2;CACNB4;MAPKAPK3;EPHA2;PDGFA;CACNA1A;EFNA5;STK4;CACNA1H;PPP3R1;RRAS;PDGFD;PDGFC;FGF22;FGF21;TGFB2;JUND;GADD45B;NFATC3;NFATC1;NFKB1;GADD45G;NFKB2;EFNA1;NR4A1;GRB2;FGFR4;FGFR3;FGFR2;FGF10;FGFR1;PTPRR;FLT4;RASGRF2;RASGRF1;AREG;IKBKB;PPP3CA;DUSP10…
Breast cancer	56/147	6.81458e-07	2.16022e-05	0	0	2.4042	34.1373	CDKN1A;WNT2B;FLT4;PIK3CD;FZD10;FGF1;FGF2;IGF1R;FGF7;CCND1;FGF9;AKT2;AKT3;HEY2;AKT1;APC2;NCOA1;WNT5A;AXIN2;FOS;WNT9A;DDB2;KIT;PGR;SOS1;SHC4;SHC2;SHC3;LRP5;WNT8B;PIK3R1;DLL1;LRP6;ERBB2;HES1;FGF22;WNT3;FGF21;WNT4;WNT10B;TCF7L2;TCF7L1;FZD2;GADD45B;WNT7B;FZD9;FZD8;ESR2;GADD45G;NFKB2;SP1;CTNNB1;GRB2;KRAS;FGF10;FGFR1
Gastric cancer	56/149	1.12978e-06	3.25583e-05	0	0	2.3522	32.2098	CDKN1A;CDKN1B;WNT2B;PIK3CD;FZD10;FGF1;FGF2;FGF7;CCND1;FGF9;AKT2;AKT3;AKT1;APC2;WNT5A;GAB1;AXIN2;WNT9A;DDB2;TGFBR2;RARB;SOS1;CDH17;SHC4;SHC2;SHC3;LRP5;WNT8B;PIK3R1;LRP6;RXRA;ERBB2;FGF22;WNT3;FGF21;WNT4;SMAD2;WNT10B;TCF7L2;TGFB2;TCF7L1;FZD2;SMAD3;GADD45B;JUP;WNT7B;FZD9;FZD8;GADD45G;CDK2;BCL2;CTNNB1;GRB2;KRAS;FGFR2;FGF10
Insulin signaling pathway	52/137	1.90675e-06	5.037e-05	0	0	2.3886	31.4581	PYGB;PDE3B;PIK3CD;PRKAG2;CALML3;IRS2;PYGM;PYGL;PRKAG3;PTPRF;PPP1CB;IKBKB;RPTOR;LIPE;PPP1CC;GYS1;AKT2;AKT3;AKT1;PRKACA;SREBF1;PRKAB2;PRKCI;TSC1;PRKAB1;PPP1R3C;PRKAR1B;PPP1R3B;PRKAR1A;PPP1R3E;PPP1R3D;SOS1;FBP2;RHOQ;SHC4;SHC2;PRKAA1;SHC3;PIK3R1;FOXO1;MAPK9;SOCS1;PRKAR2B;PPARGC1A;EIF4E;SOCS4;PCK2;PTPN1;PHKB;GRB2;KRAS;CALM1
Hippo signaling pathway	59/163	2.46909e-06	5.59161e-05	0	0	2.21619	28.6147	WNT2B;SERPINE1;FZD10;FGF1;LIMD1;AREG;GLI2;PPP1CB;PPP1CC;CCND2;CCND1;PPP2R1B;YWHAQ;RASSF6;AMH;TEAD1;TEAD3;APC2;PRKCI;FBXW11;WNT5A;CSNK1D;CSNK1E;AXIN2;WNT9A;TGFBR2;FRMD6;LATS2;YAP1;WNT8B;NKD1;SAV1;PPP2CB;WNT3;WNT4;SMAD2;SMAD1;WNT10B;WWTR1;TCF7L2;TGFB2;TCF7L1;FZD2;SMAD3;WNT7B;FZD9;FZD8;GDF6;BMP6;BMP5;GDF7;BMP4;BMP2;DLG1;ID2;PPP2R2D;CTNNB1;DCHS1;BMPR1B
FoxO signaling pathway	50/131	2.46948e-06	5.59161e-05	0	0	2.40957	31.1112	CDKN1A;CDKN1B;PIK3CD;PRKAG2;IRS2;PRKAG3;IGF1R;IKBKB;STK11;CCND2;CCND1;AKT2;AKT3;AKT1;GABARAPL2;PRKAB2;CSNK1E;PRKAB1;TGFBR2;RBL2;SGK1;SOS1;SGK2;PRKAA1;AGAP2;FOXO4;PIK3R1;FOXO3;STK4;FOXO1;CCNB3;MAPK9;PCK2;TGFB2;SMAD3;GADD45B;HOMER1;HOMER2;BNIP3;FBXO32;MAPK14;SOD2;KLF2;GADD45G;MAPK13;BCL6;CCNG2;CDK2;GRB2;KRAS
Focal adhesion	69/201	3.27261e-06	6.91612e-05	0	0	2.04347	25.8089	MYLK2;ITGB5;FLT4;RASGRF1;PIK3CD;ARHGAP5;IGF1R;PPP1CB;PPP1CC;CCND2;CCND1;IBSP;AKT2;AKT3;KDR;CAPN2;AKT1;RAC1;VAV3;VWF;PRKCB;ACTN1;ITGA2;ITGA1;PRKCA;PGF;VAV2;MYL7;COL2A1;COL4A1;COL6A2;COL6A1;ITGA7;ITGA6;ITGA5;SOS1;MYL9;SHC4;SHC2;SHC3;PDGFA;PIK3R1;THBS2;THBS4;MYL12B;MAPK9;RELN;PDGFD;PDGFC;CHAD;ERBB2;SPP1;MYL10;FLNB;FYN;FN1;VEGFB;PARVA;PARVB;PTK2;VEGFA;MYLPF;ITGA10;COL9A1;BCL2;CTNNB1;GRB2;COL9A2;BCAR1
Hepatocellular carcinoma	59/168	7.36818e-06	0.000145982	0	0	2.11386	24.9823	CDKN1A;WNT2B;KEAP1;PIK3CD;FZD10;IGF1R;CCND1;AKT2;AKT3;AKT1;APC2;PRKCB;GSTO1;WNT5A;GAB1;PRKCA;AXIN2;WNT9A;ARID1A;DDB2;TGFBR2;SOS1;SHC4;SHC2;SHC3;SMARCD3;MGST3;GSTP1;MGST1;LRP5;GSTT2;MGST2;WNT8B;GSTT1;PIK3R1;LRP6;PLCG2;PLCG1;WNT3;WNT4;SMAD2;WNT10B;NQO1;TCF7L2;TGFB2;TCF7L1;FZD2;SMAD3;GADD45B;CDKN2A;WNT7B;FZD9;FZD8;GADD45G;GSTA4;CTNNB1;GRB2;KRAS;BCL2L1
TGF-beta signaling pathway	38/94	8.13281e-06	0.000151653	0	0	2.64516	31.0002	ZFYVE9;ACVR1B;LTBP1;PPP2CB;ACVR1C;PPP2R1B;AMH;NEO1;ACVR1;TGIF1;SMAD2;SMAD1;TGFB2;SMAD3;SMURF1;NOG;INHBB;GDF6;SMAD6;SMAD5;DCN;BMP6;RBX1;RGMA;TGFBR2;BMP5;GDF7;INHBE;BMP4;BMP2;BAMBI;SP1;ID2;ID4;ID3;BMPR1B;FMOD;FBN1
Growth hormone synthesis, secretion and action	45/119	1.01927e-05	0.000179505	0	0	2.37188	27.262	SHC4;ATF2;SHC2;SHC3;ATF6B;ITPR2;PIK3CD;IRS2;ITPR3;PIK3R1;ADCY7;GNAI1;GHR;MAPK9;SOCS1;AKT2;CREB3L1;GNA11;AKT3;CREB3L2;PLCG2;AKT1;PLCG1;PRKACA;JAK2;STAT5A;GHSR;STAT5B;POU1F1;PRKCB;IGFBP3;PRKCA;FOS;SSTR1;SSTR2;MAPK14;PTK2;MAPK13;CREB1;GHRH;GRB2;KRAS;IGFALS;SOS1;BCAR1
Basal cell carcinoma	28/63	1.53867e-05	0.000256715	0	0	3.11497	34.5202	CDKN1A;WNT2B;HHIP;WNT8B;FZD10;GLI1;GLI2;WNT3;WNT4;APC2;TCF7L2;WNT10B;TCF7L1;FZD2;GADD45B;PTCH1;WNT7B;WNT5A;FZD9;FZD8;AXIN2;WNT9A;DDB2;GADD45G;BMP4;BMP2;SMO;CTNNB1
Fluid shear stress and atherosclerosis	49/139	3.7634e-05	0.000596499	0	0	2.12351	21.6335	HSP90AB1;NCF1;KEAP1;PIK3CD;CALML3;IKBKB;THBD;AKT2;SUMO3;AKT3;SUMO2;KDR;AKT1;RAC1;MAP3K5;ACVR1;DUSP1;GSTO1;FOS;ARHGEF2;SQSTM1;PRKAA1;SDC4;MGST3;GSTP1;MGST1;GSTT2;MGST2;PDGFA;GSTT1;PIK3R1;RELA;MAPK9;NQO1;VCAM1;MAPK14;NFKB1;PTK2;KLF2;MAPK13;VEGFA;BMP4;GSTA4;TRPV4;BCL2;SDC1;CTNNB1;BMPR1B;CALM1
Prolactin signaling pathway	29/70	5.44051e-05	0.000821258	0	0	2.75373	27.039	SHC4;SHC2;SHC3;PIK3CD;PIK3R1;TNFRSF11A;FOXO3;RELA;CYP17A1;MAPK9;CCND2;SOCS1;CCND1;AKT2;AKT3;AKT1;JAK2;SOCS4;STAT5A;STAT5B;FOS;MAPK14;ESR2;NFKB1;MAPK13;IRF1;GRB2;KRAS;SOS1
Glucagon signaling pathway	39/107	9.88349e-05	0.00136627	0	0	2.23455	20.6071	ATF2;PYGB;CAMK2D;PRKAA1;PDE3B;SLC2A1;ITPR2;PRKAG2;CALML3;ITPR3;PYGM;PYGL;FOXO1;PRKAG3;GYS1;PPP3CA;LDHA;PPP3R1;PPP4C;AKT2;CREB3L1;AKT3;CREB3L2;AKT1;PRKACA;PPARGC1A;PCK2;CPT1A;PRKAB2;PDHA1;PHKB;CPT1B;PRKAB1;CREB1;SIK1;CALM1;FBP2;PFKP;LDHAL6B
Cushing syndrome	52/155	9.91302e-05	0.00136627	0	0	1.96893	18.1517	ATF2;SCARB1;CDKN1A;CDKN1B;WNT2B;FZD10;CCND1;CREB3L1;CREB3L2;WDR5;PRKACA;APC2;USP8;WNT5A;AXIN2;WNT9A;CREB1;ORAI1;AIPL1;CAMK2D;KMT2A;ATF6B;ITPR2;WNT8B;ITPR3;ADCY7;CACNA1H;GNAI1;CYP17A1;PDE11A;RASD1;GNA11;LDLR;WNT3;WNT4;WNT10B;TCF7L2;TCF7L1;FZD2;CDKN2A;WNT7B;FZD9;FZD8;PBX1;AGT;NR4A1;SP1;CDK2;WDR5B;CTNNB1;KCNK2;KCNK3
Prostate cancer	36/97	0.000117899	0.00141763	0	0	2.29868	20.7931	CDKN1A;CDKN1B;HSP90AB1;GSTP1;PDGFA;PIK3CD;PIK3R1;FOXO1;RELA;IGF1R;IKBKB;CCND1;PLAU;AKT2;CREB3L1;PDGFD;AKT3;CREB3L2;PDGFC;ERBB2;AKT1;TCF7L2;TCF7L1;NFKB1;ETV5;AR;CREB1;CDK2;BCL2;CTNNB1;GRB2;KRAS;ERG;SOS1;FGFR2;FGFR1
Circadian rhythm	16/31	0.000119219	0.00141763	0	0	4.14632	37.4601	PRKAA1;PRKAB2;FBXW11;PRKAG2;CSNK1D;CSNK1E;NR1D1;PRKAB1;NPAS2;PRKAG3;RBX1;CREB1;PER3;BHLHE40;CRY1;FBXL3
Cellular senescence	52/156	0.000119412	0.00141763	0	0	1.94988	17.6131	CDKN1A;SERPINE1;PIK3CD;CALML3;ETS1;PPP1CB;PPP1CC;PPP3CA;CCND2;CCND1;AKT2;AKT3;CAPN2;AKT1;FBXW11;IGFBP3;RRAS2;TSC1;TGFBR2;RBL2;MRAS;VDAC1;SLC25A5;SQSTM1;SLC25A4;ITPR2;ITPR3;PIK3R1;FOXO3;FOXO1;RELA;ZFP36L1;CCNB3;PPP3R1;RRAS;RBBP4;SMAD2;TGFB2;SMAD3;GADD45B;CDKN2A;NFATC3;NFATC1;MAPK14;NFKB1;GADD45G;MAPK13;TRPV4;CDK2;CDK1;KRAS;CALM1
Rap1 signaling pathway	66/210	0.000120744	0.00141763	0	0	1.78904	16.1405	FLT4;PIK3CD;CALML3;SIPA1L2;FGF1;SIPA1L3;FGF2;IGF1R;FGF7;SIPA1L1;FGF9;AKT2;AKT3;KDR;AKT1;PLCE1;RAC1;VAV3;MAGI1;PRKCI;PRKCB;F2R;PRKCA;PGF;VAV2;TIAM1;MRAS;PRKD3;KIT;RAPGEF2;PRKD1;RAPGEF5;EPHA2;RALB;RGS14;PDGFA;LPAR3;PIK3R1;EFNA5;ADCY7;GNAI1;RRAS;CNR1;PDGFD;PDGFC;PLCG1;FGF22;FGF21;FARP2;ANGPT2;VEGFB;MAPK14;VEGFA;MAPK13;EFNA1;KITLG;CTNNB1;KRAS;CALM1;FGFR4;FGFR3;SIPA1;FGFR2;BCAR1;FGF10;FGFR1
Longevity regulating pathway	37/102	0.000164799	0.00175225	0	0	2.21713	19.3129	ATF2;PRKAA1;ATF6B;PIK3CD;PRKAG2;IRS2;PIK3R1;FOXO3;ADCY7;FOXO1;PRKAG3;RELA;IGF1R;CAMKK2;RPTOR;STK11;AKT2;CREB3L1;SESN1;RB1CC1;AKT3;CREB3L2;SESN2;AKT1;PRKACA;PPARGC1A;EIF4E;ATG5;PRKAB2;TSC1;SOD2;PRKAB1;NFKB1;SOD1;CREB1;ULK1;KRAS
mTOR signaling pathway	51/154	0.000165797	0.00175225	0	0	1.93059	16.8053	WNT2B;PIK3CD;FZD10;IGF1R;IKBKB;RPTOR;RPS6KA3;STK11;AKT2;RPS6KA2;AKT3;SESN2;GRB10;AKT1;ATP6V1E2;SEC13;PRKCB;WNT5A;PRKCA;TSC1;WNT9A;SLC7A5;CLIP1;RRAGA;DDIT4;ULK1;SGK1;SOS1;PRKAA1;LRP5;WNT8B;SLC3A2;PIK3R1;WDR24;LRP6;ATP6V1H;RICTOR;EIF4E;WNT3;EIF4B;WNT4;WNT10B;FZD2;WNT7B;FZD9;FZD8;GRB2;KRAS;LPIN1;LAMTOR3;LPIN2
cAMP signaling pathway	67/216	0.000165828	0.00175225	0	0	1.75508	15.2772	CHRM2;GLP1R;HHIP;PDE3B;PIK3CD;CALML3;GLI1;PPP1CB;LIPE;PPP1CC;AKT2;CREB3L1;AKT3;CREB3L2;CNGA1;AKT1;PLCE1;PDE4A;RAC1;PRKACA;AMH;VAV3;GHSR;ABCC4;EDN3;F2R;RRAS2;ATP1B3;FOS;ATP1B2;SSTR1;ATP1B1;SSTR2;VAV2;TIAM1;CREB1;ACOX1;ORAI1;MYL9;CNGB1;GRIA1;HCN4;CAMK2D;PTGER3;ATP1A2;PIK3R1;ADRB2;ATP1A1;ADCY7;GNAI1;RELA;SLC9A1;MAPK9;PLN;RRAS;NPY;GABBR2;GABBR1;PTCH1;HTR1A;NFATC1;NFKB1;PDE10A;PPP1R1B;PDE3A;CALM1;HCN2
Calcium signaling pathway	72/240	0.000297969	0.00291323	0	0	1.67281	13.5808	RET;CHRM2;MYLK2;FLT4;CHRM5;CALML3;FGF1;FGF2;PPP3CA;FGF7;HTR7;CYSLTR2;FGF9;KDR;BDKRB2;PLCE1;CD38;BDKRB1;PRKACA;PRKCB;SPHK2;F2R;PRKCA;STIM1;STIM2;ITPKA;PPIF;CASQ2;ORAI1;VDAC1;SLC25A5;SLC25A4;CAMK2D;PTGER3;PDGFA;CXCR4;CACNA1A;ITPR2;ITPR3;MST1R;ADRB2;ADCY7;CACNA1H;PPP3R1;HRH1;PLN;TBXA2R;PDGFD;GNA11;PDGFC;ERBB2;PLCG2;PTK2B;PLCG1;FGF22;FGF21;NTRK2;NOS2;VEGFB;PHKB;MCOLN2;TPCN2;VEGFA;TPCN1;P2RX7;P2RX4;CA…
Adipocytokine signaling pathway	27/69	0.000300564	0.00291323	0	0	2.50138	20.2859	PRKAA1;SLC2A1;PRKAG2;IRS2;PRKAG3;RELA;CAMKK2;IKBKB;MAPK9;STK11;RXRA;AKT2;NPY;AKT3;LEPR;AKT1;JAK2;PPARGC1A;PCK2;CPT1A;PRKAB2;ACSL1;ACSL5;ACSL3;CPT1B;PRKAB1;NFKB1
Chronic myeloid leukemia	29/76	0.00030327	0.00291323	0	0	2.40128	19.4525	SHC4;CDKN1A;SHC2;CDKN1B;SHC3;CTBP2;PIK3CD;PIK3R1;RELA;IKBKB;CCND1;AKT2;AKT3;ABL1;AKT1;STAT5A;STAT5B;TGFB2;SMAD3;GADD45B;CDKN2A;NFKB1;DDB2;TGFBR2;GADD45G;GRB2;KRAS;SOS1;BCL2L1
Acute myeloid leukemia	26/67	0.000449497	0.0041877	0	0	2.46704	19.0144	CEBPA;CEBPE;PIK3CD;PIK3R1;RELA;IKBKB;CCND1;AKT2;AKT3;PIM1;AKT1;FCGR1A;STAT5A;STAT5B;TCF7L2;TCF7L1;JUP;ZBTB16;DUSP6;NFKB1;KIT;RARA;GRB2;KRAS;SOS1;PPARD
Apelin signaling pathway	45/137	0.000475575	0.0041877	0	0	1.90564	14.5801	HDAC4;MYLK2;PRKAA1;SERPINE1;PDE3B;PIK3R4;ITPR2;PRKAG2;CALML3;ITPR3;ADCY7;PRKAG3;GNAI1;SLC9A1;GNA13;LIPE;GNG10;GNG3;CCND1;RRAS;AKT2;AKT3;SPP1;AKT1;PRKACA;PPARGC1A;SMAD2;GABARAPL2;EGR1;PRKAB2;SMAD3;NOS2;SPHK2;PRKCE;RRAS2;PRKAB1;KLF2;APLN;ACTA2;MRAS;GNB2;GNB4;KRAS;GNB5;CALM1
Autophagy	45/137	0.000475575	0.0041877	0	0	1.90564	14.5801	PRKAA1;MTMR3;PIK3R4;WDR41;PIK3CD;IRS2;PIK3R1;HIF1A;IGF1R;CAMKK2;RPTOR;MAPK9;PPP2CB;STK11;RRAS;AKT2;RB1CC1;AKT3;AKT1;NRBF2;PRKACA;ATG5;SH3GLB1;GABARAPL2;DAPK2;BNIP3;PRKCD;ATG10;EIF2AK3;RRAS2;TSC1;WIPI1;EIF2AK4;WIPI2;RAB33B;ERN1;RRAGA;MRAS;DDIT4;BCL2;ULK1;KRAS;SQSTM1;BCL2L1;RAB7A
Colorectal cancer	31/86	0.000609722	0.00522383	0	0	2.19349	16.2373	CDKN1A;RALB;PIK3CD;PIK3R1;AREG;MAPK9;CCND1;AKT2;AKT3;AKT1;PMAIP1;RAC1;APC2;SMAD2;TCF7L2;TCF7L1;TGFB2;SMAD3;GADD45B;DCC;AXIN2;FOS;DDB2;TGFBR2;GADD45G;MSH2;BCL2;CTNNB1;GRB2;KRAS;SOS1
Non-small cell lung cancer	27/72	0.000663259	0.00553298	0	0	2.33418	17.0824	RET;CDKN1A;PIK3CD;PIK3R1;FOXO3;STK4;RXRA;CCND1;AKT2;AKT3;ERBB2;PLCG2;AKT1;PLCG1;STAT5A;STAT5B;GADD45B;PRKCB;CDKN2A;PRKCA;DDB2;GADD45G;EML4;RARB;GRB2;KRAS;SOS1
Valine, leucine and isoleucine degradation	20/48	0.000691802	0.00562311	0	0	2.777	20.206	MCCC2;ACAA2;HIBADH;HMGCS1;BCKDHB;HSD17B10;AACS;ACAT1;ALDH3A2;ALDH6A1;AUH;OXCT1;EHHADH;PCCB;AOX1;HADH;BCAT1;ACADS;HMGCLL1;ALDH9A1
Tight junction	52/169	0.00102855	0.00815129	0	0	1.7318	11.9141	ARPC1B;PRKAG2;CLDN2;YBX3;PRKAG3;CLDN22;EPB41L4B;TUBA1C;STK11;CCND1;PPP2R1B;CLDN24;RAC1;PRKACA;BVES;CGNL1;MAP3K5;RAB8B;MAGI1;ACTR2;PRKAB2;PRKCI;ACTN1;PRKCE;PRKAB1;CLDN11;TIAM1;CLDN14;HCLS1;RAPGEF2;ARHGEF2;EZR;MYL9;PRKAA1;NEDD4L;ARHGAP17;ACTR3B;MYL12B;MAPK9;PPP2CB;MARVELD2;ERBB2;MARVELD3;SYMPK;MYH11;WHAMM;HSPA4;ARPC5;TJP1;DLG1;PPP2R2D;AMOTL2
Wnt signaling pathway	51/166	0.00118555	0.00883261	0	0	1.72782	11.6413	WNT2B;FZD10;PPP3CA;CCND2;CCND1;RAC1;SOST;PRKACA;CER1;APC2;TLE2;TLE1;CSNK2A1;FBXW11;PRKCB;WNT5A;PRKCA;CSNK1E;AXIN2;WNT9A;RBX1;SFRP1;ROR1;PPARD;CAMK2D;CTBP2;LRP5;PRICKLE2;PRICKLE3;WNT8B;PRICKLE1;NKD1;LRP6;MAPK9;PPP3R1;WNT3;WNT4;WNT10B;TCF7L2;TCF7L1;FZD2;SMAD3;RYK;WNT7B;FZD9;NFATC3;FZD8;NFATC1;BAMBI;CTNNB1;LGR4
C-type lectin receptor signaling pathway	35/104	0.00118885	0.00883261	0	0	1.97423	13.296	ITPR2;PIK3CD;CALML3;ITPR3;BCL10;PIK3R1;LSP1;RELA;IKBKB;PPP3CA;MAPK9;PPP3R1;CASP8;RRAS;AKT2;AKT3;PLCG2;AKT1;ARHGEF12;FCER1G;SYK;PRKCD;NFATC3;RRAS2;NFATC1;MAPK14;IL2;NFKB1;NFKB2;MAPK13;CYLD;MRAS;IRF1;KRAS;CALM1
Axon guidance	55/182	0.00119811	0.00883261	0	0	1.68766	11.3529	SEMA5A;SEMA5B;LRRC4;PIK3CD;PPP3CA;RGS3;NCK2;RAC1;EPHB2;EPHB1;NEO1;EPHB3;EPHA4;SEMA6A;ARHGEF12;EPHA8;DCC;WNT5A;PRKCA;RGMA;SMO;MYL9;EPHA2;CAMK2D;SEMA3D;SEMA3G;CXCR4;PIK3R1;EFNA5;NTN1;GNAI1;MYL12B;NTN3;EFNB2;PPP3R1;RRAS;ABL1;PLCG2;FYN;PLCG1;SRGAP3;SRGAP2;SRGAP1;WNT4;RYK;PTCH1;NFATC3;SEMA4F;SSH2;PTK2;GDF7;EFNA1;CXCL12;KRAS;BMPR1B
AMPK signaling pathway	39/120	0.00136742	0.00985161	0	0	1.87438	12.3612	PRKAA1;PIK3CD;PRKAG2;IRS2;PIK3R1;HMGCR;FOXO3;FOXO1;PRKAG3;IGF1R;CAMKK2;RPTOR;LIPE;GYS1;PPP2CB;STK11;CCND1;PPP2R1B;AKT2;CREB3L1;AKT3;CREB3L2;LEPR;AKT1;PPARGC1A;PCK2;SREBF1;CPT1A;PRKAB2;TSC1;CPT1B;PRKAB1;TBC1D1;CREB1;SCD;PPP2R2D;ULK1;FBP2;PFKP
Mitophagy	25/68	0.00143502	0.0101089	0	0	2.26098	14.8017	CITED2;FOXO3;HIF1A;RELA;MAPK9;RRAS;MFN1;ATG5;BNIP3L;GABARAPL2;USP8;CSNK2A1;BNIP3;TFEB;EIF2AK3;RRAS2;MRAS;SP1;TOMM7;ULK1;KRAS;SQSTM1;OPTN;RAB7A;BCL2L1
HIF-1 signaling pathway	36/109	0.0014906	0.0102721	0	0	1.91936	12.4923	CDKN1A;CAMK2D;CDKN1B;SERPINE1;SLC2A1;PIK3CD;ENO1;PIK3R1;ENO3;HIF1A;RELA;IGF1R;LDHA;AKT2;AKT3;ERBB2;PLCG2;AKT1;PLCG1;IL6R;EIF4E;EGLN1;EGLN3;PDHA1;ANGPT2;NOS2;PRKCB;PRKCA;NFKB1;RBX1;VEGFA;BCL2;GAPDH;TLR4;PFKP;LDHAL6B
Cholinergic synapse	37/113	0.00153978	0.0103853	0	0	1.89491	12.2717	CHRM2;CAMK2D;CHRNA4;CHRM4;CHRM5;CHRNA6;CACNA1A;ITPR2;PIK3CD;ITPR3;PIK3R1;ADCY7;GNAI1;GNG10;GNG3;AKT2;CREB3L1;GNA11;AKT3;CREB3L2;AKT1;FYN;PRKACA;JAK2;CHRNB2;PRKCB;KCNJ14;PRKCA;FOS;CREB1;KCNQ1;GNB2;BCL2;GNB4;KCNQ5;KRAS;GNB5
Aldosterone synthesis and secretion	33/98	0.00159873	0.0105583	0	0	1.9755	12.7193	ATF1;ATF2;SCARB1;CAMK2D;DAGLA;ATF6B;ITPR2;CALML3;ITPR3;ATP1A2;ATP1A1;ADCY7;CACNA1H;LIPE;CREB3L1;GNA11;CREB3L2;PRKACA;LDLR;PRKCB;PRKCE;ATP1B3;PRKCA;ATP1B2;ATP1B1;AGT;NR4A1;CREB1;PRKD3;ORAI1;PRKD1;CALM1;KCNK3
Relaxin signaling pathway	41/129	0.00169273	0.010951	0	0	1.81384	11.5749	SHC4;ATF2;SHC2;SHC3;ATF6B;PIK3CD;PIK3R1;RXFP1;ADCY7;RXFP2;GNAI1;RELA;MAPK9;GNG10;GNG3;AKT2;CREB3L1;AKT3;CREB3L2;AKT1;PRKACA;INSL3;SMAD2;NOS2;VEGFB;PRKCA;FOS;MAPK14;NFKB1;TGFBR2;MAPK13;VEGFA;ACTA2;CREB1;COL4A1;GNB2;GNB4;GRB2;KRAS;GNB5;SOS1
ECM-receptor interaction	30/88	0.00205299	0.013016	0	0	2.01206	12.4515	ITGB5;SDC4;DMP1;THBS2;THBS4;RELN;SV2C;IBSP;CHAD;DAG1;SPP1;VWF;GP1BB;ITGA2;ITGA1;FN1;GP9;COL2A1;COL4A1;COL6A2;ITGA10;COL6A1;COL9A1;ITGA7;SDC1;ITGA6;ITGA5;COL9A2;FREM1;FREM2
Neurotrophin signaling pathway	38/119	0.00222763	0.0138463	0	0	1.82587	11.1502	SHC4;SHC2;CAMK2D;SHC3;MAGED1;PIK3CD;CALML3;PIK3R1;FOXO3;RELA;IKBKB;RPS6KA3;MAPK9;IRAK2;AKT2;RPS6KA2;AKT3;NTF3;ABL1;PLCG2;AKT1;PLCG1;RAC1;SH2B3;MAP3K5;NTRK2;SORT1;PRKCD;MATK;GAB1;MAPK14;NFKB1;MAPK13;BCL2;GRB2;KRAS;CALM1;SOS1
ErbB signaling pathway	29/85	0.0023829	0.0144109	0	0	2.01421	12.1647	SHC4;CDKN1A;CAMK2D;SHC2;CDKN1B;SHC3;PIK3CD;PIK3R1;AREG;MAPK9;AKT2;AKT3;ERBB2;NCK2;ABL1;PLCG2;AKT1;PLCG1;STAT5A;STAT5B;PRKCB;GAB1;NRG1;PRKCA;PTK2;BTC;GRB2;KRAS;SOS1
cGMP-PKG signaling pathway	50/167	0.00240939	0.0144109	0	0	1.66437	10.0334	ATF2;MYLK2;PDE3B;CALML3;IRS2;PPP1CB;PPP1CC;PPP3CA;AKT2;CREB3L1;AKT3;CREB3L2;BDKRB2;CNGA1;AKT1;PRKG1;PRKCE;ATP1B3;ATP1B2;ATP1B1;ADRA2C;ADRA2B;ADRA2A;CREB1;PPIF;VDAC1;SLC25A5;MYL9;SLC25A4;CNGB1;OPRD1;ATF6B;NPR2;ITPR2;ITPR3;ATP1A2;ADRB2;ATP1A1;ADCY7;GNAI1;GNA13;PPP3R1;PLN;GNA11;GNA12;KCNJ8;NFATC3;NFATC1;PDE3A;CALM1
Adherens junction	25/71	0.00285108	0.0167369	0	0	2.11313	12.383	PTPRM;PTPRJ;IQGAP1;PTPRF;IGF1R;ERBB2;FYN;RAC1;WASF2;FARP2;PTPN1;TCF7L2;TCF7L1;SMAD3;CSNK2A1;ACTN1;LMO7;BAIAP2;TGFBR2;TJP1;FER;PTPRB;SNAI1;CTNNB1;FGFR1
Glioma	26/75	0.00304022	0.0175227	0	0	2.06322	11.958	SHC4;CDKN1A;CAMK2D;SHC2;SHC3;PIK3CD;PDGFA;CALML3;PIK3R1;IGF1R;CCND1;AKT2;AKT3;PLCG2;AKT1;PLCG1;GADD45B;PRKCB;CDKN2A;PRKCA;DDB2;GADD45G;GRB2;KRAS;SOS1;CALM1
Fc epsilon RI signaling pathway	24/68	0.00330764	0.0185815	0	0	2.12056	12.1116	VAV3;FCER1G;SYK;PIK3CD;PRKCA;PIK3R1;MAPK14;VAV2;MAPK13;IL4;MAPK9;AKT2;INPP5D;AKT3;ALOX5AP;BTK;PLCG2;AKT1;FYN;GRB2;KRAS;RAC1;PLCG1;SOS1
Cholesterol metabolism	19/50	0.00334497	0.0185815	0	0	2.38181	13.577	SCARB1;MYLIP;LRP1;OSBPL5;SORT1;PCSK9;LCAT;LRP2;CYP7A1;VAPA;SOAT2;VAPB;LIPG;VDAC1;APOE;LDLRAP1;APOB;LDLR;PLTP
Parathyroid hormone synthesis, secretion and action	34/106	0.00339978	0.0185815	0	0	1.83712	10.4423	ATF2;CDKN1A;ATF6B;LRP5;ITPR2;ITPR3;PTH1R;ADCY7;GNAI1;PTHLH;LRP6;GNA13;RXRA;CREB3L1;GNA11;CREB3L2;GNA12;PDE4A;SOST;PRKACA;EGR1;JUND;PRKCB;VDR;PRKCA;FOS;MMP14;CREB1;MMP16;SP1;MMP15;BCL2;ARHGEF1;FGFR1
Diabetic cardiomyopathy	58/203	0.00370791	0.0197312	0	0	1.55816	8.72147	NCF1;NDUFA12;NDUFA10;COX4I2;SLC2A1;PIK3CD;PPP1CB;GYS1;PPP1CC;CPT2;AKT2;AKT3;PDK4;AKT1;UQCRFS1;RAC1;PDK2;PRKCB;PRKCD;PRKCA;SDHA;CPT1B;SDHB;TGFBR2;NDUFS6;NDUFS4;PPIF;VDAC1;SLC25A5;GAPDH;SLC25A4;NDUFB9;CAMK2D;NDUFB10;NDUFB4;NDUFA4L2;PIK3R1;UQCR10;COX5B;AGER;RELA;MAPK9;PLN;NDUFV1;SMAD2;TGFB2;ACE;PDHA1;SMAD3;NDUFA4;GFPT2;GSR;GFPT1;MAPK14;AGT;NFKB1;MAPK13;SP1
Pancreatic cancer	26/76	0.0037346	0.0197312	0	0	2.02183	11.3022	CDKN1A;RALB;PIK3CD;PIK3R1;RELA;IKBKB;MAPK9;CCND1;AKT2;AKT3;ERBB2;AKT1;RAC1;SMAD2;RALBP1;TGFB2;SMAD3;GADD45B;CDKN2A;NFKB1;DDB2;TGFBR2;GADD45G;VEGFA;KRAS;BCL2L1
Aldosterone-regulated sodium reabsorption	15/37	0.00430154	0.0222588	0	0	2.64853	14.4313	PRKCB;NEDD4L;PIK3CD;ATP1A2;ATP1B3;PRKCA;ATP1A1;PIK3R1;ATP1B2;ATP1B1;SLC9A3R2;HSD11B2;SFN;KRAS;SGK1
Transcriptional misregulation in cancer	55/192	0.00435345	0.0222588	0	0	1.56348	8.50031	ATF1;CD86;CDKN1A;CCNT2;CDKN1B;LDB1;JMJD1C;SIX1;AFF1;IGF1R;LYL1;HHEX;CCND2;PLAU;NFKBIZ;SS18;IGFBP3;LMO2;PAX3;PAX5;DUSP6;ETV5;DDB2;ETV6;TGFBR2;MYCN;PAX8;PAX7;RARA;ERG;CEBPA;KMT2A;HPGD;CEBPE;PDGFA;MLLT3;FOXO1;RELA;RXRA;FCGR1A;SMAD1;GADD45B;JUP;ZBTB16;KLF3;NFKB1;PBX1;PTK2;GADD45G;MEIS1;BCL6;SP1;ID2;TLX1;BCL2L1
B cell receptor signaling pathway	27/81	0.00475074	0.0239045	0	0	1.94405	10.3996	PIK3CD;DAPP1;BCL10;PIK3R1;RELA;IKBKB;CD79B;PPP3CA;PPP3R1;AKT2;INPP5D;AKT3;PLCG2;AKT1;RAC1;VAV3;SYK;PRKCB;NFATC3;NFATC1;FOS;NFKB1;VAV2;BTK;GRB2;KRAS;SOS1
Phospholipase D signaling pathway	44/148	0.00486494	0.0240967	0	0	1.64664	8.76953	SHC4;SHC2;SHC3;RALB;PDGFA;PIK3CD;LPAR3;PIK3R1;AGPAT1;ADCY7;AGPAT3;CYTH3;GNA13;RRAS;AKT2;PDGFD;AKT3;PDGFC;GNA12;PLCG2;AKT1;PTK2B;FYN;PLCG1;FCER1G;SYK;SPHK2;F2R;GAB1;RRAS2;PRKCA;TSC1;DGKZ;DNM1;AGT;KITLG;MRAS;KIT;GRB2;KRAS;AVP;SOS1;DGKI;ARF6
VEGF signaling pathway	21/59	0.00517412	0.0252338	0	0	2.14769	11.3056	SHC2;PRKCB;SPHK2;PIK3CD;PRKCA;PIK3R1;MAPK14;PTK2;MAPK13;VEGFA;PPP3CA;PPP3R1;MAPKAPK3;AKT2;AKT3;KDR;PLCG2;AKT1;KRAS;RAC1;PLCG1
Estrogen signaling pathway	41/137	0.00564783	0.0267218	0	0	1.66185	8.60254	SHC4;ATF2;SHC2;SHC3;HSP90AB1;ATF6B;KRT24;ITPR2;KRT23;PIK3CD;CALML3;ITPR3;PIK3R1;ADCY7;GNAI1;AKT2;CREB3L1;KRT26;AKT3;CREB3L2;KRT25;AKT1;PRKACA;NCOA1;NCOA2;GABBR2;GABBR1;PRKCD;KRT13;FOS;ESR2;CREB1;SP1;BCL2;RARA;PGR;GRB2;TFF1;KRAS;CALM1;SOS1
Yersinia infection	41/137	0.00564783	0.0267218	0	0	1.66185	8.60254	WIPF1;ARHGEF28;ARPC1B;PIK3CD;PIK3R1;MEFV;ACTR3B;RELA;IKBKB;RPS6KA3;MAPK9;AKT2;RPS6KA2;AKT3;AKT1;PTK2B;PLCG1;RAC1;WASF2;VAV3;ACTR2;ARHGEF12;FN1;NFATC3;NFATC1;ARPC5;FOS;BAIAP2;MAPK14;IL2;NFKB1;PTK2;VAV2;MAPK13;ELMO1;ARHGEF1;PKN2;ITGA5;TLR4;BCAR1;ARF6
Glycerophospholipid metabolism	31/98	0.00627466	0.0291115	0	0	1.79926	9.12448	CDS1;LPGAT1;LPCAT1;LCAT;PLA2G5;AGPAT1;PLB1;AGPAT3;PTDSS2;PTDSS1;PLA2G2F;LYPLA2;PLA2G12A;PCYT2;PLA2G2E;CHKA;MBOAT1;MBOAT2;GPCPD1;DGKZ;GPAM;ETNK2;GPD2;ETNK1;LPCAT3;GPD1L;ADPRM;LPIN1;LPIN2;DGKI;PLA1A
Adrenergic signaling in cardiomyocytes	44/150	0.00633656	0.0291115	0	0	1.61537	8.17606	ATF2;KCNE1;CAMK2D;ATF6B;CREM;CALML3;ATP1A2;ADRB2;ATP1A1;ADCY7;GNAI1;SLC9A1;PPP1CB;PPP1CC;PPP2CB;PLN;PPP2R1B;AKT2;CREB3L1;AKT3;CREB3L2;AKT1;CACNG1;PRKACA;SCN1B;TPM4;CACNA2D1;TPM1;CACNA2D2;ATP1B3;PRKCA;ATP1B2;ATP1B1;MAPK14;AGT;MAPK13;CACNB1;CACNB2;CACNB4;CREB1;KCNQ1;PPP2R2D;BCL2;CALM1
Thyroid hormone synthesis	25/75	0.00643381	0.029136	0	0	1.94359	9.8077	ATF2;ATF6B;ITPR2;ATP1A2;ITPR3;ATP1A1;LRP2;ADCY7;ASGR1;DUOX1;TPO;CREB3L1;CREB3L2;PRKACA;GPX2;PRKCB;GPX5;GSR;ATP1B3;PRKCA;ATP1B2;ATP1B1;CREB1;PAX8;SLC26A4
Glycosaminoglycan biosynthesis	19/53	0.00698378	0.0308682	0	0	2.17124	10.7784	HS3ST3B1;HS3ST3A1;CHPF2;XYLT1;HS6ST1;HS6ST3;HS3ST2;EXT1;EXT2;EXTL1;CHST11;CHST12;NDST3;UST;CHST15;CHST14;EXTL3;CHST3;ST3GAL3
Chemokine signaling pathway	54/192	0.00701106	0.0308682	0	0	1.52346	7.55675	NCF1;PIK3CD;CXCL13;CXCL14;CXCL2;CX3CL1;IKBKB;PREX1;AKT2;AKT3;AKT1;RAC1;PRKACA;JAK2;CCR4;VAV3;PRKCB;PRKCD;VAV2;FGR;TIAM1;ELMO1;XCL1;SOS1;SHC4;SHC2;SHC3;CCL11;CXCR5;CXCR4;PIK3R1;FOXO3;ADCY7;GNAI1;RELA;GNG10;GNG3;GRK5;CCL7;PLCG2;PTK2B;PLCG1;STAT5B;NFKB1;PTK2;CXCL11;CXCL12;GNB2;GNB4;GRB2;KRAS;GNB5;BCAR1;CCL27
Non-alcoholic fatty liver disease	45/155	0.00712497	0.03094	0	0	1.592	7.87107	CEBPA;NDUFB9;PRKAA1;NDUFB10;NDUFA12;NDUFB4;NDUFA10;COX4I2;NDUFA4L2;PIK3CD;PRKAG2;IRS2;PIK3R1;UQCR10;COX5B;PRKAG3;RELA;IKBKB;MAPK9;CASP8;RXRA;AKT2;AKT3;LEPR;AKT1;UQCRFS1;RAC1;BID;IL6R;NDUFV1;MAP3K5;SREBF1;PRKAB2;NDUFA4;EIF2AK3;FOS;SDHA;MAPK14;PRKAB1;SDHB;NFKB1;MAPK13;ERN1;NDUFS6;NDUFS4
Melanoma	24/72	0.00749351	0.0321006	0	0	1.94335	9.51023	CDKN1A;GADD45B;CDKN2A;PIK3CD;PDGFA;PIK3R1;FGF1;FGF2;IGF1R;DDB2;GADD45G;FGF7;CCND1;FGF9;AKT2;PDGFD;AKT3;PDGFC;AKT1;KRAS;FGF22;FGF21;FGF10;FGFR1
p53 signaling pathway	24/73	0.00903727	0.0381975	0	0	1.90357	8.95898	CDKN1A;GADD45B;SIVA1;CDKN2A;GORAB;IGFBP3;SERPINE1;DDB2;GADD45G;CASP8;CCND2;CCND1;ZMAT3;SESN1;CCNG2;SESN2;CDK2;BCL2;CDK1;PMAIP1;SFN;MDM4;BID;BCL2L1
Endometrial cancer	20/58	0.00929325	0.0387626	0	0	2.04492	9.5671	APC2;TCF7L2;CDKN1A;TCF7L1;GADD45B;PIK3CD;AXIN2;PIK3R1;FOXO3;DDB2;GADD45G;CCND1;AKT2;AKT3;ERBB2;AKT1;CTNNB1;GRB2;KRAS;SOS1
Shigellosis	66/246	0.00994756	0.0394301	0	0	1.42796	6.58353	UBE2D4;ARPC1B;PIK3CD;FNBP1L;IKBKB;RPTOR;AKT2;AKT3;CAPN2;AKT1;PLCE1;RAC1;GABARAPL2;ACTR2;FNBP1;FBXW11;ACTN1;PRKCE;PRKCD;WIPI1;WIPI2;RBX1;RRAGA;MYL7;ELMO1;HCLS1;VDAC1;ARHGEF2;UBE2V1;ITGA5;TLR5;MYL9;TLR4;SQSTM1;ARF6;PIK3R4;ITPR2;ITPR3;NOD1;BCL10;PIK3R1;FOXO4;FOXO3;ACTR3B;RELA;FOXO1;MYL12B;CYTH3;MAPK9;SHARPIN;PLCG2;MYL10;PLCG1;WASF2;ATG5;CBX3;BNIP3;ARPC5;MAPK14;PTK2;NFKB1;MAPK13;MYLPF;BCL2;BCAR1;BCL2…
Thyroid hormone signaling pathway	36/121	0.0100049	0.0394301	0	0	1.64714	7.58454	THRA;SLC2A1;PIK3CD;ATP1A2;PIK3R1;ATP1A1;HIF1A;FOXO1;SLC9A1;PLN;RXRA;CCND1;AKT2;AKT3;PLCG2;AKT1;PLCE1;PLCG1;PRKACA;SLC16A2;WNT4;NCOA1;NCOA2;PRKCB;ATP1B3;PRKCA;SLC16A10;ATP1B2;ATP1B1;MED27;BMP4;SLCO1C1;RCAN2;CTNNB1;KRAS;PFKP
Fc gamma R-mediated phagocytosis	30/97	0.0100127	0.0394301	0	0	1.74079	8.01444	NCF1;ARPC1B;PIK3CD;ASAP1;PIK3R1;ACTR3B;SCIN;AKT2;INPP5D;AKT3;PLCG2;AKT1;PLCG1;RAC1;FCGR1A;WASF2;VAV3;ACTR2;GSN;SYK;PRKCB;SPHK2;PRKCE;PRKCD;PRKCA;ARPC5;VAV2;MARCKS;BIN1;ARF6
Phosphatidylinositol signaling system	30/97	0.0100127	0.0394301	0	0	1.74079	8.01444	CDS1;IPPK;MTMR3;INPP1;ITPR2;PIK3CD;CALML3;ITPR3;PIK3R1;MTMR6;INPP5F;PPIP5K2;IMPA2;INPP5D;PLCG2;PIP4K2A;PLCE1;PIP4K2B;PIP4K2C;PLCG1;IP6K1;IP6K2;PRKCB;SACM1L;PRKCA;DGKZ;INPP4B;ITPKA;CALM1;DGKI
SNARE interactions in vesicular transport	13/33	0.0100908	0.0394301	0	0	2.52402	11.6007	STX16;STX8;GOSR1;STX11;BET1L;STX5;STX2;SEC22B;VAMP4;VAMP5;STX1A;VAMP2;VAMP3
Human cytomegalovirus infection	61/225	0.0101996	0.0394301	0	0	1.44823	6.64071	ATF2;CDKN1A;PIK3CD;CALML3;CX3CL1;IKBKB;PPP3CA;CASP8;CCND1;AKT2;CREB3L1;AKT3;CREB3L2;AKT1;RAC1;PRKACA;B2M;IL6R;ARHGEF12;PRKCB;PRKCA;TSC1;CREB1;ARHGEF1;SOS1;ATF6B;PTGER3;CXCR4;ITPR2;ITPR3;PIK3R1;ADCY7;GNAI1;RELA;GNA13;GNG10;PPP3R1;GNG3;GNA11;GNA12;PTK2B;FADD;BID;CDKN2A;NFATC3;NFATC1;MAPK14;PTK2;NFKB1;VEGFA;MAPK13;CXCL12;SP1;GNB2;GNB4;CTNNB1;GRB2;KRAS;GNB5;CALM1;BCAR1
PPAR signaling pathway	24/74	0.0108299	0.0412544	0	0	1.86538	8.4417	CPT1A;HMGCS1;ACSL1;ACSL5;ACSL3;CPT1B;CYP7A1;CYP8B1;FADS2;FABP2;FABP3;RXRA;CPT2;ACOX2;ACOX1;FABP6;SCD;EHHADH;ME1;SLC27A6;PLIN2;PLTP;PPARD;PCK2
Protein processing in endoplasmic reticulum	48/171	0.0109318	0.0412544	0	0	1.51852	6.85778	HSP90AB1;UBE2D4;ATF6B;TUSC3;SEL1L;NGLY1;DERL1;UBE2J1;HERPUD1;SEC61A2;SEC61A1;ERLEC1;LMAN1;MAPK9;HSPH1;BAG2;CAPN2;UBXN8;MAN1C1;SSR1;MAN1A1;MAP3K5;TXNDC5;UBQLN2;EDEM3;SEC13;SEC24B;WFS1;SSR2;SSR3;DNAJB12;EIF2AK3;RAD23A;EIF2AK4;UBE2G2;RAD23B;CKAP4;DDOST;RBX1;ERN1;DNAJC1;DAD1;DNAJA2;ERP29;BCL2;PREB;STT3B;MBTPS2
Leukocyte transendothelial migration	34/114	0.0116008	0.042611	0	0	1.65257	7.36498	NCF1;PIK3CD;CXCR4;PIK3R1;CLDN2;ARHGAP5;GNAI1;MYL12B;CLDN22;CLDN24;PLCG2;MYL10;PTK2B;PLCG1;RAC1;VAV3;VCAM1;PRKCB;ACTN1;PRKCA;MAPK14;PTK2;VAV2;MAPK13;MYLPF;CLDN11;MYL7;CXCL12;CLDN14;CTNNB1;EZR;MYL9;BCAR1;SIPA1
Choline metabolism in cancer	30/98	0.0116618	0.042611	0	0	1.71508	7.63459	SLC44A3;SLC44A4;SLC44A1;SLC44A2;SLC22A1;PDGFA;PIK3CD;PIK3R1;HIF1A;MAPK9;AKT2;PDGFD;AKT3;PDGFC;AKT1;PLCG1;RAC1;WASF2;CHKA;PRKCB;PRKCA;TSC1;FOS;GPCPD1;DGKZ;SP1;GRB2;KRAS;SOS1;DGKI
Pathways of neurodegeneration	118/475	0.0116945	0.042611	0	0	1.28936	5.73588	APP;NDUFA12;CHRM5;NDUFA10;CALML3;FZD10;PARK7;TUBB6;PSMD7;TUBB3;CAPN2;MAP3K5;GABARAPL2;CSNK2A1;PRKCB;WNT5A;PRKCA;CSNK1E;SDHA;SDHB;ERN1;PPIF;ULK1;VDAC1;SQSTM1;OPTN;STX1A;GRIA1;NDUFB10;PIK3R4;ITPR2;HTRA2;ITPR3;KLC1;AGER;UBE2J1;PPP3R1;KLC3;ATXN1;NRBF2;PLCG1;FADD;NDUFV1;WNT3;WNT4;WNT10B;FZD2;EIF2AK3;FZD9;FZD8;NFKB1;BCL2;UBA1;CALM1;DNAL4;DNAL1;BCL2L1;HIP1;WNT2B;LRRK2;COX4I2;WDR41;SLC6A3;TUBA1C;PPP3CA;A…
Sphingolipid signaling pathway	35/119	0.0131922	0.0475219	0	0	1.62015	7.01224	OPRD1;ASAH2;SGMS1;PIK3CD;PIK3R1;GNAI1;RELA;GNA13;MAPK9;PPP2CB;PPP2R1B;AKT2;AKT3;GNA12;BDKRB2;AKT1;FYN;S1PR3;RAC1;S1PR2;BID;MAP3K5;FCER1G;PRKCB;SPHK2;PRKCE;PRKCA;MAPK14;NFKB1;MAPK13;ACER2;PPP2R2D;BCL2;KRAS;NSMAF
Protein digestion and absorption	31/103	0.0135042	0.0480994	0	0	1.67378	7.20522	COL17A1;KCNK5;COL18A1;PRSS1;COL15A1;COL14A1;ELN;COL11A1;COL11A2;ATP1A2;SLC3A2;ATP1A1;DPP4;SLC38A2;SLC36A1;CPA2;COL26A1;COL27A1;KCNJ13;ATP1B3;SLC16A10;ATP1B2;ATP1B1;COL2A1;CTRL;COL4A1;KCNQ1;COL6A2;COL6A1;COL9A1;COL9A2
Dopaminergic synapse	38/132	0.0144862	0.0510237	0	0	1.57206	6.65698	GRIA1;ATF2;CAMK2D;DDC;ATF6B;MAOA;CACNA1A;ITPR2;CALML3;ITPR3;SLC6A3;GNAI1;PPP1CB;PPP1CC;PPP3CA;MAPK9;PPP2CB;GNG10;GNG3;PPP2R1B;AKT2;CREB3L1;AKT3;CREB3L2;AKT1;PRKACA;PRKCB;PRKCA;FOS;MAPK14;MAPK13;CREB1;GNB2;PPP1R1B;PPP2R2D;GNB4;GNB5;CALM1
Platelet activation	36/124	0.0148661	0.0516227	0	0	1.59069	6.69468	MYLK2;ITPR2;PIK3CD;ITPR3;PIK3R1;ADCY7;GNAI1;MYL12B;PPP1CB;GNA13;PPP1CC;TBXA2R;AKT2;AKT3;PLCG2;AKT1;FYN;PRKACA;PRKG1;PRKCI;PTGIR;ARHGEF12;FCER1G;SYK;VWF;GP1BB;ITGA2;F2R;MAPK14;MAPK13;GP9;STIM1;BTK;ORAI1;ARHGEF1;FERMT3
Vitamin digestion and absorption	2023-10-24	0.014982	0.0516227	0	0	2.77266	11.6477	CUBN;SCARB1;LMBRD1;BTD;SLC23A1;APOB;MMACHC;PLB1;SLC19A1;SLC19A2
T cell receptor signaling pathway	31/104	0.0155496	0.0528448	0	0	1.65075	6.87326	PIK3CD;BCL10;PIK3R1;RELA;IKBKB;PPP3CA;MAPK9;PPP3R1;AKT2;GRAP2;AKT3;NCK2;AKT1;MAP3K8;FYN;PLCG1;VAV3;NFATC3;NFATC1;FOS;MAPK14;IL2;NFKB1;VAV2;MAPK13;IL4;DLG1;CD28;GRB2;KRAS;SOS1
Small cell lung cancer	28/92	0.0156701	0.0528448	0	0	1.70039	7.06681	CDKN1A;CDKN1B;PIK3CD;PIK3R1;RELA;IKBKB;RXRA;CCND1;AKT2;AKT3;AKT1;GADD45B;NOS2;ITGA2;FN1;NFKB1;PTK2;DDB2;GADD45G;TRAF4;COL4A1;TRAF3;CDK2;CKS2;BCL2;RARB;ITGA6;BCL2L1
Pantothenate and CoA biosynthesis	2023-09-21	0.0168913	0.0563637	0	0	2.91095	11.8794	ALDH3A2;PANK3;PANK1;ENPP1;ENPP3;BCAT1;UPB1;PPCDC;AASDHPPT
Cortisol synthesis and secretion	21/65	0.0171995	0.0567943	0	0	1.85412	7.53307	ATF2;SCARB1;ATF6B;ITPR2;ITPR3;ADCY7;CACNA1H;AGT;PBX1;CYP17A1;NR4A1;CREB1;SP1;CREB3L1;GNA11;CREB3L2;ORAI1;PRKACA;LDLR;KCNK2;KCNK3
Amphetamine addiction	22/69	0.0175384	0.0573163	0	0	1.81853	7.35299	GRIA1;ATF2;CAMK2D;DDC;ATF6B;PRKCB;MAOA;CALML3;PRKCA;FOS;SLC6A3;PPP1CB;PPP1CC;PPP3CA;PPP3R1;CREB1;CREB3L1;CREB3L2;PPP1R1B;PRKACA;CALM1;STX1A
Fatty acid degradation	15/43	0.020256	0.0655219	0	0	2.0802	8.11134	CPT1A;ACAA2;ACSL1;ACSL5;ACSL3;CPT1B;ADH5;ACAT1;ALDH3A2;CPT2;ACOX1;EHHADH;HADH;ACADS;ALDH9A1
Inflammatory mediator regulation of TRP channels	29/98	0.0207651	0.0664903	0	0	1.63338	6.32851	CAMK2D;ITPR2;PIK3CD;CALML3;ITPR3;PIK3R1;ADCY7;PPP1CB;PPP1CC;MAPK9;ASIC4;HRH1;PLCG2;BDKRB2;BDKRB1;PLCG1;PRKACA;ASIC2;ASIC3;PRKCB;PRKCE;PRKCD;TRPV2;PRKCA;TRPV1;MAPK14;MAPK13;TRPV4;CALM1
Hypertrophic cardiomyopathy	27/90	0.0210167	0.0666229	0	0	1.66538	6.43243	PRKAA1;ITGB5;PRKAG2;PRKAG3;LMNA;DAG1;DMD;CACNG1;EMD;PRKAB2;TGFB2;ACE;TPM4;CACNA2D1;ITGA2;ITGA1;TPM1;CACNA2D2;PRKAB1;AGT;CACNB1;CACNB2;CACNB4;ITGA10;ITGA7;ITGA6;ITGA5
Pathogenic Escherichia coli infection	52/197	0.0271217	0.0851245	0	0	1.3949	5.032	WIPF1;ARPC1B;CLDN2;CLDN22;IKBKB;TUBA1C;TUBB6;BAIAP2L1;CASP8;TUBB3;CLDN24;NCK2;RAC1;ACTR2;ARHGEF12;F2R;FOS;CLDN11;TUBB2B;TUBB2A;CLDN14;NCL;HCLS1;ARHGEF1;ARHGEF2;EZR;TLR5;TLR4;GAPDH;ARF6;TMED10;ACTR3B;RELA;CYTH3;GNA13;MAPK9;GNA12;ABL1;MYH11;FYN;FADD;WASF2;SEC24B;MYO5A;ARPC5;BAIAP2;MAPK14;NFKB1;MAPK13;TJP1;MYO1D;MYO1E
Thyroid cancer	13/37	0.0278679	0.0857686	0	0	2.10282	7.52867	RET;TCF7L2;CDKN1A;TCF7L1;GADD45B;DDB2;GADD45G;RXRA;CCND1;PAX8;TPR;CTNNB1;KRAS
Kaposi sarcoma-associated herpesvirus infection	51/193	0.027868	0.0857686	0	0	1.3969	5.00129	CD86;CDKN1A;PIK3CD;CALML3;FGF2;CXCL2;IKBKB;PREX1;PPP3CA;CASP8;CCND1;AKT2;AKT3;AKT1;RAC1;JAK2;CCR4;GABARAPL2;SYK;FOS;CD200R1;CREB1;TRAF3;ITPR2;ITPR3;PIK3R1;HIF1A;RELA;MAPK9;GNG10;PPP3R1;GNG3;PLCG2;FADD;PLCG1;BID;TCF7L2;TCF7L1;ANGPT2;NFATC3;NFATC1;MAPK14;NFKB1;VEGFA;MAPK13;GNB2;GNB4;CTNNB1;KRAS;GNB5;CALM1
Gastric acid secretion	23/76	0.0284914	0.086844	0	0	1.68574	5.99812	MYLK2;CAMK2D;PRKCB;ITPR2;KCNJ16;CALML3;ATP1B3;PRKCA;ATP1A2;ITPR3;ATP1B2;ATP1A1;ATP1B1;SSTR2;ADCY7;GNAI1;SLC9A1;KCNQ1;SLC26A7;PRKACA;EZR;CALM1;KCNK2
Alzheimer disease	91/369	0.0288395	0.0870679	0	0	1.27475	4.52027	APP;WNT2B;NDUFA12;CHRM5;NDUFA10;COX4I2;PIK3CD;CALML3;IRS2;FZD10;IKBKB;PPP3CA;TUBA1C;TUBB6;PSMD7;CASP8;TUBB3;AKT2;RB1CC1;AKT3;CAPN2;AKT1;UQCRFS1;MAP3K5;APC2;CSNK2A1;WNT5A;WIPI1;CSNK1E;WNT9A;AXIN2;WIPI2;SDHA;SDHB;BACE1;ERN1;BACE2;TUBB2B;TUBB2A;NDUFS6;NDUFS4;PPIF;ULK1;VDAC1;SLC25A5;GAPDH;SLC25A4;NDUFB9;NDUFB10;LRP1;NDUFB4;PIK3R4;NDUFA4L2;LRP5;WNT8B;ITPR2;ITPR3;PIK3R1;UQCR10;COX5B;KLC1;AGER;HSD17B10;…
beta-Alanine metabolism	2023-11-30	0.0303469	0.0907543	0	0	2.24715	7.85394	AOC3;ALDH3A2;ALDH3A1;ALDH6A1;SMOX;ACOX1;EHHADH;ACADS;UPB1;CNDP2;ALDH9A1
Melanogenesis	29/101	0.0307656	0.0911468	0	0	1.56503	5.44842	CAMK2D;WNT2B;WNT8B;CALML3;FZD10;ADCY7;GNAI1;CREB3L1;CREB3L2;PRKACA;WNT3;WNT4;WNT10B;TCF7L2;TCF7L1;FZD2;PRKCB;WNT7B;WNT5A;FZD9;FZD8;PRKCA;WNT9A;KITLG;CREB1;KIT;CTNNB1;KRAS;CALM1
Propanoate metabolism	12/34	0.0327558	0.0950114	0	0	2.11727	7.23826	LDHA;ALDH6A1;ACOX1;EHHADH;BCKDHB;PCCB;ECHDC1;SUCLG2;ACSS1;ACADS;ACAT1;LDHAL6B
Human papillomavirus infection	82/331	0.0329377	0.0950114	0	0	1.28196	4.37551	CDKN1A;CDKN1B;WNT2B;ITGB5;PIK3CD;FZD10;IKBKB;CCND2;CASP8;PPP2R1B;CCND1;IBSP;AKT2;CREB3L1;AKT3;CREB3L2;HEY2;AKT1;PRKACA;ATP6V1E2;APC2;MAGI1;PRKCI;ATP6V0E1;VWF;ITGA2;WNT5A;ITGA1;TSC1;TUBG2;WNT9A;AXIN2;RBL2;COL2A1;CREB1;COL4A1;TRAF3;COL6A2;IRF1;COL6A1;ITGA7;ITGA6;MAML3;ITGA5;SOS1;WNT8B;PIK3R1;THBS2;RELA;FOXO1;THBS4;PPP2CB;RELN;CHAD;SPP1;ATP6V1H;ATP6V0A4;HES1;FADD;HES2;WNT3;WNT4;WNT10B;TCF7L2;TCF7L1;…
Bacterial invasion of epithelial cells	23/77	0.0329693	0.0950114	0	0	1.65442	5.64517	SHC4;ACTR2;SHC2;SHC3;ARPC1B;GAB1;FN1;CLTA;PIK3CD;PIK3R1;ARPC5;ACTR3B;DNM1;PTK2;CD2AP;ELMO1;HCLS1;CTNNB1;ELMO3;RAC1;ITGA5;WASF2;BCAR1
Osteoclast differentiation	35/127	0.0344768	0.0979002	0	0	1.47852	4.97888	NCF1;FHL2;PIK3CD;TNFRSF11B;PIK3R1;TNFRSF11A;RELA;IKBKB;PPP3CA;MAPK9;PPP3R1;SOCS1;AKT2;AKT3;PLCG2;AKT1;FYN;RAC1;FCGR1A;TGFB2;JUND;SYK;NFATC1;FOS;MAPK14;NFKB1;FOSL2;NFKB2;TGFBR2;MAPK13;CYLD;CREB1;BTK;GRB2;SQSTM1
Chemical carcinogenesis	61/239	0.0345893	0.0979002	0	0	1.33313	4.48494	ATF2;HSP90AB1;PIK3CD;FGF2;RPS6KA3;FGF7;CCND1;FGF9;AKT2;CREB3L1;RPS6KA2;AKT3;CREB3L2;AKT1;PRKACA;JAK2;CHRNB2;PAQR7;PRKCB;GSTO1;PRKCA;FOS;AR;CREB1;PGR;AIPL1;SOS1;ATF6B;CHRNA4;MGST3;GSTP1;MGST1;MGST2;CACNA1A;GSTT2;GSTT1;PIK3R1;ADRB2;ADCY7;DLL1;GNAI1;RELA;RXRA;UGT1A5;FGF22;STAT5A;STAT5B;VDR;EPHX1;KLF4;ESR2;NFKB1;VEGFA;KLF5;GSTA4;BCL6;CYP1A2;BCL2;GRB2;KRAS;FGF10
Insulin secretion	25/86	0.0370736	0.104003	0	0	1.592	5.24539	GLP1R;ATF2;CAMK2D;RAB3A;ATF6B;SLC2A1;ATP1A2;ITPR3;ATP1A1;ADCY7;CREB3L1;GNA11;CREB3L2;KCNN3;PRKACA;ABCC8;PRKCB;ATP1B3;PRKCA;CCK;ATP1B2;ATP1B1;CREB1;STX1A;VAMP2
Hepatitis B	43/162	0.037977	0.105603	0	0	1.40469	4.59444	ATF2;CDKN1A;DDX3X;ATF6B;PIK3CD;PIK3R1;RELA;IKBKB;MAPK9;CASP8;YWHAQ;AKT2;CREB3L1;AKT3;CREB3L2;AKT1;PTK2B;FADD;JAK2;BID;STAT5A;STAT5B;TGFB2;TICAM2;SMAD3;PRKCB;NFATC3;PRKCA;NFATC1;FOS;MAPK14;NFKB1;DDB2;TGFBR2;MAPK13;CREB1;TRAF3;CDK2;BCL2;GRB2;KRAS;SOS1;TLR4
Central carbon metabolism in cancer	21/70	0.0385561	0.106281	0	0	1.6644	5.4187	RET;PDHA1;SLC2A1;PIK3CD;PIK3R1;HIF1A;GLS;SLC7A5;LDHA;AKT2;AKT3;KIT;ERBB2;AKT1;KRAS;SLC16A3;FGFR3;FGFR2;PFKP;FGFR1;LDHAL6B
Vascular smooth muscle contraction	36/133	0.0415074	0.11343	0	0	1.44227	4.58915	MYLK2;RAMP3;NPR2;ITPR2;CALML3;ITPR3;ADM;PLA2G5;ADCY7;ACTG2;PPP1CB;GNA13;PPP1CC;CALD1;GNA11;GNA12;MYH11;PRKACA;PRKG1;PLA2G2F;PPP1R14A;PLA2G12A;PTGIR;ARHGEF12;PLA2G2E;EDN3;PRKCB;PRKCE;PRKCD;PRKCA;AGT;ACTA2;ARHGEF1;AVP;CALM1;MYL9
Phenylalanine metabolism	2023-07-17	0.0425807	0.115368	0	0	2.7159	8.57234	AOC3;ALDH3A1;DDC;GOT1;MAOA;TAT;MIF
Salmonella infection	62/249	0.0521682	0.138349	0	0	1.28936	3.80783	HSP90AB1;ARPC1B;FHOD1;PIK3CD;IKBKB;TUBA1C;TUBB6;ACTR1B;CASP8;TUBB3;AKT2;AKT3;AKT1;RAC1;DYNC2H1;ACTR2;ANXA2;DYNLT1;DYNLT3;FOS;DYNLL1;DYNLL2;DYNC1LI2;TUBB2B;MYL7;TUBB2A;RHOJ;ELMO1;TLR5;MYL9;TLR4;GAPDH;ARL8A;ARF6;RAB7A;DCTN6;DYNC1I2;NOD1;KLC1;ACTR3B;RELA;MYL12B;CYTH3;MAPK9;KLC3;RRAS;MYL10;FLNB;FADD;DYNC1I1;VPS16;DYNC1H1;TCF7L2;TCF7L1;ARPC5;MAPK14;NFKB1;MAPK13;MYLPF;SNX18;BCL2;CTNNB1
GnRH secretion	19/64	0.0522855	0.138349	0	0	1.63936	4.8378	GABBR2;GABBR1;PRKCB;PIK3CD;ITPR2;PRKCA;ITPR3;PIK3R1;CACNA1H;ESR2;KISS1;AKT2;GNA11;AKT3;SPP1;AKT1;KRAS;KCNN3;HCN2
Vasopressin-regulated water reabsorption	14/44	0.0523718	0.138349	0	0	1.81142	5.34257	DCTN6;DYNC2H1;DYNC1I2;DYNC1H1;DYNLL1;DYNLL2;DYNC1LI2;CREB1;CREB3L1;CREB3L2;AVP;PRKACA;DYNC1I1;VAMP2
Hedgehog signaling pathway	17/56	0.0529684	0.138769	0	0	1.69226	4.97197	CSNK1G3;FBXW11;SMURF1;HHIP;PTCH1;CSNK1D;CSNK1E;LRP2;GLI1;GLI2;CCND2;EVC;CCND1;SMO;BCL2;PRKACA;CDON
Thermogenesis	58/232	0.054892	0.142629	0	0	1.29608	3.76172	ATF2;KDM1A;NDUFA12;NDUFA10;COX4I2;PRKAG2;PRKAG3;RPTOR;LIPE;RPS6KA3;CPT2;CREB3L1;RPS6KA2;CREB3L2;UQCRFS1;PRKACA;PRKG1;MAP3K5;COA5;CPT1A;PRKAB2;ACSL1;ACSL5;TSC1;ACSL3;SDHA;ARID1A;CPT1B;PRKAB1;SDHB;CREB1;NDUFS6;NDUFS4;SOS1;MGLL;NDUFB9;PRKAA1;SMARCD3;COX16;NDUFB10;NDUFB4;NDUFA4L2;UQCR10;COX5B;ADCY7;CNR1;PPARGC1A;NDUFV1;FGF21;COA3;NDUFA4;MAPK14;MAPK13;NDUFAF6;NDUFAF2;GRB2;KRAS;FGFR1
Ubiquinone and other terpenoid-quinone biosynthesis	2023-05-11	0.0554588	0.14293	0	0	3.23245	9.34861	NQO1;GGCX;TAT;COQ7;COQ5
Chagas disease	28/102	0.0564574	0.144331	0	0	1.46968	4.22424	SERPINE1;PIK3CD;PIK3R1;GNAI1;RELA;IKBKB;MAPK9;PPP2CB;CASP8;PPP2R1B;AKT2;GNA11;AKT3;BDKRB2;AKT1;FADD;SMAD2;TGFB2;ACE;NOS2;FOS;MAPK14;IL2;NFKB1;TGFBR2;MAPK13;PPP2R2D;TLR4
Arrhythmogenic right ventricular cardiomyopathy	22/77	0.0573139	0.145348	0	0	1.55324	4.44103	TCF7L2;TCF7L1;ITGB5;JUP;ACTN2;CACNA2D1;ITGA2;ITGA1;CACNA2D2;CACNB1;CACNB2;CACNB4;ITGA10;LMNA;DAG1;ITGA7;CTNNB1;ITGA6;DMD;ITGA5;CACNG1;EMD
Inositol phosphate metabolism	21/73	0.058339	0.146773	0	0	1.56808	4.45568	IPPK;ISYNA1;MTMR3;INPP1;SACM1L;PIK3CD;MTMR6;INPP4B;MINPP1;ALDH6A1;INPP5F;IMPA2;INPP5D;ITPKA;INPP5J;PLCG2;PIP4K2A;PLCE1;PIP4K2B;PIP4K2C;PLCG1
Renal cell carcinoma	20/69	0.059299	0.148014	0	0	1.58476	4.4772	EGLN1;CDKN1A;EGLN3;TGFB2;EPAS1;SLC2A1;GAB1;PIK3CD;PIK3R1;ETS1;HIF1A;RBX1;VEGFA;AKT2;AKT3;AKT1;GRB2;KRAS;RAC1;SOS1
Peroxisome	23/82	0.0635284	0.156569	0	0	1.51374	4.17226	PEX16;PHYH;NOS2;ACSL1;ECH1;PEX11B;ACSL5;ACSL3;SOD2;DDO;PEX14;SOD1;SLC25A17;AMACR;DAO;ACOX2;ACOX1;EHHADH;PEX6;AGPS;FAR1;DECR2;HMGCLL1
Terpenoid backbone biosynthesis	2023-08-22	0.0637141	0.156569	0	0	2.21704	6.10429	FDPS;NUS1;GGPS1;HMGCS1;FNTB;PDSS2;HMGCR;ACAT1
Synaptic vesicle cycle	22/78	0.0649193	0.158303	0	0	1.5254	4.17138	UNC13C;RAB3A;ATP6V0E1;UNC13A;STXBP1;CLTA;SLC6A12;CACNA1A;SLC1A3;AP2A1;CPLX2;SLC1A7;SLC6A3;DNM1;SLC6A4;SLC6A9;ATP6V1H;ATP6V0A4;STX2;ATP6V1E2;STX1A;VAMP2
Thiamine metabolism	2023-06-15	0.0677874	0.164035	0	0	2.5861	6.96018	THTPA;TPK1;AK2;ALPL;AK4;NTPCR
Cysteine and methionine metabolism	15/50	0.0726926	0.174572	0	0	1.66343	4.3607	AHCYL2;DNMT1;AHCY;GOT1;TAT;DNMT3A;MTR;LDHA;BHMT;GCLC;MAT2A;CBS;BCAT1;ENOPH1;LDHAL6B
Lipid and atherosclerosis	53/215	0.0789593	0.188196	0	0	1.27147	3.22805	HSP90AB1;NCF1;PIK3CD;CALML3;VLDLR;CXCL2;IKBKB;PPP3CA;CASP8;AKT2;AKT3;AKT1;RAC1;LBP;JAK2;MAP3K5;VAV3;TICAM2;PRKCA;FOS;VAV2;ERN1;TRAF3;ARHGEF1;TLR4;ABCG1;CAMK2D;PIK3R1;AGER;RELA;MAPK9;PPP3R1;RXRA;PLCG1;APOB;BID;LDLR;POU2F1;VCAM1;HSPA4;EIF2AK3;NFATC3;NFATC1;MAPK14;SOD2;POU2F3;PTK2;NFKB1;MAPK13;BCL2;KRAS;CALM1;BCL2L1
Proximal tubule bicarbonate reclamation	2023-08-23	0.0807713	0.191078	0	0	2.06911	5.20616	ATP1A2;ATP1B3;ATP1A1;ATP1B2;ATP1B1;SLC38A3;GLS;PCK2
Regulation of lipolysis in adipocytes	16/55	0.0829497	0.194778	0	0	1.59233	3.96414	PDE3B;PTGER3;PIK3CD;IRS2;ADRB2;PIK3R1;ADCY7;GNAI1;LIPE;AKT2;NPY;AKT3;AKT1;PRKACA;PRKG1;MGLL
Endocytosis	61/252	0.08508	0.197392	0	0	1.24137	3.05894	ARF3;WIPF1;ZFYVE9;SH3KBP1;ARPC1B;CLTA;AP2A1;RAB22A;IGF1R;PSD2;CHMP1B;LDLRAP1;SH3GL2;SH3GLB1;SH3GLB2;USP8;ACTR2;PRKCI;IST1;VPS37A;ARAP1;VPS37B;ARFGAP1;DNM1;EPN1;ARFGAP2;TGFBR2;RUFY1;EPN3;BIN1;RAB35;CHMP4C;CHMP6;STAM2;ARF5;ARF6;RAB7A;AGAP2;AGAP1;NEDD4L;CXCR4;ASAP1;AGAP3;ACTR3B;CYTH3;GRK5;MVB12B;RAB11FIP2;LDLR;SMAD2;SMAD3;IQSEC2;SMURF1;GBF1;ARPC5;EHD3;DAB2;FGFR4;FGFR3;FGFR2;SPG21
Carbohydrate digestion and absorption	14/47	0.0853081	0.197392	0	0	1.64643	4.05266	PRKCB;PIK3CD;ATP1A2;ATP1B3;ATP1A1;PIK3R1;SLC5A1;ATP1B2;SLC2A5;ATP1B1;AKT2;AKT3;AKT1;LCT
Various types of N-glycan biosynthesis	12/39	0.0865188	0.197812	0	0	1.72464	4.22087	CHST8;TUSC3;MAN2A1;DAD1;MGAT4B;MAN1C1;ALG14;MAN1A1;STT3B;B4GALNT3;DDOST;ST3GAL3
PD-L1 expression and PD-1 checkpoint pathway in cancer	24/89	0.0867377	0.197812	0	0	1.43355	3.50485	TICAM2;CSNK2A1;NFATC3;PIK3CD;NFATC1;FOS;PIK3R1;MAPK14;HIF1A;RELA;NFKB1;MAPK13;IKBKB;EML4;PPP3CA;PPP3R1;AKT2;AKT3;CD28;AKT1;KRAS;PLCG1;JAK2;TLR4
One carbon pool by folate	2023-07-20	0.0966637	0.218874	0	0	2.08876	4.88042	ATIC;MTHFD1;MTHFD1L;SHMT2;MTR;ALDH1L2;FTCD
Amino sugar and nucleotide sugar metabolism	14/48	0.0986709	0.221835	0	0	1.5979	3.70069	GPI;GFPT2;GFPT1;CHIT1;NANP;UGDH;UGP2;GMDS;GMPPA;UAP1L1;PGM3;PGM1;GALK1;GNE
TNF signaling pathway	29/112	0.099492	0.222105	0	0	1.35667	3.13076	ATF2;ATF6B;PIK3CD;PIK3R1;CXCL2;CX3CL1;RELA;RPS6KA4;IKBKB;MAPK9;CASP8;AKT2;CREB3L1;AKT3;CREB3L2;AKT1;MAP3K8;FADD;MAP3K5;VCAM1;DAB2IP;FOS;MAPK14;NFKB1;MAPK13;MMP14;CREB1;TRAF3;IRF1
Butanoate metabolism	2023-09-28	0.102063	0.223823	0	0	1.83768	4.19389	HMGCS1;OXCT1;EHHADH;L2HGDH;HADH;ACADS;HMGCLL1;AACS;ACAT1
Starch and sucrose metabolism	11/36	0.10238	0.223823	0	0	1.70719	3.8908	GPI;PYGB;GYS1;UGP2;TREH;ENPP1;PYGM;PYGL;ENPP3;PGM1;GANC
Tyrosine metabolism	11/36	0.10238	0.223823	0	0	1.70719	3.8908	AOC3;ALDH3A1;DDC;TPO;GOT1;MAOA;TAT;AOX1;DBH;MIF;ADH5
NF-kappa B signaling pathway	27/104	0.106139	0.230453	0	0	1.36138	3.05358	BCL10;TNFRSF11A;CXCL2;RELA;TNFSF13B;IKBKB;PLAU;PLCG2;PLCG1;LBP;CARD10;TICAM2;VCAM1;CSNK2A1;GADD45B;SYK;PRKCB;NFKB1;GADD45G;NFKB2;CYLD;CXCL12;TRAF3;BTK;BCL2;TLR4;BCL2L1
Progesterone-mediated oocyte maturation	26/100	0.109651	0.236459	0	0	1.36403	3.01512	HSP90AB1;PDE3B;PIK3CD;PIK3R1;ADCY7;GNAI1;IGF1R;CCNB3;RPS6KA3;STK10;MAPK9;AKT2;RPS6KA2;AKT3;AKT1;PRKACA;KIF22;MAPK14;CDC25B;MAPK13;CDC16;CDK2;CDK1;PGR;KRAS;CPEB4
Endocrine and other factor-regulated calcium reabsorption	15/53	0.110643	0.236985	0	0	1.53181	3.37221	PRKCB;VDR;CLTA;AP2A1;ATP1B3;PRKCA;ATP1A2;PTH1R;ATP1B2;ATP1A1;ATP1B1;DNM1;CALB1;BDKRB2;PRKACA
JAK-STAT signaling pathway	40/162	0.111674	0.237588	0	0	1.27338	2.79146	IL21;CDKN1A;CTF1;FHL1;IL20RA;IL20RB;PDGFA;PIK3CD;PIK3R1;IL22RA2;GHR;CCND2;SOCS1;CCND1;AKT2;AKT3;LEPR;PIM1;AKT1;AOX1;JAK2;IL12RB1;IL6R;SOCS4;IL13RA1;STAT5A;STAT5B;LIFR;IFNLR1;IL2;PIAS1;IL22RA1;IL4;IL7;BCL2;GRB2;SOS1;STAM2;PTPN2;BCL2L1
Cocaine addiction	14/49	0.113242	0.239318	0	0	1.55215	3.38094	GPSM1;ATF2;DDC;ATF6B;MAOA;SLC6A3;GNAI1;RELA;NFKB1;CREB1;CREB3L1;CREB3L2;PPP1R1B;PRKACA
Primary bile acid biosynthesis	2023-06-17	0.116315	0.244185	0	0	2.11563	4.55168	AMACR;ACOX2;AKR1D1;CYP46A1;CYP7A1;CYP8B1
Ferroptosis	12/41	0.11798	0.246051	0	0	1.6055	3.43133	MAP1LC3B;GCLC;MAP1LC3A;ACSL1;FTH1;LPCAT3;ALOX15;ACSL5;SLC3A2;SLC7A11;ACSL3;ATG5
Alanine, aspartate and glutamate metabolism	11/37	0.119945	0.248514	0	0	1.64143	3.48101	ALDH4A1;ADSL;GOT1;PPAT;GFPT2;GPT2;GFPT1;ASNS;DDO;ASRGL1;GLS
Gap junction	23/88	0.121011	0.249095	0	0	1.37349	2.90062	PRKCB;ITPR2;PDGFA;CSNK1D;PRKCA;ITPR3;ADCY7;GNAI1;TJP1;TUBA1C;TUBB6;TUBB2B;TUBB2A;TUBB3;GNA11;PDGFD;PDGFC;CDK1;GRB2;KRAS;PRKACA;SOS1;PRKG1
Synthesis and degradation of ketone bodies	2023-04-10	0.129975	0.265821	0	0	2.58533	5.27512	HMGCS1;OXCT1;HMGCLL1;ACAT1
Pancreatic secretion	26/102	0.131125	0.266453	0	0	1.32797	2.6979	PRSS1;ITPR2;ITPR3;ATP1A2;PLA2G5;ATP1A1;ADCY7;SLC9A1;CD38;RAC1;PLA2G2F;SLC12A2;CPA2;PLA2G12A;PLA2G2E;PRKCB;ATP1B3;PRKCA;RAB27B;CCK;ATP1B2;ATP1B1;TPCN2;CTRL;KCNQ1;SLC26A3
Pertussis	20/76	0.133741	0.269176	0	0	1.38605	2.78852	TICAM2;C1S;NOS2;C4BPA;CALML3;NOD1;FOS;MAPK14;GNAI1;RELA;NFKB1;C2;MAPK13;MAPK9;C5;IRF1;IRF8;ITGA5;CALM1;TLR4
Human T-cell leukemia virus 1 infection	52/219	0.134624	0.269176	0	0	1.20945	2.42528	ATF2;CDKN1A;SLC2A1;PIK3CD;ETS1;ETS2;IKBKB;POLB;PPP3CA;CCND2;CCND1;PTTG1;AKT2;CREB3L1;AKT3;CREB3L2;AKT1;PRKACA;B2M;FOS;TGFBR2;CREB1;VDAC1;SLC25A5;SLC25A4;VAC14;ATF6B;PIK3R1;ADCY7;RELA;MAPK9;PPP3R1;MSX1;BUB3;STAT5A;SMAD2;EGR1;STAT5B;FDPS;TGFB2;SMAD3;CDKN2A;NFATC3;NFATC1;IL2;NFKB1;NFKB2;DLG1;CDC16;CDK2;KRAS;BCL2L1
Purine metabolism	32/129	0.135766	0.269176	0	0	1.28076	2.55745	GUCY2D;GDA;NPR2;PDE3B;AK2;AK3;GMPR;AK4;NTPCR;ADCY7;GUCY2F;HDDC3;PAPSS2;PAPSS1;DGUOK;NT5E;PDE11A;PNP;ATIC;PPAT;ENPP1;PDE4A;ENPP3;PGM1;ADSL;NME3;AMPD2;AMPD3;PDE10A;PDE3A;PDE7B;ADPRM
Tryptophan metabolism	12/42	0.135862	0.269176	0	0	1.55188	3.09774	ALDH3A2;DDC;MAOA;HAAO;EHHADH;CYP1A2;AOX1;HADH;ACAT1;ACMSD;ALDH9A1;IDO1
Th17 cell differentiation	27/107	0.137841	0.271401	0	0	1.31008	2.59612	IL21;HSP90AB1;HIF1A;RELA;IKBKB;PPP3CA;MAPK9;PPP3R1;RXRA;PLCG1;JAK2;IL12RB1;IL6R;SMAD2;STAT5A;STAT5B;SMAD3;NFATC3;NFATC1;FOS;MAPK14;IL2;NFKB1;TGFBR2;MAPK13;IL4;RARA
Spinocerebellar ataxia	35/143	0.141747	0.277369	0	0	1.25821	2.45818	GRIA1;PIK3R4;CACNA1A;ITPR2;PIK3CD;ITPR3;PIK3R1;VLDLR;MAPK9;PSMD7;ATXN1;RELN;AKT2;RB1CC1;AKT3;AKT1;NRBF2;MAP3K5;NFYA;PRKCB;ADRM1;PRKCA;WIPI1;WIPI2;PUM2;ERN1;PSMC3;SP1;PSMC2;PPIF;ULK1;VDAC1;ATXN10;SLC25A5;SLC25A4
Citrate cycle (TCA cycle)	2023-09-30	0.144529	0.281078	0	0	1.66246	3.21564	CS;ACLY;PDHA1;PC;SUCLG2;ACO1;SDHA;SDHB;PCK2
Histidine metabolism	2023-07-22	0.14693	0.284005	0	0	1.81003	3.47127	ALDH3A2;ALDH3A1;MAOA;HNMT;FTCD;CNDP2;ALDH9A1
Pyruvate metabolism	13/47	0.150514	0.28917	0	0	1.48341	2.80912	PDHA1;GLO1;ACOT12;ADH5;ACAT1;ALDH3A2;LDHA;PC;ME1;ACSS1;PCK2;ALDH9A1;LDHAL6B
Oxytocin signaling pathway	37/154	0.162132	0.309613	0	0	1.22769	2.2336	MYLK2;CDKN1A;CAMK2D;PRKAA1;NPR2;ITPR2;PRKAG2;CALML3;ITPR3;ADCY7;PRKAG3;GNAI1;CAMKK2;PPP1CB;PPP1CC;PPP3CA;PPP3R1;CCND1;CD38;CACNG1;PRKACA;PRKAB2;PRKCB;CACNA2D1;KCNJ14;NFATC3;CACNA2D2;PRKCA;NFATC1;FOS;PRKAB1;CACNB1;CACNB2;CACNB4;KRAS;CALM1;MYL9
Dilated cardiomyopathy	24/96	0.166546	0.316138	0	0	1.29361	2.31877	TGFB2;ITGB5;TPM4;CACNA2D1;ITGA2;ITGA1;TPM1;CACNA2D2;ADCY7;AGT;CACNB1;CACNB2;CACNB4;PLN;ITGA10;LMNA;DAG1;ITGA7;ITGA6;DMD;ITGA5;CACNG1;PRKACA;EMD
Protein export	2023-07-23	0.175874	0.331858	0	0	1.69679	2.949	SEC61A2;SRP19;OXA1L;SEC61A1;IMMP2L;SRP9;SEC11C
Human immunodeficiency virus 1 infection	49/212	0.194148	0.364171	0	0	1.16707	1.91299	PIK3CD;CALML3;IKBKB;PPP3CA;CASP8;AP1G1;AKT2;AKT3;AKT1;RAC1;B2M;PRKCB;FBXW11;PRKCA;FOS;RBX1;TLR4;CXCR4;ITPR2;ITPR3;PIK3R1;GNAI1;RELA;CCNB3;MAPK9;GNG10;PPP3R1;GNG3;GNA11;PLCG2;PTK2B;FADD;PLCG1;BID;AP1M1;NFATC3;NFATC1;MAPK14;PTK2;NFKB1;MAPK13;GNB2;BCL2;CDK1;GNB4;KRAS;GNB5;CALM1;BCL2L1
Viral carcinogenesis	47/203	0.196348	0.366131	0	0	1.16961	1.90397	HDAC4;ATF2;GTF2A1;VAC14;CDKN1A;GTF2A2;CDKN1B;DDX3X;HDAC10;ATF6B;HPN;PIK3CD;PIK3R1;HDAC9;RELA;POLB;CCND2;SCIN;CASP8;CCND1;YWHAQ;CREB3L1;CREB3L2;PMAIP1;RAC1;PRKACA;CCR4;STAT5A;STAT5B;GSN;SYK;CDKN2A;ACTN1;SND1;NFKB1;NFKB2;RBL2;DLG1;HNRNPK;SNW1;CREB1;TRAF3;CDK2;RASA2;CDK1;GRB2;KRAS
Glycolysis / Gluconeogenesis	17/67	0.198977	0.368865	0	0	1.31905	2.12969	GPI;PDHA1;ENO1;ENO3;ADH5;ALDH3A2;ALDH3A1;MINPP1;LDHA;ACSS1;GAPDH;PGM1;FBP2;PFKP;ALDH9A1;PCK2;LDHAL6B
Phototransduction	2023-08-28	0.20081	0.370098	0	0	1.55134	2.49052	RCVRN;GUCY2D;CNGA1;CALML3;GNAT1;CALM1;GUCY2F;CNGB1
Lysine degradation	16/63	0.206999	0.379298	0	0	1.32063	2.08005	KMT2E;KMT2A;SETDB1;PRDM6;PLOD2;PLOD1;CAMKMT;ACAT1;ALDH3A2;EHHADH;NSD1;SMYD2;HADH;COLGALT1;AASS;ALDH9A1
Bile secretion	22/90	0.210357	0.381258	0	0	1.25526	1.95689	SCARB1;ABCC4;ABCB4;SLC22A1;EPHX1;SLC2A1;ATP1B3;ATP1A2;ATP1B2;SLC51A;ATP1A1;HMGCR;SLC5A1;ATP1B1;ADCY7;CYP7A1;SLC9A1;RXRA;UGT1A5;PRKACA;LDLR;SLC22A7
Arginine and proline metabolism	13/50	0.211676	0.381258	0	0	1.36287	2.11613	OAT;GOT1;NOS2;ARG1;MAOA;SMOX;PYCR1;CNDP2;ALDH3A2;ALDH4A1;DAO;P4HA2;ALDH9A1
Vibrio cholerae infection	13/50	0.211676	0.381258	0	0	1.36287	2.11613	SLC12A2;ATP6V0E1;PRKCA;SEC61A2;TJP1;SEC61A1;KCNQ1;PLCG2;ATP6V1H;ATP6V0A4;PLCG1;PRKACA;ATP6V1E2
Riboflavin metabolism	2023-03-08	0.214385	0.383956	0	0	2.32637	3.58257	RFK;ENPP1;ENPP3
Toll-like receptor signaling pathway	25/104	0.217281	0.386956	0	0	1.22787	1.87442	CD86;PIK3CD;PIK3R1;RELA;IKBKB;MAPK9;CASP8;AKT2;AKT3;SPP1;AKT1;MAP3K8;FADD;LBP;RAC1;TICAM2;FOS;MAPK14;NFKB1;MAPK13;CXCL11;TRAF3;IRF5;TLR5;TLR4
Long-term depression	15/60	0.236279	0.416113	0	0	1.29296	1.86541	GRIA1;PRKCB;CACNA1A;ITPR2;PRKCA;ITPR3;GNAI1;IGF1R;GNA13;PPP2CB;PPP2R1B;GNA11;GNA12;KRAS;PRKG1
Mineral absorption	15/60	0.236279	0.416113	0	0	1.29296	1.86541	VDR;CYBRD1;ATP1B3;ATP1A2;ATP1B2;ATP1A1;SLC5A1;ATP1B1;MT1A;HEPHL1;FTH1;ATP7A;STEAP1;SLC26A3;HMOX2
alpha-Linolenic acid metabolism	2023-07-25	0.240008	0.420346	0	0	1.50807	2.15214	PLA2G2F;FADS2;PLA2G12A;PLA2G2E;ACOX1;PLA2G5;PLB1
Oocyte meiosis	30/129	0.249135	0.433933	0	0	1.17573	1.63398	CAMK2D;ITPR2;CALML3;ITPR3;SMC3;ADCY7;IGF1R;PPP1CB;PPP1CC;RPS6KA3;PPP3CA;PPP2CB;PPP3R1;PPP2R1B;PTTG1;YWHAQ;RPS6KA2;FBXO5;PRKACA;FBXW11;MAPK14;RBX1;MAPK13;AR;CDC16;CDK2;CDK1;PGR;CALM1;CPEB4
Circadian entrainment	23/97	0.251255	0.435233	0	0	1.20575	1.66549	GRIA1;CAMK2D;PRKCB;CALML3;PRKCA;ITPR3;FOS;ADCY7;CACNA1H;GNAI1;MTNR1A;GNG10;GNG3;CREB1;RASD1;PER3;GNB2;NOS1AP;GNB4;GNB5;PRKACA;CALM1;PRKG1
Fat digestion and absorption	11/43	0.25551	0.437857	0	0	1.33316	1.81908	PLA2G2F;SCARB1;FABP2;PLA2G12A;PLA2G2E;DGAT1;MTTP;PLA2G5;AGPAT1;APOB;ACAT1
RNA degradation	19/79	0.255532	0.437857	0	0	1.22835	1.67598	BTG3;BTG2;CNOT6L;PABPC4;ENO1;TOB2;ENO3;TOB1;PATL1;LSM3;EDC3;PAN2;CNOT3;PABPC4L;EXOSC3;DCPS;EXOSC2;PFKP;MPHOSPH6
Glycerolipid metabolism	15/61	0.257827	0.439414	0	0	1.26477	1.71436	DGAT1;MOGAT1;MBOAT1;MBOAT2;AGPAT1;DGKZ;AGPAT3;ALDH3A2;GPAM;LIPG;LPIN1;LPIN2;DGKI;MGLL;ALDH9A1
Pentose phosphate pathway	2023-08-30	0.262058	0.444237	0	0	1.41013	1.88844	GPI;IDNK;PGLS;TKT;PGM1;FBP2;PFKP;RBKS
Non-homologous end-joining	2023-04-13	0.268439	0.451742	0	0	1.72323	2.26627	XRCC6;XRCC5;LIG4;NHEJ1
Glutathione metabolism	14/57	0.269335	0.451742	0	0	1.26274	1.65647	GPX2;GSTO1;GSTP1;MGST3;GPX5;GSR;MGST1;GSTT2;MGST2;TXNDC12;GSTT1;GCLC;GSTA4;CHAC2
Complement and coagulation cascades	20/85	0.282932	0.47205	0	0	1.19346	1.5068	VWF;C1S;SERPINE1;F2R;F13A1;C4BPA;PLG;C8A;F3;C2;THBD;F7;C5;PROC;PLAU;C9;BDKRB2;BDKRB1;CFB;F2RL2
Arginine biosynthesis	2023-06-22	0.288105	0.476921	0	0	1.45404	1.80945	ACY1;GOT1;NOS2;ARG1;GPT2;GLS
Long-term potentiation	16/67	0.289874	0.476921	0	0	1.21674	1.5067	GRIA1;CAMK2D;PRKCB;ITPR2;CALML3;PRKCA;ITPR3;PPP1CB;PPP1CC;PPP3CA;RPS6KA3;PPP3R1;RPS6KA2;KRAS;PRKACA;CALM1
Parkinson disease	55/249	0.290365	0.476921	0	0	1.10011	1.36042	NDUFA12;LRRK2;NDUFA10;COX4I2;CALML3;PARK7;SLC6A3;TUBA1C;TUBB6;PSMD7;TUBB3;UQCRFS1;PRKACA;MAP3K5;DUSP1;SDHA;SDHB;ERN1;TUBB2B;TUBB2A;NDUFS6;NDUFS4;PPIF;VDAC1;SLC25A5;SLC25A4;NDUFB9;CAMK2D;NDUFB10;MAOA;NDUFB4;NDUFA4L2;HTRA2;ITPR2;ITPR3;UQCR10;COX5B;KLC1;GNAI1;UBE2J1;MAPK9;KLC3;MFN1;PLCG1;NDUFV1;NDUFA4;ADRM1;EIF2AK3;UBE2G2;SNCAIP;PSMC3;PSMC2;UBA1;CALM1;BCL2L1
Fatty acid biosynthesis	2023-05-18	0.302989	0.49509	0	0	1.49124	1.78063	ACSL1;ACSL5;ACSL3;MCAT;CBR4
Morphine addiction	21/91	0.309594	0.50132	0	0	1.16354	1.36424	GABRQ;GABBR2;GABBR1;PRKCB;PDE3B;CACNA1A;PRKCA;ADCY7;GNAI1;GNG10;GNG3;PDE11A;PDE10A;GRK5;GNB2;GNB4;PDE3A;PDE4A;GNB5;PDE7B;PRKACA
Tuberculosis	40/180	0.311211	0.50132	0	0	1.10839	1.29381	CIITA;CAMK2D;CALML3;BCL10;LSP1;RELA;MRC2;PPP3CA;MAPK9;PPP3R1;CASP8;IRAK2;AKT2;AKT3;AKT1;ATP6V1H;ATP6V0A4;FADD;LBP;JAK2;BID;FCGR1A;TGFB2;ARHGEF12;FCER1G;SYK;NFYA;NOS2;VDR;SPHK2;NFYC;MAPK14;NFKB1;MAPK13;CREB1;BCL2;PLA2R1;CALM1;TLR4;RAB7A
Neuroactive ligand-receptor interaction	74/341	0.311546	0.50132	0	0	1.07552	1.25428	NPFFR2;CHRM2;GLP1R;PRSS1;THRA;CHRM4;CHRM5;ADM;PTH1R;NR3C1;RXFP1;RXFP2;MLN;GHR;HTR7;CYSLTR2;LEPR;BDKRB2;BDKRB1;PRLHR;INSL3;PTGDR;CHRNB2;GHSR;PTGIR;EDN3;F2R;GLP2R;SSTR1;ADRA2C;SSTR2;ADRA2B;ADRA2A;MTNR1A;UTS2;IAPP;AVP;OPRD1;GRIA1;CHRNA5;CHRNA4;NPY4R;PTGER3;CHRNA6;LPAR3;PLG;ADRB2;NTS;C5;HRH1;P2RY6;GALR3;TBXA2R;CNR1;NPY;TAC3;S1PR3;S1PR2;GPR156;GABRQ;GABBR2;NMB;GABBR1;HTR1A;CCK;TRPV1;AGT;APLN;HCRTR1;KI…
Cell cycle	28/124	0.316287	0.506378	0	0	1.1313	1.30225	CDKN1C;CDKN1A;CDKN1B;SMC3;CDC14A;CCNB3;CCND2;CCND1;PTTG1;YWHAQ;RAD21;ABL1;SFN;BUB3;SMAD2;TGFB2;SMAD3;GADD45B;CDKN2A;CDC7;CDC25B;RBX1;GADD45G;RBL2;CDC16;CDK2;CDK1;MCM5
Renin secretion	16/69	0.334789	0.533307	0	0	1.17068	1.28102	ACE;EDN3;PDE3B;ITPR2;CALML3;ITPR3;ADRB2;GNAI1;AGT;PPP3CA;PPP3R1;CREB1;PDE3A;ORAI1;PRKACA;CALM1
Type II diabetes mellitus	11/46	0.337457	0.53487	0	0	1.21865	1.32384	IKBKB;MAPK9;SOCS1;ABCC8;PRKCE;PRKCD;CACNA1A;PIK3CD;IRS2;PIK3R1;SOCS4
Glycosaminoglycan degradation	2023-05-19	0.347667	0.54745	0	0	1.38464	1.46288	GALNS;IDUA;HYAL2;GNS;ARSB
GnRH signaling pathway	21/93	0.348848	0.54745	0	0	1.13107	1.19116	EGR1;CAMK2D;PRKCB;PRKCD;ITPR2;CALML3;PRKCA;ITPR3;MAPK14;ADCY7;MAPK13;MAPK9;MMP14;GNA11;PTK2B;GRB2;KRAS;PRKACA;SOS1;CALM1;MAP3K4
Amyotrophic lateral sclerosis	78/364	0.350807	0.547812	0	0	1.05811	1.10839	NUP107;NDUFA12;NDUFA10;COX4I2;WDR41;PPP3CA;TUBA1C;TUBB6;PSMD7;ACTR1B;TUBB3;RB1CC1;UQCRFS1;NEFM;RAC1;NEFH;MAP3K5;NDC1;GABARAPL2;SEC13;DNAI2;GPX2;GPX5;NRG1;WIPI1;WIPI2;SDHA;SDHB;NUP93;ERN1;TUBB2B;TUBB2A;NDUFS6;NDUFS4;SRSF3;ULK1;VDAC1;NUP54;HAP1;SQSTM1;SRSF7;OPTN;GRIA1;DCTN6;NDUFB9;DNAH1;NDUFB10;NDUFB4;PIK3R4;DERL1;NDUFA4L2;ITPR3;UQCR10;COX5B;KLC1;PPP3R1;KLC3;TPR;NRBF2;BID;NDUFV1;UBQLN2;NOS2;NDUFA4;…
Phenylalanine, tyrosine and tryptophan biosynthesis	2023-02-06	0.357173	0.547978	0	0	1.93829	1.99554	GOT1;TAT
Vitamin B6 metabolism	2023-02-06	0.357173	0.547978	0	0	1.93829	1.99554	AOX1;PDXP
Pyrimidine metabolism	13/56	0.357704	0.547978	0	0	1.17226	1.20514	DUT;CTPS2;NME3;UPB1;DHODH;NT5E;PNP;CMPK1;ENPP1;UPP2;ENPP3;UPP1;UMPS
Epithelial cell signaling in Helicobacter pylori infection	16/70	0.357828	0.547978	0	0	1.14893	1.18076	ATP6V0E1;NOD1;MAPK14;CXCL2;RELA;NFKB1;MAPK13;IKBKB;TJP1;MAPK9;PLCG2;ATP6V1H;ATP6V0A4;RAC1;PLCG1;ATP6V1E2
GABAergic synapse	20/89	0.362981	0.553198	0	0	1.12399	1.13905	GABRQ;GABARAPL2;GABBR2;GABBR1;PRKCB;SLC6A12;CACNA1A;PRKCA;ADCY7;GNAI1;GLS;GNG10;GNG3;GNB2;GNB4;HAP1;GNB5;PRKACA;SLC38A3;SLC38A2
Apoptosis	31/142	0.380046	0.576433	0	0	1.08302	1.04778	DIABLO;HTRA2;ITPR2;PIK3CD;ITPR3;PIK3R1;RELA;IKBKB;TUBA1C;MAPK9;CASP8;AKT2;AKT3;LMNA;CAPN2;AKT1;PMAIP1;FADD;BID;MAP3K5;DFFB;GADD45B;EIF2AK3;DAB2IP;FOS;NFKB1;GADD45G;ERN1;BCL2;KRAS;BCL2L1
Linoleic acid metabolism	2023-07-29	0.383564	0.578999	0	0	1.23357	1.18206	PLA2G2F;PLA2G12A;PLA2G2E;ALOX15;CYP1A2;PLA2G5;PLB1
Glutamatergic synapse	25/114	0.389303	0.584374	0	0	1.08922	1.02756	GRIA1;CACNA1A;ITPR2;SLC1A3;ITPR3;SLC1A7;ADCY7;GNAI1;GLS;PPP3CA;GNG10;PPP3R1;GNG3;PRKACA;SLC38A3;SLC38A2;HOMER1;PRKCB;HOMER2;PRKCA;GNB2;GNB4;GNB5;SHANK3;SHANK2
Hepatitis C	34/157	0.391414	0.584374	0	0	1.07192	1.00545	SCARB1;CDKN1A;PIK3CD;PIK3R1;CLDN2;RELA;CLDN22;IKBKB;PPP2CB;CASP8;RXRA;CCND1;PPP2R1B;YWHAQ;AKT2;CLDN24;AKT3;AKT1;FADD;BID;LDLR;EIF2AK3;EIF2AK4;NFKB1;PIAS1;CLDN11;CLDN14;TRAF3;CDK2;PPP2R2D;CTNNB1;GRB2;KRAS;SOS1
Steroid biosynthesis	2023-05-20	0.392655	0.584374	0	0	1.29225	1.20802	SQLE;SOAT2;MSMO1;LBR;FDFT1
Huntington disease	65/306	0.397099	0.588226	0	0	1.04603	0.966085	HIP1;NDUFA12;NDUFA10;COX4I2;CLTA;AP2A1;TUBA1C;TUBB6;PSMD7;ACTR1B;CASP8;TUBB3;CREB3L1;RB1CC1;CREB3L2;UQCRFS1;MAP3K5;TGM2;DNAI2;GPX2;GPX5;WIPI1;WIPI2;SDHA;SDHB;ERN1;TUBB2B;TUBB2A;CREB1;NDUFS6;NDUFS4;PPIF;ULK1;VDAC1;HAP1;SLC25A5;SLC25A4;STX1A;GRIA1;DCTN6;NDUFB9;DNAH1;NDUFB10;NDUFB4;PIK3R4;NDUFA4L2;SLC1A3;UQCR10;COX5B;KLC1;MAPK9;KLC3;POLR2F;NRBF2;PPARGC1A;NDUFV1;NDUFA4;ADRM1;SOD2;SOD1;PSMC3;SP1;PSMC2…
Retrograde endocannabinoid signaling	32/148	0.400288	0.590192	0	0	1.06969	0.979382	GRIA1;NDUFB9;DAGLA;NDUFB10;NDUFA12;NDUFB4;NDUFA10;NDUFA4L2;CACNA1A;ITPR2;ITPR3;ADCY7;GNAI1;MAPK9;GNG10;GNG3;CNR1;PRKACA;NDUFV1;GABRQ;PRKCB;NDUFA4;PRKCA;MAPK14;MAPK13;NDUFS6;GNB2;NDUFS4;GNB4;NAPEPLD;GNB5;MGLL
Prion disease	58/273	0.404711	0.593951	0	0	1.04618	0.946357	ATF2;NCF1;NDUFA12;NDUFA10;COX4I2;PIK3CD;C8A;PPP3CA;TUBA1C;TUBB6;PSMD7;TUBB3;CREB3L1;CREB3L2;UQCRFS1;RAC1;PRKACA;CSNK2A1;PRKCD;SDHA;SDHB;TUBB2B;TUBB2A;CREB1;NDUFS6;NDUFS4;PPIF;VDAC1;SLC25A5;SLC25A4;NDUFB9;NDUFB10;ATF6B;NDUFB4;NDUFA4L2;ITPR2;ITPR3;PIK3R1;UQCR10;COX5B;KLC1;STIP1;MAPK9;C5;PPP3R1;KLC3;C9;FYN;NDUFV1;EGR1;NDUFA4;ADRM1;EIF2AK3;MAPK14;MAPK13;SOD1;PSMC3;PSMC2
Glyoxylate and dicarboxylate metabolism	2023-07-30	0.420544	0.611972	0	0	1.17986	1.022	CS;SHMT2;PCCB;PGP;ACO1;ACSS1;ACAT1
Cardiac muscle contraction	19/87	0.420851	0.611972	0	0	1.08329	0.937564	TPM4;CACNA2D1;COX4I2;TPM1;CACNA2D2;ATP1B3;ATP1A2;ATP1B2;ATP1A1;UQCR10;ATP1B1;COX5B;SLC9A1;CACNB1;CACNB2;CACNB4;CASQ2;UQCRFS1;CACNG1
Th1 and Th2 cell differentiation	20/92	0.425542	0.615967	0	0	1.07695	0.920137	STAT5A;STAT5B;NFATC3;NFATC1;FOS;MAPK14;DLL1;RELA;IL2;NFKB1;MAPK13;IKBKB;IL4;PPP3CA;MAPK9;PPP3R1;MAML3;PLCG1;JAK2;IL12RB1
Glycine, serine and threonine metabolism	9/40	0.438759	0.632212	0	0	1.12547	0.927168	DMGDH;AOC3;BHMT;DAO;MAOA;SHMT2;CBS;CHDH;PSPH
Salivary secretion	20/93	0.446554	0.64043	0	0	1.06213	0.856284	SLC12A2;PRKCB;ITPR2;CALML3;ATP1B3;PRKCA;ATP1A2;ITPR3;LYZL1;ATP1B2;ADRB2;ATP1A1;ATP1B1;ADCY7;SLC9A1;CD38;PRKACA;CALM1;PRKG1;VAMP2
Maturity onset diabetes of the young	2023-06-26	0.448503	0.64043	0	0	1.16294	0.932492	HHEX;HES1;IAPP;BHLHA15;NKX6-1;FOXA3
DNA replication	8/36	0.46453	0.657393	0	0	1.10754	0.849187	POLD3;POLE4;POLD4;RNASEH2B;RNASEH2A;RPA3;POLD2;MCM5
Mucin type O-glycan biosynthesis	8/36	0.46453	0.657393	0	0	1.10754	0.849187	ST6GALNAC1;C1GALT1C1;ST6GALNAC2;GALNT4;GALNT2;GALNT18;GALNT9;B4GALT5
Bladder cancer	9/41	0.470681	0.659735	0	0	1.09023	0.82157	CDKN1A;CCND1;CDKN2A;DAPK2;ERBB2;KRAS;UPK3A;FGFR3;VEGFA
RIG-I-like receptor signaling pathway	15/70	0.4715	0.659735	0	0	1.05721	0.794848	DDX3X;MAPK14;RELA;NFKB1;MAPK13;IKBKB;MAPK9;CYLD;CASP8;RNF125;TRAF3;PIN1;TBKBP1;FADD;ATG5
Selenocompound metabolism	2023-04-17	0.472429	0.659735	0	0	1.1927	0.894369	MTR;PAPSS2;PAPSS1;PSTK
Cytokine-cytokine receptor interaction	61/295	0.494716	0.687829	0	0	1.01048	0.711147	IL21;CXCL13;CXCL14;CXCL2;CX3CL1;TNFSF13B;GHR;LEPR;AMH;CCR4;IL6R;IL13RA1;ACVR1;TNFRSF19;IL16;LIFR;TGFBR2;XCL1;TNFRSF25;TNFRSF21;CCL11;CTF1;IL20RA;CXCR5;IL20RB;CXCR4;TNFRSF11B;TNFRSF11A;ACVR1B;IL1RL2;ACVR1C;CCL7;IL12RB1;RELT;GDF10;GDF11;IL33;TGFB2;IL34;TNFRSF9;GDF1;IFNLR1;INHBB;GDF6;BMP6;IL2;GDF7;BMP5;INHBE;IL22RA1;BMP4;IL4;BMP3;BMP2;CXCL11;CXCL12;IL7;TNFSF4;BMPR1B;CCL27;IL17B
Nucleotide excision repair	10/47	0.505802	0.700171	0	0	1.04759	0.714051	POLD3;POLE4;POLD4;RPA3;POLD2;XPC;RAD23A;RAD23B;DDB2;RBX1
Sulfur relay system	2023-02-08	0.511591	0.705105	0	0	1.29203	0.865959	CTU2;MOCS3
Mannose type O-glycan biosynthesis	2023-05-23	0.523907	0.715856	0	0	1.07667	0.696002	FKRP;CHST10;POMGNT2;FUT4;ST3GAL3
Mismatch repair	2023-05-23	0.523907	0.715856	0	0	1.07667	0.696002	POLD3;POLD4;MSH2;RPA3;POLD2
Toxoplasmosis	23/112	0.534965	0.727828	0	0	1.00159	0.626546	TGFB2;CIITA;NOS2;MAPK14;IRGM;NFKB1;GNAI1;RELA;MAPK13;IKBKB;MAPK9;SOCS1;CASP8;AKT2;AKT3;PPIF;BCL2;AKT1;ITGA6;JAK2;TLR4;LDLR;BCL2L1
Phagosome	31/152	0.546479	0.740316	0	0	0.992887	0.599961	SCARB1;DYNC1I2;NCF1;ITGB5;THBS2;THBS4;MRC2;SEC61A2;SEC61A1;TUBA1C;TUBB6;TUBB3;ATP6V1H;ATP6V0A4;RAC1;FCGR1A;ATP6V1E2;DYNC1I1;DYNC2H1;DYNC1H1;ATP6V0E1;ITGA2;DYNC1LI2;TUBB2B;TUBB2A;ITGA5;PLA2R1;SEC22B;TLR4;RAB7A;VAMP3
Measles	28/139	0.576461	0.777609	0	0	0.977493	0.53845	CDKN1B;PIK3CD;PIK3R1;RELA;IKBKB;MAPK9;CCND2;CASP8;CCND1;AKT2;AKT3;AKT1;FADD;BID;STAT5A;STAT5B;CSNK2A1;EIF2AK3;EIF2AK4;FOS;IL2;NFKB1;TRAF3;CDK2;BCL2;CD28;TLR4;BCL2L1
ABC transporters	9/45	0.592775	0.796227	0	0	0.968849	0.506651	ABCC4;ABCA5;ABCC8;ABCB4;ABCB5;ABCA4;ABCB9;ABCC10;ABCG1
Nicotinate and nicotinamide metabolism	7/35	0.596613	0.798002	0	0	0.968864	0.500405	NT5E;PNP;ASPDH;AOX1;CD38;ENPP1;ENPP3
RNA transport	37/186	0.611984	0.815122	0	0	0.962073	0.472424	POP5;NUP107;CASC3;SUMO3;TPR;SUMO2;PABPC4L;EIF4EBP3;SMN1;RPP14;EIF4E;EIF4B;PAIP1;EIF2B5;NDC1;UPF2;SEC13;EIF1AX;ELAC2;PABPC4;ELAC1;THOC3;NUP153;TRNT1;RPP25L;NUP93;DDX39B;XPOT;CLNS1A;EIF3J;RPP21;TACC3;GEMIN6;NUP54;GEMIN8;EIF1B;EIF4G3
Amoebiasis	20/102	0.62838	0.833458	0	0	0.945017	0.439065	TGFB2;NOS2;PRKCB;ARG1;ACTN1;FN1;PIK3CD;PRKCA;PIK3R1;C8A;CXCL2;NFKB1;PTK2;RELA;COL4A1;C9;GNA11;PRKACA;TLR4;RAB7A
Galactose metabolism	6/31	0.63388	0.836983	0	0	0.930059	0.42401	UGP2;LCT;PGM1;GANC;PFKP;GALK1
Sulfur metabolism	2023-02-10	0.639456	0.836983	0	0	0.968902	0.433233	PAPSS2;PAPSS1
Folate biosynthesis	2023-05-26	0.641143	0.836983	0	0	0.922684	0.410136	GCH1;FPGS;MOCOS;GGH;ALPL
Legionellosis	11/57	0.641599	0.836983	0	0	0.926594	0.411215	EEF1G;CLK1;CASP8;BNIP3;SEC22B;TLR5;CXCL2;TLR4;RELA;NFKB1;NFKB2
Drug metabolism	21/108	0.645903	0.838512	0	0	0.935175	0.408771	DUT;MAOA;GSTO1;MGST3;GSTP1;MGST1;GSTT2;MGST2;NME3;GSTT1;UPB1;ADH5;ALDH3A1;GSTA4;CYP1A2;CMPK1;UGT1A5;AOX1;UPP2;UPP1;UMPS
mRNA surveillance pathway	19/98	0.648062	0.838512	0	0	0.931807	0.40419	UPF2;DAZAP1;PABPC4;CPSF2;CSTF2T;CASC3;PABPN1L;PPP1CB;PPP1CC;PPP2CB;PPP2R1B;DDX39B;FIP1L1;PAPOLG;PPP2R2D;PABPC4L;PAPOLA;SYMPK;ETF1
IL-17 signaling pathway	18/94	0.668278	0.861155	0	0	0.91756	0.369823	HSP90AB1;CCL11;JUND;FOS;MAPK14;CXCL2;RELA;NFKB1;MAPK13;IKBKB;IL4;MAPK9;CASP8;TRAF4;CCL7;TRAF3;FADD;IL17B
D-Glutamine and D-glutamate metabolism	2023-01-05	0.682673	0.874923	0	0	0.96891	0.369871	GLS
Viral protein interaction with cytokine and cytokine receptor	19/100	0.684482	0.874923	0	0	0.908685	0.344476	CCL11;IL34;IL20RA;CXCR5;IL20RB;CXCR4;CXCL13;CXCL14;CXCL2;IL2;CX3CL1;IL22RA1;CXCL11;CXCL12;CCL7;XCL1;IL6R;CCR4;CCL27
Natural killer cell mediated cytotoxicity	25/131	0.69081	0.879465	0	0	0.913546	0.337912	SHC4;SHC2;SHC3;ICAM2;PIK3CD;PIK3R1;PPP3CA;PPP3R1;PLCG2;PTK2B;FYN;PLCG1;RAC1;BID;VAV3;FCER1G;SYK;PRKCB;PRKCA;NFATC1;VAV2;RAET1L;GRB2;KRAS;SOS1
Base excision repair	6/33	0.696788	0.883528	0	0	0.861057	0.311077	POLB;POLD3;POLE4;POLD4;POLD2;NEIL1
Ether lipid metabolism	9/49	0.699637	0.883605	0	0	0.871744	0.311381	PLA2G2F;UGT8;PLA2G12A;PLA2G2E;AGPS;LPCAT1;ENPP2;PLA2G5;PLB1
Inflammatory bowel disease	12/65	0.706093	0.88822	0	0	0.877151	0.305256	IL21;SMAD2;IL4;TGFB2;SMAD3;NFATC1;TLR5;IL12RB1;TLR4;RELA;IL2;NFKB1
Viral myocarditis	11/60	0.711022	0.890885	0	0	0.869699	0.296612	CD86;CASP8;CCND1;DAG1;ABL1;CD28;DMD;FYN;RAC1;BID;EIF4G3
Metabolism of xenobiotics by cytochrome P450	14/76	0.717498	0.89546	0	0	0.874724	0.290395	GSTO1;GSTP1;MGST3;EPHX1;MGST1;GSTT2;MGST2;GSTT1;ADH5;ALDH3A1;AKR7A3;GSTA4;CYP1A2;UGT1A5
Lysosome	24/128	0.722604	0.895715	0	0	0.893764	0.290379	ARSA;PSAPL1;IDUA;SORT1;FUCA2;AP4E1;CLTA;NAGA;AP3B1;ABCB9;NAGPA;GNS;LITAF;GALNS;AP3M1;GGA1;AP1G1;HYAL2;ATP6V1H;ATP6V0A4;ARSG;PPT2;ARSB;AP1M1
N-Glycan biosynthesis	9/50	0.723353	0.895715	0	0	0.850429	0.275418	TUSC3;DAD1;MAN2A1;MGAT4B;ALG14;MAN1C1;MAN1A1;STT3B;DDOST
Serotonergic synapse	21/113	0.729401	0.896117	0	0	0.88407	0.278953	APP;DDC;PRKCB;MAOA;DUSP1;ALOX15;HTR1A;CACNA1A;ITPR2;PRKCA;ITPR3;GNAI1;SLC6A4;GNG10;GNG3;HTR7;GNB2;GNB4;KRAS;GNB5;PRKACA
Glycosphingolipid biosynthesis	8/45	0.731189	0.896117	0	0	0.837666	0.262259	ST8SIA1;B3GALT1;ST3GAL4;NAGA;B4GALNT1;FUT4;ST6GALNAC5;ST3GAL3
Arachidonic acid metabolism	11/61	0.732159	0.896117	0	0	0.852251	0.265696	PLA2G2F;GPX2;PLA2G12A;PTGIS;PLA2G2E;PTGES2;GPX5;ALOX15;PLA2G5;PTGDS;PLB1
Alcoholism	35/186	0.743972	0.901308	0	0	0.897459	0.265426	SHC4;HDAC4;ATF2;SHC2;DDC;SHC3;HDAC10;ATF6B;MAOA;CALML3;HDAC9;SLC6A3;CAMKK1;GNAI1;CAMKK2;PPP1CB;PPP1CC;GNG10;GNG3;CREB3L1;NPY;CREB3L2;PRKACA;NTRK2;CREB1;GNB2;PPP1R1B;GNB4;GRB2;KRAS;GNB5;CALM1;SLC29A1;SOS1;SLC29A3
Ovarian steroidogenesis	9/51	0.745795	0.901308	0	0	0.830128	0.243481	SCARB1;HSD17B2;PRKACA;ADCY7;CYP19A1;LDLR;BMP6;IGF1R;CYP17A1
Caffeine metabolism	2023-01-06	0.747773	0.901308	0	0	0.775079	0.225282	CYP1A2
Phosphonate and phosphinate metabolism	2023-01-06	0.747773	0.901308	0	0	0.775079	0.225282	PCYT2
Epstein-Barr virus infection	38/202	0.751518	0.902391	0	0	0.897068	0.256256	CDKN1A;CDKN1B;PIK3CD;PIK3R1;RELA;IKBKB;MAPK9;PSMD7;CCND2;CASP8;CCND1;AKT2;SAP30L;AKT3;PLCG2;AKT1;HES1;FADD;RAC1;BID;B2M;GADD45B;SYK;ADRM1;MAPK14;NFKB1;GADD45G;DDB2;NFKB2;MAPK13;SNW1;PSMC3;TRAF3;PSMC2;CDK2;BTK;BCL2;VIM
Other types of O-glycan biosynthesis	8/47	0.776064	0.928348	0	0	0.794609	0.201449	C1GALT1C1;GALNT4;GALNT2;GALNT18;GXYLT1;COLGALT1;GALNT9;ST3GAL3
Necroptosis	29/159	0.789318	0.940033	0	0	0.863608	0.204317	PYGB;CAMK2D;HSP90AB1;FAF1;ALOX15;PYGM;PYGL;MAPK9;SHARPIN;CASP8;FTH1;CHMP1B;CAPN2;FADD;JAK2;BID;STAT5A;STAT5B;IL33;TICAM2;CYLD;CHMP4C;BCL2;VDAC1;CHMP6;SLC25A5;SQSTM1;SLC25A4;TLR4
RNA polymerase	2023-05-31	0.791762	0.940033	0	0	0.74501	0.173955	POLR1A;POLR1B;POLR1C;POLR2F;POLR3K
Intestinal immune network for IgA production	8/48	0.796343	0.941943	0	0	0.774695	0.176418	CD86;IL4;PIGR;CXCL12;CD28;CXCR4;IL2;TNFSF13B
Sphingolipid metabolism	8/49	0.815212	0.960677	0	0	0.755752	0.154405	ACER2;ARSA;UGT8;ASAH2;PSAPL1;CERK;SGMS1;SPHK2
Leishmaniasis	13/77	0.823282	0.963808	0	0	0.786569	0.152953	TGFB2;NCF1;NOS2;PRKCB;FOS;MAPK14;RELA;NFKB1;MAPK13;IL4;JAK2;FCGR1A;TLR4
Steroid hormone biosynthesis	10/61	0.83007	0.963808	0	0	0.759349	0.141425	HSD11B2;DHRS11;SRD5A1;AKR1D1;HSD17B2;CYP1A2;UGT1A5;CYP19A1;CYP7A1;CYP17A1
Malaria	8/50	0.832709	0.963808	0	0	0.737711	0.135054	TGFB2;VCAM1;GYPC;LRP1;SDC1;THBS2;TLR4;THBS4
Biosynthesis of unsaturated fatty acids	2023-04-27	0.834215	0.963808	0	0	0.673711	0.12212	FADS2;ACOX1;SCD;ELOVL3
Fatty acid elongation	2023-04-27	0.834215	0.963808	0	0	0.673711	0.12212	ACAA2;ELOVL3;PPT2;HADH
Fructose and mannose metabolism	5/33	0.836111	0.963808	0	0	0.691708	0.123812	GMDS;GMPPA;FBP2;PFKP;KHK
Cell adhesion molecules	26/148	0.839449	0.96415	0	0	0.824852	0.144357	CD86;NLGN3;SELPLG;SDC4;SDC3;ICAM2;LRRC4;PTPRM;VTCN1;CLDN2;GLG1;PTPRF;CLDN22;CLDN24;NEO1;MPZL1;VCAM1;CLDN11;VCAN;NFASC;CLDN14;CD28;CNTN1;SDC1;ITGA6;CDH15
Retinol metabolism	11/68	0.850989	0.973875	0	0	0.747259	0.120575	ALDH1A3;CYP26A1;CYP26B1;DGAT1;DHRS9;ALDH1A2;CYP1A2;UGT1A5;AOX1;ADH5;DHRS3
Nicotine addiction	6/40	0.857144	0.97731	0	0	0.683479	0.105358	GRIA1;CHRNB2;GABRQ;CHRNA4;CHRNA6;CACNA1A
Proteasome	7/46	0.860156	0.97731	0	0	0.695113	0.104713	PSMB11;PSMD7;PSMC3;ADRM1;PSMC2;PSMB10;PSMB9
Ubiquitin mediated proteolysis	24/140	0.864399	0.978624	0	0	0.800697	0.116678	UBE2D4;FBXW8;UBE2B;FBXW11;FANCL;SMURF1;KEAP1;NEDD4L;WWP2;UBE2G2;UBE2Z;RHOBTB1;PIAS1;RBX1;UBE2J1;DDB2;KLHL9;UBE2W;SOCS1;CDC16;FBXO4;NHLRC1;UBA1;UBE2M
Renin-angiotensin system	2023-03-23	0.878981	0.989766	0	0	0.581044	0.07495	ACE;PREP;AGT
Notch signaling pathway	9/59	0.880486	0.989766	0	0	0.696956	0.0887096	TLE2;TLE1;ATXN1;SNW1;CTBP2;HEY2;HES1;MAML3;DLL1
Fanconi anemia pathway	8/54	0.889983	0.991719	0	0	0.673393	0.0784859	BRIP1;SLX1B;FANCL;RPA3;USP1;HES1;FANCE;FAN1
Ascorbate and aldarate metabolism	2023-04-30	0.890391	0.991719	0	0	0.595863	0.0691765	ALDH3A2;UGDH;UGT1A5;ALDH9A1
NOD-like receptor signaling pathway	31/181	0.891608	0.991719	0	0	0.799456	0.0917204	HSP90AB1;ITPR2;ITPR3;NOD1;MEFV;CXCL2;RELA;GPRC6A;IKBKB;PANX1;MAPK9;SHARPIN;CASP8;DHX33;MFN1;FADD;ATG5;GABARAPL2;PRKCD;NEK7;TRPV2;MAPK14;NFKB1;MAPK13;P2RX7;TRAF3;BCL2;VDAC1;PKN2;TLR4;BCL2L1
Spliceosome	25/150	0.900755	0.998389	0	0	0.773755	0.0808746	SF3B4;DDX46;DHX15;DHX16;SRSF10;CTNNBL1;RBM17;AQR;THOC3;CWC15;LSM3;CHERP;HNRNPK;SNW1;PRPF18;DDX39B;SNRNP27;SRSF3;SRSF4;RP9;SNRPA1;SNRPF;SRSF7;SLU7;SRSF9
Asthma	4/31	0.905003	0.999602	0	0	0.573758	0.0572711	IL4;CCL11;FCER1G;PRG2
Glycosylphosphatidylinositol (GPI)-anchor biosynthesis	2023-03-26	0.925025	0.999994	0	0	0.50516	0.0393694	PIGK;GPLD1;PIGX
Rheumatoid arthritis	14/93	0.92886	0.999994	0	0	0.685755	0.0506069	CD86;TGFB2;ATP6V0E1;FOS;TNFRSF11A;CXCL2;TNFSF13B;VEGFA;CXCL12;CD28;ATP6V1H;ATP6V0A4;ATP6V1E2;TLR4
Hematopoietic cell lineage	15/99	0.930683	0.999994	0	0	0.690954	0.0496359	GP1BB;ITGA2;ITGA1;IL4;GP9;KITLG;IL7;KIT;CD38;CD9;ITGA6;ITGA5;CD24;FCGR1A;IL6R
Oxidative phosphorylation	21/133	0.931689	0.999994	0	0	0.725282	0.0513183	NDUFB9;ATP6V0E1;NDUFB10;NDUFA12;NDUFA4;NDUFB4;NDUFA10;COX4I2;NDUFA4L2;UQCR10;SDHA;COX5B;SDHB;NDUFS6;NDUFS4;ATP6V1H;UQCRFS1;ATP6V0A4;ATP6V1E2;NDUFV1;LHPP
Collecting duct acid secretion	2023-03-27	0.936376	0.999994	0	0	0.484081	0.0318225	ATP6V0E1;ATP6V0A4;ATP6V1E2
Homologous recombination	5/41	0.943063	0.999994	0	0	0.537724	0.0315226	POLD3;POLD4;BRIP1;RPA3;POLD2
Neutrophil extracellular trap formation	30/189	0.956686	0.999994	0	0	0.729279	0.0322926	HDAC4;SELPLG;HDAC10;NCF1;PIK3CD;PIK3R1;AGER;HDAC9;RELA;C5;AKT2;AKT3;PLCG2;AKT1;PLCG1;RAC1;FCGR1A;SYK;VWF;PRKCB;PRKCA;MAPK14;NFKB1;MAPK13;CLCN5;PPIF;VDAC1;SLC25A5;SLC25A4;TLR4
Porphyrin and chlorophyll metabolism	5/43	0.957191	0.999994	0	0	0.509359	0.0222855	ALAD;HEPHL1;UGT1A5;FXN;HMOX2
MicroRNAs in cancer	52/310	0.959238	0.999994	0	0	0.778333	0.0323908	CDKN1A;CDKN1B;PIK3CD;IRS2;GLS;IKBKB;RPTOR;CCND2;CCND1;PLAU;PIM1;TP63;APC2;PRKCB;PRKCE;TPM1;DNMT3A;PRKCA;CDC25B;FOXP1;MMP16;DDIT4;ITGA5;EZR;SOS1;SHC4;HDAC4;DNMT1;PDGFA;PIK3R1;EFNA5;SOCS1;ERBB2;PLCG2;ABL1;PLCG1;WNT3;TGFB2;CDKN2A;NFKB1;VEGFA;EFNA1;MARCKS;HNRNPK;BCL2;PDCD4;GRB2;MDM4;KRAS;VIM;FGFR3;RECK
African trypanosomiasis	4/37	0.96153	0.999994	0	0	0.469261	0.0184088	VCAM1;PRKCB;PRKCA;IDO1
Allograft rejection	4/38	0.96713	0.999994	0	0	0.45543	0.0152214	CD86;IL4;CD28;IL2
Basal transcription factors	5/45	0.968041	0.999994	0	0	0.48383	0.0157153	GTF2A1;GTF2A2;TAF9;TAF8;TAF2
Coronavirus disease	37/232	0.968122	0.999994	0	0	0.732975	0.0237463	RPL32;C1S;RPL31;RPL34;RPLP0;F13A1;PIK3CD;PIK3R1;RPL10A;C8A;RELA;RPL7;C2;IKBKB;MAPK9;RPS17;C5;C9;PLCG2;PLCG1;RPL15;IL6R;RPL19;ACE;SYK;VWF;PRKCB;PRKCA;FOS;MAPK14;IL2;NFKB1;MAPK13;RPS29;TRAF3;TLR4;CFB
Influenza A	26/172	0.971746	0.999994	0	0	0.688212	0.0197246	PRSS1;CIITA;PIK3CD;PLG;PIK3R1;RELA;PABPN1L;IKBKB;CASP8;AKT2;AKT3;AKT1;FADD;JAK2;TPSAB1;BID;FDPS;IL33;PRKCB;PRKCA;NFKB1;TRAF3;VDAC1;SLC25A5;SLC25A4;TLR4
Pentose and glucuronate interconversions	3/34	0.980847	0.999994	0	0	0.374607	0.00724451	UGDH;UGP2;UGT1A5
Staphylococcus aureus infection	12/95	0.98357	0.999994	0	0	0.559048	0.00926128	C5;SELPLG;C1S;KRT26;KRT25;KRT24;KRT13;KRT23;PLG;FCGR1A;CFB;C2
Cytosolic DNA-sensing pathway	7/63	0.983574	0.999994	0	0	0.483578	0.00800902	IKBKB;IL33;POLR1C;POLR2F;POLR3K;RELA;NFKB1
Other glycan degradation	2023-01-18	0.983974	0.999994	0	0	0.227792	0.00368011	FUCA2
Type I diabetes mellitus	4/43	0.985383	0.999994	0	0	0.396917	0.00584444	CD86;CD28;CPE;IL2
Taste transduction	10/86	0.989509	0.999994	0	0	0.508759	0.00536572	KCNK5;HCN4;GABBR2;GABBR1;HTR1A;CACNA1A;PKD2L1;ITPR3;PRKACA;ASIC2
Autoimmune thyroid disease	5/53	0.99066	0.999994	0	0	0.402988	0.00378178	CD86;IL4;TPO;CD28;IL2
Primary immunodeficiency	3/38	0.990662	0.999994	0	0	0.331712	0.00311194	CIITA;BTK;ORAI1
Graft-versus-host disease	3/42	0.99553	0.999994	0	0	0.297615	0.0013334	CD86;CD28;IL2
Antigen processing and presentation	7/78	0.998218	0.999994	0	0	0.381052	0.000679795	CIITA;HSP90AB1;CREB1;NFYA;HSPA4;NFYC;B2M
Ribosome	18/158	0.999158	0.999994	0	0	0.496089	0.000417844	MRPS16;RPL32;RPL31;RPL34;MRPL19;RPLP0;MRPL28;MRPS21;RPL10A;MRPL23;MRPL10;RPL7;MRPL4;RPS17;MRPL1;RPS29;RPL15;RPL19
Aminoacyl-tRNA biosynthesis	4/66	0.999751	0.999994	0	0	0.249311	6.19993e-05	LARS2;QRSL1;PSTK;FARSB
Ribosome biogenesis in eukaryotes	8/108	0.999949	0.999994	0	0	0.308705	1.57727e-05	RRP7A;POP5;CSNK2A1;TCOF1;SBDS;UTP18;RPP25L;WDR43
Systemic lupus erythematosus	10/135	0.999988	0.999994	0	0	0.308368	3.55085e-06	CD86;C5;SSB;C1S;ACTN1;C9;CD28;FCGR1A;C8A;C2
Herpes simplex virus 1 infection	32/498	0.999994	0.999994	0	0	0.260371	1.67498e-06	PIK3CD;PIK3R1;RELA;IKBKB;PPP1CB;PPP1CC;C5;CASP8;AKT2;AKT3;AKT1;FADD;JAK2;BID;B2M;EIF2B5;POU2F1;SYK;EIF2AK3;TSC1;EIF2AK4;POU2F3;NFKB1;SRPK1;TRAF3;BCL2;SRSF3;SRSF4;ITGA5;SRSF7;SRSF9;BCL2L1
Olfactory transduction	8/440	0.999994	0.999994	0	0	0.0699578	4.35602e-07	SLC24A4;CAMK2D;GUCY2D;CALML3;PRKACA;CALM1;PRKG1;CNGB1

## Sheet: KEGG_Hypo
Term	Overlap	P-value	Adjusted P-value	Old P-value	Old Adjusted P-value	Odds Ratio	Combined Score	Genes
Proteoglycans in cancer	72/205	3.690017811645624E-8	1.1623556106683716E-5	0	0	2.32775	39.8395	ITGB1;CDKN1A;FZD10;ACTB;IGF1R;PLAU;MYC;PLCE1;TIMP3;RAC1;VAV3;ARHGEF12;PRKCB;ITGA2;GAB1;RRAS2;FRS2;PRKCA;ANK3;WNT9A;ANK1;VAV2;TIAM1;SMO;HCLS1;EZR;TLR4;MET;CD44;HBEGF;CAMK2B;SDC4;PXN;TWIST2;PIK3R3;TWIST1;WNT8B;ITPR2;IQGAP1;PIK3R1;THBS1;EGFR;WNT6;PAK1;WNT11;ERBB4;ERBB2;PLCG2;FLNA;FLNC;WNT4;MAPK3;FZD1;WNT10A;TGFB1;FZD5;FZD4;CAV2;WNT3A;LUM;PTCH1;FN1;FZD9;IGF2;MSN;IGF1;MAPK14;MAPK13;COL1A1;SDC1;CTNNB1;…
Rap1 signaling pathway	71/210	2.522708744511246E-7	2.678843435000983E-5	0	0	2.19493	33.347	ITGB1;FLT4;CTNND1;ITGB2;FGF1;ACTB;IGF1R;FGF6;FGF7;FGF9;RASSF5;RAC2;PLCE1;RAC1;VAV3;MAGI1;PRKCI;PRKCB;MAGI3;PRKCA;VAV2;TIAM1;PLCB3;ADORA2B;KIT;RAPGEF2;LCP2;PLCB2;CRK;MET;SKAP1;EPHA2;RALB;PDGFA;PIK3R3;LPAR4;PIK3R1;ADCY1;EFNA5;THBS1;EGFR;GNAI1;ADCY5;GNAI2;RAP1B;PARD6B;CNR1;PDGFD;PDGFC;P2RY1;RALGDS;FGF23;MAP2K6;MAPK3;NGFR;ANGPT4;ANGPT2;INSR;VEGFC;IGF1;MAPK14;GRIN2B;MAPK13;FGF16;KITLG;GNAQ;GNAS;CTNNB1…
Signaling pathways regulating pluripotency of stem cells	53/143	3.2390330149989025E-7	2.678843435000983E-5	0	0	2.52607	37.7467	BMPR2;FZD10;IGF1R;SOX2;ZIC3;MYC;JAK2;JAK3;JAK1;ACVR1;LEFTY1;LIFR;PAX6;WNT9A;ISL1;DUSP9;HAND1;IL6ST;HOXD1;PIK3R3;WNT8B;PIK3R1;ACVR1B;WNT6;WNT11;HESX1;WNT4;MAPK3;FZD1;SMAD1;WNT10A;FZD5;FZD4;WNT3A;PCGF5;ESRRB;FZD9;LIF;INHBB;IGF1;KLF4;MAPK14;SMAD5;ACVR2A;TBX3;MAPK13;MEIS1;ID4;ID3;CTNNB1;GRB2;LHX5;BMPR1B
Pathways in cancer	148/531	3.4017059492075975E-7	2.678843435000983E-5	0	0	1.66968	24.8679	RB1;HHIP;IL5RA;FZD10;FGF1;ETS1;IGF1R;FGF6;FGF7;EDNRA;FGF9;MYC;RASSF5;PIM1;IL12A;IL6R;SKP1;PRKCB;DAPK2;PRKCA;MSH2;SMO;COL4A1;COL4A4;COL4A3;IL6ST;IFNAR1;NOTCH3;NOTCH1;PDGFA;GSTT2;MGST2;PIK3R3;TGFA;GSTT1;LPAR4;PIK3R1;RASGRP1;FOXO1;WNT6;BCL2L11;PLCG2;PMAIP1;FADD;RALGDS;FGF23;WNT4;FZD1;STAT5A;GSTM2;JUN;WNT10A;JAG1;TGFB1;FZD5;FZD4;GADD45A;TGFB3;WNT3A;ZBTB16;PTCH1;FN1;FZD9;IGF2;IGF1;ESR2;IL2;GADD45G;NFK…
MAPK signaling pathway	91/294	5.580300017068208E-7	3.5155890107529714E-5	0	0	1.92894	27.7745	PTPRR;FLT4;RASGRF2;ARRB2;FGF1;AREG;IGF1R;PPP3CA;FGF6;FGF7;FGF9;MYC;RPS6KA2;RPS6KA1;STMN1;RAC2;MAP3K8;RAC1;MAP3K4;MAP3K5;DUSP4;MAP4K1;DUSP5;PRKCB;CACNA2D1;PLA2G4B;RRAS2;PRKCA;FOS;DUSP9;DUSP6;EREG;TGFBR2;TNFRSF1A;IL1A;PPM1B;CACNB4;MAPKAPK3;DDIT3;IL1B;KIT;RAPGEF2;CRK;MET;EPHA2;PDGFA;TGFA;CACNA1A;EFNA5;CACNA1E;RASGRP1;EGFR;CACNA1H;RAP1B;CACNA1I;PAK1;ERBB4;PDGFD;PDGFC;ERBB2;FLNA;FLNC;CACNA1S;CACNG1;CA…
ECM-receptor interaction	34/88	1.4348628936131716E-5	7.385385103576094E-4	0	0	2.69324	30.0346	ITGB1;LAMA5;SDC4;ITGB4;LAMA1;LAMC2;LAMC1;THBS2;THBS1;THBS4;RELN;SV2C;TNN;SV2A;DAG1;ITGB8;TNR;ITGB7;ITGA2;ITGA1;FN1;GP5;COL1A1;FRAS1;COL4A1;COL4A4;COL6A2;COL4A3;COL6A1;COL9A1;SDC1;FREM1;CD44;FREM2
Yersinia infection	47/137	1.6411966896835766E-5	7.385385103576094E-4	0	0	2.23653	24.6409	ITGB1;WIPF1;ARHGEF28;WIPF3;PXN;ARPC1A;PIK3R3;PIK3R1;ACTR3B;ACTB;TBK1;RPS6KA2;RPS6KA1;CASP1;RAC2;CCL2;PIP5K1B;RAC1;WASF2;MAP2K6;MAPK3;ACTR3;IL10;VAV3;GIT2;JUN;ARHGEF12;FN1;ARPC4;FOS;MAPK14;IL2;VAV2;MAPK13;NFKBIA;FCGR2A;ARPC3;GNAQ;IL1B;LCP2;PKN1;ARHGEF7;CRK;DOCK1;TLR4;LAT;ARF6
Breast cancer	49/147	2.6222024906216586E-5	0.001032492230682278	0	0	2.14143	22.5898	RB1;CDKN1A;FLT4;FZD10;BRCA1;FGF1;IGF1R;FGF6;FGF7;FGF9;MYC;HEY2;POLK;FOS;WNT9A;KIT;PGR;NOTCH3;NOTCH1;SHC3;PIK3R3;WNT8B;PIK3R1;EGFR;WNT6;WNT11;ERBB2;E2F3;BAK1;FGF23;WNT4;MAPK3;FZD1;TCF7L2;JUN;WNT10A;JAG1;FZD5;FZD4;GADD45A;WNT3A;FZD9;IGF1;ESR2;GADD45G;FGF16;HEYL;CTNNB1;GRB2
cAMP signaling pathway	66/216	2.9727342152446924E-5	0.0010404569753356423	0	0	1.88691	19.6681	CHRM2;GLP1R;RYR2;HHIP;ATP2A2;GLI1;LIPE;EDNRA;CREB3L1;RAC2;PDE4B;PLCE1;PDE4A;RAC1;VAV3;ABCC4;EDN3;PDE4D;RRAS2;ATP1B3;FOS;SSTR1;ATP1B1;SSTR2;VAV2;SSTR5;TIAM1;CFTR;CNGB1;CAMK2B;NPR1;PTGER2;PTGER3;ATP1A4;PIK3R3;ATP1A3;ATP1A2;PIK3R1;ADCY1;ADRB2;GNAI1;ADCY5;GNAI2;RAP1B;PAK1;NPY;CACNA1S;CGA;MAPK3;JUN;GABBR1;HTR1F;PTCH1;HTR1D;HTR1B;GCG;ATP2B2;GRIN2C;GRIN2B;NFKBIA;POMC;PDE10A;CAMK4;PDE3A;GNAS;CALM1
Parathyroid hormone synthesis, secretion and action	38/106	3.4118611430626894E-5	0.0010685460179941982	0	0	2.39083	24.5913	GCM1;CDKN1A;ATF6B;ITPR2;GATA3;ARRB2;ADCY1;EGFR;GNAI1;PTHLH;ADCY5;GNAI2;GNA13;AKAP13;RXRA;CREB3L1;PDE4B;PDE4A;FGF23;MAPK3;PRKCB;VDR;SLC34A1;PDE4D;PRKCA;FOS;NR4A2;MMP14;PLCB3;MAFB;MMP13;MMP16;MMP15;GNAQ;BCL2;GNAS;PLCB2;HBEGF
Focal adhesion	62/201	3.7314305390273585E-5	0.0010685460179941982	0	0	1.91209	19.4959	ITGB1;ITGB4;FLT4;LAMC2;LAMC1;ACTB;IGF1R;TNN;RAC2;CAPN2;TNR;ITGB8;ITGB7;RAC1;VAV3;PRKCB;ACTN1;ITGA2;ITGA1;PRKCA;VAV2;COL4A1;COL4A4;COL6A2;COL4A3;COL6A1;CRK;DOCK1;MET;LAMA5;SHC3;LAMA1;PXN;PDGFA;PIK3R3;PIK3R1;THBS2;THBS1;EGFR;THBS4;RAP1B;PAK1;RELN;PDGFD;PDGFC;ERBB2;FLNA;PIP5K1B;FYN;FLNC;MAPK3;JUN;CAV2;FN1;VEGFC;PARVA;IGF1;COL1A1;COL9A1;BCL2;CTNNB1;GRB2
PI3K-Akt signaling pathway	98/354	4.154193302330058E-5	0.0010904757418616403	0	0	1.64489	16.5949	CHRM2;FGF1;IGF1R;FGF6;FGF7;FGF9;TNN;CREB3L1;MYC;TNR;IL6R;MAGI1;PRKCA;EREG;COL4A1;COL4A4;DDIT4;COL4A3;EPHA2;IFNAR1;PDGFA;PIK3R3;TGFA;LPAR4;PIK3R1;EFNA5;FOXO3;BCL2L11;PDGFD;PDGFC;PCK1;FGF23;NGFR;INSR;FN1;IGF2;IGF1;IL2;COL1A1;FGF16;LPAR6;COL9A1;BCL2;GNB4;GRB2;ITGB1;CDKN1A;CDKN1B;ITGB4;FLT4;LAMC2;BRCA1;PRL;LAMC1;AREG;ITGB8;ITGB7;RAC1;JAK2;JAK3;YWHAG;JAK1;YWHAH;SYK;ITGA2;ITGA1;PPP2R5A;PPP2R5C;OSMR;COL…
AGE-RAGE signaling pathway in diabetic complications	36/100	4.897721407356606E-5	0.0011867555717825621	0	0	2.40588	23.8763	CDKN1B;SERPINE1;PIK3R3;PIK3R1;FOXO1;ICAM1;PIM1;PLCG2;PLCE1;CCL2;RAC1;JAK2;MAPK3;STAT5A;JUN;TGFB1;PRKCB;TGFB3;PRKCE;FN1;VEGFC;PRKCA;MAPK14;F3;TGFBR2;MAPK13;COL1A1;IL1A;PLCB3;COL3A1;COL4A1;COL4A4;IL1B;COL4A3;BCL2;PLCB2
Fc gamma R-mediated phagocytosis	35/97	5.867493496046375E-5	0.0013201860366104344	0	0	2.41416	23.5224	ARPC1A;PIK3R3;ASAP1;PIK3R1;ACTR3B;PAK1;SCIN;INPP5D;PLCG2;RAC2;PIP5K1B;RAC1;FCGR1A;WASF2;MAPK3;LYN;ACTR3;VAV3;SYK;MYO10;PRKCB;PRKCE;PLA2G4B;SPHK1;PRKCA;ARPC4;VAV2;MARCKS;PTPRC;FCGR2A;ARPC3;CRK;DOCK1;LAT;ARF6
Gastric acid secretion	29/76	7.7832359557162E-5	0.0015517788920355424	0	0	2.63696	24.9481	CAMK2B;ATP1A4;ATP1A3;ITPR2;ATP1A2;ADCY1;ACTB;GNAI1;ADCY5;GNAI2;HRH2;GAST;KCNK10;PRKCB;KCNJ15;ATP1B3;PRKCA;ATP1B1;SSTR2;ATP4A;PLCB3;KCNQ1;GNAQ;GNAS;EZR;CALM1;PLCB2;KCNK2;CFTR
Amoebiasis	36/102	7.882051515101167E-5	0.0015517788920355424	0	0	2.33268	22.04	LAMA5;CSF2;SERPINB13;LAMA1;ITGB2;PIK3R3;LAMC2;PIK3R1;LAMC1;ADCY1;C8B;C8A;GNA15;C8G;IL12A;IL10;ARG2;TGFB1;PRKCB;TGFB3;ARG1;ACTN1;FN1;PRKCA;COL1A1;PLCB3;COL3A1;IFNG;COL4A1;COL4A4;GNAQ;IL1B;COL4A3;GNAS;PLCB2;TLR4
Basal cell carcinoma	25/63	1.1397384308505049E-4	0.002095696860977525	0	0	2.81023	25.5156	CDKN1A;HHIP;WNT8B;FZD10;GLI1;GLI2;WNT6;WNT11;SUFU;POLK;BAK1;WNT4;FZD1;TCF7L2;WNT10A;FZD5;FZD4;GADD45A;WNT3A;PTCH1;FZD9;WNT9A;GADD45G;SMO;CTNNB1
Fluid shear stress and atherosclerosis	45/139	1.1975410634157287E-4	0.002095696860977525	0	0	2.04864	18.4993	BMPR2;PRKAA2;SDC4;NCF2;GSTT2;MGST2;PDGFA;PIK3R3;GSTT1;PIK3R1;ACTB;ICAM1;CDH5;NPPC;RAC2;CCL2;RAC1;MAP3K5;MAP2K6;ACVR1;PIAS4;NQO1;GSTM2;JUN;CAV2;GSTO1;CYBA;FOS;MAPK14;ACVR2A;ASS1;KLF2;TNFRSF1A;MAPK13;IL1A;GSTA5;IFNG;GSTA3;TRPV4;IL1B;BCL2;SDC1;CTNNB1;BMPR1B;CALM1
Hepatocellular carcinoma	52/168	1.3746606377475394E-4	0.002279042636265657	0	0	1.91929	17.0666	RB1;CDKN1A;FZD10;ACTB;IGF1R;MYC;POLK;ACTL6B;PRKCB;GSTO1;GAB1;PRKCA;WNT9A;TGFBR2;MET;SHC3;SMARCD3;GSTT2;MGST2;PIK3R3;TGFA;WNT8B;GSTT1;PIK3R1;EGFR;WNT6;WNT11;PLCG2;E2F3;BAK1;WNT4;MAPK3;FZD1;NQO1;TCF7L2;GSTM2;WNT10A;TGFB1;FZD5;TXNRD3;FZD4;GADD45A;TGFB3;WNT3A;CDKN2A;FZD9;IGF2;GADD45G;GSTA5;GSTA3;CTNNB1;GRB2
Chagas disease	35/102	1.8636233423116285E-4	0.002935206764140815	0	0	2.23331	19.1792	C1QB;SERPINE1;PIK3R3;PIK3R1;ADCY1;GNAI1;GNAI2;GNA15;CASP8;CCL2;IL12A;FADD;MAPK3;IL10;JUN;ACE;TGFB1;TGFB3;IFNGR1;IFNGR2;FOS;MAPK14;IL2;TGFBR2;TNFRSF1A;MAPK13;NFKBIA;PLCB3;IFNG;GNAQ;IL1B;GNAS;PLCB2;TLR4;C1QC
Protein digestion and absorption	35/103	2.312219288207525E-4	0.0034683289323112878	0	0	2.20033	18.4214	COL17A1;KCNK5;CELA3B;COL15A1;COL13A1;KCNE3;COL14A1;ELN;ATP1A4;ATP1A3;SLC3A1;ATP1A2;SLC8A1;DPP4;SLC36A4;SLC36A1;CPA1;SLC15A1;COL26A1;ATP1B3;SLC16A10;ATP1B1;COL1A1;COL3A1;COL5A1;SLC7A8;COL4A1;XPNPEP2;COL4A4;KCNQ1;COL6A2;COL4A3;COL6A1;COL9A1;COL8A1
Hypertrophic cardiomyopathy	31/90	3.9233074179606086E-4	0.005617462893898144	0	0	2.24502	17.6086	ITGB1;RYR2;PRKAA2;ITGB4;LAMA1;ATP2A2;PRKAG2;ACTB;PRKAG3;SLC8A1;SGCD;LMNA;DAG1;ITGB8;ITGB7;CACNA1S;CACNG1;CACNG2;SGCG;CACNG5;ACE;TGFB1;TGFB3;CACNA2D1;ITGA2;TNNC1;TPM2;ITGA1;IGF1;CACNB4;MYH7
Cushing syndrome	47/155	4.6978695479346443E-4	0.006434038728693099	0	0	1.86169	14.2666	RB1;CAMK2B;SCARB1;CDKN1A;FH;CDKN1B;ATF6B;ITPR2;WNT8B;FZD10;ADCY1;CACNA1H;EGFR;GNAI1;ADCY5;GNAI2;RAP1B;CACNA1I;WNT6;PDE11A;WNT11;CREB3L1;E2F3;CACNA1S;PDE8A;WNT4;MAPK3;FZD1;TCF7L2;WNT10A;FZD5;FZD4;WNT3A;CDKN2A;FZD9;WNT9A;MRAP;NR5A1;POMC;PLCB3;NCEH1;STAR;GNAQ;GNAS;CTNNB1;PLCB2;KCNK2
Non-small cell lung cancer	26/72	4.933530806469289E-4	0.006475259183490942	0	0	2.4138	18.3793	RB1;CDKN1A;PIK3R3;TGFA;PIK3R1;FOXO3;FHIT;EGFR;RXRA;RASSF5;KIF5A;ERBB2;PLCG2;E2F3;POLK;BAK1;JAK3;MAPK3;STAT5A;PRKCB;CDKN2A;GADD45A;PRKCA;GADD45G;GRB2;MET
Osteoclast differentiation	40/127	5.210678468058042E-4	0.006565454869753133	0	0	1.96577	14.8605	NCF2;FHL2;PIK3R3;PIK3R1;SOCS3;PPP3CA;PLCG2;SIRPA;FYN;RAC1;FCGR1A;JUNB;MAP2K6;JAK1;MAPK3;JUN;TGFB1;SYK;IFNGR1;IFNGR2;CYBA;FOS;TYK2;MAPK14;FOSL2;TGFBR2;TNFRSF1A;MAPK13;FOSL1;NFKBIA;IL1A;TYROBP;FCGR2A;IFNG;IL1B;CAMK4;GRB2;LCP2;IRF9;IFNAR1
Th1 and Th2 cell differentiation	31/92	6.034723597049085E-4	0.007049187856442875	0	0	2.17114	16.0943	NOTCH3;NOTCH1;MAML1;GATA3;PPP3CA;TBX21;STAT4;IL12A;JAK2;IL12RB1;JAK3;JAK1;MAPK3;STAT5A;JUN;JAG1;IFNGR1;IFNGR2;FOS;TYK2;MAPK14;RUNX3;IL2;MAPK13;NFKBIA;MAF;IFNG;PRKCQ;MAML3;LAT;NFKBIB
Aldosterone-regulated sodium reabsorption	16/37	6.224561543250002E-4	0.007049187856442875	0	0	3.2502	23.9925	PRKCB;INSR;ATP1A4;ATP1A3;NEDD4L;PIK3R3;ATP1A2;ATP1B3;PRKCA;PIK3R1;IGF1;ATP1B1;SCNN1G;SFN;SGK1;MAPK3
Platelet activation	39/124	6.265944761282556E-4	0.007049187856442875	0	0	1.96145	14.4661	ITGB1;ITPR2;PIK3R3;PIK3R1;ADCY1;RASGRP1;ACTB;GNAI1;ADCY5;GNAI2;PTGS1;RAP1B;GNA13;P2RY1;PLCG2;PRKG2;FYN;PRKG1;MAPK3;LYN;FGA;PRKCI;PTGIR;ARHGEF12;SYK;ITGA2;PLA2G4B;MAPK14;GP5;MAPK13;COL1A1;PLCB3;COL3A1;FCGR2A;GNAQ;TBXAS1;GNAS;LCP2;PLCB2
ErbB signaling pathway	29/85	7.100905625994489E-4	0.007713052662718153	0	0	2.21193	16.0367	CAMK2B;CDKN1A;CDKN1B;SHC3;PIK3R3;TGFA;PIK3R1;AREG;EGFR;PAK1;ERBB4;MYC;ERBB2;PLCG2;NCK1;MAPK3;STAT5A;JUN;PRKCB;GAB1;NRG1;PRKCA;NRG2;EREG;BTC;NRG4;GRB2;CRK;HBEGF
Neuroactive ligand-receptor interaction	89/341	7.700076219980466E-4	0.00808508003097949	0	0	1.51424	10.8558	NPFFR2;CHRM2;GLP1R;UCN;GABRB1;NPFFR1;THRB;THRA;GRIK5;PMCH;HTR2B;GRIK4;ADM;ADRA1D;PRL;HTR2A;RXFP2;MLN;LTB4R;EDNRA;CYSLTR1;HTR7;UCN3;UCN2;C3AR1;LEPR;TSPO;PRLHR;PTGIR;EDN3;TACR3;SSTR1;ADRA2C;SSTR2;TAAR1;ADRA2B;SSTR3;ADRA2A;SSTR5;MC3R;MTNR1A;GAL;MTNR1B;ADORA2B;APLNR;PTGER4;CHRNA1;CALCRL;CHRNA4;NPY4R;PTGER2;PTAFR;PTGER3;CHRNA6;CHRNA9;PLG;LPAR4;ADRB2;MCHR1;P2RY6;NPW;HRH2;CNR1;NPY;PENK;P2RY1;TAC4;S1PR3;…
Hippo signaling pathway	48/163	8.447209376404072E-4	0.008583454688926719	0	0	1.78527	12.6334	CRB2;BMPR2;SERPINE1;ITGB2;WNT8B;FZD10;FGF1;LIMD1;AREG;ACTB;NKD1;GLI2;NKD2;SOX2;WNT6;PAK1;PARD6B;RASSF2;WNT11;MYC;RASSF6;TEAD1;YWHAG;WNT4;TEAD3;YWHAH;FZD1;SMAD1;TCF7L2;PRKCI;WNT10A;TGFB1;FZD5;FZD4;TGFB3;WNT3A;FZD9;CSNK1E;WNT9A;TGFBR2;FRMD6;SNAI2;CTNNB1;DCHS1;FAT4;BMPR1B;AJUBA;TP73
Colorectal cancer	29/86	8.79166824035254E-4	0.008654298424097031	0	0	2.17299	15.2903	CDKN1A;RALB;PIK3R3;TGFA;PIK3R1;AREG;EGFR;BCL2L11;MYC;RAC2;PMAIP1;POLK;RAC1;BAK1;RALGDS;MAPK3;TCF7L2;JUN;TGFB1;GADD45A;TGFB3;FOS;EREG;TGFBR2;GADD45G;MSH2;BCL2;CTNNB1;GRB2
Leukocyte transendothelial migration	36/114	9.142247547166121E-4	0.008726690840476751	0	0	1.97234	13.8013	ITGB1;ITK;NCF2;CTNND1;PXN;ITGB2;PIK3R3;PIK3R1;F11R;ACTB;GNAI1;ICAM1;GNAI2;RAP1B;CLDN22;CDH5;RASSF5;PLCG2;RAC2;RAC1;VAV3;PRKCB;ACTN1;MSN;RHOH;CYBA;PRKCA;MAPK14;VAV2;MAPK13;CLDN11;CLDN4;CLDN18;CTNNB1;EZR;SIPA1
Pertussis	26/76	0.0012502605659809873	0.011463784240776513	0	0	2.22014	14.8403	ITGB1;C1QB;C1S;C1R;ITGB2;NOD1;GNAI1;C2;GNAI2;CASP7;CASP1;IL12A;MAPK3;IL10;JUN;TICAM2;FOS;MAPK14;MAPK13;IL1A;IL1B;IRF1;IRF8;CALM1;TLR4;C1QC
Gastric cancer	44/149	0.0012737538045307236	0.011463784240776513	0	0	1.79156	11.9422	RB1;CDKN1A;SHC3;CDKN1B;PIK3R3;WNT8B;FZD10;PIK3R1;FGF1;EGFR;FGF6;WNT6;FGF7;RXRA;WNT11;FGF9;MYC;ERBB2;E2F3;POLK;BAK1;FGF23;WNT4;MAPK3;FZD1;TCF7L2;WNT10A;TGFB1;FZD5;FZD4;GADD45A;TGFB3;WNT3A;FZD9;GAB1;WNT9A;GADD45G;TGFBR2;FGF16;BCL2;CTNNB1;GRB2;CDH17;MET
Estrogen signaling pathway	41/137	0.0013806769621399935	0.012080923418724944	0	0	1.82548	12.0211	SHC3;ATF6B;KRT24;ITPR2;PIK3R3;TGFA;PIK3R1;ADCY1;EGFR;GNAI1;ADCY5;GNAI2;CREB3L1;GPER1;KRT25;KCNJ3;MAPK3;HSPA8;JUN;GABBR1;KRT13;KRT34;FOS;KRT32;KRT31;ESR2;POMC;PLCB3;KRT17;GNAQ;KRT15;KRT36;KRT14;BCL2;GNAS;PGR;GRB2;CALM1;PLCB2;FKBP5;HBEGF
Leishmaniasis	26/77	0.0015507937017614558	0.0132027031366178	0	0	2.17648	14.0796	ITGB1;NCF2;ITGB2;IL12A;JAK2;FCGR1A;JAK1;MAPK3;IL10;JUN;TGFB1;IFNGR1;PRKCB;TGFB3;IFNGR2;CYBA;FOS;MAPK14;MAPK13;NFKBIA;IL1A;FCGR2A;IFNG;IL1B;TLR4;NFKBIB
Melanogenesis	32/101	0.0016093394797925165	0.013340577266701122	0	0	1.98087	12.7408	CAMK2B;TYRP1;WNT8B;FZD10;ADCY1;GNAI1;ADCY5;GNAI2;WNT6;WNT11;CREB3L1;WNT4;MAPK3;FZD1;TCF7L2;WNT10A;FZD5;PRKCB;FZD4;WNT3A;FZD9;PRKCA;WNT9A;POMC;PLCB3;KITLG;GNAQ;KIT;GNAS;CTNNB1;CALM1;PLCB2
Human papillomavirus infection	85/331	0.0016648641065865803	0.013446979322430072	0	0	1.48043	9.47178	RB1;ITGB1;CDKN1A;CDKN1B;MAML1;ITGB4;LAMC2;FZD10;LAMC1;TCIRG1;LFNG;TBK1;CASP8;TNN;CREB3L1;HEY2;TNR;ITGB8;ITGB7;JAK1;MAGI1;PRKCI;ITGA2;ITGA1;PPP2R5A;TYK2;WNT9A;PPP2R5C;TNFRSF1A;NFX1;COL4A1;TRAF3;TBPL2;COL4A4;COL6A2;IRF1;COL4A3;COL6A1;MAML3;ATP6V0D2;IRF9;IFNAR1;ATP6V1B1;PTGER4;NOTCH3;LAMA5;NOTCH1;LAMA1;PXN;PIK3R3;WNT8B;PIK3R1;THBS2;THBS1;EGFR;FOXO1;THBS4;WNT6;PARD6B;RELN;WNT11;ATP6V0A4;FADD;BAK1;ATP…
Aldosterone synthesis and secretion	31/98	0.0019406649124407173	0.015215172334182972	0	0	1.97598	12.3394	CAMK2B;SCARB1;ATF6B;NPR1;ATP1A4;ITPR2;ATP1A3;ATP1A2;ADCY1;CACNA1H;ADCY5;LIPE;CACNA1I;CREB3L1;CACNA1S;PRKCB;PRKCE;ATP1B3;PRKCA;ATP2B2;ATP1B1;NR4A2;POMC;PLCB3;STAR;GNAQ;CAMK4;GNAS;CALM1;DAGLB;PLCB2
Axon guidance	51/182	0.001980387510163498	0.015215172334182972	0	0	1.66484	10.3627	ITGB1;SEMA5B;ROBO3;BMPR2;RND1;PPP3CA;RGS3;DPYSL2;RAC2;RAC1;EPHB2;EPHB1;EPHB3;NCK1;EPHA4;SEMA6A;ARHGEF12;TRPC6;UNC5B;SEMA6D;PRKCA;UNC5C;RGMA;SMO;EPHA1;MET;EPHA2;CAMK2B;SEMA7A;SEMA3C;NTN4;SEMA3G;PIK3R3;PIK3R1;EFNA5;NTN1;GNAI1;GNAI2;PAK1;PARD6B;PLCG2;FYN;LRRC4C;SRGAP1;WNT4;MAPK3;SEMA4D;PTCH1;SEMA4F;CDK5;BMPR1B
Growth hormone synthesis, secretion and action	36/119	0.002128522132793068	0.01596391599594801	0	0	1.85295	11.3999	SHC3;ATF6B;ITPR2;PIK3R3;PIK3R1;ADCY1;GNAI1;ADCY5;GNAI2;SOCS3;CREB3L1;PLCG2;CACNA1S;JAK2;JUNB;MAP2K6;MAPK3;STAT5A;PRKCB;IGFBP3;PRKCA;IGF1;FOS;SSTR1;SSTR2;MAPK14;SSTR3;SSTR5;MAPK13;PLCB3;GNAQ;GHRH;GNAS;GRB2;CRK;PLCB2
Coronavirus disease	62/232	0.0024775704513712703	0.018084535229469338	0	0	1.5604	9.36312	RPL3;CSF2;RPL31;RPL34;RPLP1;F13A1;C8B;C8A;IFIH1;RPS17;TBK1;C8G;C3AR1;CASP1;RPL35;IL12A;RPL38;IL6R;JAK1;FGA;SYK;PRKCB;DDX58;PRKCA;RPS3A;FOS;TYK2;TNFRSF1A;TRAF3;IL1B;RPL24;TLR8;IL6ST;TLR4;IRF9;HBEGF;IFNAR1;CFD;C1QB;C1S;C1R;PIK3R3;PIK3R1;EGFR;C2;PLCG2;RPL14;CCL2;MAPK3;JUN;ACE;ISG15;MAPK14;IL2;MAPK13;NFKBIA;FCGR2A;RPS29;RPS20;RSL24D1;C1QC;NFKBIB
Pathogenic Escherichia coli infection	54/197	0.0025260938098306375	0.018084535229469338	0	0	1.61493	9.65904	ITGB1;ARF1;WIPF1;WIPF3;ARPC1A;ACTB;CLDN22;TUBA1C;TUBB6;CASP7;TUBA1A;CASP8;TUBB3;CASP1;RAC1;NCK1;ACTR3;ARHGEF12;FOS;TNFRSF1A;CLDN11;CLDN4;IL1B;CLDN18;HCLS1;EZR;TLR4;ARF6;TMED10;LPAR4;ACTR3B;CYTH3;GNA13;PAK1;MYH14;FYN;FADD;BAK1;WASF2;CYTH1;MAPK3;JUN;MYO10;ARPC4;MAPK14;MAPK13;NFKBIA;MYO1E;MYO1B;FCGR2A;MYO1C;ARPC3;MYO5C;NFKBIB
TNF signaling pathway	34/112	0.0026116285671919206	0.018281399970343445	0	0	1.86178	11.0734	CSF2;ATF6B;PIK3R3;PIK3R1;NOD2;ICAM1;SOCS3;CASP7;CASP8;CREB3L1;CCL2;MAP3K8;FADD;JUNB;MAP3K5;MAP2K6;MAPK3;JUN;JAG1;RIPK3;LIF;DAB2IP;VEGFC;FOS;TNFRSF1B;MAPK14;TNFRSF1A;MAPK13;NFKBIA;MMP14;TRAF3;IL1B;IRF1;BCL3
GnRH secretion	22/64	0.0026759283611680765	0.018324292038433568	0	0	2.23515	13.2398	HCN3;GABBR1;PRKCB;ITPR2;PIK3R3;PRKCA;ARRB2;PIK3R1;CACNA1H;ESR2;KISS1;CACNA1I;PLCB3;GPER1;GNAQ;CACNA1S;KCNN3;CGA;PLCB2;KCNJ3;MAPK3;HCN1
Dilated cardiomyopathy	30/96	0.00279565557634861	0.01837473037904475	0	0	1.94081	11.4114	ITGB1;RYR2;ITGB4;LAMA1;ATP2A2;ADCY1;ACTB;SLC8A1;ADCY5;SGCD;LMNA;DAG1;ITGB8;ITGB7;CACNA1S;CACNG1;CACNG2;SGCG;CACNG5;TGFB1;TGFB3;CACNA2D1;ITGA2;TNNC1;TPM2;ITGA1;IGF1;CACNB4;GNAS;MYH7
Melanoma	24/72	0.0027999589149020573	0.01837473037904475	0	0	2.13389	12.5433	RB1;CDKN1A;CDKN2A;GADD45A;PDGFA;PIK3R3;PIK3R1;IGF1;FGF1;EGFR;IGF1R;GADD45G;FGF6;FGF16;FGF7;FGF9;PDGFD;PDGFC;E2F3;POLK;BAK1;MET;FGF23;MAPK3
Arrhythmogenic right ventricular cardiomyopathy	25/77	0.003450196246751113	0.022179833014828586	0	0	2.05185	11.6326	ITGB1;RYR2;ITGB4;LAMA1;ATP2A2;ACTB;SLC8A1;GJA1;SGCD;CDH2;LMNA;DAG1;ITGB8;ITGB7;CACNA1S;CACNG1;CACNG2;SGCG;CACNG5;TCF7L2;CACNA2D1;ITGA2;ITGA1;CACNB4;CTNNB1
Cholesterol metabolism	18/50	0.00359590010885335	0.022281390569769036	0	0	2.3992	13.5026	ABCA1;SCARB1;ABCG8;MYLIP;STARD3;LRP1;PCSK9;NCEH1;NPC1;SOAT1;STAR;NPC2;SOAT2;VAPB;LIPG;TSPO;ANGPTL4;PLTP
Calcium signaling pathway	63/240	0.0036075119970156266	0.022281390569769036	0	0	1.5226	8.56422	CHRM2;RYR2;FLT4;HTR2B;ATP2A2;ADRA1D;HTR2A;FGF1;SLC8A1;PPP3CA;FGF6;EDNRA;CYSLTR1;FGF7;HTR7;FGF9;PLCE1;PRKCB;SPHK1;TNNC1;TACR3;PRKCA;ITPKB;PLCB3;ADORA2B;CASQ1;PLCB2;MET;CAMK2B;PTAFR;PTGER3;PDGFA;CACNA1A;ITPR2;ADCY1;ADRB2;CACNA1E;EGFR;CACNA1H;CACNA1I;GNA15;HRH2;ERBB4;PDGFD;PDGFC;ERBB2;PLCG2;CACNA1S;FGF23;NTRK2;MCOLN3;VEGFC;ATP2B2;GRIN2C;MCOLN1;MCOLN2;TPCN1;FGF16;GDNF;CAMK4;GNAQ;GNAS;CALM1
FoxO signaling pathway	38/131	0.0036781978083428248	0.022281390569769036	0	0	1.74542	9.78367	CDKN1A;CDKN1B;PRKAA2;FOXG1;PIK3R3;PRKAG2;PIK3R1;FOXO3;FOXO1;PRKAG3;EGFR;IGF1R;CCNB2;BCL2L11;HOMER3;PCK1;S1PR4;MAPK3;IL10;GABARAPL1;TGFB1;GADD45A;HOMER2;TGFB3;INSR;PLK2;CSNK1E;IGF1;FBXO32;MAPK14;KLF2;GADD45G;TGFBR2;MAPK13;CCNG2;ATM;GRB2;SGK1
Inflammatory mediator regulation of TRP channels	30/98	0.003933592691827857	0.02337889996086368	0	0	1.8835	10.4312	CAMK2B;PTGER4;PTGER2;HTR2B;ITPR2;PIK3R3;PIK3R1;HTR2A;ADCY1;ADCY5;ASIC4;PLCG2;ASIC2;MAP2K6;PRKCH;PRKCB;PRKCE;PLA2G4B;PRKCA;IGF1;MAPK14;MAPK13;PLCB3;GNAQ;TRPV4;IL1B;GNAS;PRKCQ;CALM1;PLCB2
Mucin type O-glycan biosynthesis	14/36	0.0044198378468571055	0.02578238743999978	0	0	2.71306	14.7093	GALNT14;ST6GALNAC1;GALNT13;ST6GALNAC2;GALNT16;GALNT3;GALNT2;GCNT1;C1GALT1;GALNT10;B3GNT6;GALNTL5;ST3GAL1;B4GALT5
Adrenergic signaling in cardiomyocytes	42/150	0.004746477007452999	0.02718436831541263	0	0	1.66143	8.88923	CAMK2B;RYR2;KCNE1;ATF6B;CREM;ATP1A4;ATP2A2;ATP1A3;ADRA1D;ATP1A2;ADRB2;ADCY1;SLC8A1;GNAI1;ADCY5;GNAI2;CREB3L1;CACNA1S;CACNG1;CACNG2;CACNG5;MAPK3;CACNA2D1;TPM2;TNNC1;PPP2R5A;ATP1B3;PRKCA;ATP2B2;PPP2R5C;ATP1B1;MAPK14;MAPK13;PLCB3;CACNB4;KCNQ1;GNAQ;BCL2;GNAS;CALM1;PLCB2;MYH7
Glioma	24/75	0.0050557791531591015	0.028438757736519948	0	0	2.00799	10.6167	RB1;CAMK2B;CDKN1A;SHC3;PRKCB;CDKN2A;GADD45A;PDGFA;PIK3R3;TGFA;PRKCA;PIK3R1;IGF1;EGFR;IGF1R;GADD45G;CAMK4;PLCG2;E2F3;GRB2;POLK;BAK1;CALM1;MAPK3
Regulation of actin cytoskeleton	57/218	0.005916641139980405	0.03269722735252329	0	0	1.51358	7.76465	CHRM2;ITGB1;ITGB4;ARPC1A;ITGB2;FGF1;ACTB;FGF6;FGF7;FGF9;RAC2;PIP4K2A;ITGB8;PIP4K2B;ITGB7;RAC1;GIT1;VAV3;ACTR3;ARHGEF12;ACTN1;ITGA2;INSRR;ITGA1;RRAS2;VAV2;TIAM1;EZR;ARHGEF7;CRK;DOCK1;PXN;PDGFA;PIK3R3;IQGAP1;LPAR4;PIK3R1;IQGAP2;ACTR3B;IQGAP3;EGFR;FGD3;GNA13;PAK1;SCIN;PDGFD;PDGFC;MYH14;PIP5K1B;FGF23;WASF2;MAPK3;FN1;MSN;ARPC4;FGF16;ARPC3
Fc epsilon RI signaling pathway	22/68	0.006138867564995279	0.03329348206787243	0	0	2.04028	10.3914	VAV3;LYN;CSF2;SYK;PLA2G4B;PIK3R3;PRKCA;PIK3R1;MAPK14;VAV2;MAPK13;INPP5D;ALOX5AP;RAC2;PLCG2;LCP2;FYN;GRB2;RAC1;LAT;MAP2K6;MAPK3
Ras signaling pathway	60/232	0.00623592203810944	0.03329348206787243	0	0	1.49152	7.57308	FLT4;RASGRF2;FGF1;ETS1;ETS2;IGF1R;FGF6;FGF7;HTR7;TBK1;FGF9;RASSF5;RAC2;PLCE1;RAC1;PRKCB;PLA2G4B;GAB1;RRAS2;PRKCA;TIAM1;RASA3;KIT;MET;EPHA2;ARF6;SHC3;RALB;PDGFA;PIK3R3;TGFA;PIK3R1;EFNA5;RASGRP1;EGFR;RAP1B;PAK1;PDGFD;PDGFC;PLCG2;RALGDS;FGF23;MAPK3;NGFR;ANGPT4;NTRK2;ANGPT2;PLA2G2C;INSR;PLA2G2A;IGF2;VEGFC;IGF1;GRIN2B;FGF16;KITLG;GNB4;GRB2;CALM1;LAT
Bacterial invasion of epithelial cells	24/77	0.007272955645763606	0.03818301714025893	0	0	1.93198	9.51228	ITGB1;ACTR3;SHC3;CAV2;ARPC1A;PXN;GAB1;FN1;CLTA;PIK3R3;ARPC4;PIK3R1;ACTR3B;ACTB;MAD2L2;ARHGAP10;ARPC3;HCLS1;CTNNB1;RAC1;CRK;DOCK1;MET;WASF2
TGF-beta signaling pathway	28/94	0.00785728630943286	0.04057451127002214	0	0	1.81047	8.7741	BMPR2;CHRD;ACVR1B;LTBP1;THBS1;MYC;SKP1;MAPK3;ACVR1;SMAD1;LEFTY1;TGFB1;SMURF1;TGFB3;NOG;INHBB;SMAD6;SMAD5;ACVR2A;RGMA;TGFBR2;GREM1;IFNG;ID4;ID3;BMPR1B;FMOD;FBN1
Malaria	17/50	0.008801137749825431	0.04471545792250018	0	0	2.19653	10.3959	IL10;GYPA;TGFB1;LRP1;TGFB3;ITGB2;THBS2;THBS1;THBS4;ICAM1;IFNG;IL1B;CCL2;SDC1;IL12A;MET;TLR4
T cell receptor signaling pathway	30/104	0.009914326775424302	0.04957163387712151	0	0	1.73014	7.98246	ITK;CSF2;PIK3R3;BCL10;PIK3R1;RASGRP1;PPP3CA;PAK1;GRAP2;CTLA4;MAP3K8;FYN;NCK1;MAPK3;IL10;VAV3;JUN;FOS;MAPK14;IL2;VAV2;MAPK13;NFKBIA;PTPRC;IFNG;PRKCQ;GRB2;LCP2;LAT;NFKBIB
Cholinergic synapse	32/113	0.010548198651603629	0.05163400965022642	0	0	1.68615	7.67504	CHRM2;CAMK2B;CHRNA4;CHRNA6;CACNA1A;ITPR2;PIK3R3;PIK3R1;ADCY1;GNAI1;ADCY5;GNAI2;CREB3L1;FYN;CACNA1S;JAK2;KCNJ3;MAPK3;PRKCB;PRKCA;FOS;SLC5A7;PLCB3;KCNQ1;GNAQ;CAMK4;KCNQ2;KCNQ3;BCL2;GNB4;KCNQ5;PLCB2
Adherens junction	22/71	0.010654636911951485	0.05163400965022642	0	0	1.91501	8.69753	TCF7L2;ACTN1;INSR;CTNND1;PTPRM;PTPRJ;IQGAP1;ACTB;EGFR;IGF1R;TGFBR2;FER;PTPRB;ERBB2;RAC2;CTNNB1;SNAI2;FYN;RAC1;MET;WASF2;MAPK3
Regulation of lipolysis in adipocytes	18/55	0.010995833027623839	0.05248011217729559	0	0	2.07434	9.35577	NPR1;INSR;PTGER3;PIK3R3;ADCY1;ADRB2;PIK3R1;GNAI1;ADCY5;GNAI2;PTGS1;LIPE;NPY;GNAS;PRKG2;CGA;PRKG1;MGLL
Gap junction	26/88	0.011354455386095101	0.05338288726298443	0	0	1.78911	8.01188	HTR2B;ITPR2;PDGFA;HTR2A;ADCY1;EGFR;GNAI1;ADCY5;GNAI2;TUBA1C;GJA1;TUBB6;TUBA1A;TUBB3;PDGFD;PDGFC;PRKG2;PRKG1;MAPK3;PRKCB;PRKCA;PLCB3;GNAQ;GNAS;GRB2;PLCB2
JAK-STAT signaling pathway	43/162	0.011698299477801332	0.054190651992756175	0	0	1.54311	6.86422	CDKN1A;CSF2;IL24;IL20RA;IL5RA;IL20RB;PDGFA;PIK3R3;PIK3R1;PRL;EGFR;SOCS3;MYC;LEPR;PIM1;STAT4;IL12A;JAK2;IL12RB1;IL6R;JAK3;JAK1;PIAS4;STAT5A;IL10;CISH;IFNGR1;IFNGR2;IL10RA;LIF;OSM;LIFR;IFNLR1;TYK2;OSMR;IL2;IFNG;IL9;BCL2;GRB2;IL6ST;IRF9;IFNAR1
Prostate cancer	28/97	0.012301417061023228	0.055598167770774004	0	0	1.73143	7.6149	RB1;CDKN1A;CDKN1B;PDGFA;PIK3R3;TGFA;PIK3R1;FOXO1;EGFR;IGF1R;PLAU;CREB3L1;PDGFD;PDGFC;ERBB2;E2F3;MAPK3;TCF7L2;SRD5A2;INSRR;IGF1;ETV5;NFKBIA;SPINT1;BCL2;CTNNB1;GRB2;ERG
Pancreatic cancer	23/76	0.012355148393505334	0.055598167770774004	0	0	1.85099	8.13267	RB1;CDKN1A;RALB;TGFB1;CDKN2A;GADD45A;TGFB3;PIK3R3;TGFA;PIK3R1;EGFR;TGFBR2;GADD45G;RAD51;ERBB2;RAC2;E2F3;POLK;RAC1;BAK1;RALGDS;JAK1;MAPK3
Sphingolipid signaling pathway	33/119	0.013135893975320983	0.058278966228536754	0	0	1.63768	7.09508	ASAH2;SGMS1;PIK3R3;PIK3R1;GNAI1;GNAI2;GNA13;SGPL1;SPTLC3;RAC2;FYN;S1PR3;RAC1;BID;S1PR4;MAP3K5;MAPK3;CERS5;PRKCB;PRKCE;SPHK1;PPP2R5A;PRKCA;PPP2R5C;MAPK14;TNFRSF1A;MAPK13;ACER2;PLCB3;GNAQ;BCL2;DEGS2;PLCB2
Apoptosis	38/142	0.01490615581517858	0.06441225679714471	0	0	1.55974	6.56025	BCL2A1;PRF1;ITPR2;PIK3R3;PIK3R1;ACTB;CTSS;LMNB1;TUBA1C;CASP7;BCL2L11;CASP8;TUBA1A;LMNA;CAPN2;PMAIP1;CTSH;FADD;BAK1;BID;SPTAN1;MAP3K5;BOK;CTSB;MAPK3;NGFR;JUN;DFFA;GADD45A;DAB2IP;FOS;PTPN13;GADD45G;TNFRSF1A;NFKBIA;DDIT3;BCL2;ATM
p53 signaling pathway	22/73	0.014927284908544646	0.06441225679714471	0	0	1.83969	7.73508	CDKN1A;RRM2;CD82;CDKN2A;GADD45A;GORAB;IGFBP3;SERPINE1;IGF1;THBS1;GADD45G;CCNB2;CASP8;PERP;CCNG2;BCL2;PMAIP1;SFN;ATM;MDM4;BID;TP73
Renin secretion	21/69	0.01530687275090901	0.06515763400724782	0	0	1.86567	7.79749	PTGER4;ACE;EDN3;NPR1;PTGER2;ITPR2;ADRB2;GNAI1;ADCY5;GNAI2;PPP3CA;EDNRA;PLCB3;GNAQ;GNAS;PDE3A;PRKG2;CACNA1S;CALM1;PLCB2;CTSB
Cortisol synthesis and secretion	20/65	0.015648556614952444	0.06572393778280027	0	0	1.89514	7.8788	SCARB1;ATF6B;ITPR2;ADCY1;CACNA1H;ADCY5;MRAP;NR5A1;POMC;CACNA1I;PLCB3;NCEH1;STAR;CREB3L1;GNAQ;GNAS;CACNA1S;PDE8A;PLCB2;KCNK2
Toxoplasmosis	31/112	0.016289373836555314	0.06751516787519636	0	0	1.63303	6.72358	ITGB1;LAMA5;CIITA;LAMA1;LAMC2;LAMC1;GNAI1;GNAI2;CASP8;IL12A;JAK2;MAP2K6;JAK1;MAPK3;IL10;HSPA8;TGFB1;TGFB3;IFNGR1;IFNGR2;IL10RA;TYK2;MAPK14;IRGM;TNFRSF1A;MAPK13;NFKBIA;IFNG;BCL2;TLR4;NFKBIB
Thyroid hormone signaling pathway	33/121	0.016825382357900057	0.06883110964595478	0	0	1.60026	6.53684	NOTCH3;NOTCH1;THRB;THRA;ATP1A4;PIK3R3;ATP2A2;ATP1A3;GATA4;ATP1A2;PIK3R1;ACTB;FOXO1;MED12L;RXRA;MED30;MYC;PLCG2;PLCE1;WNT4;MAPK3;PRKCB;ATP1B3;PRKCA;SLC16A10;ATP1B1;SLCO1C1;PLCB3;RCAN2;CTNNB1;PLCB2;PFKP;MYH7
Wnt signaling pathway	43/166	0.017799834581712106	0.07188394734922196	0	0	1.49255	6.01285	CAMK2B;PRICKLE2;WNT8B;FZD10;CXXC4;NKD1;NKD2;WNT6;PPP3CA;WNT11;MYC;RAC2;RAC1;CER1;SKP1;WNT4;FZD1;TLE3;TCF7L2;JUN;WNT10A;TLE1;FZD5;PRKCB;FZD4;WNT3A;SERPINF1;CTNNBIP1;FZD9;PRKCA;CSNK1E;WNT9A;SENP2;FOSL1;SFRP4;SFRP1;PLCB3;SFRP2;SFRP5;CTNNB1;ROR1;ROR2;PLCB2
Tuberculosis	46/180	0.018585566532468952	0.07410700579402177	0	0	1.46578	5.84167	CAMK2B;CIITA;ITGB2;CEBPG;BCL10;TCIRG1;NOD2;CTSS;MRC2;PPP3CA;CASP8;LAMP1;MRC1;IL12A;ATP6V0A4;FADD;LBP;JAK2;BID;FCGR1A;JAK1;MAPK3;HSPA9;IL10;TGFB1;ARHGEF12;SYK;NFYA;TGFB3;VDR;IFNGR1;IFNGR2;SPHK1;IL10RA;MAPK14;TNFRSF1A;MAPK13;IL1A;FCGR2A;IFNG;IL1B;BCL2;PLA2R1;CALM1;ATP6V0D2;TLR4
Salmonella infection	61/249	0.01885252005423758	0.07423179771356048	0	0	1.38631	5.50518	ARF1;ARPC1A;ACTB;TUBA1C;ACTR1A;TUBB6;CASP7;TUBA1A;CASP8;TUBB3;MYC;KIF5A;CASP1;RAC1;KPNA3;SKP1;ACTR3;ANXA2;RIPK3;VPS33A;RHOH;FOS;DYNLL1;RHOB;TNFRSF1A;IL1B;RHOJ;TLR4;ARF6;DCTN6;NOD1;SNX33;ACTR3B;CYTH3;PAK1;VPS11;FLNA;FADD;FLNC;BAK1;DYNC1I1;CYTH1;S100A10;MAP2K6;MAPK3;DYNC1H1;TCF7L2;JUN;ARPC4;MAPK14;MAPK13;NFKBIA;PTPRC;ARPC3;BCL2;PLEKHM1;CTNNB1;PLEKHM2;DYNLRB2;PKN1;ACTR10
cGMP-PKG signaling pathway	43/167	0.01967005001540786	0.07649463894880834	0	0	1.48042	5.81608	ATF6B;NPR1;ATP1A4;ITPR2;ATP2A2;ATP1A3;GATA4;ADRA1D;ATP1A2;ADRB2;ADCY1;SLC8A1;GNAI1;ADCY5;GNAI2;GNA13;NPPC;PPP3CA;EDNRA;RGS2;CREB3L1;KCNMB4;PRKG2;CACNA1S;PRKG1;MAPK3;TRPC6;PRKCE;INSR;ATP1B3;ATP2B2;ATP1B1;ADRA2C;ADRA2B;ADRA2A;PLCB3;GNAQ;PDE3A;PDE5A;CALM1;PLCB2;CNGB1;MYH7
Small cell lung cancer	26/92	0.02023541032306094	0.07773358843614873	0	0	1.68026	6.55355	ITGB1;RB1;LAMA5;CDKN1A;CDKN1B;LAMA1;PIK3R3;LAMC2;LAMC1;PIK3R1;FHIT;RXRA;MYC;E2F3;POLK;BAK1;GADD45A;ITGA2;FN1;GADD45G;NFKBIA;COL4A1;TRAF3;COL4A4;COL4A3;BCL2
Circadian entrainment	27/97	0.022136083446694894	0.08401043717721557	0	0	1.6452	6.26913	CAMK2B;RYR2;ADCY1;CACNA1H;GNAI1;ADCY5;GNAI2;CACNA1I;PRKG2;PRKG1;KCNJ3;MAPK3;PRKCB;PRKCA;FOS;GRIN2C;GRIN2B;MTNR1A;PLCB3;PER3;MTNR1B;GNAQ;NOS1AP;GNAS;GNB4;CALM1;PLCB2
Vascular smooth muscle contraction	35/133	0.024090683475747415	0.08978287340754115	0	0	1.52392	5.67801	RAMP2;CALCRL;NPR1;ITPR2;ADM;ADRA1D;ADCY1;ADCY5;GNA13;NPPC;EDNRA;CALD1;KCNMB4;MYH14;CACNA1S;PRKG1;MAPK3;PPP1R14A;PTGIR;PRKCH;ARHGEF12;EDN3;PRKCB;PLA2G2C;PRKCE;PLA2G4B;PLA2G2A;PRKCA;PLCB3;ADORA2B;GNAQ;GNAS;PRKCQ;CALM1;PLCB2
Transcriptional misregulation in cancer	48/192	0.02422712457028888	0.08978287340754115	0	0	1.42316	5.29457	CD86;CDKN1A;CSF2;CDKN1B;LDB1;BCL2A1;CEBPE;PDGFA;SIX1;MPO;FOXO1;AFF1;IGF1R;RXRA;PLAU;MYC;TSPAN7;NFKBIZ;ITGB7;POLK;BAK1;FCGR1A;NGFR;SMAD1;SS18;TAF15;GADD45A;IGFBP3;ZBTB16;PAX3;IGF1;PAX5;FLI1;DUSP6;ETV5;PML;GADD45G;TGFBR2;MEIS1;MAF;MYCN;NR4A3;SPINT1;DDIT3;ATM;ERG;CDK14;MET
Relaxin signaling pathway	34/129	0.02534545891196145	0.09283511113102158	0	0	1.527	5.61198	SHC3;ATF6B;PIK3R3;PIK3R1;ARRB2;ADCY1;RXFP2;EGFR;GNAI1;ADCY5;GNAI2;GNA15;CREB3L1;MAPK3;JUN;TGFB1;VEGFC;PRKCA;FOS;MAPK14;TGFBR2;MAPK13;COL1A1;NFKBIA;PLCB3;COL3A1;MMP13;COL4A1;COL4A4;COL4A3;GNAS;GNB4;GRB2;PLCB2
Long-term depression	18/60	0.02723663891503651	0.09861541676133909	0	0	1.82683	6.58242	LYN;PRKCB;PLA2G4B;CACNA1A;ITPR2;PRKCA;IGF1;GNAI1;IGF1R;GNAI2;GNA13;PLCB3;GNAQ;GNAS;PRKG2;PLCB2;PRKG1;MAPK3
HIF-1 signaling pathway	29/109	0.03268739235634799	0.11700600673010927	0	0	1.54605	5.28866	CAMK2B;CDKN1A;CDKN1B;SERPINE1;PIK3R3;PIK3R1;EGFR;IGF1R;ERBB2;PLCG2;VHL;IL6R;EIF4E;MAPK3;ANGPT4;EGLN3;ANGPT2;PRKCB;IFNGR1;INSR;IFNGR2;PRKCA;IGF1;TF;IFNG;BCL2;TLR4;PFKP;LDHAL6B
Endocrine and other factor-regulated calcium reabsorption	16/53	0.03408266674756072	0.12062966320765872	0	0	1.84289	6.22705	PRKCB;VDR;ATP1A4;CLTA;ATP1A3;ATP1B3;PRKCA;ATP1A2;ATP2B2;ATP1B1;SLC8A1;PLCB3;GNAQ;AP2S1;GNAS;PLCB2
ABC transporters	14/45	0.03583472291228451	0.1244152183408731	0	0	1.92433	6.40577	ABCA1;ABCC4;ABCG8;ABCD2;ABCB6;ABCC8;ABCC5;ABCA4;ABCB8;ABCC9;ABCB9;ABCA13;ABCC12;CFTR
Chemokine signaling pathway	47/192	0.03594217418736334	0.1244152183408731	0	0	1.38345	4.60113	CX3CR1;ITK;CXCL9;SHC3;PXN;PIK3R3;PIK3R1;ARRB2;ADCY1;FOXO3;CXCL14;GNAI1;ADCY5;GNAI2;RAP1B;PREX1;PAK1;CXCR3;GRK6;PLCG2;RAC2;CCL2;CCR7;CCL1;RAC1;JAK2;JAK3;CCL17;CCR3;MAPK3;LYN;VAV3;CCL22;PRKCB;VAV2;NFKBIA;TIAM1;CXCL11;PLCB3;GNAQ;GNB4;XCL1;GRB2;CRK;PLCB2;CCL27;NFKBIB
African trypanosomiasis	12/37	0.036821110904686837	0.12512422613715662	0	0	2.04496	6.75183	IL10;PLCB3;IFNG;PRKCB;GNAQ;IL1B;IL12A;PRKCA;IDO2;PLCB2;THOP1;ICAM1
Human cytomegalovirus infection	54/225	0.03694143819287481	0.12512422613715662	0	0	1.34814	4.44674	RB1;CDKN1A;AKAP13;PPP3CA;TBK1;CASP8;CREB3L1;MYC;RAC2;RAC1;B2M;IL6R;CCR3;JAK1;ARHGEF12;PRKCB;PRKCA;TNFRSF1A;PLCB3;IL1B;PLCB2;CRK;PTGER4;ATF6B;PTGER2;PTGER3;PXN;PIK3R3;ITPR2;PIK3R1;ADCY1;EGFR;GNAI1;ADCY5;GNAI2;GNA13;CCL2;E2F3;FADD;BAK1;BID;MAP2K6;MAPK3;CDKN2A;IL10RA;MAPK14;MAPK13;NFKBIA;GNAQ;GNAS;GNB4;CTNNB1;GRB2;CALM1
Thyroid hormone synthesis	21/75	0.03781025760315049	0.12670458664885537	0	0	1.65776	5.42945	ATF6B;PRKCB;GSR;ATP1A4;ATP1A3;ITPR2;ATP1B3;PRKCA;ATP1A2;ADCY1;ATP1B1;ADCY5;DUOX1;PLCB3;TPO;TTR;CREB3L1;GNAQ;GNAS;CGA;PLCB2
Kaposi sarcoma-associated herpesvirus infection	47/193	0.03899758564030575	0.12930778396522433	0	0	1.37389	4.45724	RB1;CD86;CDKN1A;CSF2;PIK3R3;ITPR2;PIK3R1;ICAM1;PREX1;PPP3CA;ZFP36;TBK1;CASP8;MYC;UBC;PLCG2;E2F3;FADD;RAC1;BAK1;JAK2;BID;CCR3;JAK1;MICB;MAP2K6;MAPK3;LYN;TCF7L2;GABARAPL1;JUN;ANGPT2;SYK;IFNGR1;FOS;TYK2;MAPK14;TNFRSF1A;MAPK13;NFKBIA;TRAF3;GNB4;CTNNB1;CALM1;IL6ST;IRF9;IFNAR1
Th17 cell differentiation	28/107	0.042992125620947716	0.13808143048956778	0	0	1.51132	4.75574	GATA3;PPP3CA;RXRA;TBX21;JAK2;IL12RB1;IL6R;JAK3;JAK1;MAPK3;STAT5A;JUN;TGFB1;IFNGR1;IFNGR2;FOS;TYK2;MAPK14;IL2;TGFBR2;MAPK13;NFKBIA;IFNG;IL1B;PRKCQ;IL6ST;LAT;NFKBIB
Chronic myeloid leukemia	21/76	0.04317884113756507	0.13808143048956778	0	0	1.62752	5.11432	RB1;STAT5A;CDKN1A;CDKN1B;SHC3;TGFB1;CDKN2A;GADD45A;TGFB3;PIK3R3;PIK3R1;TGFBR2;GADD45G;NFKBIA;MYC;E2F3;GRB2;POLK;BAK1;CRK;MAPK3
Shigellosis	58/246	0.043213356184016054	0.13808143048956778	0	0	1.31707	4.13773	ITGB1;ARF1;CSF2;ARPC1A;UBE2D1;ACTB;TBK1;CAPN2;CASP1;PLCE1;RAC1;SKP1;ACTR3;GABARAPL1;FNBP1;ACTN1;PRKCE;WIPI1;TNFRSF1A;PLCB3;IL1B;RRAGD;HCLS1;PRKCQ;UBE2V1;PLCB2;TLR4;CRK;DOCK1;CD44;ARF6;PXN;PIK3R3;ITPR2;NOD1;BCL10;PIK3R1;FOXO3;ACTR3B;EGFR;FOXO1;CYTH3;UBC;TIFA;PLCG2;WASF2;CYTH1;MAPK3;JUN;ARPC4;MAPK14;MAPK13;NFKBIA;ARPC3;BCL2;ATM;TECPR1;NFKBIB
Phospholipase D signaling pathway	37/148	0.04339702101100702	0.13808143048956778	0	0	1.42193	4.4611	ARF1;SHC3;RALB;PDGFA;PIK3R3;LPAR4;PIK3R1;ADCY1;AGPAT3;EGFR;ADCY5;AGPAT4;CYTH3;GNA13;PDGFD;PDGFC;PLCG2;PIP5K1B;FYN;RALGDS;CYTH1;MAPK3;SYK;INSR;PLA2G4B;SPHK1;GAB1;RRAS2;PRKCA;PLCB3;KITLG;LPAR6;KIT;GNAS;GRB2;PLCB2;ARF6
Complement and coagulation cascades	23/85	0.04435825047110188	0.13972848898397092	0	0	1.58142	4.92683	C1QB;CFD;FGA;SERPINA1;C1S;C1R;ITGB2;SERPINE1;F13A1;PLG;C8B;C8A;CLU;F3;C2;F7;PROCR;C8G;PLAU;C3AR1;CD55;F2RL2;C1QC
Thiamine metabolism	6/15	0.049354398400615514	0.15392708412073156	0	0	2.83855	8.54043	THTPA;TPK1;AK2;ALPL;AK4;NTPCR
Insulin secretion	23/86	0.050012293087247764	0.15444571292762033	0	0	1.55622	4.66163	GLP1R;CAMK2B;RYR2;ATF6B;ABCC8;PRKCB;ATP1A4;ATP1A3;ATP1B3;PRKCA;ATP1A2;GCG;ADCY1;ATP1B1;ADCY5;PLCB3;CREB3L1;GNAQ;GNAS;KCNMB4;CACNA1S;KCNN3;PLCB2
C-type lectin receptor signaling pathway	27/104	0.050501296608079026	0.15444571292762033	0	0	1.49499	4.46368	ITPR2;PIK3R3;BCL10;PIK3R1;PPP3CA;PAK1;CASP8;PLCG2;CASP1;IL12A;CCL17;MAPK3;IL10;JUN;ARHGEF12;CCL22;SYK;RRAS2;MAPK14;IL2;MAPK13;NFKBIA;IL1B;IRF1;BCL3;CALM1;IRF9
Viral myocarditis	17/60	0.052115883485942004	0.15785099325068971	0	0	1.68467	4.97698	CD86;LAMA1;ITGB2;PRF1;ACTB;ICAM1;CASP8;SGCD;DAG1;RAC2;FYN;RAC1;BID;SGCG;CD55;EIF4G2;MYH7
Morphine addiction	24/91	0.05322618573293669	0.15967855719881008	0	0	1.52696	4.47888	GABRP;GABRB1;GABBR1;PRKCB;GABRA5;PDE4D;CACNA1A;PRKCA;ARRB2;ADCY1;GNAI1;ADCY5;GNAI2;PDE11A;PDE10A;GRK6;PDE4B;GNAS;GNB4;PDE3A;PDE4A;PDE8A;GABRD;KCNJ3
Renal cell carcinoma	19/69	0.05426028043841673	0.16124517300095537	0	0	1.61941	4.71891	CDKN1A;FH;EGLN3;JUN;TGFB1;TGFB3;GAB1;PIK3R3;TGFA;PIK3R1;ETS1;RAP1B;PAK1;GRB2;RAC1;VHL;CRK;MET;MAPK3
Inflammatory bowel disease	18/65	0.05702414748702711	0.16787482671414525	0	0	1.63198	4.67445	IL10;JUN;TGFB1;IFNGR1;TGFB3;IFNGR2;GATA3;NOD2;IL2;IL1A;MAF;IFNG;IL1B;TBX21;STAT4;IL12A;IL12RB1;TLR4
Neurotrophin signaling pathway	30/119	0.05795289716430091	0.16902928339587764	0	0	1.4372	4.09333	CAMK2B;SHC3;PSEN2;PIK3R3;PIK3R1;FOXO3;RAP1B;RPS6KA2;ARHGDIB;RPS6KA1;PLCG2;RAC1;MAP3K5;MAPK3;NGFR;NTRK2;JUN;GAB1;FRS2;IRAK3;MAPK14;MAPK13;NFKBIA;CAMK4;BCL2;GRB2;CALM1;CRK;NFKBIB;TP73
Epithelial cell signaling in Helicobacter pylori infection	19/70	0.06166857816177728	0.1782165332198151	0	0	1.58756	4.42292	LYN;JUN;NOD1;TCIRG1;F11R;MAPK14;EGFR;MAPK13;NFKBIA;PAK1;PLCG2;ATP6V0A4;RAC1;ATP6V1G3;ATP6V0D2;MET;GIT1;ATP6V1B1;HBEGF
Hepatitis B	39/162	0.06479528544547604	0.18298744367434486	0	0	1.35227	3.70053	RB1;CDKN1A;ATF6B;PIK3R3;PIK3R1;IFIH1;TBK1;CASP8;CREB3L1;MYC;STAT4;E2F3;FADD;JAK2;BID;JAK3;MAP2K6;JAK1;MAPK3;STAT5A;JUN;TICAM2;TGFB1;PRKCB;SLC10A1;TGFB3;DDX58;PRKCA;FOS;TYK2;MAPK14;TGFBR2;MAPK13;NFKBIA;TRAF3;BCL2;GRB2;TLR4;IFNAR1
Cell adhesion molecules	36/148	0.06489651923197076	0.18298744367434486	0	0	1.3707	3.7488	CD86;ITGB1;SDC4;SDC3;ITGB2;PTPRM;VTCN1;F11R;PVR;ICAM1;CLDN22;CDH5;ALCAM;CDH2;CTLA4;ITGB8;NRCAM;ITGB7;NCAM2;LRRC4C;TIGIT;MPZL1;CD276;NEGR1;CLDN11;CD2;CLDN4;VCAN;NFASC;PTPRC;CNTN1;CNTN2;SDC1;CLDN18;CDH15;SIGLEC1
Pancreatic secretion	26/102	0.06564660552869939	0.18298744367434486	0	0	1.45827	3.97155	PNLIPRP2;RYR2;CELA3B;ATP1A4;ITPR2;ATP2A2;ATP1A3;ATP1A2;ADCY1;ADCY5;RAP1B;RAC1;CPA1;PRKCB;PLA2G2C;PLA2G2A;ATP1B3;PRKCA;ATP2B2;ATP1B1;PLCB3;KCNQ1;GNAQ;GNAS;PLCB2;CFTR
Glycosaminoglycan biosynthesis	15/53	0.06596718405807687	0.18298744367434486	0	0	1.68169	4.57184	HS3ST3B1;B4GALT1;HS3ST3A1;XYLT2;HS6ST1;HS3ST1;HS6ST3;HS3ST2;EXTL1;CHSY1;NDST4;UST;CHST15;ST3GAL1;B4GALT4
GnRH signaling pathway	24/93	0.06622402723452481	0.18298744367434486	0	0	1.48251	4.0246	CAMK2B;JUN;PRKCB;PLA2G4B;ITPR2;PRKCA;ADCY1;MAPK14;EGFR;ADCY5;MAPK13;MMP14;PLCB3;GNAQ;GNAS;GRB2;CACNA1S;CGA;CALM1;PLCB2;MAP3K4;HBEGF;MAP2K6;MAPK3
Cocaine addiction	14/49	0.06912775782022823	0.18934994533366864	0	0	1.70398	4.55269	DDC;JUN;ATF6B;GRIN2C;GRIN2B;SLC6A3;GNAI1;ADCY5;GNAI2;CDK5;TH;CREB3L1;GNAS;RGS9
Tight junction	40/169	0.07724766814017797	0.2093853547712067	0	0	1.3223	3.38605	ITGB1;PRKAA2;ARPC1A;NEDD4L;PRKAG2;ARHGAP17;GATA4;F11R;ACTR3B;ACTB;PRKAG3;CLDN22;EPB41L4B;TUBA1C;PARD6B;TUBA1A;MARVELD2;ERBB2;MYH14;RAC1;CGNL1;MAP3K5;RAB8B;MAGI1;ACTR3;PRKCI;JUN;ACTN1;PRKCE;MSN;ARPC4;CLDN11;TIAM1;CLDN4;ARPC3;CLDN18;HCLS1;RAPGEF2;EZR;CFTR
Serotonergic synapse	28/113	0.0781772010709643	0.2093853547712067	0	0	1.40412	3.57879	APP;TPH1;GABRB1;DDC;HTR2B;CACNA1A;ITPR2;ALOX12B;HTR2A;GNAI1;ADCY5;GNAI2;PTGS1;HTR7;CACNA1S;KCNJ3;MAPK3;PRKCB;HTR1F;PLA2G4B;HTR1D;HTR1B;PRKCA;PLCB3;GNAQ;GNAS;GNB4;PLCB2
B cell receptor signaling pathway	21/81	0.078436418612706	0.2093853547712067	0	0	1.49143	3.79638	VAV3;LYN;JUN;SYK;PRKCB;DAPP1;PIK3R3;FOS;BCL10;PIK3R1;VAV2;NFKBIA;PPP3CA;INPP5D;RAC2;PLCG2;GRB2;RAC1;PIK3AP1;MAPK3;NFKBIB
NF-kappa B signaling pathway	26/104	0.07983773001686499	0.2095740412942706	0	0	1.4207	3.59119	BCL2A1;BCL10;ICAM1;TNFSF13B;PLAU;PLCG2;ERC1;LBP;PIAS4;LYN;TICAM2;SYK;PRKCB;GADD45A;DDX58;GADD45G;TNFRSF1A;EDAR;NFKBIA;TRAF3;IL1B;BCL2;PRKCQ;ATM;TLR4;LAT
Toll-like receptor signaling pathway	26/104	0.07983773001686499	0.2095740412942706	0	0	1.4207	3.59119	CD86;CXCL9;PIK3R3;PIK3R1;TBK1;CASP8;IL12A;MAP3K8;FADD;LBP;RAC1;MAP2K6;MAPK3;JUN;TICAM2;FOS;MAPK14;MAPK13;NFKBIA;CXCL11;TRAF3;IL1B;TLR8;IRF5;TLR4;IFNAR1
Staphylococcus aureus infection	24/95	0.08127407805039451	0.21158127756920883	0	0	1.44057	3.61574	IL10;C1QB;CFD;C1S;C1R;ITGB2;PTAFR;KRT24;KRT13;KRT34;PLG;KRT32;KRT31;ICAM1;C2;FCGR2A;KRT17;KRT15;KRT25;KRT36;KRT14;C3AR1;FCGR1A;C1QC
VEGF signaling pathway	16/59	0.0821458100939162	0.21209778835724263	0	0	1.58515	3.9617	PRKCB;PLA2G4B;SPHK1;SH2D2A;PXN;PIK3R3;PRKCA;PIK3R1;MAPK14;MAPK13;PPP3CA;MAPKAPK3;RAC2;PLCG2;RAC1;MAPK3
Cytokine-cytokine receptor interaction	66/295	0.08321156867134044	0.2131027978168475	0	0	1.22988	3.05793	ACVRL1;BMP10;CXCL9;CSF2;BMPR2;IL24;CXCL17;IL5RA;PRL;CXCL14;BMP15;TNFSF13B;LEPR;TNFRSF8;IL12A;CCR7;IL6R;CCR3;ACVR1;IL10;IFNGR1;IFNGR2;TNFRSF19;LIFR;OSMR;TNFRSF1B;IL17RB;IL17RA;TGFBR2;TNFRSF1A;EDAR;IL1A;IFNG;IL1B;XCL1;IL6ST;TNFRSF21;IFNAR1;CX3CR1;IL20RA;IL20RB;ACVR1B;CXCR3;CCL2;CCL1;IL12RB1;CCL17;RELT;NGFR;CCL22;TGFB1;TNFSF15;TGFB3;IL10RA;IL31RA;LIF;OSM;IFNLR1;INHBB;IL2;ACVR2A;BMP3;CXCL11;IL9;BMPR1…
Glutamatergic synapse	28/114	0.08553936111650977	0.2172975705782305	0	0	1.38771	3.41206	GRIK5;CACNA1A;ITPR2;GRIK4;ADCY1;SLC1A7;GNAI1;ADCY5;GNAI2;PPP3CA;HOMER3;SLC17A7;GLUL;KCNJ3;MAPK3;PRKCB;HOMER2;PLA2G4B;PRKCA;GRIN2C;GRIN2B;PLCB3;GNAQ;GNAS;GNB4;PLCB2;SHANK3;SHANK2
Vitamin B6 metabolism	3/6	0.08735178692807825	0.21907173893773813	0	0	4.25605	10.3754	PDXK;PSAT1;PDXP
Pantothenate and CoA biosynthesis	7/21	0.08762869557509526	0.21907173893773813	0	0	2.12882	5.18291	ALDH3A2;ALDH2;DPYS;ENPP3;BCAT1;UPB1;PPCDC
Cardiac muscle contraction	22/87	0.09126577984093741	0.22636787913303374	0	0	1.44219	3.45258	RYR2;COX4I1;CACNA2D1;TNNC1;TPM2;ATP1A4;ATP2A2;ATP1A3;ATP1B3;ATP1A2;COX7A2;ATP1B1;COX6C;COX7C;SLC8A1;CACNB4;CACNA1S;CACNG1;CYC1;CACNG2;MYH7;CACNG5
Purine metabolism	31/129	0.09303022740073845	0.22765376934282722	0	0	1.34833	3.20204	GUCY2C;GDA;NPR1;AK2;GMPR;AK4;NTPCR;ADCY1;FHIT;HDDC3;ADCY5;NT5C;PDE11A;PNP;PDE4B;PDE4A;PDE6C;ENPP3;PRPS1L1;PDE8A;XDH;RRM2;PDE6H;PDE4D;NME3;NT5C3A;PDE10A;PDE3A;PDE5A;ADPRM;ADA
Adipocytokine signaling pathway	18/69	0.09322963887372925	0.22765376934282722	0	0	1.50361	3.5676	PRKAA2;PRKAG2;ACSL5;ACSL4;TNFRSF1B;PRKAG3;TNFRSF1A;NFKBIA;POMC;SOCS3;RXRA;NPY;LEPR;PRKCQ;JAK2;PCK1;PPARGC1A;NFKBIB
Chemical carcinogenesis	54/239	0.09409729957940446	0.22800499513471081	0	0	1.24503	2.94254	RB1;ARRB2;FGF6;FGF7;FGF9;CREB3L1;MYC;RPS6KA2;RPS6KA1;UGT2A3;JAK2;KPNA2;KPNA3;UGT2B10;PRKCB;GSTO1;PRKCA;FOS;PGR;CYP2E1;ATF6B;CHRNA4;CHRNA9;MGST2;PIK3R3;CACNA1A;GSTT2;GSTT1;PIK3R1;ADCY1;ADRB2;EGFR;GNAI1;ADCY5;GNAI2;RXRA;CACNA1S;MAPK3;STAT5A;GSTM2;JUN;JAG1;VDR;EPHX2;EPHX3;CDC6;KLF4;ESR2;FGF16;GSTA5;GSTA3;BCL2;GNAS;GRB2
Influenza A	40/172	0.09577260304685037	0.23029290045616693	0	0	1.292	3.03075	CIITA;PIK3R3;PLG;PIK3R1;ACTB;ICAM1;PABPN1L;IFIH1;SOCS3;TBK1;CASP8;CASP1;CCL2;IL12A;FADD;BAK1;KPNA2;JAK2;BID;JAK1;MAPK3;FDPS;RSAD2;PRKCB;DDX58;IFNGR1;IFNGR2;PRKCA;TYK2;PML;TNFRSF1A;NFKBIA;IL1A;IFNG;TRAF3;IL1B;TLR4;IRF9;IFNAR1;NFKBIB
Carbohydrate digestion and absorption	13/47	0.09674761365108359	0.230874987121904	0	0	1.62848	3.80355	PRKCB;ATP1A4;ATP1A3;PIK3R3;ATP1A2;ATP1B3;PIK3R1;SLC5A1;ATP1B1;PLCB3;SI;LCT;PLCB2
beta-Alanine metabolism	9/30	0.10110810690310319	0.23946656898103386	0	0	1.82487	4.18181	AOC3;ALDH3A2;ALDH3A1;ALDH2;SMOX;DPYS;EHHADH;MLYCD;UPB1
[truncated: 182 more rows]

## Sheet: Reactome_Hyper
Term	Overlap	P-value	Adjusted P-value	Old P-value	Old Adjusted P-value	Odds Ratio	Combined Score	Genes
[truncated: 1,735 more rows]

## Sheet: Reactome_Hypo
Term	Overlap	P-value	Adjusted P-value	Old P-value	Old Adjusted P-value	Odds Ratio	Combined Score	Genes
[truncated: 1,738 more rows]
