# Supplementary material for: Integrated Analysis of DNA Methylation and Gene Expression Profiles in a Rat Model of Osteoarthritis
Source: Int J Mol Sci. 2024 Jan 2;25(1):594. doi: 10.3390/ijms25010594 (PMC10778961; doi:10.3390/ijms25010594)
Supplement: Supplementary file 1 [file ijms-25-00594-s001.zip › Supplementary Table S3.xlsx]

## Sheet: NC_vs_MIA.logFC1_q0.05.gene_sym
gene	Transcript_name	DMR	DMR_diff	fc	Met_value	Exp_value	corr_value	corr_pval	corr_value2	corr_pval2
Abracl	NM_001099647.1	1_13174001_13174500	-26.0728	1.75099	0.63,0.43,0.45,0.27,0.23,0.14,0.10,0.33	2.364176,1.349293,0.592205,0.413223,16.780613,8.537732,4.556653,10.807678	-0.430333	0.287206	-0.428571	0.289403
Enpp3	NM_019370.2	1_21613001_21613500	-17.4396	3.4387	0.33,0.28,0.33,0.32,0.25,0.10,0.17,0.09	0.407069,0.102731,0.173229,0.07583,9.882302,7.141899,3.418368,3.573857	-0.557188	0.151363	-0.634742	0.0908904
Enpp3	NM_019370.2	1_21613501_21614000	-22.1362	3.4387	0.38,0.35,0.38,0.42,0.23,0.09,0.15,0.12	0.407069,0.102731,0.173229,0.07583,9.882302,7.141899,3.418368,3.573857	-0.6997	0.0533702	-0.778457	0.0228673
Nkd2	NM_001107454.1	1_32087001_32087500	-13.4496	11.2057	0.82,0.74,0.72,0.71,0.58,0.70,0.69,0.64	0,0,0,0,2.083413,1.344593,0.709961,0.880724	-0.805458	0.0158257	-0.862489	0.00584863
Thbs2	NM_001169138.1	1_56470001_56470500	-20.0614	1.84567	0.80,0.80,0.71,0.72,0.62,0.48,0.61,0.50	37.874409,9.302499,0.706892,3.198857,131.009323,109.107071,61.474857,47.239532	-0.632104	0.0926636	-0.610789	0.107721
Thbs2	NM_001169138.1	1_56471501_56472000	-17.0283	1.84567	0.76,0.68,0.68,0.75,0.63,0.52,0.52,0.51	37.874409,9.302499,0.706892,3.198857,131.009323,109.107071,61.474857,47.239532	-0.54211	0.165133	-0.590404	0.123342
Thbs2	NM_001169138.1	1_56491501_56492000	-12.7056	1.84567	0.93,0.93,0.91,0.89,0.77,0.87,0.73,0.79	37.874409,9.302499,0.706892,3.198857,131.009323,109.107071,61.474857,47.239532	-0.583964	0.128527	-0.682647	0.0620927
Thbs2	NM_001169138.1	1_56567501_56568000	-12.6454	1.84567	0.52,0.53,0.46,0.50,0.43,0.38,0.28,0.32	37.874409,9.302499,0.706892,3.198857,131.009323,109.107071,61.474857,47.239532	-0.448968	0.264468	-0.571429	0.13896
Thbs2	NM_001169138.1	1_56664501_56665000	-15.4111	1.84567	0.85,0.77,0.79,0.74,0.65,0.72,0.51,0.72	37.874409,9.302499,0.706892,3.198857,131.009323,109.107071,61.474857,47.239532	-0.459452	0.252086	-0.742528	0.034855
Thbs2	NM_001169138.1	1_56674001_56674500	-11.88	1.84567	0.71,0.59,0.62,0.66,0.57,0.55,0.51,0.51	37.874409,9.302499,0.706892,3.198857,131.009323,109.107071,61.474857,47.239532	-0.451601	0.261331	-0.610789	0.107721
Thbs2	NM_001169138.1	1_56679501_56680000	-11.4755	1.84567	0.73,0.73,0.85,0.72,0.71,0.50,0.57,0.56	37.874409,9.302499,0.706892,3.198857,131.009323,109.107071,61.474857,47.239532	-0.555445	0.152922	-0.754505	0.0305128
Thbs2	NM_001169138.1	1_56680001_56680500	-10.5789	1.84567	0.73,0.80,0.74,0.79,0.70,0.61,0.58,0.65	37.874409,9.302499,0.706892,3.198857,131.009323,109.107071,61.474857,47.239532	-0.623931	0.0982838	-0.738095	0.0365528
Thbs2	NM_001169138.1	1_56684001_56684500	-13.0015	1.84567	0.53,0.54,0.54,0.42,0.51,0.29,0.33,0.27	37.874409,9.302499,0.706892,3.198857,131.009323,109.107071,61.474857,47.239532	-0.329257	0.425811	-0.550908	0.157018
Ssc5d	NM_001134545.1	1_72461501_72462000	-12.3106	3.21366	0.20,0.11,0.25,0.33,0.15,0.04,0.15,0.03	1.017482,1.626872,0.21383,0.06882,16.114521,25.357569,15.336165,1.534323	-0.487872	0.220029	-0.682647	0.0620927
Ehd2	NM_001024897.1	1_77858001_77858500	-13.7492	1.19448	0.38,0.56,0.44,0.51,0.44,0.33,0.31,0.31	10.000618,7.232148,2.403735,2.017288,45.193443,43.491745,19.336086,19.620176	-0.439413	0.276012	-0.542208	0.165041
Ehd2	NM_001024897.1	1_77863001_77863500	-12.422	1.19448	0.85,0.90,0.73,0.87,0.84,0.67,0.64,0.66	10.000618,7.232148,2.403735,2.017288,45.193443,43.491745,19.336086,19.620176	-0.314199	0.448501	-0.5	0.207031
Ptgir	NM_001077644.1	1_78835501_78836000	-10.4312	2.25302	0.91,0.87,0.91,0.84,0.85,0.81,0.76,0.73	0.547395,0.037325,0,0.085956,1.515097,1.921546,1.687393,1.095387	-0.616143	0.103817	-0.658694	0.0756897
Bcl3	NM_001109422.1	1_80740001_80740500	-15.5585	11.0544	0.30,0.28,0.31,0.25,0.17,0.10,0.21,0.20	0,0,0,0,3.602007,4.229259,0,2.961091	-0.871943	0.00475858	-0.872872	0.00465921
Bcl3	NM_001109422.1	1_80740501_80741000	-25.6302	11.0544	0.61,0.54,0.57,0.57,0.37,0.25,0.30,0.23	0,0,0,0,3.602007,4.229259,0,2.961091	-0.745967	0.0335718	-0.686027	0.0603013
Bcl3	NM_001109422.1	1_80744001_80744500	-14.4612	11.0544	0.78,0.78,0.81,0.82,0.60,0.59,0.71,0.60	0,0,0,0,3.602007,4.229259,0,2.961091	-0.935017	0.000653011	-0.869648	0.00500998
PVR	NM_017076.2	1_80834501_80835000	-11.7424	2.3181	0.34,0.50,0.40,0.45,0.37,0.33,0.20,0.22	0.777706,0.600374,0.162247,0.079333,6.519591,7.295766,3.105092,2.626616	-0.361621	0.378753	-0.666667	0.0709877
PVR	NM_017076.2	1_80838501_80839000	-11.5917	2.3181	0.49,0.47,0.34,0.31,0.28,0.24,0.25,0.28	0.777706,0.600374,0.162247,0.079333,6.519591,7.295766,3.105092,2.626616	-0.624737	0.097721	-0.718576	0.0446226
Zfp36	NM_133290.3	1_85376001_85376500	-11.4297	1.20905	0.46,0.37,0.32,0.29,0.20,0.29,0.23,0.30	2.267029,1.283374,0.220158,0.70976,6.796031,9.623424,3.692685,5.883678	-0.430538	0.286951	-0.503003	0.203877
Zfp36	NM_133290.3	1_85376501_85377000	-13.183	1.20905	0.43,0.33,0.34,0.27,0.12,0.31,0.17,0.34	2.267029,1.283374,0.220158,0.70976,6.796031,9.623424,3.692685,5.883678	-0.301888	0.46741	-0.347312	0.399264
Ftl1	NM_022500.4	1_101451501_101452000	-17.6203	1.66213	0.63,0.53,0.43,0.59,0.54,0.32,0.37,0.38	82.989601,44.035271,13.429341,10.264026,379.563782,350.233337,123.509865,256.201599	-0.41335	0.308724	-0.404762	0.319889
Chsy1	NM_001106268.1	1_127011501_127012000	-12.7237	1.14025	0.25,0.34,0.26,0.39,0.26,0.12,0.12,0.14	5.228054,2.642061,0.517482,0.95365,18.342272,15.459998,7.592847,7.18126	-0.506671	0.200058	-0.602453	0.113964
Chsy1	NM_001106268.1	1_127012001_127012500	-21.4017	1.14025	0.68,0.67,0.57,0.69,0.64,0.34,0.40,0.43	5.228054,2.642061,0.517482,0.95365,18.342272,15.459998,7.592847,7.18126	-0.400227	0.325859	-0.52381	0.182721
Chsy1	NM_001106268.1	1_127024501_127025000	-18.0045	1.14025	0.73,0.72,0.69,0.69,0.51,0.56,0.54,0.53	5.228054,2.642061,0.517482,0.95365,18.342272,15.459998,7.592847,7.18126	-0.770278	0.0253256	-0.682647	0.0620927
Chsy1	NM_001106268.1	1_127025001_127025500	-15.1316	1.14025	0.86,0.85,0.89,0.82,0.81,0.73,0.68,0.70	5.228054,2.642061,0.517482,0.95365,18.342272,15.459998,7.592847,7.18126	-0.437115	0.278824	-0.690476	0.0579903
Rgma	NM_001107524.1	1_134676001_134676500	-22.7832	4.12253	0.70,0.64,0.65,0.55,0.50,0.35,0.46,0.29	0.131369,0.062718,0,0,0.721356,3.130748,1.690955,0.089901	-0.536618	0.17031	-0.503003	0.203877
Rgma	NM_001107524.1	1_134676501_134677000	-25.6688	4.12253	0.69,0.71,0.64,0.69,0.65,0.39,0.40,0.29	0.131369,0.062718,0,0,0.721356,3.130748,1.690955,0.089901	-0.540979	0.166192	-0.451807	0.261086
Rgma	NM_001107524.1	1_134697001_134697500	-16.6417	4.12253	0.64,0.57,0.52,0.49,0.42,0.38,0.50,0.42	0.131369,0.062718,0,0,0.721356,3.130748,1.690955,0.089901	-0.549204	0.158572	-0.433735	0.282987
Pde8a	NM_198767.1	1_143036501_143037000	-10.9573	9.79417	0.19,0.22,0.17,0.18,0.08,0.09,0.10,0.08	0,0,0,0,0.965985,1.010409,0.34938,0.601678	-0.879591	0.00397973	-0.854909	0.0068291
Pde8a	NM_198767.1	1_143037001_143037500	-13.5086	9.79417	0.52,0.45,0.36,0.40,0.36,0.28,0.32,0.25	0,0,0,0,0.965985,1.010409,0.34938,0.601678	-0.667541	0.0704826	-0.75921	0.0289028
Mex3b	NM_001191626.1	1_144843001_144843500	-18.9779	2.43489	0.58,0.60,0.43,0.51,0.45,0.40,0.38,0.22	0.314917,0.113651,0.045698,0.023223,1.883806,2.403557,1.138501,0.705839	-0.361627	0.378744	-0.47619	0.232936
Prss23	NM_001007691.1	1_153702501_153703000	-11.499	2.56389	0.70,0.68,0.65,0.71,0.67,0.51,0.54,0.52	4.495405,0.314847,0.16752,0.098276,15.479798,13.562953,9.232355,11.046906	-0.61487	0.104738	-0.619048	0.101733
Prss23	NM_001007691.1	1_153739501_153740000	-14.819	2.56389	0.49,0.51,0.44,0.54,0.41,0.29,0.43,0.32	4.495405,0.314847,0.16752,0.098276,15.479798,13.562953,9.232355,11.046906	-0.780018	0.0224157	-0.857143	0.00653002
P4ha3	NM_198775.1	1_165296501_165297000	-17.2611	11.7296	0.46,0.49,0.41,0.53,0.39,0.25,0.30,0.29	0,0,0,0,2.560092,7.260886,3.787253,2.261591	-0.854974	0.00682022	-0.862489	0.00584863
P4ha3	NM_198775.1	1_165297001_165297500	-21.0447	11.7296	0.52,0.48,0.53,0.55,0.29,0.33,0.32,0.25	0,0,0,0,2.560092,7.260886,3.787253,2.261591	-0.703649	0.0514621	-0.684917	0.0608858
P4ha3	NM_198775.1	1_165327001_165327500	-10.1821	11.7296	0.75,0.70,0.77,0.77,0.71,0.61,0.65,0.66	0,0,0,0,2.560092,7.260886,3.787253,2.261591	-0.879613	0.00397753	-0.829389	0.0108809
P2ry6	XM_006229712.2	1_165999501_166000000	-10.4582	8.55067	0.47,0.36,0.37,0.33,0.17,0.37,0.25,0.22	0,0,0,0,0.242252,0.124236,0.133952,0.385449	-0.778615	0.0228214	-0.75921	0.0289028
Tub	NM_013077.1	1_173599001_173599500	-12.8387	10.1261	0.67,0.70,0.61,0.65,0.51,0.55,0.51,0.68	0,0,0,0,1.189506,1.593833,1.214888,1.33919	-0.619238	0.101597	-0.382795	0.349292
Mical2	NM_001139508.1	1_177092001_177092500	-10.7332	12.4908	0.83,0.84,0.84,0.78,0.75,0.67,0.71,0.72	0,0,0,0,7.614322,8.562144,0.010197,3.153555	-0.66489	0.0720204	-0.842149	0.00870553
Spon1	NM_172067.1	1_178645501_178646000	-21.9534	2.79212	0.66,0.75,0.68,0.65,0.65,0.52,0.46,0.18	1.413602,0.888112,0.153104,0.356033,25.530989,14.095302,9.137403,2.370834	-0.0165818	0.968915	-0.574861	0.136058
Spon1	NM_172067.1	1_178724501_178725000	-19.3379	2.79212	0.39,0.30,0.32,0.31,0.12,0.12,0.13,0.26	1.413602,0.888112,0.153104,0.356033,25.530989,14.095302,9.137403,2.370834	-0.832201	0.0103749	-0.850315	0.00747141
Ifitm3	NM_001136124.1	1_213810501_213811000	-35.7132	2.67491	0.68,0.68,0.62,0.62,0.45,0.21,0.26,0.27	6.216157,2.158469,1.478819,0.918599,56.455151,56.508579,28.422367,30.855701	-0.78548	0.0208795	-0.698846	0.0537884
Ifitm3	NM_001136124.1	1_213811001_213811500	-14.2327	2.67491	0.33,0.47,0.33,0.38,0.40,0.14,0.22,0.21	6.216157,2.158469,1.478819,0.918599,56.455151,56.508579,28.422367,30.855701	-0.516702	0.189809	-0.503003	0.203877
Ifitm3	NM_001136124.1	1_213812001_213812500	-11.5379	2.67491	0.46,0.47,0.48,0.37,0.34,0.17,0.13,0.28	6.216157,2.158469,1.478819,0.918599,56.455151,56.508579,28.422367,30.855701	-0.693258	0.0565729	-0.690476	0.0579903
Ifitm3	NM_001136124.1	1_213813001_213813500	-11.7861	2.67491	0.73,0.71,0.47,0.57,0.46,0.36,0.53,0.45	6.216157,2.158469,1.478819,0.918599,56.455151,56.508579,28.422367,30.855701	-0.708309	0.0492637	-0.690476	0.0579903
Gal	NM_033237.1	1_218659001_218659500	-10.446	6.56919	0.78,0.80,0.81,0.83,0.78,0.60,0.65,0.66	0.465382,0.29396,0,0,69.738174,31.488914,0.622267,48.008923	-0.312357	0.45131	-0.73494	0.0377914
Fosl1	NM_012953.1	1_220823501_220824000	-16.7347	2.73945	0.46,0.46,0.50,0.55,0.42,0.24,0.36,0.26	0.151224,0.044464,0,0,0.931166,0.747602,0.685827,0.250534	-0.576488	0.134695	-0.819277	0.0128286
Sipa1	NM_001004089.1	1_221011501_221012000	-20.8915	4.68384	0.48,0.65,0.53,0.58,0.46,0.35,0.33,0.28	0.269277,0.104636,0,0,6.402194,8.05552,0.277296,3.454647	-0.497042	0.210163	-0.730552	0.0395556
Plcb3	NM_033350.1	1_222224001_222224500	-10.7175	12.1311	0.28,0.32,0.28,0.33,0.12,0.24,0.22,0.22	0,0,0,0,1.797576,5.972107,0,2.895273	-0.38333	0.348561	-0.579766	0.13197
Plce1	NM_053758.2	1_257158501_257159000	-13.164	2.11709	0.66,0.70,0.68,0.68,0.67,0.51,0.49,0.55	0.682945,0.575233,0.056669,0.122229,4.607455,5.449558,3.113627,0.865165	-0.551867	0.156148	-0.730552	0.0395556
Pdlim1	NM_017365.2	1_259337501_259338000	-34.0649	2.67924	0.77,0.68,0.69,0.76,0.51,0.26,0.46,0.29	1.820215,0.768797,0.609052,0.278183,17.175409,18.457947,12.003714,8.800877	-0.814156	0.0138932	-0.761905	0.0280049
Pdlim1	NM_017365.2	1_259355001_259355500	-15.802	2.67924	0.61,0.60,0.35,0.30,0.14,0.27,0.36,0.41	1.820215,0.768797,0.609052,0.278183,17.175409,18.457947,12.003714,8.800877	-0.648143	0.0821867	-0.357143	0.385121
Pdlim1	NM_017365.2	1_259385501_259386000	-25.9288	2.67924	0.61,0.65,0.80,0.53,0.59,0.23,0.43,0.21	1.820215,0.768797,0.609052,0.278183,17.175409,18.457947,12.003714,8.800877	-0.60674	0.110729	-0.547619	0.160026
Xpnpep1	NM_131913.1	1_273562501_273563000	-13.1911	2.39624	0.51,0.57,0.42,0.76,0.57,0.39,0.46,0.27	3.32296,0.484403,0.038953,0.037196,13.403423,8.330169,5.443162,6.028472	-0.265202	0.52557	-0.395217	0.332517
Xpnpep1	NM_131913.1	1_273695001_273695500	-12.9159	2.39624	0.69,0.70,0.68,0.63,0.56,0.43,0.50,0.58	3.32296,0.484403,0.038953,0.037196,13.403423,8.330169,5.443162,6.028472	-0.665264	0.0718023	-0.666667	0.0709877
Xpnpep1	NM_131913.1	1_273715001_273715500	-10.6125	2.39624	0.13,0.31,0.23,0.28,0.11,0.03,0.06,0.15	3.32296,0.484403,0.038953,0.037196,13.403423,8.330169,5.443162,6.028472	-0.740244	0.0357238	-0.761905	0.0280049
Xpnpep1	NM_131913.1	1_273726001_273726500	-10.7758	2.39624	0.68,0.78,0.71,0.74,0.65,0.67,0.59,0.57	3.32296,0.484403,0.038953,0.037196,13.403423,8.330169,5.443162,6.028472	-0.579687	0.132035	-0.738095	0.0365528
Xpnpep1	NM_131913.1	1_273727501_273728000	-14.8709	2.39624	0.79,0.63,0.66,0.62,0.59,0.57,0.50,0.58	3.32296,0.484403,0.038953,0.037196,13.403423,8.330169,5.443162,6.028472	-0.377762	0.356196	-0.571429	0.13896
Xpnpep1	NM_131913.1	1_273728001_273728500	-19.9316	2.39624	0.26,0.49,0.19,0.10,0.09,0.05,0.12,0.01	3.32296,0.484403,0.038953,0.037196,13.403423,8.330169,5.443162,6.028472	-0.521041	0.185465	-0.595238	0.11953
Xpnpep1	NM_131913.1	1_273760001_273760500	-13.3563	2.39624	0.56,0.58,0.58,0.66,0.51,0.35,0.46,0.37	3.32296,0.484403,0.038953,0.037196,13.403423,8.330169,5.443162,6.028472	-0.614954	0.104677	-0.850315	0.00747141
Xpnpep1	NM_131913.1	1_273764501_273765000	-13.0444	2.39624	0.50,0.64,0.47,0.66,0.42,0.38,0.33,0.42	3.32296,0.484403,0.038953,0.037196,13.403423,8.330169,5.443162,6.028472	-0.660917	0.074361	-0.742528	0.034855
Xpnpep1	NM_131913.1	1_273765001_273765500	-11.4525	2.39624	0.69,0.74,0.58,0.70,0.61,0.47,0.60,0.60	3.32296,0.484403,0.038953,0.037196,13.403423,8.330169,5.443162,6.028472	-0.522467	0.184048	-0.419169	0.301267
Xpnpep1	NM_131913.1	1_273768501_273769000	-15.6581	2.39624	0.90,0.89,0.74,0.84,0.62,0.57,0.80,0.60	3.32296,0.484403,0.038953,0.037196,13.403423,8.330169,5.443162,6.028472	-0.711872	0.0476217	-0.642857	0.0855589
Xpnpep1	NM_131913.1	1_273769001_273769500	-14.1734	2.39624	0.65,0.85,0.86,0.67,0.72,0.59,0.60,0.41	3.32296,0.484403,0.038953,0.037196,13.403423,8.330169,5.443162,6.028472	-0.388303	0.341806	-0.5	0.207031
Xpnpep1	NM_131913.1	1_273771501_273772000	-12.5064	2.39624	0.77,0.73,0.68,0.67,0.55,0.57,0.60,0.73	3.32296,0.484403,0.038953,0.037196,13.403423,8.330169,5.443162,6.028472	-0.682235	0.0623134	-0.491027	0.216608
Adra2a	NM_012739.3	1_274928501_274929000	-13.8578	3.41467	0.76,0.74,0.68,0.80,0.63,0.64,0.54,0.58	0.145475,0.024469,0,0,1.09758,1.278926,0.681975,0.248781	-0.556565	0.151919	-0.658694	0.0756897
Emx2	NM_001109169.1	1_280630501_280631000	-10.0303	3.18902	0.39,0.30,0.32,0.40,0.33,0.31,0.19,0.30	0.050924,0.0093,0,0,0.524505,0.266118,0.28077,0.096961	-0.345732	0.401557	-0.373494	0.3621
Vcan	NM_053663.1	2_18588001_18588500	-11.1441	4.98396	0.68,0.63,0.56,0.51,0.50,0.45,0.46,0.48	0.035138,0.012018,0,0,0.924267,0,1.146446,0.125735	-0.423429	0.295863	-0.19518	0.643226
Thbs4	NM_017133.1	2_22366001_22366500	-14.6747	2.67063	0.52,0.48,0.29,0.14,0.56,0.13,0.20,0.26	9.109405,4.114354,0.841676,1.109159,63.152218,101.005966,46.776917,2.100176	-0.17651	0.675853	0	1
Thbs4	NM_017133.1	2_22384501_22385000	-18.9112	2.67063	0.52,0.62,0.49,0.62,0.48,0.36,0.40,0.32	9.109405,4.114354,0.841676,1.109159,63.152218,101.005966,46.776917,2.100176	-0.482838	0.225544	-0.407193	0.316709
Thbs4	NM_017133.1	2_22391001_22391500	-15.4751	2.67063	0.75,0.86,0.82,0.86,0.73,0.65,0.83,0.57	9.109405,4.114354,0.841676,1.109159,63.152218,101.005966,46.776917,2.100176	-0.336342	0.415306	-0.38324	0.348684
Lhfpl2	NM_001106402.1	2_23768501_23769000	-21.6161	4.30453	0.64,0.70,0.68,0.56,0.58,0.33,0.40,0.31	0.247821,0,0,0,2.714416,2.54985,0.557324,1.886768	-0.609379	0.108764	-0.609938	0.10835
Sv2c	NM_031593.1	2_26589501_26590000	-11.1057	6.42257	0.49,0.46,0.37,0.33,0.34,0.22,0.35,0.20	0.006119,0,0,0,0.466404,0.523711,0.920412,0.038418	-0.27273	0.513422	-0.365963	0.372625
Map1b	NM_019217.1	2_29760501_29761000	-12.3984	1.03843	0.80,0.80,0.74,0.77,0.53,0.60,0.74,0.68	1.26007,0.78072,0.328313,0.429799,5.160249,7.130641,1.84178,2.63581	-0.871335	0.00482438	-0.710895	0.0480685
Plk2	NM_031821.1	2_41913501_41914000	-10.4565	2.25368	0.89,0.86,0.79,0.81,0.79,0.69,0.76,0.76	0.41579,0.437696,0.193028,0,4.671719,2.14104,2.780386,2.115911	-0.474081	0.235307	-0.554257	0.153988
Plk2	NM_031821.1	2_42007001_42007500	-18.035	2.25368	0.43,0.37,0.55,0.47,0.31,0.33,0.29,0.12	0.41579,0.437696,0.193028,0,4.671719,2.14104,2.780386,2.115911	-0.612911	0.106164	-0.809524	0.0149027
Itga2	XM_345156.7	2_47095501_47096000	-17.9004	1.27337	0.78,0.75,0.72,0.74,0.57,0.43,0.56,0.58	0.924132,0.518477,0.10021,0.258926,3.311384,2.876013,1.027725,3.512504	-0.749166	0.0324048	-0.547619	0.160026
Itga2	XM_345156.7	2_47174001_47174500	-11.456	1.27337	0.83,0.88,0.84,0.92,0.74,0.75,0.81,0.74	0.924132,0.518477,0.10021,0.258926,3.311384,2.876013,1.027725,3.512504	-0.911997	0.00159336	-0.922172	0.00111082
Fabp5	NM_145878.1	2_93917001_93917500	-10.2897	3.06923	0.89,0.71,0.85,0.69,0.73,0.84,0.71,0.57	0.745162,0.51413,0.337146,0.24252,27.161001,9.416285,5.084232,7.959349	-0.173109	0.681846	0.0479051	0.910315
Fabp5	NM_145878.1	2_93972001_93972500	-19.7058	3.06923	0.83,0.72,0.70,0.71,0.67,0.57,0.56,0.48	0.745162,0.51413,0.337146,0.24252,27.161001,9.416285,5.084232,7.959349	-0.290931	0.484504	-0.571429	0.13896
Dclk1	NM_053343.3	2_144861501_144862000	-11.8593	9.6915	0.55,0.47,0.50,0.49,0.44,0.35,0.31,0.37	0,0,0,0,0.607619,0.678263,0,0	-0.313334	0.44982	-0.405262	0.319234
Dclk1	NM_053343.3	2_144862001_144862500	-12.2493	9.6915	0.78,0.77,0.72,0.72,0.64,0.58,0.64,0.66	0,0,0,0,0.607619,0.678263,0,0	-0.707604	0.0495924	-0.717805	0.0449615
Dclk1	NM_053343.3	2_144866001_144866500	-10.235	9.6915	0.69,0.73,0.73,0.77,0.68,0.53,0.57,0.57	0,0,0,0,0.607619,0.678263,0,0	-0.397523	0.329445	-0.552158	0.155884
Dclk1	NM_053343.3	2_144940001_144940500	-13.6932	9.6915	0.62,0.71,0.64,0.65,0.56,0.54,0.49,0.44	0,0,0,0,0.607619,0.678263,0,0	-0.217664	0.604587	-0.264979	0.525931
Ptx3	NM_001109536.1	2_158098001_158098500	-16.2801	2.13283	0.30,0.26,0.15,0.11,0.03,0.07,0.03,0.06	0.146557,0.107966,0.024301,0.040969,1.643869,1.097537,0.808734,0.323015	-0.644864	0.0842694	-0.694623	0.0558847
Ptx3	NM_001109536.1	2_158100001_158100500	-11.9432	2.13283	0.57,0.50,0.41,0.53,0.40,0.38,0.45,0.34	0.146557,0.107966,0.024301,0.040969,1.643869,1.097537,0.808734,0.323015	-0.476552	0.23253	-0.5	0.207031
B3galnt1	NM_001013158.1	2_166218001_166218500	-13.1915	7.51909	0.83,0.87,0.86,0.82,0.73,0.69,0.69,0.74	0,0,0,0.00281,0.632306,2.205683,0.506991,1.08044	-0.771802	0.0248557	-0.846769	0.00799252
B3galnt1	NM_001013158.1	2_166218501_166219000	-10.484	7.51909	0.89,0.98,0.92,0.91,0.84,0.76,0.88,0.78	0,0,0,0.00281,0.632306,2.205683,0.506991,1.08044	-0.883577	0.00360863	-0.927105	0.00091618
B3galnt1	NM_001013158.1	2_166254001_166254500	-24.9033	7.51909	0.59,0.66,0.41,0.52,0.49,0.18,0.31,0.28	0,0,0,0.00281,0.632306,2.205683,0.506991,1.08044	-0.820342	0.0126138	-0.805118	0.0159046
B3galnt1	NM_001013158.1	2_166254501_166255000	-27.5109	7.51909	0.81,0.81,0.67,0.67,0.53,0.41,0.47,0.37	0,0,0,0.00281,0.632306,2.205683,0.506991,1.08044	-0.79212	0.0191025	-0.91365	0.0015072
Lrat	NM_022280.2	2_181903501_181904000	-14.9501	5.09081	0.47,0.46,0.54,0.62,0.53,0.41,0.39,0.27	0.024038,0.005121,0.01934,0,1.48989,1.933233,0.866825,0.585363	-0.296398	0.475945	-0.52381	0.182721
Lmna	NM_001002016.2	2_187846501_187847000	-11.7974	2.86387	0.68,0.69,0.60,0.61,0.59,0.38,0.58,0.41	12.742595,7.116119,0,1.657847,160.869263,90.484612,39.827881,44.376331	-0.390836	0.338389	-0.642857	0.0855589
Lmna	NM_001002016.2	2_187848501_187849000	-15.1785	2.86387	0.75,0.81,0.76,0.79,0.71,0.51,0.65,0.51	12.742595,7.116119,0,1.657847,160.869263,90.484612,39.827881,44.376331	-0.418139	0.30258	-0.754505	0.0305128
Lmna	NM_001002016.2	2_187862001_187862500	-10.5673	2.86387	0.04,0.19,0.23,0.30,0.09,0.05,0.11,0.04	12.742595,7.116119,0,1.657847,160.869263,90.484612,39.827881,44.376331	-0.50478	0.202022	-0.670671	0.0686927
Lmna	NM_001002016.2	2_187869501_187870000	-12.1008	2.86387	0.97,0.89,0.86,0.75,0.88,0.61,0.71,0.84	12.742595,7.116119,0,1.657847,160.869263,90.484612,39.827881,44.376331	-0.183537	0.663518	-0.214286	0.610344
Lmna	NM_001002016.2	2_187871501_187872000	-20.1259	2.86387	0.54,0.51,0.44,0.27,0.27,0.17,0.21,0.32	12.742595,7.116119,0,1.657847,160.869263,90.484612,39.827881,44.376331	-0.543	0.164302	-0.503003	0.203877
Npr1	NM_012613.1	2_189853501_189854000	-10.3303	11.9655	0.64,0.62,0.57,0.57,0.44,0.51,0.39,0.55	0,0,0,0,0,3.429508,2.113367,1.421746	-0.478711	0.230119	-0.631144	0.0933137
S100a11	XM_006232805.2	2_193837501_193838000	-22.3918	2.38429	0.51,0.47,0.55,0.50,0.41,0.27,0.38,0.19	4.639359,3.499858,1.529794,0.839386,55.488918,34.296139,24.622093,27.671181	-0.61218	0.106699	-0.714286	0.0465282
S100a11	XM_006232805.2	2_193864001_193864500	-11.7724	2.38429	0.26,0.16,0.13,0.11,0.04,0.05,0.07,0.04	4.639359,3.499858,1.529794,0.839386,55.488918,34.296139,24.622093,27.671181	-0.71919	0.0443539	-0.718576	0.0446226
S100a11	NM_001004095.1	2_193866001_193866500	-14.464	2.48048	0.63,0.69,0.56,0.66,0.61,0.37,0.41,0.51	8.429063,5.601214,0.18853,1.95541,68.654121,61.184303,37.492271,36.641525	-0.582815	0.129464	-0.52381	0.182721
S100a10	NM_031114.1	2_193890501_193891000	-15.6516	1.91367	0.84,0.87,0.82,0.73,0.83,0.62,0.60,0.65	37.923275,23.763988,3.38801,5.538075,245.109268,160.491074,83.280754,111.592247	-0.232506	0.579508	-0.285714	0.492726
Bola1	NM_001071776.1	2_198334501_198335000	-17.2361	2.75133	0.66,0.66,0.72,0.68,0.58,0.41,0.54,0.50	0.001708,0.490287,0,0,2.79689,1.917339,1.053263,2.27656	-0.754035	0.0306765	-0.819277	0.0128286
Ptgfrn	NM_019243.1	2_203488501_203489000	-18.4986	2.59116	0.60,0.59,0.62,0.68,0.57,0.26,0.37,0.36	4.386285,1.041394,0.335034,0.439352,27.783491,27.752209,14.148866,9.232801	-0.62237	0.0993787	-0.785714	0.0208151
Ptgfrn	NM_019243.1	2_203489501_203490000	-15.9979	2.59116	0.91,0.87,0.82,0.87,0.78,0.62,0.68,0.66	4.386285,1.041394,0.335034,0.439352,27.783491,27.752209,14.148866,9.232801	-0.663814	0.0726499	-0.610789	0.107721
Ptgfrn	NM_019243.1	2_203554501_203555000	-10.4458	2.59116	0.28,0.23,0.17,0.16,0.14,0.09,0.08,0.16	4.386285,1.041394,0.335034,0.439352,27.783491,27.752209,14.148866,9.232801	-0.619296	0.101556	-0.658694	0.0756897
Ptgfrn	NM_019243.1	2_203559501_203560000	-10.5017	2.59116	0.35,0.35,0.21,0.18,0.24,0.10,0.17,0.15	4.386285,1.041394,0.335034,0.439352,27.783491,27.752209,14.148866,9.232801	-0.452592	0.260154	-0.323359	0.434639
Ptpn22	NM_001106460.1	2_206340501_206341000	-15.7769	4.50931	0.39,0.40,0.37,0.27,0.17,0.22,0.26,0.27	0.038119,0.045088,0,0.001936,2.635431,0.557254,0.017103,1.889992	-0.66554	0.0716411	-0.443122	0.271502
Ptpn22	NM_001106460.1	2_206341501_206342000	-13.7453	4.50931	0.58,0.41,0.33,0.35,0.30,0.36,0.42,0.47	0.038119,0.045088,0,0.001936,2.635431,0.557254,0.017103,1.889992	-0.244087	0.560191	0.047619	0.910849
LOC691931	NM_001109651.1	2_232244001_232244500	-21.5592	1.7359	0.52,0.58,0.59,0.46,0.48,0.25,0.53,0.33	0.762338,0.197703,0.106197,0.158367,3.376509,3.280674,1.473135,2.138997	-0.697025	0.0546867	-0.619048	0.101733
LOC691931	NM_001109651.1	2_232372501_232373000	-12.2641	1.7359	0.75,0.83,0.91,0.80,0.74,0.64,0.63,0.73	0.762338,0.197703,0.106197,0.158367,3.376509,3.280674,1.473135,2.138997	-0.688821	0.0588435	-0.761905	0.0280049
LOC691931	NM_001109651.1	2_232409001_232409500	-20.0292	1.7359	0.73,0.69,0.64,0.70,0.40,0.54,0.60,0.46	0.762338,0.197703,0.106197,0.158367,3.376509,3.280674,1.473135,2.138997	-0.857028	0.00654521	-0.761905	0.0280049
Rap1gds1	NM_001107728.1	2_244402001_244402500	-14.0273	3.83756	0.35,0.34,0.31,0.26,0.20,0.18,0.20,0.16	0,0.092613,0,0.064842,4.560595,1.313857,1.241289,1.592371	-0.631711	0.0929298	-0.807229	0.0154194
Gbp2	NM_133624.2	2_248275501_248276000	-26.6171	1.61563	0.55,0.53,0.33,0.35,0.14,0.29,0.18,0.27	1.293533,0.648679,0.043119,0.097822,4.804664,3.73176,1.751977,2.646763	-0.596354	0.118659	-0.666667	0.0709877
Gbp2	NM_133624.2	2_248276001_248276500	-34.2353	1.61563	0.58,0.50,0.40,0.31,0.17,0.06,0.09,0.07	1.293533,0.648679,0.043119,0.097822,4.804664,3.73176,1.751977,2.646763	-0.638662	0.0882919	-0.642857	0.0855589
Sapcd2	NM_001109418.2	3_2598001_2598500	-20.2268	9.31881	0.65,0.32,0.58,0.64,0.42,0.33,0.24,0.20	0,0,0,0,1.545747,1.100226,0,1.094209	-0.420812	0.299177	-0.272772	0.513355
Fnbp1	NM_138914.1	3_9884001_9884500	-12.1069	4.83931	0.64,0.56,0.55,0.65,0.55,0.43,0.32,0.53	0.001846,0.01076,0,0,0.325239,0.309807,0.29737,0.410775	-0.616675	0.103433	-0.620482	0.100713
Ssfa2	NM_001107738.1	3_66595501_66596000	-20.5439	1.06342	0.83,0.74,0.82,0.78,0.61,0.66,0.52,0.56	3.210154,1.191933,0.273204,0.379119,8.866912,6.483571,3.45884,4.220411	-0.57823	0.133242	-0.642857	0.0855589
Ssfa2	NM_001107738.1	3_66596001_66596500	-27.6148	1.06342	0.83,0.74,0.67,0.56,0.51,0.52,0.37,0.36	3.210154,1.191933,0.273204,0.379119,8.866912,6.483571,3.45884,4.220411	-0.38764	0.342703	-0.595238	0.11953
Ssfa2	NM_001107738.1	3_66596501_66597000	-12.3565	1.06342	0.71,0.62,0.75,0.41,0.63,0.46,0.46,0.43	3.210154,1.191933,0.273204,0.379119,8.866912,6.483571,3.45884,4.220411	-0.119354	0.778327	-0.167668	0.691465
Aplnr	NM_031349.2	3_72542001_72542500	-18.1223	1.71578	0.57,0.57,0.69,0.49,0.46,0.26,0.52,0.59	0.725479,0.414192,0.340174,0.223444,5.168324,4.361733,3.72298,2.637519	-0.632838	0.0921684	-0.538932	0.168118
RGD1564664	NM_001110055.1	3_82853001_82853500	-12.5765	2.44408	0.56,0.30,0.46,0.64,0.24,0.37,0.47,0.41	0.42117,0.196612,0.297279,0.022679,2.525694,6.775658,3.696253,1.076277	-0.338457	0.412191	-0.357143	0.385121
Fjx1	NM_001108955.1	3_92293501_92294000	-10.5743	1.89629	0.59,0.67,0.69,0.58,0.61,0.49,0.51,0.63	0.464376,0.195314,0.024687,0.120238,2.631095,2.644534,1.456793,0.806236	-0.620125	0.100966	-0.619048	0.101733
Rcn1	NM_001108586.1	3_95408001_95408500	-12.5539	1.58866	0.80,0.82,0.84,0.76,0.61,0.78,0.64,0.72	8.913153,4.012097,0.900834,1.548458,43.792664,30.327013,16.474693,17.953247	-0.707518	0.0496326	-0.714286	0.0465282
Rcn1	NM_001108586.1	3_95492501_95493000	-16.9954	1.58866	0.73,0.69,0.80,0.71,0.59,0.49,0.62,0.59	8.913153,4.012097,0.900834,1.548458,43.792664,30.327013,16.474693,17.953247	-0.790737	0.0194645	-0.886243	0.00337334
Rcn1	NM_001108586.1	3_95494001_95494500	-15.3571	1.58866	0.85,0.86,0.80,0.78,0.61,0.68,0.63,0.62	8.913153,4.012097,0.900834,1.548458,43.792664,30.327013,16.474693,17.953247	-0.760579	0.0284445	-0.738095	0.0365528
Rcn1	NM_001108586.1	3_95494501_95495000	-21.9676	1.58866	0.78,0.67,0.85,0.65,0.55,0.54,0.57,0.41	8.913153,4.012097,0.900834,1.548458,43.792664,30.327013,16.474693,17.953247	-0.609772	0.108473	-0.809524	0.0149027
Rcn1	NM_001108586.1	3_95510001_95510500	-15.793	1.58866	0.78,0.78,0.73,0.70,0.74,0.56,0.49,0.59	8.913153,4.012097,0.900834,1.548458,43.792664,30.327013,16.474693,17.953247	-0.283322	0.496515	-0.275454	0.509054
Jag1	NM_019147.1	3_130079501_130080000	-19.5205	2.74205	0.83,0.82,0.84,0.73,0.63,0.48,0.59,0.63	0.614637,0.47163,0.016208,0.040531,5.059963,3.90172,2.786148,2.850047	-0.8264	0.0114356	-0.766481	0.02652
Jag1	NM_019147.1	3_130081001_130081500	-20.1418	2.74205	0.86,0.85,0.79,0.80,0.69,0.64,0.63,0.56	0.614637,0.47163,0.016208,0.040531,5.059963,3.90172,2.786148,2.850047	-0.74531	0.0338148	-0.547619	0.160026
Jag1	NM_019147.1	3_130110501_130111000	-13.126	2.74205	0.90,0.90,0.84,0.86,0.79,0.71,0.78,0.75	0.614637,0.47163,0.016208,0.040531,5.059963,3.90172,2.786148,2.850047	-0.78406	0.0212724	-0.634742	0.0908904
Jag1	NM_019147.1	3_130202001_130202500	-38.3698	2.74205	0.75,0.78,0.67,0.72,0.56,0.20,0.18,0.44	0.614637,0.47163,0.016208,0.040531,5.059963,3.90172,2.786148,2.850047	-0.679103	0.0640045	-0.571429	0.13896
Flrt3	NM_001126291.1	3_134695001_134695500	-12.4827	2.49484	0.88,0.83,0.85,0.85,0.81,0.67,0.76,0.68	0.270078,0.038776,0,0,0.993292,0.796117,0.512397,0.581413	-0.623005	0.0989327	-0.710843	0.0480922
Flrt3	NM_001126291.1	3_135033001_135033500	-14.947	2.49484	0.67,0.68,0.61,0.59,0.58,0.48,0.46,0.43	0.270078,0.038776,0,0,0.993292,0.796117,0.512397,0.581413	-0.566136	0.143501	-0.586837	0.126199
Foxs1	NM_001012091.1	3_148416501_148417000	-12.464	3.08402	0.33,0.45,0.32,0.32,0.09,0.25,0.35,0.21	0.422168,0.257331,0.12258,0.099381,8.754291,5.457853,2.844112,4.350589	-0.867196	0.00528791	-0.586837	0.126199
Procr	NM_001025733.2	3_151286501_151287000	-15.9687	1.8623	0.86,0.90,0.82,0.89,0.57,0.69,0.84,0.71	0.603767,0.777343,0.29717,0.083353,4.606149,6.21258,4.098065,1.390843	-0.680101	0.0634627	-0.690476	0.0579903
Tgm2	NM_019386.2	3_154610501_154611000	-11.2811	1.4592	0.33,0.42,0.35,0.37,0.22,0.27,0.35,0.15	3.82154,3.858762,1.315279,0.951484,24.055271,21.640194,8.608075,18.307806	-0.814431	0.0138347	-0.706599	0.0500634
Tgm2	NM_019386.2	3_154626001_154626500	-12.9829	1.4592	0.85,0.77,0.64,0.62,0.41,0.63,0.60,0.70	3.82154,3.858762,1.315279,0.951484,24.055271,21.640194,8.608075,18.307806	-0.546393	0.161155	-0.357143	0.385121
Tgm2	NM_019386.2	3_154653501_154654000	-12.9854	1.4592	0.69,0.69,0.44,0.39,0.30,0.49,0.46,0.58	3.82154,3.858762,1.315279,0.951484,24.055271,21.640194,8.608075,18.307806	-0.327475	0.428471	-0.0598813	0.887991
Lbp	NM_017208.2	3_154785001_154785500	-22.8265	3.02656	0.70,0.64,0.57,0.54,0.45,0.36,0.37,0.30	9.564855,3.36987,0.291753,0.942597,70.086197,69.952843,52.250862,27.028561	-0.682673	0.0620785	-0.571429	0.13896
Lbp	NM_017208.2	3_154786001_154786500	-24.1017	3.02656	0.74,0.63,0.63,0.68,0.53,0.28,0.39,0.36	9.564855,3.36987,0.291753,0.942597,70.086197,69.952843,52.250862,27.028561	-0.746909	0.0332256	-0.646718	0.0830877
Lbp	NM_017208.2	3_154786501_154787000	-25.0895	3.02656	0.69,0.66,0.64,0.62,0.51,0.37,0.41,0.26	9.564855,3.36987,0.291753,0.942597,70.086197,69.952843,52.250862,27.028561	-0.641544	0.086409	-0.571429	0.13896
Lbp	NM_017208.2	3_154791001_154791500	-16.9137	3.02656	0.59,0.39,0.44,0.37,0.23,0.32,0.27,0.40	9.564855,3.36987,0.291753,0.942597,70.086197,69.952843,52.250862,27.028561	-0.713997	0.0466581	-0.690476	0.0579903
Mafb	NM_019316.1	3_156338001_156338500	-26.116	1.25594	0.70,0.65,0.24,0.31,0.26,0.32,0.17,0.18	8.107201,1.731485,0.982232,0.636258,19.51232,21.112404,8.759917,9.808968	-0.232798	0.579018	-0.119048	0.778886
Mafb	NM_019316.1	3_156347001_156347500	-12.7421	1.25594	0.77,0.84,0.60,0.60,0.56,0.64,0.63,0.72	8.107201,1.731485,0.982232,0.636258,19.51232,21.112404,8.759917,9.808968	-0.304341	0.463619	0.0119763	0.977547
Jph2	NM_001037974.1	3_159677001_159677500	-14.3673	10.5763	0.75,0.75,0.69,0.72,0.60,0.60,0.75,0.62	0,0,0,0,0.747763,5.779415,0.343117,0	-0.555596	0.152786	-0.54848	0.159235
Jph2	NM_001037974.1	3_159682501_159683000	-13.9191	10.5763	0.67,0.57,0.55,0.55,0.43,0.49,0.41,0.53	0,0,0,0,0.747763,5.779415,0.343117,0	-0.269501	0.51862	-0.76835	0.0259278
Jph2	NM_001037974.1	3_159756001_159756500	-12.1128	10.5763	0.68,0.66,0.71,0.76,0.64,0.46,0.69,0.49	0,0,0,0,0.747763,5.779415,0.343117,0	-0.67023	0.0689433	-0.518267	0.188236
Jph2	NM_001037974.1	3_159765001_159765500	-13.5764	10.5763	0.70,0.75,0.73,0.76,0.70,0.50,0.57,0.57	0,0,0,0,0.747763,5.779415,0.343117,0	-0.668724	0.0698032	-0.648785	0.0817821
Jph2	NM_001037974.1	3_159774001_159774500	-23.2479	10.5763	0.86,0.85,0.73,0.72,0.74,0.46,0.59,0.47	0,0,0,0,0.747763,5.779415,0.343117,0	-0.567444	0.142371	-0.436436	0.279658
Jph2	NM_001037974.1	3_159774501_159775000	-21.1755	10.5763	0.90,0.88,0.74,0.79,0.76,0.43,0.60,0.61	0,0,0,0,0.747763,5.779415,0.343117,0	-0.740092	0.0357819	-0.627376	0.0958914
Ada	NM_130399.2	3_160123001_160123500	-12.426	1.98648	0.80,0.87,0.71,0.80,0.81,0.62,0.52,0.61	1.272354,0.530909,0.079738,0.213443,7.810075,6.182043,1.912071,4.128921	-0.197158	0.639796	-0.167668	0.691465
Ada	NM_130399.2	3_160124501_160125000	-16.0888	1.98648	0.42,0.52,0.37,0.40,0.36,0.22,0.26,0.24	1.272354,0.530909,0.079738,0.213443,7.810075,6.182043,1.912071,4.128921	-0.534989	0.171862	-0.642857	0.0855589
Ada	NM_130399.2	3_160125001_160125500	-14.1477	1.98648	0.36,0.35,0.32,0.21,0.18,0.16,0.15,0.19	1.272354,0.530909,0.079738,0.213443,7.810075,6.182043,1.912071,4.128921	-0.622423	0.0993419	-0.619048	0.101733
Ada	NM_130399.2	3_160141501_160142000	-13.1587	1.98648	0.76,0.66,0.65,0.65,0.54,0.62,0.56,0.55	1.272354,0.530909,0.079738,0.213443,7.810075,6.182043,1.912071,4.128921	-0.5967	0.11839	-0.706599	0.0500634
Pmepa1	NM_001107807.2	3_171297501_171298000	-16.9288	1.49627	0.83,0.80,0.84,0.83,0.68,0.70,0.60,0.76	5.963646,3.356903,0.820008,1.069001,23.822565,30.886299,11.472166,10.879179	-0.664897	0.072016	-0.862291	0.00587299
Lama5	NM_001191609.1	3_175580001_175580500	-13.0996	3.37657	0.80,0.69,0.69,0.61,0.71,0.58,0.40,0.60	0.443009,0.113819,0.122467,0.037963,3.13936,7.495965,4.275106,2.231346	-0.529682	0.176973	-0.443122	0.271502
Lama5	NM_001191609.1	3_175588001_175588500	-12.4333	3.37657	0.80,0.86,0.72,0.87,0.71,0.73,0.75,0.58	0.443009,0.113819,0.122467,0.037963,3.13936,7.495965,4.275106,2.231346	-0.382249	0.350038	-0.547619	0.160026
Lama5	NM_001191609.1	3_175598501_175599000	-23.8134	3.37657	0.71,0.71,0.85,0.75,0.57,0.49,0.51,0.58	0.443009,0.113819,0.122467,0.037963,3.13936,7.495965,4.275106,2.231346	-0.874341	0.00450474	-0.910196	0.00169086
Lama5	NM_001191609.1	3_175599001_175599500	-21.4279	3.37657	0.70,0.68,0.70,0.62,0.56,0.37,0.42,0.42	0.443009,0.113819,0.122467,0.037963,3.13936,7.495965,4.275106,2.231346	-0.864615	0.00559088	-0.734993	0.0377702
Lama5	NM_001191609.1	3_175603001_175603500	-14.6554	3.37657	0.54,0.58,0.58,0.49,0.47,0.26,0.38,0.39	0.443009,0.113819,0.122467,0.037963,3.13936,7.495965,4.275106,2.231346	-0.922784	0.00108534	-0.826362	0.0114428
Lama5	NM_001191609.1	3_175604001_175604500	-10.5516	3.37657	0.59,0.60,0.55,0.66,0.62,0.28,0.58,0.50	0.443009,0.113819,0.122467,0.037963,3.13936,7.495965,4.275106,2.231346	-0.780119	0.0223868	-0.595238	0.11953
Sox18	NM_001024781.1	3_177176501_177177000	-11.9937	2.59217	0.71,0.70,0.97,0.91,0.78,0.51,0.60,0.63	0.604488,0.218626,0.333531,0.175429,6.51922,8.606673,5.663745,3.219816	-0.665924	0.071418	-0.619048	0.101733
Lrrc17	NM_001025155.2	4_10116501_10117000	-16.8402	3.81273	0.76,0.73,0.77,0.77,0.62,0.57,0.56,0.56	2.590401,0.024107,0,0,25.899027,11.331849,8.780333,8.486448	-0.645862	0.0836318	-0.751529	0.0315586
Lrrc17	NM_001025155.2	4_10135501_10136000	-17.17	3.81273	0.89,0.82,0.83,0.64,0.67,0.48,0.58,0.61	2.590401,0.024107,0,0,25.899027,11.331849,8.780333,8.486448	-0.456154	0.255949	-0.514979	0.191549
Lrrc17	NM_001025155.2	4_10147501_10148000	-21.1459	3.81273	0.85,0.88,0.71,0.85,0.61,0.62,0.48,0.62	2.590401,0.024107,0,0,25.899027,11.331849,8.780333,8.486448	-0.624651	0.0977811	-0.745468	0.0337562
Lrrc17	NM_001025155.2	4_10180001_10180500	-28.5125	3.81273	0.85,0.87,0.88,0.85,0.68,0.38,0.58,0.45	2.590401,0.024107,0,0,25.899027,11.331849,8.780333,8.486448	-0.519836	0.186666	-0.76506	0.0269756
Lrrc17	NM_001025155.2	4_10180501_10181000	-34.5096	3.81273	0.87,0.88,0.83,0.86,0.69,0.42,0.37,0.49	2.590401,0.024107,0,0,25.899027,11.331849,8.780333,8.486448	-0.469013	0.241053	-0.634742	0.0908904
Fzd1	NM_021266.3	4_26404501_26405000	-33.9238	1.62634	0.76,0.76,0.58,0.71,0.42,0.41,0.27,0.33	1.498096,0.419127,0.070603,0.20443,5.078592,5.955103,2.335799,1.592626	-0.55445	0.153814	-0.586837	0.126199
Fzd1	NM_021266.3	4_26405001_26405500	-28.3171	1.62634	0.89,0.84,0.74,0.80,0.68,0.46,0.54,0.49	1.498096,0.419127,0.070603,0.20443,5.078592,5.955103,2.335799,1.592626	-0.590837	0.122998	-0.666667	0.0709877
Fzd1	NM_021266.3	4_26469501_26470000	-11.1116	1.62634	0.84,0.81,0.73,0.72,0.67,0.64,0.68,0.66	1.498096,0.419127,0.070603,0.20443,5.078592,5.955103,2.335799,1.592626	-0.600409	0.115526	-0.714286	0.0465282
Fzd1	NM_021266.3	4_26472501_26473000	-12.1451	1.62634	0.42,0.43,0.39,0.39,0.30,0.32,0.24,0.28	1.498096,0.419127,0.070603,0.20443,5.078592,5.955103,2.335799,1.592626	-0.532758	0.174001	-0.586837	0.126199
Tfec	NM_022379.1	4_44137001_44137500	-10.3806	2.73907	0.40,0.32,0.38,0.30,0.25,0.31,0.29,0.24	0.046997,0.092794,0,0,1.074682,0.516744,0.185206,0.584181	-0.710835	0.0480959	-0.706599	0.0500634
Tfec	NM_022379.1	4_44203501_44204000	-15.4411	2.73907	0.74,0.77,0.48,0.79,0.57,0.46,0.66,0.44	0.046997,0.092794,0,0,1.074682,0.516744,0.185206,0.584181	-0.511829	0.194753	-0.562884	0.146332
Tfec	NM_022379.1	4_44220501_44221000	-10.2621	2.73907	0.96,0.82,0.98,0.87,0.80,0.86,0.79,0.64	0.046997,0.092794,0,0,1.074682,0.516744,0.185206,0.584181	-0.541384	0.165812	-0.790433	0.0195445
Flnc	NM_001191862.1	4_56713001_56713500	-19.7719	9.82772	0.58,0.51,0.51,0.40,0.31,0.28,0.19,0.36	0,0.010007,0,0,9.131386,8.675385,4.945362,2.716938	-0.764223	0.0272465	-0.809953	0.0148072
Flnc	NM_001191862.1	4_56713501_56714000	-23.099	9.82772	0.59,0.56,0.64,0.45,0.46,0.24,0.30,0.21	0,0.010007,0,0,9.131386,8.675385,4.945362,2.716938	-0.581535	0.130513	-0.561143	0.14786
Flnc	NM_001191862.1	4_56714001_56714500	-16.4471	9.82772	0.36,0.32,0.38,0.46,0.29,0.19,0.28,0.16	0,0.010007,0,0,9.131386,8.675385,4.945362,2.716938	-0.605894	0.111363	-0.756323	0.0298844
Flnc	NM_001191862.1	4_56714501_56715000	-32.0462	9.82772	0.66,0.68,0.58,0.55,0.45,0.26,0.29,0.16	0,0.010007,0,0,9.131386,8.675385,4.945362,2.716938	-0.611653	0.107086	-0.609938	0.10835
Tbxas1	NM_012687.1	4_66673001_66673500	-10.7378	11.8398	0.84,0.80,0.83,0.83,0.68,0.80,0.75,0.74	0,0,0,0,7.737274,4.493624,1.36435,3.942659	-0.836249	0.00967328	-0.815175	0.013677
Gpnmb	NM_133298.1	4_78693501_78694000	-12.3663	2.01962	0.66,0.61,0.68,0.63,0.64,0.55,0.48,0.59	8.132186,6.941655,0.787676,2.14695,76.231468,39.228825,9.079876,57.570515	-0.0680541	0.872792	-0.428571	0.289403
Gpnmb	NM_133298.1	4_78696501_78697000	-10.5872	2.01962	0.71,0.65,0.60,0.68,0.63,0.52,0.60,0.51	8.132186,6.941655,0.787676,2.14695,76.231468,39.228825,9.079876,57.570515	-0.496134	0.21113	-0.431145	0.286196
Scrn1	NM_001025063.1	4_84741001_84741500	-10.6075	7.74933	0.37,0.39,0.39,0.41,0.37,0.23,0.22,0.22	0.019166,0,0,0,4.151364,3.270595,2.69274,0.074671	-0.389824	0.339752	-0.708088	0.0493665
Gadd45a	NM_024127.2	4_97786001_97786500	-24.576	2.53289	0.94,0.97,0.93,0.89,0.74,0.75,0.67,0.59	1.626556,0.366482,0,0.060888,11.686672,5.004966,4.066154,1.501501	-0.445878	0.268174	-0.452381	0.260405
Antxr1	NM_001044249.2	4_119077001_119077500	-12.7919	2.41835	0.81,0.88,0.79,0.60,0.48,0.81,0.51,0.82	10.429963,2.448242,0.628839,0.940884,51.832355,52.444851,33.470119,15.575612	-0.440979	0.274103	-0.19162	0.64941
Antxr1	NM_001044249.2	4_119078001_119078500	-24.1029	2.41835	0.84,0.83,0.76,0.71,0.68,0.55,0.43,0.58	10.429963,2.448242,0.628839,0.940884,51.832355,52.444851,33.470119,15.575612	-0.603727	0.112998	-0.666667	0.0709877
Antxr1	NM_001044249.2	4_119080001_119080500	-15.2458	2.41835	0.43,0.45,0.43,0.53,0.41,0.19,0.27,0.23	10.429963,2.448242,0.628839,0.940884,51.832355,52.444851,33.470119,15.575612	-0.613619	0.105647	-0.80241	0.0165407
Antxr1	NM_001044249.2	4_119087501_119088000	-11.287	2.41835	0.67,0.56,0.46,0.58,0.60,0.39,0.39,0.47	10.429963,2.448242,0.628839,0.940884,51.832355,52.444851,33.470119,15.575612	-0.333514	0.419485	-0.239525	0.567772
Antxr1	NM_001044249.2	4_119112501_119113000	-43.6981	2.41835	0.78,0.74,0.77,0.61,0.38,0.25,0.28,0.22	10.429963,2.448242,0.628839,0.940884,51.832355,52.444851,33.470119,15.575612	-0.734669	0.0378989	-0.666667	0.0709877
Antxr1	NM_001044249.2	4_119114501_119115000	-15.1196	2.41835	0.58,0.64,0.66,0.72,0.60,0.38,0.46,0.48	10.429963,2.448242,0.628839,0.940884,51.832355,52.444851,33.470119,15.575612	-0.68673	0.0599326	-0.833333	0.0101755
Antxr1	NM_001044249.2	4_119118501_119119000	-20.4444	2.41835	0.87,0.79,0.76,0.77,0.51,0.56,0.52,0.62	10.429963,2.448242,0.628839,0.940884,51.832355,52.444851,33.470119,15.575612	-0.848396	0.0077507	-0.690476	0.0579903
Antxr1	NM_001044249.2	4_119128001_119128500	-28.7043	2.41835	0.59,0.58,0.50,0.55,0.34,0.27,0.29,0.24	10.429963,2.448242,0.628839,0.940884,51.832355,52.444851,33.470119,15.575612	-0.731059	0.0393491	-0.595238	0.11953
Eif4e3	NM_001106612.1	4_132060501_132061000	-21.3076	1.92127	0.87,0.79,0.89,0.88,0.75,0.58,0.66,0.63	0.15321,0.38346,0.106961,0.000738,2.293812,1.672897,1.285651,0.974609	-0.714412	0.0464716	-0.809524	0.0149027
Eif4e3	NM_001106612.1	4_132062501_132063000	-11.3411	1.92127	0.60,0.59,0.55,0.55,0.43,0.49,0.45,0.46	0.15321,0.38346,0.106961,0.000738,2.293812,1.672897,1.285651,0.974609	-0.847214	0.00792594	-0.730552	0.0395556
Eif4e3	NM_001106612.1	4_132094001_132094500	-40.193	1.92127	0.71,0.74,0.70,0.77,0.47,0.24,0.30,0.21	0.15321,0.38346,0.106961,0.000738,2.293812,1.672897,1.285651,0.974609	-0.719706	0.0441286	-0.690476	0.0579903
Eif4e3	NM_001106612.1	4_132095501_132096000	-10.5856	1.92127	0.75,0.71,0.64,0.71,0.58,0.65,0.53,0.64	0.15321,0.38346,0.106961,0.000738,2.293812,1.672897,1.285651,0.974609	-0.694798	0.0557972	-0.578355	0.133139
Eif4e3	NM_001106612.1	4_132105001_132105500	-17.1129	1.92127	0.90,0.90,0.90,0.93,0.70,0.78,0.61,0.87	0.15321,0.38346,0.106961,0.000738,2.293812,1.672897,1.285651,0.974609	-0.789612	0.0197622	-0.902708	0.00213765
Eif4e3	NM_001106612.1	4_132109501_132110000	-16.5378	1.92127	0.77,0.85,0.92,0.67,0.61,0.62,0.58,0.64	0.15321,0.38346,0.106961,0.000738,2.293812,1.672897,1.285651,0.974609	-0.699438	0.0534981	-0.761905	0.0280049
Eif4e3	NM_001106612.1	4_132110001_132110500	-16.4836	1.92127	0.27,0.29,0.13,0.21,0.07,0.10,0.03,0.12	0.15321,0.38346,0.106961,0.000738,2.293812,1.672897,1.285651,0.974609	-0.717839	0.0449467	-0.714286	0.0465282
Eif4e3	NM_001106612.1	4_132111501_132112000	-11.4344	1.92127	0.59,0.57,0.53,0.49,0.50,0.43,0.37,0.42	0.15321,0.38346,0.106961,0.000738,2.293812,1.672897,1.285651,0.974609	-0.516736	0.189776	-0.404762	0.319889
C3ar1	NM_032060.1	4_155690501_155691000	-10.9822	4.05591	0.61,0.59,0.51,0.51,0.37,0.37,0.37,0.65	0.161207,0.093901,0,0,3.864084,1.796036,1.008823,2.347739	-0.407058	0.316886	-0.209941	0.617775
C1r	NM_001134555.1	4_157124501_157125000	-22.7795	1.65493	0.83,0.85,0.88,0.82,0.69,0.62,0.67,0.42	8.493288,4.437112,0.798701,1.366314,40.495274,32.006508,19.802761,14.987169	-0.530722	0.175965	-0.714286	0.0465282
C1r	NM_001134555.1	4_157126001_157126500	-11.4753	1.65493	0.41,0.32,0.41,0.45,0.41,0.16,0.25,0.27	8.493288,4.437112,0.798701,1.366314,40.495274,32.006508,19.802761,14.987169	-0.425042	0.293829	-0.536745	0.170189
Tnfrsf1a	NM_013091.1	4_157869001_157869500	-19.8209	1.59459	0.89,0.85,0.58,0.70,0.65,0.49,0.65,0.63	5.433613,3.011569,0.809265,0.925356,24.907974,25.358631,12.59585,10.415278	-0.523486	0.18304	-0.323359	0.434639
Tnfrsf1a	NM_013091.1	4_157869501_157870000	-25.1071	1.59459	0.50,0.30,0.39,0.19,0.10,0.03,0.11,0.10	5.433613,3.011569,0.809265,0.925356,24.907974,25.358631,12.59585,10.415278	-0.704337	0.0511338	-0.790433	0.0195445
Tnfrsf1a	NM_013091.1	4_157871501_157872000	-17.2543	1.59459	0.42,0.31,0.43,0.46,0.33,0.13,0.25,0.18	5.433613,3.011569,0.809265,0.925356,24.907974,25.358631,12.59585,10.415278	-0.668657	0.0698416	-0.761905	0.0280049
Tnfrsf1a	NM_013091.1	4_157872001_157872500	-21.3103	1.59459	0.56,0.62,0.63,0.66,0.53,0.30,0.36,0.31	5.433613,3.011569,0.809265,0.925356,24.907974,25.358631,12.59585,10.415278	-0.649904	0.0810803	-0.880952	0.00385032
B4galt1	NM_053287.1	5_57166501_57167000	-10.3226	1.64256	0.08,0.20,0.16,0.13,0.07,0.04,0.06,0.00	3.640504,1.768194,0.499022,0.547629,17.78232,15.71471,7.709025,6.717868	-0.611913	0.106895	-0.714286	0.0465282
B4galt1	NM_053287.1	5_57201001_57201500	-13.2875	1.64256	0.34,0.28,0.29,0.24,0.21,0.17,0.13,0.17	3.640504,1.768194,0.499022,0.547629,17.78232,15.71471,7.709025,6.717868	-0.559216	0.149561	-0.646718	0.0830877
Rgs3	NM_019340.1	5_78489001_78489500	-26.3158	12.1283	0.84,0.82,0.87,0.79,0.61,0.51,0.76,0.47	0,0,0,0,3.220993,4.696572,0,2.977915	-0.92234	0.0011038	-0.79104	0.0193848
Tie1	NM_053545.1	5_137321001_137321500	-14.1657	4.17757	0.71,0.58,0.49,0.45,0.36,0.47,0.54,0.46	0.576337,0.48022,0,0.106473,13.207163,15.055811,8.490849,7.638503	-0.537825	0.169165	-0.238095	0.570156
Heyl	NM_001107977.1	5_140927501_140928000	-15.0664	2.07485	0.66,0.66,0.70,0.72,0.55,0.47,0.54,0.50	0.467982,0.202267,0.100098,0.08807,1.77291,3.311496,1.828448,1.687781	-0.945833	0.000381351	-0.922172	0.00111082
A3galt2	NM_138524.2	5_146950001_146950500	-25.6528	2.64459	0.85,0.88,0.88,0.85,0.72,0.56,0.60,0.55	3.24791,0.4617,0.108383,0.052052,17.257507,12.803934,6.149618,6.635588	-0.635333	0.0904956	-0.722944	0.0427315
Rnf19b	XM_008764147.1	5_147248001_147248500	-10.8034	1.92769	0.62,0.75,0.70,0.76,0.70,0.61,0.64,0.50	2.498946,1.054634,0.417923,0.315093,11.226244,13.718592,5.238012,7.879564	-0.502642	0.204255	-0.706599	0.0500634
Tinagl1	NM_053582.2	5_148383501_148384000	-16.327	11.6706	0.67,0.58,0.61,0.69,0.57,0.42,0.49,0.42	0,0,0,0,5.283597,0.016699,4.847771,2.269621	-0.332674	0.42073	-0.701791	0.0523546
Tinagl1	NM_053582.2	5_148391001_148391500	-13.1635	11.6706	0.59,0.57,0.70,0.47,0.46,0.41,0.39,0.50	0,0,0,0,5.283597,0.016699,4.847771,2.269621	-0.530754	0.175934	-0.722968	0.0427211
Tmem50a	NM_001127525.1	5_153250501_153251000	-10.5233	1.14912	0.65,0.55,0.52,0.49,0.33,0.47,0.48,0.58	6.600191,3.87438,0.574436,0.673802,24.075514,15.902549,6.395828,11.516291	-0.601379	0.114784	-0.357143	0.385121
Clic4	NM_031818.1	5_153642001_153642500	-17.494	1.25773	0.80,0.70,0.83,0.67,0.61,0.67,0.38,0.23	12.276872,9.90516,2.12121,2.180748,51.582077,44.347172,21.941122,32.350948	-0.405659	0.318713	-0.658694	0.0756897
Clic4	NM_031818.1	5_153642501_153643000	-12.5771	1.25773	0.53,0.68,0.65,0.66,0.44,0.47,0.42,0.59	12.276872,9.90516,2.12121,2.180748,51.582077,44.347172,21.941122,32.350948	-0.735281	0.0376564	-0.714286	0.0465282
Clic4	NM_031818.1	5_153648501_153649000	-15.1645	1.25773	0.53,0.61,0.50,0.59,0.57,0.38,0.47,0.35	12.276872,9.90516,2.12121,2.180748,51.582077,44.347172,21.941122,32.350948	-0.439939	0.27537	-0.404762	0.319889
C1qb	NM_019262.1	5_155202501_155203000	-12.0616	1.79836	0.41,0.36,0.47,0.44,0.40,0.24,0.33,0.22	4.980095,1.581792,0.618943,0.532595,28.199337,11.862867,4.12236,18.012453	-0.394716	0.333186	-0.619048	0.101733
C1qb	NM_019262.1	5_155247501_155248000	-10.7722	1.79836	0.75,0.71,0.73,0.66,0.61,0.49,0.63,0.61	4.980095,1.581792,0.618943,0.532595,28.199337,11.862867,4.12236,18.012453	-0.528835	0.177795	-0.610789	0.107721
Tnfrsf1b	NM_130426.4	5_163167501_163168000	-13.3065	1.9877	0.78,0.73,0.72,0.71,0.64,0.63,0.60,0.59	1.935915,1.011654,0.125428,0.188607,9.873606,10.414229,4.11885,3.502795	-0.577791	0.133608	-0.571429	0.13896
H6pd	NM_001106698.1	5_167029001_167029500	-29.5368	7.00547	0.82,0.77,0.69,0.76,0.56,0.37,0.41,0.38	0.015611,0.012071,0,0,4.097218,3.251512,0,1.565839	-0.542061	0.165178	-0.365963	0.372625
Mmp23	NM_053606.2	5_173080501_173081000	-15.2934	2.48376	0.77,0.66,0.69,0.67,0.58,0.56,0.47,0.60	0.990535,0.525577,0,0.072977,6.908477,5.169383,3.185323,2.414387	-0.631451	0.0931059	-0.761905	0.0280049
Thada	NM_001191769.1	6_7675001_7675500	-22.8063	12.6837	0.86,0.87,0.58,0.58,0.59,0.46,0.53,0.49	0,0,0,0,4.518249,2.119575,1.862893,0	-0.349311	0.396369	-0.301852	0.467467
Thada	NM_001191769.1	6_7675501_7676000	-18.1039	12.6837	0.89,0.96,0.88,0.90,0.87,0.66,0.71,0.68	0,0,0,0,4.518249,2.119575,1.862893,0	-0.227695	0.587599	-0.572822	0.137778
Rhob	NM_022542.1	6_33692501_33693000	-13.8572	1.16221	0.86,0.81,0.78,0.83,0.76,0.69,0.70,0.63	7.884428,8.838261,2.366001,1.997869,35.2188,44.883949,22.985373,17.300648	-0.578484	0.133032	-0.714286	0.0465282
Sdc1	NM_013026.2	6_33869001_33869500	-18.4634	1.78268	0.78,0.75,0.73,0.72,0.65,0.61,0.45,0.56	5.739409,4.441859,0.491152,1.349401,42.651028,26.22761,5.30827,28.380661	-0.327326	0.428692	-0.404762	0.319889
Sdc1	NM_013026.2	6_33887501_33888000	-16.6641	1.78268	0.33,0.39,0.34,0.43,0.30,0.08,0.17,0.19	5.739409,4.441859,0.491152,1.349401,42.651028,26.22761,5.30827,28.380661	-0.478655	0.230181	-0.642857	0.0855589
Sdc1	NM_013026.2	6_33888501_33889000	-13.076	1.78268	0.26,0.25,0.16,0.24,0.13,0.09,0.10,0.07	5.739409,4.441859,0.491152,1.349401,42.651028,26.22761,5.30827,28.380661	-0.605392	0.111741	-0.5	0.207031
Osr1	XM_006239886.2	6_35312001_35312500	-14.7715	3.0736	0.79,0.71,0.61,0.53,0.49,0.59,0.56,0.62	0.388083,0.244253,0,0.031719,4.823499,3.980131,2.217888,0.945877	-0.542055	0.165184	-0.380952	0.351813
Osr1	XM_006239886.2	6_35312501_35313000	-11.0424	3.0736	0.89,0.80,0.69,0.61,0.62,0.76,0.60,0.72	0.388083,0.244253,0,0.031719,4.823499,3.980131,2.217888,0.945877	-0.291212	0.484062	-0.0952381	0.822505
Osr1	XM_006239886.2	6_35315501_35316000	-21.3855	3.0736	0.64,0.52,0.52,0.43,0.31,0.41,0.23,0.40	0.388083,0.244253,0,0.031719,4.823499,3.980131,2.217888,0.945877	-0.619363	0.101508	-0.694623	0.0558847
Osr1	XM_006239886.2	6_35316001_35316500	-23.8644	3.0736	0.82,0.64,0.56,0.48,0.42,0.42,0.39,0.41	0.388083,0.244253,0,0.031719,4.823499,3.980131,2.217888,0.945877	-0.552277	0.155776	-0.586837	0.126199
Clec14a	NM_001014077.1	6_79306501_79307000	-19.461	1.71627	0.59,0.60,0.42,0.43,0.47,0.25,0.38,0.30	0.823545,0.554577,0.412841,0.354197,6.257081,7.26469,3.80647,4.036263	-0.636743	0.0895581	-0.47619	0.232936
Clec14a	NM_001014077.1	6_79307001_79307500	-21.9081	1.71627	0.84,0.84,0.69,0.72,0.63,0.57,0.51,0.43	0.823545,0.554577,0.412841,0.354197,6.257081,7.26469,3.80647,4.036263	-0.658947	0.075538	-0.610789	0.107721
Clec14a	NM_001014077.1	6_79403001_79403500	-14.5201	1.71627	0.93,0.82,0.90,0.88,0.91,0.42,0.69,0.92	0.823545,0.554577,0.412841,0.354197,6.257081,7.26469,3.80647,4.036263	-0.587806	0.125419	-0.119048	0.778886
Arf6	NM_024152.2	6_91699501_91700000	-14.8353	1.13485	0.62,0.62,0.51,0.67,0.52,0.35,0.52,0.42	10.812786,5.693029,1.013772,1.897019,37.244774,29.213831,13.677318,19.132303	-0.611642	0.107094	-0.481963	0.226511
Arf6	NM_024152.2	6_91700001_91700500	-10.6232	1.13485	0.74,0.72,0.67,0.60,0.59,0.44,0.62,0.54	10.812786,5.693029,1.013772,1.897019,37.244774,29.213831,13.677318,19.132303	-0.6102	0.108156	-0.642857	0.0855589
Arf6	NM_024152.2	6_91736501_91737000	-31.5227	1.13485	0.62,0.60,0.51,0.60,0.27,0.24,0.35,0.24	10.812786,5.693029,1.013772,1.897019,37.244774,29.213831,13.677318,19.132303	-0.812937	0.0141545	-0.698846	0.0537884
Prkch	NM_031085.2	6_96482001_96482500	-17.3301	1.33037	0.75,0.91,0.85,0.78,0.49,0.69,0.60,0.67	1.57777,0.852638,0.502246,0.277164,6.607932,6.859287,2.789815,4.871549	-0.758081	0.0292841	-0.738095	0.0365528
Zfp36l1	NM_017172.1	6_103308001_103308500	-18.0158	1.41792	0.88,0.83,0.71,0.81,0.71,0.59,0.62,0.69	5.805094,3.151737,1.449033,1.368783,25.34992,28.189657,15.356671,12.681007	-0.707934	0.0494385	-0.658694	0.0756897
Zfp36l1	NM_017172.1	6_103309501_103310000	-26.5914	1.41792	0.52,0.54,0.36,0.59,0.34,0.15,0.24,0.33	5.805094,3.151737,1.449033,1.368783,25.34992,28.189657,15.356671,12.681007	-0.789281	0.0198501	-0.857143	0.00653002
Zfp36l1	NM_017172.1	6_103310001_103310500	-28.452	1.41792	0.55,0.52,0.39,0.57,0.23,0.17,0.22,0.17	5.805094,3.151737,1.449033,1.368783,25.34992,28.189657,15.356671,12.681007	-0.810205	0.0147513	-0.778457	0.0228673
Zfp36l1	NM_017172.1	6_103375001_103375500	-16.2011	1.41792	0.71,0.00,0.00,0.00,0.00,0.00,0.00,0.00	5.805094,3.151737,1.449033,1.368783,25.34992,28.189657,15.356671,12.681007	-0.222724	0.595998	-0.0824786	0.846053
Eif2b2	NM_032058.2	6_109029501_109030000	-20.807	1.13189	0.51,0.74,0.82,0.53,0.44,0.39,0.65,0.38	2.551531,1.722344,0.212238,0.518765,9.111698,7.14076,3.751587,5.61329	-0.729608	0.0399415	-0.785714	0.0208151
Eif2b2	NM_032058.2	6_109052501_109053000	-21.5338	1.13189	0.59,0.51,0.63,0.62,0.47,0.30,0.36,0.32	2.551531,1.722344,0.212238,0.518765,9.111698,7.14076,3.751587,5.61329	-0.70404	0.0512753	-0.833333	0.0101755
Ckb	NM_012529.3	6_136094001_136094500	-11.6163	2.03148	0.79,0.85,0.88,0.81,0.74,0.73,0.68,0.70	30.202534,14.062322,3.826966,5.720889,194.940674,131.028503,17.496929,191.511032	-0.593652	0.120774	-0.666667	0.0709877
Ckb	NM_012529.3	6_136130001_136130500	-10.5659	2.03148	0.74,0.80,0.89,0.95,0.74,0.73,0.74,0.74	30.202534,14.062322,3.826966,5.720889,194.940674,131.028503,17.496929,191.511032	-0.581629	0.130435	-0.786387	0.020631
Crip1	NM_001244867.1	6_137965501_137966000	-25.5288	3.04237	0.40,0.31,0.25,0.23,0.07,0.06,0.03,0.02	38.477116,9.242887,4.786247,1.804388,341.787811,255.92038,171.327286,145.665222	-0.753387	0.0309031	-0.52381	0.182721
Gna15	NM_053542.1	7_11056001_11056500	-12.1184	4.16478	0.19,0.15,0.22,0.38,0.00,0.00,0.01,0.15	0.228645,0,0,0,2.772909,2.086973,0.918784,1.635433	-0.74531	0.0338149	-0.851917	0.00724324
Gna15	NM_053542.1	7_11061501_11062000	-11.16	4.16478	0.40,0.41,0.46,0.59,0.48,0.25,0.35,0.35	0.228645,0,0,0,2.772909,2.086973,0.918784,1.635433	-0.392217	0.336533	-0.429521	0.288218
Notch3	NM_020087.2	7_14181501_14182000	-10.2754	3.36973	0.81,0.80,0.75,0.80,0.68,0.71,0.71,0.65	2.699923,0.115791,0.031003,0.019755,5.422223,15.836775,11.911702,6.712718	-0.601092	0.115003	-0.614502	0.105005
Notch3	NM_020087.2	7_14182001_14182500	-11.5152	3.36973	0.73,0.76,0.74,0.73,0.72,0.51,0.65,0.65	2.699923,0.115791,0.031003,0.019755,5.422223,15.836775,11.911702,6.712718	-0.927716	0.000893743	-0.867533	0.00524914
Notch3	NM_020087.2	7_14188001_14188500	-14.555	3.36973	0.59,0.66,0.61,0.61,0.53,0.42,0.53,0.46	2.699923,0.115791,0.031003,0.019755,5.422223,15.836775,11.911702,6.712718	-0.867279	0.00527837	-0.879582	0.00398056
Dram1	NM_001173427.1	7_28882001_28882500	-15.6514	1.8304	0.73,0.46,0.41,0.57,0.40,0.33,0.43,0.29	0.417522,0.256649,0,0.057566,2.007537,1.64715,0.909403,1.03526	-0.508949	0.197706	-0.595238	0.11953
Dram1	NM_001173427.1	7_28931001_28931500	-13.9592	1.8304	0.55,0.82,0.71,0.60,0.57,0.44,0.43,0.33	0.417522,0.256649,0,0.057566,2.007537,1.64715,0.909403,1.03526	-0.539235	0.167832	-0.619048	0.101733
Lum	NM_031050.1	7_38819001_38819500	-28.3019	2.18755	0.70,0.65,0.46,0.64,0.41,0.37,0.29,0.29	70.737564,19.488535,2.800088,12.274081,457.147797,244.584137,176.354492,180.971481	-0.564165	0.145213	-0.538932	0.168118
Lum	NM_031050.1	7_38819501_38820000	-26.0409	2.18755	0.65,0.55,0.50,0.50,0.49,0.26,0.24,0.31	70.737564,19.488535,2.800088,12.274081,457.147797,244.584137,176.354492,180.971481	-0.365583	0.373159	-0.562884	0.146332
Lum	NM_031050.1	7_38823001_38823500	-13.3808	2.18755	0.97,0.94,0.74,0.93,0.81,0.82,0.80,0.75	70.737564,19.488535,2.800088,12.274081,457.147797,244.584137,176.354492,180.971481	-0.36895	0.368434	-0.047619	0.910849
Lum	NM_031050.1	7_38823501_38824000	-12.9923	2.18755	0.88,0.86,0.86,0.83,0.66,0.78,0.73,0.78	70.737564,19.488535,2.800088,12.274081,457.147797,244.584137,176.354492,180.971481	-0.910669	0.00166487	-0.734993	0.0377702
Pawr	NM_033485.2	7_51233001_51233500	-23.4723	10.39	0.82,0.78,0.81,0.73,0.62,0.57,0.56,0.56	0,0,0,0,1.033561,1.50015,0.614005,1.768135	-0.870665	0.0048976	-0.829389	0.0108809
Pawr	NM_033485.2	7_51295001_51295500	-12.8955	10.39	0.56,0.61,0.49,0.67,0.63,0.33,0.44,0.53	0,0,0,0,1.033561,1.50015,0.614005,1.768135	-0.460651	0.250688	-0.405877	0.318428
Pawr	NM_033485.2	7_51315501_51316000	-13.0287	10.39	0.77,0.61,0.48,0.46,0.28,0.53,0.56,0.63	0,0,0,0,1.033561,1.50015,0.614005,1.768135	-0.151807	0.719705	0.0126837	0.976221
Ptprb	XM_008765425.1	7_59352501_59353000	-12.8852	2.89293	0.72,0.84,0.73,0.88,0.79,0.60,0.67,0.78	0.702402,0.002283,0.30835,0.013413,5.254004,7.635584,4.936483,2.056091	-0.706803	0.0499679	-0.666667	0.0709877
Ptprb	XM_008765425.1	7_59374001_59374500	-13.2811	2.89293	0.75,0.86,0.76,0.80,0.74,0.65,0.59,0.60	0.702402,0.002283,0.30835,0.013413,5.254004,7.635584,4.936483,2.056091	-0.633705	0.0915849	-0.809524	0.0149027
Rap1b	NM_134346.3	7_60867001_60867500	-15.1027	3.31578	0.70,0.70,0.71,0.57,0.59,0.52,0.43,0.53	4.43879,0.807939,0,0,27.97949,26.123487,9.652078,19.60206	-0.508484	0.198185	-0.518072	0.188432
Rap1b	NM_134346.3	7_60867501_60868000	-15.9624	3.31578	0.52,0.59,0.62,0.45,0.39,0.37,0.41,0.40	4.43879,0.807939,0,0,27.97949,26.123487,9.652078,19.60206	-0.799641	0.0172075	-0.874267	0.00451239
Rap1b	NM_134346.3	7_60868001_60868500	-12.4674	3.31578	0.73,0.82,0.81,0.83,0.55,0.70,0.73,0.73	4.43879,0.807939,0,0,27.97949,26.123487,9.652078,19.60206	-0.854519	0.00688216	-0.932673	0.000724953
Laptm4b	NM_001013174.1	7_72923501_72924000	-11.2187	1.75311	0.69,0.57,0.55,0.44,0.27,0.55,0.55,0.56	2.55235,1.243658,0.262427,0.547283,16.249743,11.186579,5.869969,5.390862	-0.612698	0.10632	-0.268373	0.520441
Laptm4b	NM_001013174.1	7_72926001_72926500	-16.3635	1.75311	0.26,0.27,0.19,0.14,0.07,0.08,0.05,0.03	2.55235,1.243658,0.262427,0.547283,16.249743,11.186579,5.869969,5.390862	-0.607926	0.109843	-0.595238	0.11953
Laptm4b	NM_001013174.1	7_72926501_72927000	-18.512	1.75311	0.37,0.36,0.25,0.32,0.15,0.13,0.17,0.17	2.55235,1.243658,0.262427,0.547283,16.249743,11.186579,5.869969,5.390862	-0.753346	0.0309172	-0.730552	0.0395556
Ncald	NM_001024371.1	7_76295001_76295500	-13.2402	6.1908	0.44,0.39,0.34,0.48,0.38,0.37,0.20,0.19	0,0.058444,0,0,7.008525,3.600224,0.959701,1.268478	-0.0252963	0.95259	-0.439155	0.276327
Ncald	NM_001024371.1	7_76301501_76302000	-10.6673	6.1908	0.55,0.66,0.65,0.74,0.68,0.43,0.47,0.43	0,0.058444,0,0,7.008525,3.600224,0.959701,1.268478	-0.0382571	0.928338	-0.331344	0.422704
Klf10	NM_031135.2	7_77159501_77160000	-22.6858	1.13684	0.47,0.35,0.24,0.33,0.16,0.10,0.08,0.10	1.648096,1.231358,0.435937,0.3923,10.748329,4.921414,2.828325,3.920773	-0.496743	0.210481	-0.562884	0.146332
Plec	NM_022401.2	7_117264001_117264500	-23.5639	2.77703	0.45,0.55,0.60,0.53,0.45,0.11,0.40,0.16	1.013035,0.286714,0,0.015397,4.172962,4.799734,3.100532,1.994375	-0.69184	0.057293	-0.850315	0.00747141
Lgals1	NM_019904.1	7_120153501_120154000	-21.5261	2.66417	0.45,0.41,0.45,0.44,0.42,0.05,0.22,0.19	42.662292,12.047831,4.16348,2.263419,315.71106,198.585297,85.223671,194.683838	-0.446425	0.267517	-0.598813	0.116754
Lgals1	NM_019904.1	7_120155501_120156000	-14.6837	2.66417	0.78,0.72,0.68,0.67,0.64,0.50,0.55,0.59	42.662292,12.047831,4.16348,2.263419,315.71106,198.585297,85.223671,194.683838	-0.524232	0.182304	-0.595238	0.11953
Tuba1a	NM_022298.1	7_140639001_140639500	-16.6428	1.37631	0.42,0.65,0.47,0.64,0.48,0.30,0.37,0.20	15.138379,8.742499,2.579818,2.793786,81.333946,41.553391,25.010136,39.759743	-0.411833	0.310683	-0.47619	0.232936
Tuba1a	NM_022298.1	7_140639501_140640000	-12.4142	1.37631	0.21,0.43,0.45,0.52,0.51,0.14,0.34,0.12	15.138379,8.742499,2.579818,2.793786,81.333946,41.553391,25.010136,39.759743	-0.118787	0.779361	-0.404762	0.319889
Icam1	NM_012967.1	8_22033501_22034000	-21.583	1.10418	0.55,0.48,0.45,0.38,0.34,0.19,0.30,0.28	1.950294,1.835386,0.298061,0.397315,8.080884,6.271976,2.663991,6.079023	-0.639578	0.0876906	-0.642857	0.0855589
Adamts15	NM_001106810.1	8_31994501_31995000	-10.6195	4.8914	0.83,0.83,0.85,0.78,0.72,0.62,0.80,0.67	0.105617,0.031647,0.042618,0.010007,7.500172,4.671206,3.666052,0.370414	-0.513872	0.192672	-0.574861	0.136058
Adamts15	NM_001106810.1	8_31996001_31996500	-19.4915	4.8914	0.76,0.76,0.60,0.59,0.45,0.35,0.45,0.53	0.105617,0.031647,0.042618,0.010007,7.500172,4.671206,3.666052,0.370414	-0.745207	0.0338529	-0.77114	0.025059
Adamts15	NM_001106810.1	8_31996501_31997000	-21.2103	4.8914	0.81,0.72,0.68,0.57,0.54,0.43,0.47,0.44	0.105617,0.031647,0.042618,0.010007,7.500172,4.671206,3.666052,0.370414	-0.516553	0.18996	-0.619048	0.101733
Adamts15	NM_001106810.1	8_32005001_32005500	-10.4732	4.8914	0.68,0.64,0.61,0.54,0.50,0.45,0.56,0.59	0.105617,0.031647,0.042618,0.010007,7.500172,4.671206,3.666052,0.370414	-0.741659	0.0351842	-0.547619	0.160026
Ubash3b	NM_001191792.1	8_45373001_45373500	-10.2972	9.01581	0.80,0.73,0.81,0.68,0.75,0.57,0.62,0.71	0,0,0,0,0,0.558208,0,0.924461	-0.366224	0.372257	-0.452023	0.26083
Mcam	NM_023983.3	8_48490001_48490500	-12.9721	2.46956	0.49,0.53,0.47,0.44,0.38,0.28,0.39,0.33	0.281639,0.480487,1.020305,0.405058,15.43616,14.430352,9.511667,10.656464	-0.869934	0.00497825	-0.809524	0.0149027
Cd276	NM_182824.2	8_63344001_63344500	-35.1797	1.34092	0.46,0.38,0.34,0.22,0.04,0.04,0.06,0.01	6.206564,3.342899,0.66923,1.318838,27.539806,19.890287,9.282037,14.270404	-0.723907	0.0423214	-0.706599	0.0500634
Anxa2	NM_019905.1	8_75685501_75686000	-11.8188	2.23916	0.88,0.94,0.95,0.93,0.85,0.81,0.85,0.78	36.449898,16.586117,4.563786,0.645003,234.077957,124.057358,80.156296,113.023773	-0.694347	0.0560235	-0.80241	0.0165407
Anxa2	NM_019905.1	8_75690001_75690500	-40.9345	2.23916	0.55,0.73,0.69,0.64,0.30,0.17,0.28,0.16	36.449898,16.586117,4.563786,0.645003,234.077957,124.057358,80.156296,113.023773	-0.758436	0.0291639	-0.738095	0.0365528
Anxa2	NM_019905.1	8_75690501_75691000	-23.701	2.23916	0.36,0.49,0.41,0.43,0.25,0.09,0.21,0.14	36.449898,16.586117,4.563786,0.645003,234.077957,124.057358,80.156296,113.023773	-0.682525	0.0621579	-0.785714	0.0208151
Myo1e	NM_173101.1	8_76653501_76654000	-13.1583	1.22955	0.68,0.68,0.62,0.66,0.48,0.46,0.63,0.56	6.322374,2.628625,0.641113,0.796415,17.9547,17.075441,6.056434,12.93014	-0.898763	0.00240099	-0.598813	0.116754
Myo1e	NM_173101.1	8_76679501_76680000	-14.4813	1.22955	0.63,0.71,0.64,0.65,0.53,0.47,0.51,0.51	6.322374,2.628625,0.641113,0.796415,17.9547,17.075441,6.056434,12.93014	-0.80581	0.0157444	-0.694623	0.0558847
Prtg	NM_001037651.1	8_79498501_79499000	-11.3592	3.10325	0.66,0.66,0.57,0.44,0.43,0.53,0.70,0.51	0.059108,0.002634,0,0.005952,0.276287,0.382257,0.112526,0.425833	-0.395753	0.331801	-0.335335	0.416792
Prtg	NM_001037651.1	8_79511501_79512000	-15.6052	3.10325	0.64,0.37,0.90,0.46,0.59,0.25,0.31,0.29	0.059108,0.002634,0,0.005952,0.276287,0.382257,0.112526,0.425833	-0.52223	0.184284	-0.690476	0.0579903
Prtg	NM_001037651.1	8_79513001_79513500	-16.2629	3.10325	0.77,0.79,0.78,0.67,0.71,0.54,0.58,0.55	0.059108,0.002634,0,0.005952,0.276287,0.382257,0.112526,0.425833	-0.753868	0.0307347	-0.833333	0.0101755
Tpbg	NM_031807.1	8_93490501_93491000	-18.8396	9.72748	0.50,0.41,0.48,0.34,0.27,0.23,0.23,0.30	0,0,0,0,1.743753,1.019831,0.001929,0.716737	-0.563171	0.146081	-0.79111	0.0193665
Bcl2a1	NM_133416.1	8_96550001_96550500	-16.2986	2.46219	0.44,0.48,0.55,0.37,0.33,0.40,0.32,0.28	1.545602,1.245546,0,0.225759,14.505649,6.297989,0.670377,14.416068	-0.633265	0.0918806	-0.5	0.207031
Adamts7	XM_006243526.1	8_97537001_97537500	-22.2195	11.633	0.47,0.53,0.54,0.63,0.30,0.28,0.43,0.43	0,0,0,0,2.425954,0.735883,0.630039,1.369622	-0.732588	0.0387308	-0.842149	0.00870553
Acaa1a	NM_012489.2	8_128032501_128033000	-17.091	10.0798	0.74,0.79,0.73,0.67,0.59,0.59,0.60,0.53	0,0,0,0,2.569955,2.087987,0,1.829776	-0.731031	0.0393606	-0.78207	0.0218306
Tmem158	NM_057212.1	8_132331001_132331500	-39.2033	2.35027	0.79,0.76,0.81,0.81,0.59,0.33,0.31,0.35	1.561184,0.531735,0,0.207278,7.514796,8.778335,5.215954,2.481323	-0.719442	0.0442436	-0.850315	0.00747141
LOC102551518	XM_006244700.2	9_37789001_37789500	-19.9274	8.58401	0.68,0.61,0.74,0.76,0.74,0.35,0.57,0.39	0,0,0,0,0.268296,0.339333,0.227523,0	-0.354013	0.389599	-0.384175	0.34741
LOC102551518	XM_006244700.2	9_37906001_37906500	-17.3189	8.58401	0.58,0.55,0.50,0.54,0.48,0.28,0.35,0.38	0,0,0,0,0.268296,0.339333,0.227523,0	-0.706262	0.0502222	-0.736485	0.0371815
Col3a1	NM_032085.1	9_52022001_52022500	-33.4674	3.53572	0.75,0.75,0.72,0.79,0.57,0.32,0.30,0.43	441.015137,58.091152,19.238821,25.508106,3751.312988,3746.407959,2688.235352,1138.529663	-0.773834	0.0242376	-0.682647	0.0620927
Col3a1	NM_032085.1	9_52022501_52023000	-33.3309	3.53572	0.62,0.68,0.55,0.68,0.36,0.22,0.25,0.15	441.015137,58.091152,19.238821,25.508106,3751.312988,3746.407959,2688.235352,1138.529663	-0.728917	0.0402255	-0.634742	0.0908904
Col3a1	NM_032085.1	9_52042001_52042500	-41.0605	3.53572	0.80,0.68,0.73,0.80,0.36,0.29,0.33,0.46	441.015137,58.091152,19.238821,25.508106,3751.312988,3746.407959,2688.235352,1138.529663	-0.918203	0.00128564	-0.790433	0.0195445
Col3a1	NM_032085.1	9_52043501_52044000	-28.0739	3.53572	0.85,0.83,0.79,0.79,0.58,0.48,0.52,0.52	441.015137,58.091152,19.238821,25.508106,3751.312988,3746.407959,2688.235352,1138.529663	-0.831498	0.0105001	-0.626552	0.0964612
Fn1	NM_019143.2	9_78953501_78954000	-11.0249	2.15952	0.75,0.83,0.82,0.79,0.80,0.57,0.72,0.54	52.865608,8.714338,1.748063,11.236147,226.583389,370.900604,129.255676,59.248989	-0.496288	0.210965	-0.642857	0.0855589
Fn1	NM_019143.2	9_78955001_78955500	-14.0681	2.15952	0.36,0.33,0.35,0.57,0.32,0.24,0.26,0.27	52.865608,8.714338,1.748063,11.236147,226.583389,370.900604,129.255676,59.248989	-0.531572	0.175143	-0.738095	0.0365528
Fn1	NM_019143.2	9_78955501_78956000	-10.5651	2.15952	0.78,0.84,0.83,0.82,0.76,0.73,0.76,0.68	52.865608,8.714338,1.748063,11.236147,226.583389,370.900604,129.255676,59.248989	-0.525879	0.180684	-0.826362	0.0114428
Bok	NM_017312.2	9_100828001_100828500	-14.8767	1.63874	0.67,0.60,0.64,0.83,0.79,0.28,0.46,0.35	1.140159,0.289004,0.174084,0.07005,3.940532,3.37755,2.021597,2.184598	-0.368878	0.368534	-0.428571	0.289403
Bok	NM_017312.2	9_100828501_100829000	-10.409	1.63874	0.60,0.66,0.56,0.72,0.82,0.32,0.51,0.45	1.140159,0.289004,0.174084,0.07005,3.940532,3.37755,2.021597,2.184598	-0.186603	0.658157	-0.261905	0.530923
Rab31	NM_145094.2	9_113487001_113487500	-10.6719	1.36321	0.57,0.48,0.22,0.49,0.31,0.22,0.44,0.36	13.069254,7.760086,1.908082,1.94372,58.756489,42.105686,16.979229,32.739208	-0.448382	0.265169	-0.311383	0.452799
Rab31	NM_145094.2	9_113502001_113502500	-11.4295	1.36321	0.81,0.79,0.75,0.69,0.69,0.59,0.71,0.65	13.069254,7.760086,1.908082,1.94372,58.756489,42.105686,16.979229,32.739208	-0.594208	0.120337	-0.574861	0.136058
LOC100912068	XM_003750862.3	10_62483001_62483500	-18.7907	3.27303	0.81,0.70,0.45,0.47,0.44,0.45,0.37,0.50	0.150857,0,0,0.026203,0.913925,1.40164,0.903194,0.389181	-0.509263	0.197382	-0.512048	0.194529
LOC100912068	XM_003750862.3	10_62483501_62484000	-34.1575	3.27303	0.87,0.85,0.48,0.37,0.22,0.26,0.26,0.56	0.150857,0,0,0.026203,0.913925,1.40164,0.903194,0.389181	-0.691631	0.0573994	-0.674699	0.0664288
Pitpna	NM_017231.1	10_63733501_63734000	-12.2986	1.03016	0.71,0.60,0.64,0.56,0.55,0.46,0.56,0.49	9.579361,3.687643,1.781714,1.0749,26.631737,22.679869,12.399427,14.747683	-0.542897	0.164397	-0.670671	0.0686927
Crk	XM_006246913.1	10_63828501_63829000	-20.6345	2.12697	0.86,0.96,0.82,0.90,0.63,0.68,0.69,0.69	0.22441,0.117252,0,0.014519,1.304758,1.143039,0.366317,0.484794	-0.79677	0.0179162	-0.826362	0.0114428
Tnfaip1	NM_182950.4	10_65804001_65804500	-11.2574	2.21813	0.71,0.69,0.73,0.65,0.63,0.60,0.64,0.57	1.980166,0.663462,0.040812,0.089717,9.004455,8.588552,4.770784,1.546177	-0.494551	0.212819	-0.595238	0.11953
Ccl2	NM_031530.1	10_69411501_69412000	-27.5979	11.4931	0.63,0.75,0.51,0.70,0.63,0.33,0.29,0.21	0,0,0,0,11.702582,7.77575,4.462287,6.767564	-0.443188	0.271422	-0.504014	0.202821
Slfn2	NM_001107031.1	10_70375501_70376000	-13.2559	1.5137	0.63,0.74,0.63,0.67,0.63,0.58,0.54,0.43	3.656504,2.390639,0.825212,0.619896,20.766933,15.161964,3.685403,15.23436	-0.461134	0.250126	-0.634335	0.0911627
Igfbp4	NM_001004274.2	10_86943001_86943500	-22.3577	2.92004	0.78,0.83,0.76,0.76,0.70,0.48,0.52,0.50	7.050742,2.163407,2.238627,1.113369,102.816658,88.995705,40.916332,31.554852	-0.562002	0.147105	-0.694623	0.0558847
Igfbp4	NM_001004274.2	10_86952001_86952500	-32.3622	2.92004	0.61,0.42,0.47,0.31,0.28,0.05,0.09,0.06	7.050742,2.163407,2.238627,1.113369,102.816658,88.995705,40.916332,31.554852	-0.569953	0.140218	-0.595238	0.11953
Igfbp4	NM_001004274.2	10_86958001_86958500	-11.374	2.92004	0.85,0.86,0.79,0.92,0.78,0.74,0.78,0.72	7.050742,2.163407,2.238627,1.113369,102.816658,88.995705,40.916332,31.554852	-0.604967	0.112061	-0.790433	0.0195445
Ptrf	NM_001105841.1	10_88864001_88864500	-12.898	1.45909	0.86,0.79,0.80,0.74,0.74,0.57,0.64,0.59	13.840434,7.468008,2.036009,1.892037,58.059574,47.494442,31.162567,21.618124	-0.510487	0.196125	-0.538932	0.168118
Ptrf	NM_001105841.1	10_88879501_88880000	-16.7922	1.45909	0.57,0.54,0.53,0.59,0.50,0.32,0.38,0.34	13.840434,7.468008,2.036009,1.892037,58.059574,47.494442,31.162567,21.618124	-0.564405	0.145004	-0.738095	0.0365528
Arl4d	NM_001107052.1	10_89580501_89581000	-15.5157	9.60675	0.84,0.84,0.79,0.69,0.69,0.51,0.61,0.60	0,0,0,0,2.908544,1.072652,1.072915,0	-0.354111	0.389459	-0.45553	0.256683
Arl4d	NM_001107052.1	10_89601501_89602000	-10.646	9.60675	0.57,0.60,0.59,0.58,0.57,0.51,0.45,0.43	0,0,0,0,2.908544,1.072652,1.072915,0	-0.059999	0.887772	-0.397895	0.32895
Meox1	NM_001108837.1	10_89805501_89806000	-12.2878	3.96525	0.51,0.29,0.51,0.27,0.18,0.32,0.27,0.51	0,0.147683,0,0,1.451619,1.905633,1.069682,1.165461	-0.357749	0.384256	-0.289314	0.487047
Meox1	NM_001108837.1	10_89808501_89809000	-12.1473	3.96525	0.86,0.83,0.76,0.85,0.80,0.67,0.63,0.73	0,0.147683,0,0,1.451619,1.905633,1.069682,1.165461	-0.686308	0.0601537	-0.634335	0.0911627
Meox1	NM_001108837.1	10_89815501_89816000	-20.4055	3.96525	0.71,0.66,0.49,0.66,0.49,0.29,0.35,0.41	0,0.147683,0,0,1.451619,1.905633,1.069682,1.165461	-0.83393	0.0100714	-0.753144	0.0309884
Cd300le	NM_001202463.1	10_103593501_103594000	-10.1334	2.8593	0.75,0.72,0.71,0.90,0.70,0.63,0.71,0.65	1.588904,0.804865,0,0.250784,17.192427,10.692312,2.99461,12.091594	-0.564701	0.144746	-0.694623	0.0558847
Itgb4	NM_013180.1	10_104529501_104530000	-12.6647	3.75079	0.61,0.70,0.64,0.68,0.61,0.45,0.51,0.55	0.358344,0.107098,0.220659,0.01956,3.242777,13.58909,6.987866,2.094422	-0.892243	0.00288073	-0.934148	0.000679106
Socs3	XM_008768398.1	10_106982501_106983000	-23.5307	2.07874	0.63,0.50,0.40,0.47,0.19,0.35,0.36,0.36	2.800552,1.707733,0.110838,0.518083,16.615633,15.287613,7.90399,8.184122	-0.752907	0.0310716	-0.754505	0.0305128
Timp2	NM_021989.2	10_107387501_107388000	-13.4645	1.68655	0.56,0.67,0.64,0.43,0.60,0.48,0.34,0.44	37.177372,21.5413,3.039549,5.991995,205.883148,164.403351,59.700092,80.405861	-0.0450823	0.915585	-0.190476	0.651401
Lgals3bp	NM_139096.1	10_107424501_107425000	-10.4544	1.21951	0.16,0.11,0.15,0.15,0.09,0.04,0.05,0.07	4.022927,2.721756,0.656769,0.815712,18.760405,11.583156,3.806081,13.546299	-0.570527	0.139728	-0.491027	0.216608
Lgals3bp	NM_139096.1	10_107425001_107425500	-18.3639	1.21951	0.41,0.39,0.38,0.36,0.23,0.19,0.18,0.30	4.022927,2.721756,0.656769,0.815712,18.760405,11.583156,3.806081,13.546299	-0.573614	0.137108	-0.404762	0.319889
Arhgap31	NM_001105879.1	11_64599001_64599500	-10.0282	1.04179	0.78,0.73,0.67,0.68,0.55,0.64,0.74,0.62	3.23771,2.740078,0.719751,0.398603,11.806896,13.014326,4.092593,6.581575	-0.642344	0.0858906	-0.5	0.207031
Fstl1	NM_024369.2	11_65809501_65810000	-20.8854	1.59586	0.70,0.62,0.60,0.63,0.50,0.35,0.43,0.37	30.216846,21.351751,3.579085,5.476134,167.314133,112.740326,92.832306,45.617863	-0.586695	0.126313	-0.619048	0.101733
Fstl1	NM_024369.2	11_65810001_65810500	-20.6094	1.59586	0.66,0.74,0.64,0.77,0.56,0.42,0.43,0.53	30.216846,21.351751,3.579085,5.476134,167.314133,112.740326,92.832306,45.617863	-0.686025	0.0603022	-0.714286	0.0465282
Fstl1	NM_024369.2	11_65818001_65818500	-14.3362	1.59586	0.50,0.63,0.55,0.59,0.42,0.38,0.54,0.50	30.216846,21.351751,3.579085,5.476134,167.314133,112.740326,92.832306,45.617863	-0.771053	0.0250858	-0.80241	0.0165407
Snai2	NM_013035.1	11_90436501_90437000	-14.2272	1.56528	0.57,0.67,0.67,0.82,0.56,0.40,0.39,0.46	1.895782,1.76485,0.067259,0.435473,8.740978,8.207066,5.038578,5.687673	-0.740612	0.0355827	-0.742528	0.034855
Actb	NM_031144.3	12_13695001_13695500	-20.4386	1.20402	0.58,0.53,0.43,0.49,0.30,0.20,0.39,0.28	239.504791,129.184799,32.073444,44.942051,964.650391,588.140381,297.211212,601.064209	-0.736941	0.0370031	-0.666667	0.0709877
Actb	NM_031144.3	12_13695501_13696000	-16.8219	1.20402	0.70,0.75,0.81,0.66,0.68,0.57,0.61,0.37	239.504791,129.184799,32.073444,44.942051,964.650391,588.140381,297.211212,601.064209	-0.48723	0.220728	-0.642857	0.0855589
Actb	NM_031144.3	12_13717501_13718000	-12.5791	1.20402	0.33,0.38,0.32,0.43,0.35,0.14,0.28,0.16	239.504791,129.184799,32.073444,44.942051,964.650391,588.140381,297.211212,601.064209	-0.462691	0.24832	-0.428571	0.289403
Actb	NM_031144.3	12_13718001_13718500	-19.7811	1.20402	0.41,0.44,0.42,0.44,0.30,0.16,0.30,0.22	239.504791,129.184799,32.073444,44.942051,964.650391,588.140381,297.211212,601.064209	-0.730867	0.0394272	-0.795238	0.0183017
Actb	NM_031144.3	12_13718501_13719000	-10.4516	1.20402	0.21,0.36,0.45,0.32,0.35,0.21,0.25,0.13	239.504791,129.184799,32.073444,44.942051,964.650391,588.140381,297.211212,601.064209	-0.363684	0.375836	-0.550908	0.157018
Actb	NM_031144.3	12_13720501_13721000	-12.7196	1.20402	0.46,0.47,0.35,0.42,0.36,0.35,0.33,0.35	239.504791,129.184799,32.073444,44.942051,964.650391,588.140381,297.211212,601.064209	-0.443364	0.271209	-0.268373	0.520441
Serpine1	NM_012620.1	12_22635501_22636000	-14.0846	2.78007	0.44,0.54,0.46,0.57,0.46,0.26,0.36,0.33	1.879349,1.180976,0.523902,0.334068,21.617437,19.992575,14.523718,10.421977	-0.6653	0.0717812	-0.646718	0.0830877
Serpine1	NM_012620.1	12_22647501_22648000	-17.4018	2.78007	0.77,0.81,0.76,0.60,0.63,0.43,0.69,0.68	1.879349,1.180976,0.523902,0.334068,21.617437,19.992575,14.523718,10.421977	-0.651498	0.0800867	-0.357143	0.385121
Kdsr	NM_001108342.1	13_26810001_26810500	-22.9984	1.50434	0.66,0.57,0.44,0.44,0.27,0.34,0.27,0.29	1.129982,0.449992,0.0206,0.217865,4.080246,3.335673,1.682202,2.397018	-0.632585	0.0923387	-0.65065	0.0806147
Ralb	NM_053821.2	13_35499001_35499500	-22.9537	1.51909	0.67,0.58,0.60,0.49,0.32,0.37,0.42,0.39	2.841636,1.399513,0.413709,0.307949,10.589108,10.531424,4.781541,6.281153	-0.807485	0.0153611	-0.785714	0.0208151
Ralb	NM_053821.2	13_35524501_35525000	-15.2267	1.51909	0.84,0.78,0.85,0.65,0.60,0.74,0.48,0.72	2.841636,1.399513,0.413709,0.307949,10.589108,10.531424,4.781541,6.281153	-0.347898	0.398415	-0.404762	0.319889
Actr3	NM_031068.1	13_41702001_41702500	-11.0751	1.06467	0.82,0.61,0.65,0.56,0.39,0.58,0.66,0.62	15.019609,9.11136,1.855,2.879713,58.108917,32.932926,13.543849,39.946354	-0.586813	0.126218	-0.261905	0.530923
Actr3	NM_031068.1	13_41737001_41737500	-12.0948	1.06467	0.30,0.24,0.27,0.34,0.21,0.16,0.13,0.18	15.019609,9.11136,1.855,2.879713,58.108917,32.932926,13.543849,39.946354	-0.501287	0.205676	-0.5	0.207031
Csrp1	NM_017148.2	13_52549501_52550000	-11.7614	1.38931	0.75,0.66,0.72,0.68,0.58,0.67,0.54,0.51	13.556581,10.470991,1.876991,2.388189,61.39603,48.810776,30.557146,29.942129	-0.530059	0.176607	-0.547619	0.160026
Rgs2	NM_053453.2	13_60847501_60848000	-13.3431	2.00359	0.66,0.68,0.71,0.56,0.51,0.58,0.51,0.47	0.917994,0.477691,0.142134,0.067605,5.272183,4.623903,1.231985,4.346181	-0.639494	0.0877458	-0.562884	0.146332
Fam129a	NM_022242.2	13_68950001_68950500	-32.0373	2.22272	0.55,0.42,0.31,0.23,0.05,0.09,0.10,0.11	3.238769,0.478904,0.12962,0.116072,9.785312,9.491787,4.097528,8.949118	-0.673072	0.0673378	-0.738095	0.0365528
Fam129a	NM_022242.2	13_68950501_68951000	-35.7152	2.22272	0.77,0.55,0.39,0.34,0.18,0.21,0.23,0.24	3.238769,0.478904,0.12962,0.116072,9.785312,9.491787,4.097528,8.949118	-0.572139	0.138356	-0.738095	0.0365528
Lamc1	NM_053966.2	13_70767001_70767500	-14.6283	1.8155	0.49,0.64,0.57,0.67,0.55,0.47,0.39,0.38	6.50869,3.217501,0.953247,1.051505,29.57704,32.7356,17.441502,15.548898	-0.507307	0.1994	-0.642857	0.0855589
Lamc1	NM_053966.2	13_70767501_70768000	-40.3554	1.8155	0.73,0.67,0.67,0.50,0.30,0.25,0.24,0.20	6.50869,3.217501,0.953247,1.051505,29.57704,32.7356,17.441502,15.548898	-0.773467	0.0243485	-0.598813	0.116754
Ier5	NM_001025137.2	13_72741501_72742000	-10.7555	1.57663	0.48,0.53,0.49,0.53,0.53,0.33,0.33,0.49	3.369103,1.15468,0.272602,0.34702,11.068758,10.443724,5.071973,6.046749	-0.400939	0.324919	-0.234729	0.575782
Ier5	NM_001025137.2	13_72742001_72742500	-16.2521	1.57663	0.56,0.53,0.37,0.40,0.40,0.20,0.27,0.29	3.369103,1.15468,0.272602,0.34702,11.068758,10.443724,5.071973,6.046749	-0.504678	0.202128	-0.359288	0.382065
LOC102555826	XM_006250095.2	13_74700501_74701000	-17.6207	2.1399	0.49,0.49,0.51,0.47,0.35,0.27,0.31,0.27	0.218667,0.077442,0,0.032863,0.976395,1.03684,0.281647,0.97492	-0.849092	0.00764853	-0.831386	0.0105201
Tnn	NM_001107189.2	13_77890501_77891000	-13.4806	4.48696	0.91,0.99,0.96,0.96,0.93,0.98,0.73,0.82	6.76207,0.797134,0,0,93.379631,80.485306,56.628235,20.132284	-0.180954	0.668045	-0.301205	0.46847
Tnn	NM_001107189.2	13_77892001_77892500	-32.7869	4.48696	0.79,0.85,0.50,0.76,0.46,0.51,0.32,0.48	6.76207,0.797134,0,0,93.379631,80.485306,56.628235,20.132284	-0.638302	0.0885288	-0.550908	0.157018
Olfml2b	NM_001107195.1	13_88997501_88998000	-11.0757	1.17867	0.61,0.60,0.69,0.44,0.57,0.33,0.43,0.40	12.849166,7.639363,1.554186,3.043492,52.366875,42.014977,18.990131,27.142717	-0.410269	0.312708	-0.619048	0.101733
Olfml2b	NM_001107195.1	13_89016501_89017000	-11.5064	1.17867	0.61,0.57,0.63,0.65,0.55,0.39,0.47,0.52	12.849166,7.639363,1.554186,3.043492,52.366875,42.014977,18.990131,27.142717	-0.661223	0.0741792	-0.785714	0.0208151
Olfml2b	NM_001107195.1	13_89094001_89094500	-12.4381	1.17867	0.86,0.89,0.85,0.82,0.74,0.75,0.75,0.75	12.849166,7.639363,1.554186,3.043492,52.366875,42.014977,18.990131,27.142717	-0.782486	0.0217131	-0.78072	0.0222145
Olfml2b	NM_001107195.1	13_89096001_89096500	-22.7641	1.17867	0.94,0.94,0.89,0.83,0.85,0.52,0.68,0.67	12.849166,7.639363,1.554186,3.043492,52.366875,42.014977,18.990131,27.142717	-0.519741	0.186761	-0.514979	0.191549
Adamts4	NM_023959.1	13_89621501_89622000	-31.0846	3.69869	0.79,0.70,0.62,0.67,0.46,0.19,0.45,0.37	0.487562,0.144149,0.035687,0.009462,4.896583,6.431363,3.184874,2.608779	-0.889996	0.00305931	-0.690476	0.0579903
Adamts4	NM_023959.1	13_89622001_89622500	-20.7459	3.69869	0.47,0.57,0.47,0.53,0.39,0.19,0.41,0.36	0.487562,0.144149,0.035687,0.009462,4.896583,6.431363,3.184874,2.608779	-0.897807	0.0024678	-0.838338	0.00932312
F11r	NM_053796.1	13_89830501_89831000	-13.7592	1.66665	0.73,0.78,0.79,0.76,0.64,0.60,0.65,0.61	0.690213,0.489958,0.399255,0.121167,4.101154,5.026549,2.728852,3.027748	-0.933257	0.000706574	-0.904762	0.00200828
Tagln2	NM_001013127.1	13_90817001_90817500	-15.5377	1.87014	0.85,0.86,0.82,0.67,0.65,0.54,0.61,0.68	29.360867,14.955692,4.063126,3.532346,166.570389,117.696014,65.098007,80.971626	-0.655669	0.0775207	-0.547619	0.160026
Tagln2	NM_001013127.1	13_90818001_90818500	-19.3283	1.87014	0.73,0.65,0.67,0.77,0.52,0.45,0.63,0.52	29.360867,14.955692,4.063126,3.532346,166.570389,117.696014,65.098007,80.971626	-0.835112	0.00986717	-0.886243	0.00337334
Psen2	NM_031087.2	13_98511001_98511500	-10.0361	9.4788	0.62,0.57,0.57,0.53,0.46,0.50,0.43,0.47	0,0,0,0,0.587625,0.604722,0.713111,1.262744	-0.793409	0.0187689	-0.81663	0.0133723
Hlx	NM_001077674.1	13_102640501_102641000	-14.504	1.07486	0.78,0.78,0.78,0.66,0.62,0.65,0.69,0.64	1.743359,0.720741,0.323537,0.356763,4.24537,5.43382,3.059384,3.267255	-0.681342	0.0627926	-0.731925	0.0389983
Hlx	NM_001077674.1	13_102641001_102641500	-10.9982	1.07486	0.76,0.71,0.73,0.73,0.70,0.69,0.69,0.69	1.743359,0.720741,0.323537,0.356763,4.24537,5.43382,3.059384,3.267255	-0.659425	0.0752514	-0.724267	0.0421685
Hlx	NM_001077674.1	13_102641501_102642000	-12.8294	1.07486	0.60,0.69,0.70,0.49,0.52,0.50,0.60,0.52	1.743359,0.720741,0.323537,0.356763,4.24537,5.43382,3.059384,3.267255	-0.586358	0.126585	-0.481963	0.226511
Hlx	NM_001077674.1	13_102642001_102642500	-12.4081	1.07486	0.50,0.46,0.50,0.46,0.33,0.32,0.41,0.50	1.743359,0.720741,0.323537,0.356763,4.24537,5.43382,3.059384,3.267255	-0.7771	0.0232645	-0.626061	0.0968005
RGD1310587	NM_001100857.1	13_102809001_102809500	-10.9163	2.08284	0.65,0.60,0.57,0.48,0.56,0.59,0.34,0.47	0.711332,0.24354,0.393615,0.117009,5.898369,6.579022,3.619886,2.211961	-0.103342	0.807608	-0.142857	0.735765
RGD1310587	NM_001100857.1	13_102831501_102832000	-17.6595	2.08284	0.79,0.81,0.80,0.86,0.74,0.61,0.45,0.70	0.711332,0.24354,0.393615,0.117009,5.898369,6.579022,3.619886,2.211961	-0.616515	0.103549	-0.880952	0.00385032
Sparcl1	NM_012946.1	14_6994501_6995000	-18.0026	2.13576	0.58,0.62,0.53,0.45,0.38,0.36,0.40,0.36	4.23087,0.952017,0.791729,0.679957,23.939045,31.167341,12.303601,7.21661	-0.688022	0.0592585	-0.682647	0.0620927
Sparcl1	NM_012946.1	14_6995001_6995500	-17.066	2.13576	0.62,0.69,0.50,0.60,0.50,0.37,0.53,0.39	4.23087,0.952017,0.791729,0.679957,23.939045,31.167341,12.303601,7.21661	-0.641294	0.0865715	-0.586837	0.126199
Uchl1	NM_017237.3	14_43140001_43140500	-11.1725	3.71106	0.83,0.78,0.87,0.80,0.68,0.74,0.75,0.82	0.121572,0.037516,0,0,2.070466,1.22415,0.941452,0.431783	-0.886751	0.0033297	-0.778457	0.0228673
Sh3tc1	NM_001107226.1	14_80199001_80199500	-10.015	8.63466	0.95,0.91,0.83,0.92,0.79,0.68,0.76,0.93	0,0,0,0,0.123805,0.818675,0,0	-0.735901	0.0374114	-0.654654	0.0781407
Sh3tc1	NM_001107226.1	14_80206001_80206500	-34.91	8.63466	0.52,0.62,0.36,0.51,0.35,0.06,0.24,0.10	0,0,0,0,0.123805,0.818675,0,0	-0.574071	0.136722	-0.545545	0.161938
Ywhah	NM_013052.1	14_83029001_83029500	-14.5863	1.48164	0.51,0.59,0.63,0.62,0.48,0.34,0.50,0.35	4.491069,2.404645,0.707327,0.518335,19.680504,13.784382,6.654336,12.097877	-0.759204	0.028905	-0.904762	0.00200828
Ywhah	NM_013052.1	14_83061001_83061500	-13.356	1.48164	0.29,0.28,0.25,0.28,0.18,0.07,0.16,0.13	4.491069,2.404645,0.707327,0.518335,19.680504,13.784382,6.654336,12.097877	-0.732613	0.0387208	-0.670671	0.0686927
Ascc2	NM_001109091.1	14_84872501_84873000	-22.1586	4.39727	0.46,0.40,0.44,0.58,0.25,0.13,0.32,0.18	0.07818,0.084828,0,0,4.257087,0.356314,0.137163,2.623507	-0.525679	0.18088	-0.862291	0.00587299
Aebp1	NM_001100970.1	14_86105501_86106000	-12.5957	1.50107	0.52,0.61,0.45,0.38,0.24,0.36,0.28,0.31	20.644903,9.302254,0.591832,2.600998,69.272362,62.784355,32.906082,27.654964	-0.620421	0.100756	-0.738095	0.0365528
Igfbp3	NM_012588.2	14_87463501_87464000	-28.4945	2.89647	0.56,0.57,0.42,0.46,0.32,0.19,0.17,0.16	0.680946,0.378738,0.185385,0.384508,5.108321,15.9514,8.888149,4.917825	-0.777287	0.0232095	-0.666667	0.0709877
Igfbp3	NM_012588.2	14_87530001_87530500	-18.6172	2.89647	0.69,0.76,0.75,0.76,0.66,0.51,0.49,0.51	0.680946,0.378738,0.185385,0.384508,5.108321,15.9514,8.888149,4.917825	-0.822806	0.0121257	-0.843435	0.00850323
Efemp1	NM_001012039.1	14_113267501_113268000	-25.9928	9.97959	0.34,0.45,0.33,0.37,0.18,0.05,0.09,0.16	0,0,0,0,2.448526,1.854374,0,0.698596	-0.585945	0.126919	-0.572822	0.137778
Comtd1	NM_001107249.1	15_2624001_2624500	-15.4332	1.28945	0.54,0.48,0.62,0.49,0.38,0.46,0.27,0.52	0.515297,0.310553,0.124998,0.109438,2.868673,2.110093,0.555599,1.551563	-0.329307	0.425736	-0.547619	0.160026
Comtd1	NM_001107249.1	15_2628501_2629000	-13.9994	1.28945	0.97,0.89,0.87,0.82,0.92,0.65,0.73,0.84	0.515297,0.310553,0.124998,0.109438,2.868673,2.110093,0.555599,1.551563	-0.157103	0.710242	-0.047619	0.910849
Comtd1	NM_001107249.1	15_2629001_2629500	-11.1275	1.28945	0.82,0.79,0.79,0.82,0.78,0.69,0.67,0.65	0.515297,0.310553,0.124998,0.109438,2.868673,2.110093,0.555599,1.551563	-0.375444	0.359397	-0.674748	0.0664016
Plau	NM_013085.3	15_3598001_3598500	-11.2338	2.11641	0.66,0.62,0.78,0.63,0.48,0.58,0.55,0.48	2.001528,0.548994,0.229278,0.222627,13.317642,8.283119,3.744807,5.219696	-0.717761	0.0449809	-0.790433	0.0195445
Plau	NM_013085.3	15_3617501_3618000	-11.9378	2.11641	0.57,0.64,0.63,0.61,0.60,0.43,0.50,0.43	2.001528,0.548994,0.229278,0.222627,13.317642,8.283119,3.744807,5.219696	-0.378387	0.355335	-0.658694	0.0756897
Plau	NM_013085.3	15_3636001_3636500	-33.6117	2.11641	0.72,0.60,0.59,0.62,0.38,0.33,0.38,0.19	2.001528,0.548994,0.229278,0.222627,13.317642,8.283119,3.744807,5.219696	-0.633758	0.0915496	-0.706599	0.0500634
Plau	NM_013085.3	15_3649501_3650000	-12.6407	2.11641	0.61,0.91,0.64,0.79,0.67,0.63,0.67,0.58	2.001528,0.548994,0.229278,0.222627,13.317642,8.283119,3.744807,5.219696	-0.381853	0.350579	-0.395217	0.332517
Plau	NM_013085.3	15_3651001_3651500	-11.0296	2.11641	0.44,0.40,0.36,0.37,0.35,0.29,0.31,0.26	2.001528,0.548994,0.229278,0.222627,13.317642,8.283119,3.744807,5.219696	-0.427035	0.291326	-0.619048	0.101733
Plau	NM_013085.3	15_3655501_3656000	-12.506	2.11641	0.79,0.77,0.68,0.65,0.57,0.66,0.59,0.57	2.001528,0.548994,0.229278,0.222627,13.317642,8.283119,3.744807,5.219696	-0.581955	0.130168	-0.526956	0.179629
Plau	NM_013085.3	15_3656001_3656500	-11.7701	2.11641	0.94,0.90,0.94,0.92,0.87,0.79,0.87,0.82	2.001528,0.548994,0.229278,0.222627,13.317642,8.283119,3.744807,5.219696	-0.626672	0.0963777	-0.759091	0.0289428
Plau	NM_013085.3	15_3656501_3657000	-14.0009	2.11641	0.31,0.39,0.37,0.36,0.31,0.18,0.16,0.19	2.001528,0.548994,0.229278,0.222627,13.317642,8.283119,3.744807,5.219696	-0.434306	0.282281	-0.646718	0.0830877
Plau	NM_013085.3	15_3657501_3658000	-11.0043	2.11641	0.46,0.55,0.42,0.34,0.44,0.33,0.35,0.35	2.001528,0.548994,0.229278,0.222627,13.317642,8.283119,3.744807,5.219696	-0.187907	0.65588	-0.107786	0.79946
Ptprg	NM_134356.1	15_13472501_13473000	-10.9419	1.53307	0.86,0.83,0.68,0.60,0.59,0.76,0.72,0.70	0.444176,0.26046,0.052506,0.0927,1.247745,2.233525,1.256026,0.943501	0.00428961	0.991957	0.166667	0.693239
Ptprg	NM_134356.1	15_13512001_13512500	-17.5932	1.53307	0.62,0.62,0.62,0.54,0.47,0.39,0.47,0.41	0.444176,0.26046,0.052506,0.0927,1.247745,2.233525,1.256026,0.943501	-0.842925	0.00858306	-0.797922	0.0176298
Ptprg	NM_134356.1	15_13518001_13518500	-11.8852	1.53307	0.67,0.53,0.63,0.50,0.35,0.41,0.60,0.52	0.444176,0.26046,0.052506,0.0927,1.247745,2.233525,1.256026,0.943501	-0.569757	0.140385	-0.428571	0.289403
Ptprg	NM_134356.1	15_13519501_13520000	-10.1252	1.53307	0.82,0.75,0.69,0.55,0.68,0.61,0.59,0.68	0.444176,0.26046,0.052506,0.0927,1.247745,2.233525,1.256026,0.943501	-0.310382	0.45433	-0.323359	0.434639
Ptprg	NM_134356.1	15_13553001_13553500	-23.6861	1.53307	0.86,0.86,0.76,0.81,0.59,0.54,0.52,0.68	0.444176,0.26046,0.052506,0.0927,1.247745,2.233525,1.256026,0.943501	-0.854126	0.006936	-0.754505	0.0305128
Ptprg	NM_134356.1	15_13597501_13598000	-14.1514	1.53307	0.67,0.69,0.66,0.71,0.57,0.47,0.55,0.43	0.444176,0.26046,0.052506,0.0927,1.247745,2.233525,1.256026,0.943501	-0.798066	0.0175941	-0.714286	0.0465282
Pxk	NM_182821.1	15_18610501_18611000	-17.5867	3.18909	0.64,0.45,0.49,0.43,0.47,0.38,0.27,0.35	0.159371,0.032328,0,0,1.180953,0.473232,0.715961,0.503305	-0.348917	0.396939	-0.395217	0.332517
Pxk	NM_182821.1	15_18611001_18611500	-11.4132	3.18909	0.89,0.79,0.84,0.74,0.74,0.75,0.70,0.67	0.159371,0.032328,0,0,1.180953,0.473232,0.715961,0.503305	-0.518211	0.188293	-0.560241	0.148655
Pxk	NM_182821.1	15_18611501_18612000	-14.7029	3.18909	0.66,0.63,0.66,0.56,0.42,0.62,0.45,0.54	0.159371,0.032328,0,0,1.180953,0.473232,0.715961,0.503305	-0.845354	0.00820686	-0.76506	0.0269756
Pxk	NM_182821.1	15_18614501_18615000	-31.7264	3.18909	0.50,0.39,0.26,0.15,0.06,0.04,0.04,0.04	0.159371,0.032328,0,0,1.180953,0.473232,0.715961,0.503305	-0.634849	0.0908188	-0.601329	0.114822
Ddhd1	NM_001033066.1	15_20006001_20006500	-12.8808	11.2527	0.72,0.61,0.63,0.74,0.61,0.46,0.61,0.57	0,0,0,0,2.509555,2.650104,0,1.531338	-0.708875	0.0490004	-0.754673	0.0304542
Ddhd1	NM_001033066.1	15_20006501_20007000	-16.7949	11.2527	0.74,0.88,0.73,0.92,0.70,0.54,0.68,0.63	0,0,0,0,2.509555,2.650104,0,1.531338	-0.685351	0.060657	-0.736485	0.0371815
Ddhd1	NM_001033066.1	15_20007001_20007500	-23.3503	11.2527	0.75,0.82,0.82,0.78,0.70,0.53,0.49,0.57	0,0,0,0,2.509555,2.650104,0,1.531338	-0.474345	0.235009	-0.52138	0.185127
Ddhd1	NM_001033066.1	15_20012501_20013000	-12.5985	11.2527	0.81,0.77,0.88,0.72,0.84,0.59,0.56,0.56	0,0,0,0,2.509555,2.650104,0,1.531338	-0.240938	0.56542	-0.178367	0.672588
Lgals3	NM_031832.1	15_24141001_24141500	-13.306	2.50186	0.31,0.32,0.23,0.15,0.16,0.13,0.10,0.11	15.902058,6.402193,2.84017,1.470274,162.125931,82.584595,42.738934,70.367409	-0.470043	0.239879	-0.380952	0.351813
Lgals3	NM_031832.1	15_24154001_24154500	-14.3411	2.50186	0.25,0.27,0.26,0.25,0.27,0.02,0.10,0.02	15.902058,6.402193,2.84017,1.470274,162.125931,82.584595,42.738934,70.367409	-0.255178	0.541905	-0.254588	0.542874
Ajuba	NM_053503.1	15_33216001_33216500	-18.4918	1.26122	0.83,0.87,0.70,0.63,0.49,0.57,0.77,0.47	0.947632,0.256664,0.181104,0.097688,2.698787,2.55586,1.560876,1.381258	-0.567733	0.142123	-0.428571	0.289403
Sgcg	NM_001006993.1	15_41578001_41578500	-22.9794	7.84673	0.69,0.62,0.56,0.77,0.45,0.43,0.43,0.36	0.056095,0,0,0,10.635918,7.100245,3.855968,8.43762	-0.81196	0.0143662	-0.724049	0.042261
Sgcg	NM_001006993.1	15_41578501_41579000	-12.4389	7.84673	0.77,0.72,0.69,0.83,0.74,0.52,0.49,0.71	0.056095,0,0,0,10.635918,7.100245,3.855968,8.43762	-0.296161	0.476315	-0.219578	0.601334
Sgcg	NM_001006993.1	15_41595501_41596000	-19.9095	7.84673	0.71,0.66,0.62,0.71,0.51,0.47,0.36,0.44	0.056095,0,0,0,10.635918,7.100245,3.855968,8.43762	-0.717369	0.0451536	-0.638145	0.088632
Ctsb	NM_022597.2	15_46318001_46318500	-11.6227	1.48687	0.60,0.55,0.63,0.64,0.51,0.39,0.48,0.50	66.915321,63.018036,6.914853,13.189076,425.598206,234.877151,102.72187,230.804626	-0.630972	0.0934308	-0.785714	0.0208151
Ctsb	NM_022597.2	15_46318501_46319000	-21.0606	1.48687	0.55,0.49,0.45,0.43,0.34,0.30,0.32,0.27	66.915321,63.018036,6.914853,13.189076,425.598206,234.877151,102.72187,230.804626	-0.628685	0.0949919	-0.619048	0.101733
Dok2	NM_001106048.1	15_52453001_52453500	-12.6647	4.14378	0.83,0.66,0.54,0.57,0.43,0.59,0.52,0.60	0,0.163593,0,0,4.406456,2.078203,0.688186,1.022069	-0.597138	0.11805	-0.365963	0.372625
Gfra2	NM_012750.1	15_52558001_52558500	-16.6361	8.79611	0.33,0.25,0.32,0.23,0.12,0.14,0.30,0.18	0,0,0,0,0.001785,0,0.701401,0.13105	0.281491	0.499422	-0.245495	0.557857
Htr2a	NM_017254.1	15_56666501_56667000	-18.4034	2.56178	0.77,0.72,0.63,0.58,0.47,0.49,0.47,0.51	0.266748,0.067299,0,0,1.043886,1.127481,0.894069,0.512931	-0.746773	0.0332754	-0.698795	0.0538133
Htr2a	NM_017254.1	15_56667001_56667500	-19.5086	2.56178	0.56,0.51,0.48,0.55,0.36,0.33,0.29,0.31	0.266748,0.067299,0,0,1.043886,1.127481,0.894069,0.512931	-0.82093	0.0124963	-0.622766	0.0991008
Tsc22d1	NM_001109912.1	15_58600501_58601000	-30.343	3.13079	0.67,0.51,0.63,0.55,0.20,0.41,0.38,0.35	0.554341,0.575305,0,0,6.240226,7.749959,2.153528,2.432796	-0.722531	0.0429084	-0.778457	0.0228673
Tsc22d1	NM_001109912.1	15_58602001_58602500	-12.8253	3.13079	0.74,0.71,0.55,0.70,0.61,0.50,0.45,0.54	0.554341,0.575305,0,0,6.240226,7.749959,2.153528,2.432796	-0.467426	0.242867	-0.503003	0.203877
Fbxl3	NM_001100568.1	15_93668501_93669000	-12.6369	4.47283	0.77,0.82,0.77,0.80,0.73,0.70,0.61,0.64	0.01143,0.100854,0,0,0.213211,0.343707,3.129524,0.13076	-0.687156	0.0597095	-0.76506	0.0269756
Zcchc24	NM_001108394.1	16_2046001_2046500	-15.3874	1.16588	0.72,0.71,0.73,0.57,0.62,0.65,0.51,0.38	2.813683,1.266239,0.690697,0.56769,12.580183,10.197206,5.04028,4.257882	-0.131374	0.756493	-0.309524	0.455645
Sh3bp5	NM_054011.1	16_7525501_7526000	-35.9362	2.0103	0.87,0.81,0.82,0.74,0.59,0.38,0.49,0.37	1.721318,0.823839,0.079593,0.034652,7.644938,6.327665,2.563213,3.892124	-0.679402	0.0638422	-0.619048	0.101733
Sh3bp5	NM_054011.1	16_7527001_7527500	-24.3455	2.0103	0.65,0.70,0.68,0.55,0.59,0.34,0.33,0.27	1.721318,0.823839,0.079593,0.034652,7.644938,6.327665,2.563213,3.892124	-0.440984	0.274097	-0.452381	0.260405
Sh3bp5	NM_054011.1	16_7539501_7540000	-31.9577	2.0103	0.60,0.56,0.51,0.35,0.18,0.26,0.16,0.10	1.721318,0.823839,0.079593,0.034652,7.644938,6.327665,2.563213,3.892124	-0.635033	0.090696	-0.571429	0.13896
Timm23	NM_019352.2	16_8338501_8339000	-14.659	1.1991	0.64,0.64,0.65,0.66,0.60,0.46,0.42,0.50	3.232546,2.515331,0.584311,0.482217,15.381371,10.417978,4.237472,8.393717	-0.414402	0.307369	-0.778457	0.0228673
Plvap	NM_020086.1	16_19912501_19913000	-18.8744	2.88689	0.73,0.76,0.78,0.74,0.55,0.54,0.61,0.48	2.10383,0.713465,1.141956,0.429127,23.814318,41.440956,17.352394,14.48808	-0.790509	0.0195245	-0.761905	0.0280049
Plvap	NM_020086.1	16_19917001_19917500	-12.3741	2.88689	0.64,0.58,0.52,0.49,0.46,0.38,0.53,0.37	2.10383,0.713465,1.141956,0.429127,23.814318,41.440956,17.352394,14.48808	-0.684745	0.0609769	-0.452381	0.260405
Plvap	NM_020086.1	16_19920001_19920500	-10.8669	2.88689	0.57,0.49,0.46,0.44,0.43,0.52,0.38,0.39	2.10383,0.713465,1.141956,0.429127,23.814318,41.440956,17.352394,14.48808	-0.058057	0.891388	-0.142857	0.735765
Plvap	NM_020086.1	16_19921001_19921500	-10.8798	2.88689	0.84,0.84,0.85,0.78,0.80,0.70,0.72,0.62	2.10383,0.713465,1.141956,0.429127,23.814318,41.440956,17.352394,14.48808	-0.569289	0.140786	-0.503003	0.203877
Crlf1	NM_001106074.1	16_20684001_20684500	-12.5119	5.278	0.53,0.41,0.28,0.35,0.25,0.26,0.30,0.23	0.142398,0,0,0.036451,5.272561,9.697325,3.154618,0.862949	-0.474669	0.234645	-0.538932	0.168118
Vegfc	NM_053653.1	16_40554001_40554500	-11.5064	2.37096	0.58,0.68,0.58,0.49,0.37,0.45,0.57,0.54	0.245516,0.03369,0.029246,0.056238,1.28877,2.311664,1.06671,0.420559	-0.630654	0.0936469	-0.754505	0.0305128
Wwc2	NM_001109111.1	16_47373501_47374000	-10.5539	1.24766	0.57,0.54,0.60,0.42,0.37,0.41,0.50,0.41	0.938731,0.496643,0.071677,0.175379,2.523846,3.24836,1.802907,1.316839	-0.614485	0.105017	-0.730552	0.0395556
Wwc2	NM_001109111.1	16_47374001_47374500	-12.0268	1.24766	0.70,0.58,0.53,0.36,0.39,0.45,0.55,0.42	0.938731,0.496643,0.071677,0.175379,2.523846,3.24836,1.802907,1.316839	-0.24684	0.555631	-0.119048	0.778886
Wwc2	NM_001109111.1	16_47386001_47386500	-16.0546	1.24766	0.70,0.73,0.71,0.71,0.61,0.68,0.42,0.46	0.938731,0.496643,0.071677,0.175379,2.523846,3.24836,1.802907,1.316839	-0.339012	0.411376	-0.706599	0.0500634
Pragmin	NM_001107315.1	16_59644501_59645000	-16.884	1.90489	0.91,0.83,0.79,0.81,0.79,0.74,0.65,0.54	0.437183,0.213175,0.043616,0.072859,1.621874,2.566273,1.205457,1.109953	-0.38529	0.345892	-0.479051	0.229741
Pragmin	NM_001107315.1	16_59719501_59720000	-18.6688	1.90489	0.41,0.40,0.37,0.26,0.23,0.15,0.20,0.19	0.437183,0.213175,0.043616,0.072859,1.621874,2.566273,1.205457,1.109953	-0.781515	0.0219879	-0.690476	0.0579903
Zfp703	NM_001109425.1	16_69243501_69244000	-21.5216	1.66665	0.78,0.74,0.70,0.73,0.71,0.53,0.47,0.54	1.963068,0.740719,0.278193,0.140895,7.192326,8.582862,4.058364,2.046797	-0.456853	0.255128	-0.547619	0.160026
Zfp703	NM_001109425.1	16_69244001_69244500	-20.9303	1.66665	0.88,0.90,0.81,0.84,0.87,0.56,0.54,0.64	1.963068,0.740719,0.278193,0.140895,7.192326,8.582862,4.058364,2.046797	-0.46606	0.244434	-0.428571	0.289403
Zfp703	NM_001109425.1	16_69245001_69245500	-28.1811	1.66665	0.77,0.77,0.72,0.73,0.68,0.39,0.40,0.33	1.963068,0.740719,0.278193,0.140895,7.192326,8.582862,4.058364,2.046797	-0.479145	0.229635	-0.634742	0.0908904
Adam9	NM_001014772.1	16_71811001_71811500	-14.3487	1.76806	0.36,0.42,0.36,0.38,0.22,0.12,0.37,0.25	2.671755,2.073933,0.48302,0.347419,15.269805,12.516147,7.841884,7.829255	-0.824287	0.0118384	-0.718576	0.0446226
Adam9	NM_001014772.1	16_71826501_71827000	-23.7881	1.76806	0.69,0.55,0.51,0.45,0.26,0.46,0.34,0.36	2.671755,2.073933,0.48302,0.347419,15.269805,12.516147,7.841884,7.829255	-0.671505	0.0682199	-0.547619	0.160026
Sfrp1	NM_001276712.1	16_73412001_73412500	-12.0086	2.99417	0.67,0.74,0.38,0.78,0.66,0.46,0.56,0.32	0.173568,0.114028,0.004158,0.024352,2.245048,1.720677,1.012804,0.809786	-0.164462	0.697149	-0.214286	0.610344
Sfrp1	NM_001276712.1	16_73474501_73475000	-14.6545	2.99417	0.75,0.78,0.78,0.77,0.72,0.57,0.61,0.63	0.173568,0.114028,0.004158,0.024352,2.245048,1.720677,1.012804,0.809786	-0.621564	0.0999475	-0.814386	0.0138443
Gas6	NM_057100.2	16_81225501_81226000	-11.3543	1.92846	0.80,0.85,0.79,0.80,0.74,0.66,0.72,0.69	17.689102,10.676522,1.683409,2.749291,118.424019,85.300911,59.249313,20.56023	-0.598595	0.116922	-0.646718	0.0830877
Gas6	NM_057100.2	16_81239501_81240000	-14.9381	1.92846	0.57,0.56,0.58,0.49,0.37,0.36,0.41,0.43	17.689102,10.676522,1.683409,2.749291,118.424019,85.300911,59.249313,20.56023	-0.834253	0.0100153	-0.880952	0.00385032
Gas6	NM_057100.2	16_81242501_81243000	-29.4942	1.92846	0.49,0.41,0.24,0.21,0.05,0.07,0.06,0.06	17.689102,10.676522,1.683409,2.749291,118.424019,85.300911,59.249313,20.56023	-0.613983	0.105382	-0.706599	0.0500634
Col4a1	NM_001135009.1	16_83451501_83452000	-12.2218	3.3249	0.84,0.70,0.80,0.62,0.60,0.71,0.52,0.59	15.511063,2.856346,4.612034,1.365589,133.24884,226.938492,140.487167,81.209145	-0.401452	0.324241	-0.285714	0.492726
Col4a1	NM_001135009.1	16_83452501_83453000	-20.3972	3.3249	0.72,0.70,0.68,0.72,0.56,0.45,0.49,0.37	15.511063,2.856346,4.612034,1.365589,133.24884,226.938492,140.487167,81.209145	-0.767487	0.0262003	-0.754505	0.0305128
Col4a1	NM_001135009.1	16_83453501_83454000	-21.4397	3.3249	0.65,0.69,0.74,0.88,0.65,0.47,0.49,0.44	15.511063,2.856346,4.612034,1.365589,133.24884,226.938492,140.487167,81.209145	-0.728433	0.0404252	-0.814386	0.0138443
Col4a1	NM_001135009.1	16_83479001_83479500	-23.2233	3.3249	0.86,0.70,0.45,0.79,0.67,0.39,0.42,0.33	15.511063,2.856346,4.612034,1.365589,133.24884,226.938492,140.487167,81.209145	-0.562913	0.146306	-0.642857	0.0855589
Col4a1	NM_001135009.1	16_83518501_83519000	-20.9962	3.3249	0.71,0.66,0.68,0.60,0.51,0.37,0.47,0.43	15.511063,2.856346,4.612034,1.365589,133.24884,226.938492,140.487167,81.209145	-0.883133	0.00364879	-0.690476	0.0579903
Tgfbi	NM_053802.1	17_8435001_8435500	-27.83	1.70988	0.80,0.75,0.76,0.79,0.58,0.43,0.52,0.51	23.215847,21.54653,1.538396,4.645388,144.240097,120.625237,79.825134,30.538443	-0.73346	0.0383808	-0.666667	0.0709877
Tgfbi	NM_053802.1	17_8435501_8436000	-32.3949	1.70988	0.53,0.56,0.39,0.47,0.34,0.12,0.15,0.06	23.215847,21.54653,1.538396,4.645388,144.240097,120.625237,79.825134,30.538443	-0.470148	0.23976	-0.571429	0.13896
Tgfbi	NM_053802.1	17_8436501_8437000	-14.0135	1.70988	0.36,0.52,0.41,0.47,0.39,0.21,0.31,0.25	23.215847,21.54653,1.538396,4.645388,144.240097,120.625237,79.825134,30.538443	-0.474888	0.234398	-0.642857	0.0855589
Tgfbi	NM_053802.1	17_8437501_8438000	-30.504	1.70988	0.56,0.64,0.65,0.61,0.33,0.25,0.34,0.25	23.215847,21.54653,1.538396,4.645388,144.240097,120.625237,79.825134,30.538443	-0.738839	0.0362646	-0.838338	0.00932312
Tgfbi	NM_053802.1	17_8442501_8443000	-16.1821	1.70988	0.75,0.77,0.70,0.60,0.66,0.51,0.57,0.51	23.215847,21.54653,1.538396,4.645388,144.240097,120.625237,79.825134,30.538443	-0.368702	0.368781	-0.479051	0.229741
Prr7	NM_001109116.1	17_9693001_9693500	-12.3839	9.54052	0.53,0.45,0.44,0.47,0.41,0.34,0.33,0.31	0,0,0,0,0.201418,2.918101,1.342223,1.198552	-0.756221	0.0299191	-0.837121	0.00952604
Prr7	NM_001109116.1	17_9696501_9697000	-10.3474	9.54052	0.30,0.28,0.32,0.47,0.26,0.16,0.34,0.20	0,0,0,0,0.201418,2.918101,1.342223,1.198552	-0.623983	0.0982475	-0.52003	0.186472
Prr7	NM_001109116.1	17_9697501_9698000	-12.1104	9.54052	0.50,0.48,0.57,0.41,0.37,0.38,0.27,0.43	0,0,0,0,0.201418,2.918101,1.342223,1.198552	-0.518592	0.18791	-0.722968	0.0427211
Gadd45g	NM_001077640.1	17_13321001_13321500	-12.8323	2.28129	0.64,0.53,0.58,0.53,0.33,0.48,0.43,0.49	1.366516,1.087466,0,0.041591,7.888122,6.73561,4.274347,3.540057	-0.812515	0.0142458	-0.826362	0.0114428
Gadd45g	NM_001077640.1	17_13352501_13353000	-15.1718	2.28129	0.65,0.73,0.57,0.73,0.53,0.43,0.56,0.51	1.366516,1.087466,0,0.041591,7.888122,6.73561,4.274347,3.540057	-0.750438	0.0319476	-0.730552	0.0395556
Gadd45g	NM_001077640.1	17_13353001_13353500	-12.803	2.28129	0.40,0.59,0.41,0.46,0.45,0.25,0.30,0.30	1.366516,1.087466,0,0.041591,7.888122,6.73561,4.274347,3.540057	-0.458044	0.253732	-0.491027	0.216608
Gadd45g	NM_001077640.1	17_13386001_13386500	-19.3267	2.28129	0.26,0.43,0.39,0.49,0.27,0.12,0.21,0.16	1.366516,1.087466,0,0.041591,7.888122,6.73561,4.274347,3.540057	-0.719984	0.0440075	-0.666667	0.0709877
Gadd45g	NM_001077640.1	17_13387001_13387500	-17.5184	2.28129	0.92,0.88,0.80,0.90,0.68,0.81,0.53,0.67	1.366516,1.087466,0,0.041591,7.888122,6.73561,4.274347,3.540057	-0.551124	0.156822	-0.452381	0.260405
Gadd45g	NM_001077640.1	17_13389001_13389500	-16.4997	2.28129	0.79,0.74,0.79,0.68,0.60,0.63,0.66,0.59	1.366516,1.087466,0,0.041591,7.888122,6.73561,4.274347,3.540057	-0.756429	0.0298478	-0.730552	0.0395556
Cd83	NM_001108410.1	17_24387001_24387500	-12.5379	2.20973	0.70,0.71,0.73,0.69,0.62,0.47,0.64,0.52	0.558953,0.200259,0,0.074546,3.818608,1.473682,0.516039,2.601038	-0.589856	0.123779	-0.785714	0.0208151
Cd83	NM_001108410.1	17_24408001_24408500	-43.1004	2.20973	0.54,0.71,0.43,0.39,0.09,0.03,0.14,0.12	0.558953,0.200259,0,0.074546,3.818608,1.473682,0.516039,2.601038	-0.662446	0.0734548	-0.666667	0.0709877
Sfrp4	NM_053544.1	17_47392501_47393000	-27.3054	3.97797	0.70,0.67,0.74,0.71,0.56,0.36,0.45,0.42	2.702496,0.105504,0,0,29.421989,16.159647,2.45386,20.577396	-0.594832	0.119847	-0.730552	0.0395556
Frmd4a	NM_001191821.1	17_77779501_77780000	-18.7851	1.39816	0.64,0.61,0.55,0.57,0.52,0.39,0.35,0.34	0.908773,0.674296,0.280889,0.258717,5.152863,5.776563,1.801231,2.965758	-0.533162	0.173613	-0.595238	0.11953
Frmd4a	NM_001191821.1	17_77780001_77780500	-14.4293	1.39816	0.78,0.82,0.72,0.79,0.63,0.64,0.69,0.61	0.908773,0.674296,0.280889,0.258717,5.152863,5.776563,1.801231,2.965758	-0.80047	0.0170061	-0.785714	0.0208151
Frmd4a	NM_001191821.1	17_77790501_77791000	-12.2822	1.39816	0.71,0.71,0.64,0.50,0.48,0.59,0.59,0.65	0.908773,0.674296,0.280889,0.258717,5.152863,5.776563,1.801231,2.965758	-0.40851	0.314993	-0.216883	0.605916
Frmd4a	NM_001191821.1	17_77826001_77826500	-37.2737	1.39816	0.82,0.82,0.86,0.72,0.55,0.42,0.33,0.43	0.908773,0.674296,0.280889,0.258717,5.152863,5.776563,1.801231,2.965758	-0.668414	0.0699806	-0.682647	0.0620927
Frmd4a	NM_001191821.1	17_77826501_77827000	-18.9562	1.39816	0.37,0.43,0.32,0.26,0.27,0.11,0.20,0.08	0.908773,0.674296,0.280889,0.258717,5.152863,5.776563,1.801231,2.965758	-0.609938	0.10835	-0.52381	0.182721
Frmd4a	NM_001191821.1	17_77832001_77832500	-10.9689	1.39816	0.89,0.82,0.81,0.74,0.85,0.65,0.81,0.72	0.908773,0.674296,0.280889,0.258717,5.152863,5.776563,1.801231,2.965758	-0.419787	0.30048	-0.203596	0.628675
Frmd4a	NM_001191821.1	17_77907001_77907500	-15.7321	1.39816	0.62,0.65,0.70,0.76,0.63,0.50,0.48,0.45	0.908773,0.674296,0.280889,0.258717,5.152863,5.776563,1.801231,2.965758	-0.551515	0.156467	-0.738095	0.0365528
Frmd4a	NM_001191821.1	17_77944001_77944500	-12.8984	1.39816	0.79,0.71,0.86,0.82,0.54,0.71,0.60,0.84	0.908773,0.674296,0.280889,0.258717,5.152863,5.776563,1.801231,2.965758	-0.543047	0.164257	-0.538932	0.168118
Frmd4a	NM_001191821.1	17_77945001_77945500	-25.8329	1.39816	0.83,0.75,0.68,0.88,0.55,0.59,0.62,0.52	0.908773,0.674296,0.280889,0.258717,5.152863,5.776563,1.801231,2.965758	-0.737487	0.0367895	-0.809524	0.0149027
Frmd4a	NM_001191821.1	17_77947501_77948000	-14.1794	1.39816	0.54,0.52,0.47,0.58,0.51,0.22,0.50,0.39	0.908773,0.674296,0.280889,0.258717,5.152863,5.776563,1.801231,2.965758	-0.702449	0.0520374	-0.642857	0.0855589
Frmd4a	NM_001191821.1	17_77965001_77965500	-17.1617	1.39816	0.69,0.69,0.63,0.69,0.54,0.48,0.45,0.53	0.908773,0.674296,0.280889,0.258717,5.152863,5.776563,1.801231,2.965758	-0.708593	0.0491315	-0.707528	0.0496283
Frmd4a	NM_001191821.1	17_77996501_77997000	-10.5753	1.39816	0.75,0.77,0.75,0.72,0.60,0.71,0.64,0.69	0.908773,0.674296,0.280889,0.258717,5.152863,5.776563,1.801231,2.965758	-0.611989	0.106839	-0.646718	0.0830877
Frmd4a	NM_001191821.1	17_78065001_78065500	-12.8953	1.39816	0.69,0.56,0.58,0.64,0.56,0.43,0.53,0.50	0.908773,0.674296,0.280889,0.258717,5.152863,5.776563,1.801231,2.965758	-0.698319	0.0540473	-0.742528	0.034855
Vim	NM_031140.1	17_80880001_80880500	-18.2017	1.88775	0.39,0.35,0.43,0.40,0.25,0.12,0.26,0.22	127.478081,125.567757,16.763636,24.156694,862.204285,725.650085,393.054932,506.028412	-0.875851	0.00434944	-0.904762	0.00200828
Vim	NM_031140.1	17_80885001_80885500	-17.3058	1.88775	0.25,0.36,0.46,0.36,0.36,0.06,0.18,0.11	127.478081,125.567757,16.763636,24.156694,862.204285,725.650085,393.054932,506.028412	-0.528726	0.177902	-0.634335	0.0911627
Vim	NM_031140.1	17_80886001_80886500	-16.9254	1.88775	0.44,0.46,0.41,0.51,0.36,0.23,0.23,0.25	127.478081,125.567757,16.763636,24.156694,862.204285,725.650085,393.054932,506.028412	-0.69468	0.0558561	-0.670671	0.0686927
Vim	NM_031140.1	17_80886501_80887000	-27.2208	1.88775	0.46,0.70,0.54,0.60,0.32,0.22,0.45,0.29	127.478081,125.567757,16.763636,24.156694,862.204285,725.650085,393.054932,506.028412	-0.840024	0.00904663	-0.833333	0.0101755
Vim	NM_031140.1	17_80888001_80888500	-21.2321	1.88775	0.53,0.65,0.62,0.64,0.46,0.37,0.43,0.42	127.478081,125.567757,16.763636,24.156694,862.204285,725.650085,393.054932,506.028412	-0.833489	0.0101483	-0.761905	0.0280049
Vim	NM_031140.1	17_80889001_80889500	-15.166	1.88775	0.42,0.39,0.52,0.53,0.46,0.20,0.37,0.30	127.478081,125.567757,16.763636,24.156694,862.204285,725.650085,393.054932,506.028412	-0.574662	0.136225	-0.595238	0.11953
Vim	NM_031140.1	17_80891501_80892000	-14.3991	1.88775	0.66,0.71,0.68,0.83,0.64,0.48,0.60,0.48	127.478081,125.567757,16.763636,24.156694,862.204285,725.650085,393.054932,506.028412	-0.682253	0.0623036	-0.778457	0.0228673
Mrc1	NM_001106123.2	17_81352001_81352500	-19.6119	2.47664	0.62,0.37,0.42,0.32,0.27,0.20,0.24,0.36	1.662356,0.608355,0.315667,0.178746,14.840751,6.740455,2.723338,12.034525	-0.361282	0.379233	-0.452381	0.260405
Cables1	NM_001107404.1	18_3320501_3321000	-10.2947	11.016	0.67,0.71,0.66,0.76,0.66,0.53,0.51,0.59	0,0,0,0,1.677669,2.216276,1.350254,1.063262	-0.759482	0.0288115	-0.75921	0.0289028
Pcdh12	NM_053944.1	18_31431501_31432000	-32.2576	1.82335	0.81,0.78,0.82,0.65,0.46,0.40,0.43,0.56	0.383644,0.294876,0.121155,0.12841,2.681585,3.016272,1.753819,1.493749	-0.903162	0.00210859	-0.880952	0.00385032
Fbn2	NM_031826.1	18_53250001_53250500	-17.3429	6.01785	0.80,0.83,0.78,0.72,0.60,0.67,0.59,0.61	0.293869,0.040781,0,0,13.349191,14.418716,6.930253,0.334628	-0.594996	0.119719	-0.634742	0.0908904
Fbn2	NM_031826.1	18_53331001_53331500	-13.7779	6.01785	0.86,0.86,0.83,0.82,0.81,0.70,0.63,0.70	0.293869,0.040781,0,0,13.349191,14.418716,6.930253,0.334628	-0.432517	0.284494	-0.642436	0.085831
Fbn2	NM_031826.1	18_53331501_53332000	-26.637	6.01785	0.74,0.73,0.64,0.68,0.61,0.41,0.35,0.34	0.293869,0.040781,0,0,13.349191,14.418716,6.930253,0.334628	-0.409909	0.313175	-0.562884	0.146332
Tubb6	NM_001025675.1	18_63110501_63111000	-27.207	2.15648	0.50,0.39,0.46,0.35,0.27,0.13,0.10,0.13	4.650821,2.148481,0.59066,0.713572,29.44589,24.77372,10.508749,19.437332	-0.662234	0.0735805	-0.610789	0.107721
Tubb6	NM_001025675.1	18_63112001_63112500	-22.2273	2.15648	0.69,0.55,0.63,0.57,0.44,0.33,0.48,0.36	4.650821,2.148481,0.59066,0.713572,29.44589,24.77372,10.508749,19.437332	-0.816978	0.0132999	-0.785714	0.0208151
Tubb6	NM_001025675.1	18_63132001_63132500	-11.0598	2.15648	0.36,0.22,0.30,0.32,0.24,0.08,0.27,0.14	4.650821,2.148481,0.59066,0.713572,29.44589,24.77372,10.508749,19.437332	-0.674815	0.0663641	-0.595238	0.11953
Tubb6	NM_001025675.1	18_63133501_63134000	-10.5438	2.15648	0.80,0.84,0.76,0.80,0.69,0.61,0.65,0.72	4.650821,2.148481,0.59066,0.713572,29.44589,24.77372,10.508749,19.437332	-0.755418	0.030196	-0.694623	0.0558847
Tubb6	NM_001025675.1	18_63155501_63156000	-10.7356	2.15648	0.39,0.46,0.48,0.49,0.48,0.29,0.29,0.26	4.650821,2.148481,0.59066,0.713572,29.44589,24.77372,10.508749,19.437332	-0.422323	0.297262	-0.494012	0.213397
Kcng2	XM_006254947.2	18_76887001_76887500	-14.3514	1.90944	0.54,0.33,0.38,0.32,0.33,0.34,0.27,0.28	0.072029,0.053927,0,0.007778,0.539593,0.201055,0.157475,0.287565	-0.293789	0.480022	-0.299407	0.471261
Kcng2	XM_006254947.2	18_76888001_76888500	-13.8551	1.90944	0.63,0.67,0.51,0.64,0.38,0.51,0.63,0.47	0.072029,0.053927,0,0.007778,0.539593,0.201055,0.157475,0.287565	-0.798792	0.0174152	-0.674748	0.0664016
Junb	NM_021836.2	19_26099501_26100000	-22.4003	1.43653	0.77,0.73,0.67,0.77,0.62,0.55,0.46,0.54	6.680142,6.991459,1.94518,1.530248,40.465397,36.347492,20.954214,20.184872	-0.644421	0.0845532	-0.694623	0.0558847
Tppp3	NM_001009639.1	19_37423501_37424000	-20.1983	2.66873	0.82,0.75,0.87,0.72,0.69,0.60,0.54,0.55	9.75366,3.101411,0,1.138689,68.712662,59.804688,35.181454,13.004899	-0.490228	0.217472	-0.690476	0.0579903
Tppp3	NM_001009639.1	19_37426501_37427000	-37.8095	2.66873	0.80,0.75,0.72,0.76,0.49,0.27,0.42,0.27	9.75366,3.101411,0,1.138689,68.712662,59.804688,35.181454,13.004899	-0.643245	0.0853088	-0.598813	0.116754
Tppp3	NM_001009639.1	19_37427001_37427500	-41.9162	2.66873	0.75,0.69,0.57,0.55,0.38,0.16,0.23,0.18	9.75366,3.101411,0,1.138689,68.712662,59.804688,35.181454,13.004899	-0.613196	0.105956	-0.619048	0.101733
Maf	NM_019318.1	19_48167001_48167500	-18.3865	1.58618	0.62,0.53,0.51,0.52,0.38,0.50,0.35,0.42	2.560582,0.70284,0.578917,0.392161,7.345463,12.666222,5.485444,5.673609	-0.399929	0.326254	-0.571429	0.13896
Maf	NM_019318.1	19_48167501_48168000	-16.9952	1.58618	0.40,0.40,0.49,0.48,0.24,0.22,0.33,0.27	2.560582,0.70284,0.578917,0.392161,7.345463,12.666222,5.485444,5.673609	-0.910262	0.0016872	-0.970077	6.54856e-05
Maf	NM_019318.1	19_48193001_48193500	-31.7359	1.58618	0.70,0.69,0.68,0.65,0.47,0.44,0.22,0.51	2.560582,0.70284,0.578917,0.392161,7.345463,12.666222,5.485444,5.673609	-0.645942	0.083581	-0.619048	0.101733
Maf	NM_019318.1	19_48193501_48194000	-29.737	1.58618	0.66,0.54,0.47,0.50,0.32,0.29,0.29,0.32	2.560582,0.70284,0.578917,0.392161,7.345463,12.666222,5.485444,5.673609	-0.732656	0.0387036	-0.674748	0.0664016
Cdh13	NM_138889.2	19_50850501_50851000	-11.0147	2.92337	0.54,0.44,0.43,0.44,0.33,0.23,0.40,0.42	5.565757,0.697842,0.424405,0.295523,31.09273,31.724964,21.430735,14.925186	-0.79555	0.0182227	-0.814386	0.0138443
Cdh13	NM_138889.2	19_50925001_50925500	-10.3967	2.92337	0.48,0.51,0.67,0.46,0.52,0.42,0.33,0.28	5.565757,0.697842,0.424405,0.295523,31.09273,31.724964,21.430735,14.925186	-0.395776	0.331771	-0.333333	0.419753
Cotl1	NM_001108452.1	19_52467001_52467500	-19.3364	1.50382	0.55,0.60,0.52,0.47,0.44,0.42,0.38,0.28	5.921711,2.412406,0.44837,0.677113,21.358042,17.029564,7.071011,12.689552	-0.519492	0.187009	-0.595238	0.11953
Cotl1	NM_001108452.1	19_52482501_52483000	-14.8467	1.50382	0.26,0.37,0.35,0.38,0.32,0.08,0.25,0.13	5.921711,2.412406,0.44837,0.677113,21.358042,17.029564,7.071011,12.689552	-0.593848	0.120619	-0.690476	0.0579903
Cotl1	NM_001108452.1	19_52487501_52488000	-35.4653	1.50382	0.82,0.76,0.67,0.62,0.50,0.44,0.29,0.34	5.921711,2.412406,0.44837,0.677113,21.358042,17.029564,7.071011,12.689552	-0.526517	0.180058	-0.547619	0.160026
Cotl1	NM_001108452.1	19_52488001_52488500	-13.9756	1.50382	0.54,0.55,0.51,0.53,0.46,0.41,0.35,0.33	5.921711,2.412406,0.44837,0.677113,21.358042,17.029564,7.071011,12.689552	-0.52713	0.179458	-0.571429	0.13896
Cotl1	NM_001108452.1	19_52490501_52491000	-24.6521	1.50382	0.32,0.39,0.30,0.32,0.07,0.14,0.09,0.15	5.921711,2.412406,0.44837,0.677113,21.358042,17.029564,7.071011,12.689552	-0.807932	0.0152599	-0.742528	0.034855
Cotl1	NM_001108452.1	19_52496001_52496500	-10.6448	1.50382	0.60,0.67,0.64,0.68,0.66,0.52,0.56,0.39	5.921711,2.412406,0.44837,0.677113,21.358042,17.029564,7.071011,12.689552	-0.392247	0.336493	-0.5	0.207031
Cotl1	NM_001108452.1	19_52496501_52497000	-13.9694	1.50382	0.60,0.55,0.55,0.54,0.43,0.54,0.31,0.45	5.921711,2.412406,0.44837,0.677113,21.358042,17.029564,7.071011,12.689552	-0.346171	0.400919	-0.590404	0.123342
Cotl1	NM_001108452.1	19_52497501_52498000	-30.5657	1.50382	0.62,0.53,0.48,0.36,0.08,0.39,0.22,0.28	5.921711,2.412406,0.44837,0.677113,21.358042,17.029564,7.071011,12.689552	-0.640659	0.0869843	-0.571429	0.13896
Tubb3	NM_139254.2	19_56219001_56219500	-12.5051	4.71738	0.60,0.65,0.58,0.64,0.60,0.41,0.59,0.37	0.187153,0.01555,0,0,3.450954,1.632076,2.315979,1.781135	-0.330032	0.424655	-0.313253	0.449943
Itgb1	NM_017022.2	19_61678501_61679000	-14.8623	1.43121	0.65,0.60,0.64,0.74,0.59,0.39,0.49,0.57	18.792221,11.652331,2.597778,3.888047,90.555275,62.996418,35.797729,49.645504	-0.578213	0.133257	-0.714286	0.0465282
C2	NM_172222.2	20_4561001_4561500	-13.6042	1.59341	0.41,0.46,0.47,0.45,0.40,0.29,0.30,0.27	7.326719,4.469523,1.857926,1.726506,47.860378,38.999542,9.699086,30.817486	-0.5676	0.142237	-0.761905	0.0280049
Col6a2	NM_001100741.1	20_12780501_12781000	-19.7355	2.0622	0.86,0.79,0.76,0.81,0.67,0.50,0.63,0.66	133.329956,26.542835,5.388537,14.479539,478.762329,497.585388,283.951111,222.338745	-0.814879	0.0137396	-0.714286	0.0465282
Col6a2	NM_001100741.1	20_12781001_12781500	-15.9275	2.0622	0.73,0.73,0.70,0.74,0.55,0.53,0.59,0.52	133.329956,26.542835,5.388537,14.479539,478.762329,497.585388,283.951111,222.338745	-0.850286	0.00747555	-0.706599	0.0500634
Col6a2	NM_001100741.1	20_12784501_12785000	-19.7008	2.0622	0.62,0.74,0.62,0.72,0.53,0.47,0.32,0.46	133.329956,26.542835,5.388537,14.479539,478.762329,497.585388,283.951111,222.338745	-0.672866	0.0674534	-0.682647	0.0620927
Mmp11	NM_012980.2	20_13670501_13671000	-13.1485	2.99236	0.28,0.39,0.28,0.21,0.13,0.15,0.17,0.18	0.335377,0.170802,0.023208,0,6.466465,1.598805,1.035653,0.523837	-0.569489	0.140615	-0.814386	0.0138443
Mmp11	NM_012980.2	20_13672001_13672500	-11.6155	2.99236	0.22,0.36,0.33,0.41,0.31,0.13,0.28,0.21	0.335377,0.170802,0.023208,0,6.466465,1.598805,1.035653,0.523837	-0.0728604	0.86387	-0.666667	0.0709877
Tmem26	NM_001107623.1	20_21690001_21690500	-10.1305	2.65309	0.43,0.30,0.19,0.14,0.22,0.19,0.19,0.15	0.132958,0.04674,0,0,0.782704,0.640939,0.235346,0.50056	-0.214325	0.610278	0.159536	0.705906
Tmem26	NM_001107623.1	20_21690501_21691000	-10.3209	2.65309	0.75,0.77,0.62,0.66,0.64,0.62,0.62,0.55	0.132958,0.04674,0,0,0.782704,0.640939,0.235346,0.50056	-0.470736	0.239091	-0.355889	0.386913
Msn	NM_030863.1	X_65247501_65248000	-25.1901	1.61995	0.79,0.74,0.76,0.72,0.52,0.54,0.40,0.60	16.283937,8.351858,1.958507,2.927037,80.385513,65.220634,25.384926,46.072739	-0.645038	0.0841577	-0.690476	0.0579903
Pcdh19	NM_001169129.1	X_103982501_103983000	-12.0367	9.79247	0.67,0.62,0.56,0.77,0.67,0.51,0.41,0.54	0,0,0,0,0,2.09786,0,0	-0.301493	0.468023	-0.41487	0.306768

## Sheet: KEGG
Term	Overlap	P-value	Adjusted P-value	Old P-value	Old Adjusted P-value	Odds Ratio	Combined Score	Genes
Focal adhesion	10/201	6.63059431781749E-8	8.487160726806388E-6	0	0	11.4654	189.511	RAP1B;LAMA5;COL4A1;ITGB4;ITGA2;COL6A2;LAMC1;FLNC;CRK;ACTB
ECM-receptor interaction	6/88	5.225598768458717E-6	3.344383211813579E-4	0	0	15.4266	187.617	LAMA5;ITGB4;COL4A1;ITGA2;COL6A2;LAMC1
Human papillomavirus infection	9/331	4.240781127770002E-5	0.001809399947848534	0	0	6.01331	60.5431	NOTCH3;LAMA5;HEYL;JAG1;COL4A1;ITGB4;ITGA2;COL6A2;LAMC1
Small cell lung cancer	5/92	9.846889103321559E-5	0.003151004513062899	0	0	11.9861	110.581	LAMA5;COL4A1;ITGA2;LAMC1;GADD45G
Amoebiasis	5/102	1.6033559543799543E-4	0.004104591243212683	0	0	10.745	93.8922	LAMA5;GNA15;COL3A1;COL4A1;LAMC1
Notch signaling pathway	4/59	2.168425791719672E-4	0.0046259750223352995	0	0	15.0341	126.833	NOTCH3;HEYL;JAG1;PSEN2
Pathways in cancer	10/531	3.2600676465620055E-4	0.005961266553713381	0	0	4.13286	33.1811	NOTCH3;LAMA5;HEYL;JAG1;RALB;COL4A1;ITGA2;LAMC1;CRK;GADD45G
Platelet activation	5/124	3.97478011409262E-4	0.006359648182548192	0	0	8.74878	68.5062	RAP1B;COL3A1;ITGA2;TBXAS1;ACTB
Arrhythmogenic right ventricular cardiomyopathy	4/77	6.019463184977087E-4	0.008561014307522968	0	0	11.3168	83.9178	ITGB4;ITGA2;ACTB;SGCG
Hypertrophic cardiomyopathy	4/90	0.0010816490463404552	0.013845107793157826	0	0	9.59981	65.5597	ITGB4;ITGA2;ACTB;SGCG
Dilated cardiomyopathy	4/96	0.001374494844409286	0.01599412182585351	0	0	8.97101	59.116	ITGB4;ITGA2;ACTB;SGCG
PI3K-Akt signaling pathway	7/354	0.0020089676370230753	0.021428988128246135	0	0	4.2413	26.339	LAMA5;COL4A1;ITGB4;ITGA2;COL6A2;LAMC1;YWHAH
Proteoglycans in cancer	5/205	0.00369249823546963	0.03635690570308559	0	0	5.18421	29.0391	PLAU;LUM;ITGA2;FLNC;ACTB
Adherens junction	3/71	0.005420056428053611	0.049554801627918726	0	0	9.02001	47.0633	PTPRB;SNAI2;ACTB
Breast cancer	4/147	0.006367908537042184	0.05433948618275997	0	0	5.7567	29.1087	NOTCH3;HEYL;JAG1;GADD45G
Salmonella infection	5/249	0.008297506685134053	0.06638005348107243	0	0	4.23986	20.3166	TUBB6;ANXA2;FLNC;ACTB;ARF6
Hippo signaling pathway	4/163	0.009099896917443851	0.06851687090781253	0	0	5.17322	24.3115	SNAI2;ACTB;YWHAH;NKD2
Th1 and Th2 cell differentiation	3/92	0.011045474081840806	0.07854559347086795	0	0	6.8844	31.0193	NOTCH3;MAF;JAG1
Protein digestion and absorption	3/103	0.014955905497468459	0.09629124659140208	0	0	6.12371	25.7358	COL3A1;COL4A1;COL6A2
NF-kappa B signaling pathway	3/104	0.01534532329403267	0.09629124659140208	0	0	6.06277	25.3239	PLAU;LBP;GADD45G
Transcriptional misregulation in cancer	4/192	0.015797782643901904	0.09629124659140208	0	0	4.36879	18.1213	MAF;PLAU;IGFBP3;GADD45G
Pathogenic Escherichia coli infection	4/197	0.017197436540967073	0.10005781260199025	0	0	4.25453	17.2861	MYO1E;TUBB6;ACTB;ARF6
TNF signaling pathway	3/112	0.01866650187393652	0.10370038094096841	0	0	5.61553	22.3556	SOCS3;JAG1;BCL3
Leukocyte transendothelial migration	3/114	0.019554206132518872	0.10370038094096841	0	0	5.51379	21.6944	RAP1B;F11R;ACTB
Rap1 signaling pathway	4/210	0.02119178444533636	0.10370038094096841	0	0	3.98341	15.3526	RAP1B;RALB;CRK;ACTB
Growth hormone synthesis, secretion and action	3/119	0.021874299104735526	0.10370038094096841	0	0	5.2748	20.1626	SOCS3;IGFBP3;CRK
Neurotrophin signaling pathway	3/119	0.021874299104735526	0.10370038094096841	0	0	5.2748	20.1626	RAP1B;PSEN2;CRK
Regulation of actin cytoskeleton	4/218	0.023910637632599315	0.10930577203473972	0	0	3.83294	14.31	ITGB4;ITGA2;CRK;ACTB
Relaxin signaling pathway	3/129	0.026947047211371842	0.11893869113984813	0	0	4.85371	17.5407	GNA15;COL3A1;COL4A1
Yersinia infection	3/137	0.03141944414110219	0.134056295002036	0	0	4.56209	15.7863	CRK;ACTB;ARF6
Viral myocarditis	2/60	0.03631036846140952	0.14992668267936832	0	0	6.9817	23.1489	ACTB;SGCG
Phagosome	3/152	0.04078632094219781	0.16314528376879123	0	0	4.0997	13.1166	TUBB6;ITGA2;ACTB
Cellular senescence	3/156	0.04349708435891429	0.1687159635739706	0	0	3.99171	12.5143	IGFBP3;ZFP36L1;GADD45G
Renal cell carcinoma	2/69	0.04676264021877073	0.1760475867059604	0	0	6.04112	18.502	RAP1B;CRK
p53 signaling pathway	2/73	0.05172034528607497	0.18914869133193132	0	0	5.69963	16.8817	IGFBP3;GADD45G
Chronic myeloid leukemia	2/76	0.05555659136411855	0.1915185207121168	0	0	5.46773	15.8037	CRK;GADD45G
Pancreatic cancer	2/76	0.05555659136411855	0.1915185207121168	0	0	5.46773	15.8037	RALB;GADD45G
Bacterial invasion of epithelial cells	2/77	0.05685706083640968	0.1915185207121168	0	0	5.39456	15.4674	CRK;ACTB
MAPK signaling pathway	4/294	0.06008536588114222	0.1972032521227232	0	0	2.81753	7.92286	RAP1B;FLNC;CRK;GADD45G
Colorectal cancer	2/86	0.06902351244139765	0.2188408641688442	0	0	4.81438	12.8703	RALB;GADD45G
MicroRNAs in cancer	4/310	0.07009746430408291	0.2188408641688442	0	0	2.66803	7.09127	NOTCH3;PLAU;VIM;CRK
Gap junction	2/88	0.07183435427290809	0.21892374635552939	0	0	4.70195	12.3821	TUBB6;HTR2A
Fc gamma R-mediated phagocytosis	2/97	0.08492373600454328	0.2514041915402314	0	0	4.25456	10.4918	CRK;ARF6
Inflammatory mediator regulation of TRP channels	2/98	0.08642019084195456	0.2514041915402314	0	0	4.21003	10.3084	PRKCH;HTR2A
AGE-RAGE signaling pathway in diabetic complications	2/100	0.08943693335129617	0.25439838819924243	0	0	4.1237	9.95552	COL3A1;COL4A1
Toxoplasmosis	2/112	0.10815754530207146	0.300843335243016	0	0	3.67161	8.16628	LAMA5;LAMC1
Ras signaling pathway	3/232	0.11046591215954493	0.300843335243016	0	0	2.65669	5.85281	RAP1B;RALB;ARF6
Thyroid hormone signaling pathway	2/121	0.12281820191979298	0.3271900810775648	0	0	3.39239	7.114	NOTCH3;ACTB
Shigellosis	3/246	0.12558750975959584	0.3271900810775648	0	0	2.50185	5.19071	CRK;ACTB;ARF6
Cell cycle	2/124	0.12780862542092375	0.3271900810775648	0	0	3.30846	6.80624	GADD45G;YWHAH
Apelin signaling pathway	2/137	0.14995070808433184	0.3691094352845092	0	0	2.98791	5.6694	NOTCH3;JAG1
Insulin signaling pathway	2/137	0.14995070808433184	0.3691094352845092	0	0	2.98791	5.6694	SOCS3;CRK
Apoptosis	2/142	0.1586628248567463	0.3831856902200665	0	0	2.88047	5.30286	ACTB;GADD45G
Cell adhesion molecules	2/148	0.16923910885893756	0.3872458678402871	0	0	2.76125	4.90521	F11R;CD276
Phospholipase D signaling pathway	2/148	0.16923910885893756	0.3872458678402871	0	0	2.76125	4.90521	RALB;ARF6
Thyroid cancer	1/37	0.16942006718012562	0.3872458678402871	0	0	5.57351	9.89507	GADD45G
Cushing syndrome	2/155	0.18172475649197342	0.40808366370127364	0	0	2.63399	4.49164	RAP1B;PDE8A
Hepatitis C	2/157	0.18531774601135145	0.4089770946457411	0	0	2.59974	4.38233	SOCS3;YWHAH
Glycosphingolipid biosynthesis	1/45	0.20213267727917436	0.4275076149134138	0	0	4.55831	7.28797	B3GALNT1
Hepatocellular carcinoma	2/168	0.20524959092647024	0.4275076149134138	0	0	2.42611	3.84182	ACTB;GADD45G
Type II diabetes mellitus	1/46	0.20613100438312365	0.4275076149134138	0	0	4.45679	7.03836	SOCS3
Tight junction	2/169	0.20707400097368484	0.4275076149134138	0	0	2.41146	3.79728	F11R;ACTB
Influenza A	2/172	0.2125577216442807	0.4318633074677449	0	0	2.36855	3.66779	SOCS3;ACTB
Arginine and proline metabolism	1/50	0.22192691156038513	0.4370253027650661	0	0	4.09215	6.16035	P4HA3
Vibrio cholerae infection	1/50	0.22192691156038513	0.4370253027650661	0	0	4.09215	6.16035	ACTB
Glycosaminoglycan biosynthesis	1/53	0.23356927222454107	0.4529828309809282	0	0	3.85548	5.60693	CHSY1
Chemokine signaling pathway	2/192	0.24940848606772398	0.47546569027891156	0	0	2.11708	2.93991	RAP1B;CRK
Endometrial cancer	1/58	0.2525911479606718	0.47546569027891156	0	0	3.51639	4.8385	GADD45G
Arachidonic acid metabolism	1/61	0.26377914130867525	0.4854423389754479	0	0	3.34007	4.45112	TBXAS1
Epstein-Barr virus infection	2/202	0.26793392821311973	0.4854423389754479	0	0	2.0102	2.64747	VIM;GADD45G
Basal cell carcinoma	1/63	0.2711455282609312	0.4854423389754479	0	0	3.232	4.21808	GADD45G
Cortisol synthesis and secretion	1/65	0.2784389392137884	0.4854423389754479	0	0	3.13068	4.00275	PDE8A
Inflammatory bowel disease	1/65	0.2784389392137884	0.4854423389754479	0	0	3.13068	4.00275	MAF
Long-term potentiation	1/67	0.28566008980872587	0.4854423389754479	0	0	3.03551	3.80335	RAP1B
Lipid and atherosclerosis	2/215	0.2920110215935288	0.4854423389754479	0	0	1.88627	2.32193	RAP1B;LBP
Adipocytokine signaling pathway	1/69	0.2928096888806698	0.4854423389754479	0	0	2.94593	3.61829	SOCS3
Epithelial cell signaling in Helicobacter pylori infection	1/70	0.29635787620352466	0.4854423389754479	0	0	2.90309	3.5307	F11R
Prolactin signaling pathway	1/70	0.29635787620352466	0.4854423389754479	0	0	2.90309	3.5307	SOCS3
Melanoma	1/72	0.30340146185965494	0.4854423389754479	0	0	2.82103	3.36463	GADD45G
Non-small cell lung cancer	1/72	0.30340146185965494	0.4854423389754479	0	0	2.82103	3.36463	GADD45G
Glioma	1/75	0.31383616164844547	0.4952661687425005	0	0	2.70625	3.13623	GADD45G
Gastric acid secretion	1/76	0.31727988935066437	0.4952661687425005	0	0	2.67003	3.06512	ACTB
Calcium signaling pathway	2/240	0.3379769099553644	0.5212174033046584	0	0	1.68599	1.82892	GNA15;HTR2A
Complement and coagulation cascades	1/85	0.34751343686607217	0.5233143519865557	0	0	2.38288	2.51859	PLAU
ErbB signaling pathway	1/85	0.34751343686607217	0.5233143519865557	0	0	2.38288	2.51859	CRK
Parkinson disease	2/249	0.3543299070983733	0.5273747454487416	0	0	1.62381	1.68475	TUBB6;UCHL1
Morphine addiction	1/91	0.36692882526242315	0.5398493061332202	0	0	2.22334	2.2291	PDE8A
Prostate cancer	1/97	0.38577209484285213	0.5542877394199853	0	0	2.08375	1.98479	PLAU
Hematopoietic cell lineage	1/99	0.39192894652386845	0.5542877394199853	0	0	2.04102	1.91177	ITGA2
Prion disease	2/273	0.39720591241482345	0.5542877394199853	0	0	1.4782	1.36482	TUBB6;LAMC1
Chagas disease	1/102	0.40104984239534247	0.5542877394199853	0	0	1.9801	1.80916	GNA15
Pancreatic secretion	1/102	0.40104984239534247	0.5542877394199853	0	0	1.9801	1.80916	RAP1B
Toll-like receptor signaling pathway	1/104	0.4070550586365517	0.5542877394199853	0	0	1.94145	1.74499	LBP
C-type lectin receptor signaling pathway	1/104	0.4070550586365517	0.5542877394199853	0	0	1.94145	1.74499	BCL3
Insulin resistance	1/108	0.41888723576300985	0.564395433449108	0	0	1.8685	1.62588	SOCS3
Pathways of neurodegeneration	3/475	0.42515697069843134	0.5668759609312417	0	0	1.27302	1.08881	TUBB6;UCHL1;PSEN2
Serotonergic synapse	1/113	0.43334921883721866	0.5718422681563298	0	0	1.78463	1.49233	HTR2A
Huntington disease	2/306	0.4539480327421034	0.5929117162345839	0	0	1.31552	1.03896	TUBB6;TGM2
Osteoclast differentiation	1/127	0.47197433920713694	0.5989334477826554	0	0	1.58522	1.19023	SOCS3
Lysosome	1/128	0.47463133363816096	0.5989334477826554	0	0	1.57266	1.17197	LAPTM4B
Oocyte meiosis	1/129	0.47727509120180356	0.5989334477826554	0	0	1.56029	1.15409	YWHAH
Purine metabolism	1/129	0.47727509120180356	0.5989334477826554	0	0	1.56029	1.15409	PDE8A
FoxO signaling pathway	1/131	0.4825231566060633	0.5996404276269525	0	0	1.53613	1.11942	GADD45G
Vascular smooth muscle contraction	1/133	0.487719053875974	0.6002696047704296	0	0	1.5127	1.08614	PRKCH
Fluid shear stress and atherosclerosis	1/139	0.502998845735877	0.610416588366894	0	0	1.44649	0.993983	ACTB
Ubiquitin mediated proteolysis	1/140	0.5055012372413341	0.610416588366894	0	0	1.43601	0.979656	SOCS3
Neuroactive ligand-receptor interaction	2/341	0.5107231568804805	0.6109585428102944	0	0	1.17759	0.791257	P2RY6;HTR2A
Gastric cancer	1/149	0.5274687471502818	0.6251481447707044	0	0	1.34808	0.862318	GADD45G
Oxytocin signaling pathway	1/154	0.5392525329667543	0.6295131762772342	0	0	1.30369	0.805122	ACTB
Non-alcoholic fatty liver disease	1/155	0.5415741406288901	0.6295131762772342	0	0	1.29516	0.794289	SOCS3
Amyotrophic lateral sclerosis	2/364	0.545905957552914	0.6295131762772342	0	0	1.10148	0.666733	TUBB6;ACTB
Alzheimer disease	2/369	0.5533212972128415	0.631509283539635	0	0	1.08619	0.642827	TUBB6;PSEN2
JAK-STAT signaling pathway	1/162	0.557504289374834	0.631509283539635	0	0	1.23841	0.723584	SOCS3
Wnt signaling pathway	1/166	0.566359876814798	0.6359128441429311	0	0	1.20814	0.68686	NKD2
Tuberculosis	1/180	0.5959948895695214	0.6564774690167615	0	0	1.11286	0.575931	LBP
NOD-like receptor signaling pathway	1/181	0.5980332540921672	0.6564774690167615	0	0	1.10662	0.568924	ANTXR1
Axon guidance	1/182	0.6000614365231335	0.6564774690167615	0	0	1.10045	0.562026	RGS3
RNA transport	1/186	0.6080733489730797	0.659604988716561	0	0	1.07644	0.535486	EIF2B2
Neutrophil extracellular trap formation	1/189	0.6139778143964273	0.6604131112835521	0	0	1.0591	0.516626	ACTB
Viral carcinogenesis	1/203	0.6403882389034606	0.6774354923937435	0	0	0.984998	0.438995	YWHAH
Diabetic cardiomyopathy	1/203	0.6403882389034606	0.6774354923937435	0	0	0.984998	0.438995	COL3A1
Human immunodeficiency virus 1 infection	1/212	0.656413360813253	0.6886959851155441	0	0	0.942553	0.396782	CRK
cAMP signaling pathway	1/216	0.6633067349218524	0.6902704233333099	0	0	0.92483	0.379659	RAP1B
Human cytomegalovirus infection	1/225	0.6783202133943429	0.700201510600612	0	0	0.887266	0.34438	CRK
Thermogenesis	1/232	0.6895374384771322	0.7060863370005834	0	0	0.860073	0.319718	ACTB
Chemical carcinogenesis	1/239	0.7003672839686657	0.7114842249840413	0	0	0.834479	0.2972	JAG1
Herpes simplex virus 1 infection	2/498	0.7152789359878394	0.7194969722870609	0	0	0.798387	0.267526	SOCS3;EIF2B2
Endocytosis	1/252	0.7194969722870609	0.7194969722870609	0	0	0.790736	0.260313	ARF6

## Sheet: Reactome
Term	Overlap	P-value	Adjusted P-value	Old P-value	Old Adjusted P-value	Odds Ratio	Combined Score	Genes
Extracellular Matrix Organization R-HSA-1474244	12/291	2.4121739533742918E-8	7.598347953129019E-6	0	0	9.58993	168.209	ADAMTS4;LAMA5;COL3A1;COL4A1;ITGB4;LUM;P4HA3;ITGA2;COL6A2;ADAM9;LAMC1;F11R
MET Promotes Cell Motility R-HSA-8875878	5/28	2.5339153987861843E-7	3.99091675308824E-5	0	0	45.4851	690.843	RAP1B;LAMA5;ITGA2;LAMC1;CRK
Signaling By MET R-HSA-6806834	6/63	7.245226156745013E-7	7.607487464582264E-5	0	0	22.2206	314.149	RAP1B;LAMA5;ITGA2;LAMC1;CRK;ARF6
Laminin Interactions R-HSA-3000157	4/22	4.015814340350795E-6	3.162453793026251E-4	0	0	46.0231	571.85	LAMA5;ITGB4;ITGA2;LAMC1
Diseases Of Glycosylation R-HSA-3781865	7/143	7.578986428271555E-6	4.7747614498110796E-4	0	0	10.9383	128.964	ADAMTS4;NOTCH3;ADAMTS15;SPON1;CHSY1;LUM;ADAMTS7
Post-translational Protein Phosphorylation R-HSA-8957275	6/106	1.5300746790918427E-5	8.032892065232175E-4	0	0	12.6383	140.129	RCN1;IGFBP3;LAMC1;GAS6;PRSS23;FSTL1
Diseases Associated With O-glycosylation Of Proteins R-HSA-3906995	5/69	2.4640134130761156E-5	0.001091377718482422	0	0	16.3125	173.094	ADAMTS4;NOTCH3;ADAMTS15;SPON1;ADAMTS7
Diseases Of Metabolism R-HSA-5668914	8/247	3.380248783891757E-5	0.001091377718482422	0	0	7.15336	73.6436	ADAMTS4;NOTCH3;ADAMTS15;SPON1;CHSY1;LUM;TBXAS1;ADAMTS7
Defective B3GALTL Causes PpS R-HSA-5083635	4/37	3.423076487553643E-5	0.001091377718482422	0	0	25.0846	257.929	ADAMTS4;ADAMTS15;SPON1;ADAMTS7
Regulation Of IGF Transport And Uptake By IGFBPs R-HSA-381426	6/123	3.55977478623358E-5	0.001091377718482422	0	0	10.7927	110.552	RCN1;IGFBP3;LAMC1;GAS6;PRSS23;FSTL1
O-glycosylation Of TSR Domain-Containing Proteins R-HSA-5173214	4/38	3.811160286764013E-5	0.001091377718482422	0	0	24.3456	247.716	ADAMTS4;ADAMTS15;SPON1;ADAMTS7
Non-integrin membrane-ECM Interactions R-HSA-3000171	4/41	5.1689501936938505E-5	0.0013568494258446358	0	0	22.3682	220.78	LAMA5;ITGB4;ITGA2;LAMC1
MET Activates PTK2 Signaling R-HSA-8874081	3/17	7.837829876798801E-5	0.0018991664701474018	0	0	43.9308	415.32	LAMA5;ITGA2;LAMC1
Collagen Formation R-HSA-1474290	5/90	8.869735588761985E-5	0.001995690507471447	0	0	12.2693	114.476	COL3A1;ITGB4;COL4A1;COL6A2;P4HA3
Signaling By NOTCH3 R-HSA-9012852	4/49	1.0488236734037026E-4	0.0022025297141477756	0	0	18.3843	168.449	NOTCH3;HEYL;JAG1;PSEN2
Hemostasis R-HSA-109582	11/576	1.434036301463388E-4	0.00270088488867607	0	0	4.22959	37.4312	RAP1B;GNA15;PRKCH;ANXA2;PLAU;ITGA2;CABLES1;TAGLN2;F11R;GAS6;CRK
Signal Transduction R-HSA-162582	26/2465	1.4576204161108948E-4	0.00270088488867607	0	0	2.51535	22.2195	NOTCH3;LAMA5;RALB;PSEN2;HTR2A;LAMC1;F11R;FSTL1;RAP1B;SOCS3;GNA15;P2RY6;RGS3;PDE8A;YWHAH;PRKCH;JAG1;MCAM;ITGA2;HEYL;COL4A1;COL6A2;SNAI2;VIM;CRK;ARF6
ECM Proteoglycans R-HSA-3000178	4/55	1.649977374064841E-4	0.0028874604046134717	0	0	16.2165	141.239	LAMA5;LUM;ITGA2;LAMC1
Signaling By Receptor Tyrosine Kinases R-HSA-9006934	10/496	1.8921164097905965E-4	0.0029869054598066452	0	0	4.4385	38.0497	RAP1B;LAMA5;RALB;COL4A1;ITGA2;COL6A2;PSEN2;LAMC1;CRK;ARF6
Assembly Of Collagen Fibrils And Other Multimeric Structures R-HSA-2022090	4/57	1.8964479109883462E-4	0.0029869054598066452	0	0	15.603	133.723	COL3A1;ITGB4;COL4A1;COL6A2
NOTCH3 Activation And Transmission Of Signal To Nucleus R-HSA-9013507	3/25	2.5751452149389134E-4	0.00386271782240837	0	0	27.9447	230.947	NOTCH3;JAG1;PSEN2
Integrin Cell Surface Interactions R-HSA-216083	4/66	3.3432311010974254E-4	0.004786899076571313	0	0	13.332	106.701	COL4A1;LUM;ITGA2;F11R
Collagen Biosynthesis And Modifying Enzymes R-HSA-1650814	4/67	3.541950453595573E-4	0.00485093214296785	0	0	13.1197	104.245	COL3A1;COL4A1;COL6A2;P4HA3
Noncanonical Activation Of NOTCH3 R-HSA-9017802	2/8	6.795551666861537E-4	0.008919161562755767	0	0	67.6667	493.566	NOTCH3;PSEN2
MET Receptor Recycling R-HSA-8875656	2/9	8.70867194754317E-4	0.010972926653904395	0	0	57.9971	408.649	CRK;ARF6
Cell Junction Organization R-HSA-446728	4/86	9.127266921527659E-4	0.01105803492415851	0	0	10.0701	70.4815	ITGB4;CDH13;FLNC;F11R
MET Activates RAP1 And RAC1 R-HSA-8875555	2/11	0.0013218400851343036	0.014870700957760916	0	0	45.1043	298.984	RAP1B;CRK
NOTCH4 Activation And Transmission Of Signal To Nucleus R-HSA-9013700	2/11	0.0013218400851343036	0.014870700957760916	0	0	45.1043	298.984	JAG1;PSEN2
Collagen Chain Trimerization R-HSA-8948216	3/44	0.0013842585226956834	0.015035911539625527	0	0	14.9804	98.6098	COL3A1;COL4A1;COL6A2
Platelet Activation, Signaling And Aggregation R-HSA-76002	6/254	0.001742797329541013	0.018299371960180638	0	0	5.058	32.1297	RAP1B;GNA15;PRKCH;TAGLN2;GAS6;CRK
Dissolution Of Fibrin Clot R-HSA-75205	2/13	0.0018624280503563755	0.018924672124588978	0	0	36.8998	231.948	ANXA2;PLAU
O-linked Glycosylation R-HSA-5173105	4/107	0.0020478312922353925	0.019547480516792382	0	0	8.0085	49.5804	ADAMTS4;ADAMTS15;SPON1;ADAMTS7
Interleukin-4 And Interleukin-13 Signaling R-HSA-6785807	4/107	0.0020478312922353925	0.019547480516792382	0	0	8.0085	49.5804	SOCS3;LAMA5;LBP;VIM
Degradation Of Extracellular Matrix R-HSA-1474228	4/109	0.0021909058335320935	0.020197098599057123	0	0	7.85516	48.1006	ADAMTS4;LAMA5;ADAM9;LAMC1
Signaling By PDGF R-HSA-186797	3/52	0.0022441220665619026	0.020197098599057123	0	0	12.5296	76.4233	COL4A1;COL6A2;CRK
p130Cas Linkage To MAPK Signaling For Integrins R-HSA-372708	2/15	0.0024908343052083164	0.021794800170572767	0	0	31.2198	187.167	RAP1B;CRK
Constitutive Signaling By NOTCH1 HD+PEST Domain Mutants R-HSA-2894862	3/58	0.0030661973063982524	0.025720757399798237	0	0	11.1593	64.5826	HEYL;JAG1;PSEN2
Cell-Cell Communication R-HSA-1500931	4/120	0.0031028215275947083	0.025720757399798237	0	0	7.10632	41.0422	ITGB4;CDH13;FLNC;F11R
Scavenging By Class A Receptors R-HSA-3000480	2/19	0.004004045638803338	0.03234036862110388	0	0	23.8691	131.768	COL3A1;COL4A1
G Alpha (Q) Signaling Events R-HSA-416476	5/212	0.004256796236053492	0.03352227035892125	0	0	5.00712	27.3351	GNA15;P2RY6;RGS3;PRKCH;HTR2A
Syndecan Interactions R-HSA-3000170	2/20	0.004434499847536051	0.03406993785302088	0	0	22.542	122.14	ITGB4;ITGA2
NOTCH2 Activation And Transmission Of Signal To Nucleus R-HSA-2979096	2/21	0.00488538725831669	0.03664040443737517	0	0	21.3545	113.638	JAG1;PSEN2
Signaling By NOTCH1 R-HSA-1980143	3/74	0.006081441880416014	0.0445500974960708	0	0	8.63758	44.0734	HEYL;JAG1;PSEN2
NOTCH3 Intracellular Domain Regulates Transcription R-HSA-9013508	2/25	0.006889074002829973	0.04931950706571458	0	0	17.6371	87.7942	NOTCH3;HEYL
Signaling By Interleukins R-HSA-449147	7/453	0.007678908360020684	0.05375235852014479	0	0	3.28314	15.9865	RAP1B;SOCS3;LAMA5;ANXA2;LBP;VIM;CRK
Integrin Signaling R-HSA-354192	2/27	0.008008106510589556	0.05483812067034152	0	0	16.2245	78.3205	RAP1B;CRK
Cytokine Signaling In Immune System R-HSA-1280215	9/702	0.008549675756639596	0.057301018368967505	0	0	2.74112	13.0528	IFITM3;RAP1B;SOCS3;LAMA5;EIF4E3;ANXA2;LBP;VIM;CRK
Activated NOTCH1 Transmits Signal To Nucleus R-HSA-2122948	2/31	0.010472451285062238	0.06872546155822094	0	0	13.9838	63.7523	JAG1;PSEN2
Signaling By NOTCH2 R-HSA-1980145	2/32	0.011134522122224879	0.07157907078573136	0	0	13.517	60.7955	JAG1;PSEN2
Signaling To ERKs R-HSA-187687	2/33	0.011814596043916763	0.0744319550766756	0	0	13.0803	58.0559	RALB;CRK
Disease R-HSA-1643685	16/1736	0.01211767108814344	0.07484443907382714	0	0	2.01329	8.88483	NOTCH3;SPON1;JAG1;LUM;PSEN2;ANTXR1;RAP1B;ADAMTS4;ADAMTS15;HEYL;MYO1E;CHSY1;TBXAS1;CRK;ADAMTS7;YWHAH
Gene And Protein Expression By JAK-STAT Signaling After Interleukin-12 Stimulation R-HSA-8950505	2/35	0.013227983272248344	0.08013105251458132	0	0	12.2863	53.1436	RAP1B;ANXA2
Platelet Aggregation (Plug Formation) R-HSA-76009	2/36	0.013960915236479575	0.0829752509337937	0	0	11.9244	50.9349	RAP1B;CRK
NCAM1 Interactions R-HSA-419037	2/37	0.014711087587821891	0.08581467759562769	0	0	11.5831	48.8708	COL4A1;COL6A2
Diseases Associated With Glycosaminoglycan Metabolism R-HSA-3560782	2/40	0.017063182912830144	0.0977255021371181	0	0	10.667	43.4237	CHSY1;LUM
Binding And Uptake Of Ligands By Scavenger Receptors R-HSA-2173782	2/41	0.017880459748112743	0.10057758608313418	0	0	10.393	41.8219	COL3A1;COL4A1
Signaling By NOTCH R-HSA-157118	4/203	0.018976568790193896	0.10487051173528206	0	0	4.125	16.3538	NOTCH3;HEYL;JAG1;PSEN2
Post-translational Protein Modification R-HSA-597592	13/1383	0.020222681324111254	0.10907266807419197	0	0	2.02106	7.88405	SPON1;IGFBP3;LAMC1;PRSS23;FSTL1;ADAMTS4;ADAMTS15;SOCS3;TUBB6;UCHL1;RCN1;GAS6;ADAMTS7
Interleukin-12 Signaling R-HSA-9020591	2/44	0.020429483861515323	0.10907266807419197	0	0	9.64917	37.5428	RAP1B;ANXA2
Defective LFNG Causes SCDO3 R-HSA-5083630	1/5	0.024753528718293626	0.1296372700688433	0	0	50.2424	185.836	NOTCH3
Metabolism Of Proteins R-HSA-392499	16/1890	0.025104360235553784	0.1296372700688433	0	0	1.83219	6.7511	SPON1;EIF2B2;IGFBP3;LAMC1;PRSS23;FSTL1;ADAMTS4;ADAMTS15;SOCS3;TUBB6;UCHL1;RCN1;GNA15;TGFBI;GAS6;ADAMTS7
Translocation Of SLC2A4 (GLUT4) To Plasma Membrane R-HSA-1445148	2/51	0.026921481071539247	0.1367784925408849	0	0	8.26781	29.8867	MYO1E;YWHAH
Signaling By Non-Receptor Tyrosine Kinases R-HSA-9006927	2/52	0.02790857758050539	0.13954288790252695	0	0	8.10204	28.9958	SOCS3;CRK
Pre-NOTCH Processing In Endoplasmic Reticulum R-HSA-1912399	1/6	0.029630963394411815	0.14342878101537285	0	0	40.1919	141.433	NOTCH3
Interleukin-12 Family Signaling R-HSA-447115	2/54	0.02992583628203801	0.14342878101537285	0	0	7.78964	27.3341	RAP1B;ANXA2
Neutrophil Degranulation R-HSA-6798695	6/468	0.03005174459369717	0.14342878101537285	0	0	2.68555	9.4124	RAP1B;PTPRB;ANXA2;PLAU;COTL1;S100A11
NCAM Signaling For Neurite Out-Growth R-HSA-375165	2/57	0.03305692249429009	0.15541687441345342	0	0	7.36364	25.1065	COL4A1;COL6A2
ARMS-mediated Activation R-HSA-170984	1/7	0.03448424920041465	0.15675637731516215	0	0	33.4916	112.775	CRK
Constitutive Signaling By NOTCH1 t(7;9)(NOTCH1:M1580 K2555) Translocation Mutant R-HSA-2660826	1/7	0.03448424920041465	0.15675637731516215	0	0	33.4916	112.775	JAG1
FCGR3A-mediated Phagocytosis R-HSA-9664422	2/60	0.03631036846140952	0.15675637731516215	0	0	6.9817	23.1489	MYO1E;CRK
Cell-cell Junction Organization R-HSA-421270	2/61	0.03742130042373311	0.15675637731516215	0	0	6.86302	22.5486	CDH13;F11R
Regulation Of Actin Dynamics For Phagocytic Cup Formation R-HSA-2029482	2/62	0.03854519675936855	0.15675637731516215	0	0	6.7483	21.9719	MYO1E;CRK
Fatty Acids Bound To GPR40 (FFAR1) Regulate Insulin Secretion R-HSA-434316	1/8	0.03931350415205654	0.15675637731516215	0	0	28.7056	92.8968	GNA15
RUNX1 Regulates Transcription Of Genes Involved In Differentiation Of Keratinocytes R-HSA-8939242	1/8	0.03931350415205654	0.15675637731516215	0	0	28.7056	92.8968	SOCS3
Recycling Of eIF2:GDP R-HSA-72731	1/8	0.03931350415205654	0.15675637731516215	0	0	28.7056	92.8968	EIF2B2
Defective B4GALT1 Causes B4GALT1-CDG (CDG-2d) R-HSA-3656244	1/8	0.03931350415205654	0.15675637731516215	0	0	28.7056	92.8968	LUM
Defective CHST6 Causes MCDC1 R-HSA-3656225	1/8	0.03931350415205654	0.15675637731516215	0	0	28.7056	92.8968	LUM
Defective CHSY1 Causes TPBS R-HSA-3595177	1/8	0.03931350415205654	0.15675637731516215	0	0	28.7056	92.8968	CHSY1
Defective ST3GAL3 Causes MCT12 And EIEE15 R-HSA-3656243	1/8	0.03931350415205654	0.15675637731516215	0	0	28.7056	92.8968	LUM
POU5F1 (OCT4), SOX2, NANOG Repress Genes Related To Differentiation R-HSA-2892245	1/9	0.0441188457824273	0.16743899302969398	0	0	25.1162	78.3842	TSC22D1
Transport Of Gamma-Carboxylated Protein Precursors From Endoplasmic Reticulum To Golgi Apparatus R-HSA-159763	1/9	0.0441188457824273	0.16743899302969398	0	0	25.1162	78.3842	GAS6
CHL1 Interactions R-HSA-447041	1/9	0.0441188457824273	0.16743899302969398	0	0	25.1162	78.3842	ITGA2
Type I Hemidesmosome Assembly R-HSA-446107	1/9	0.0441188457824273	0.16743899302969398	0	0	25.1162	78.3842	ITGB4
Acetylcholine Regulates Insulin Secretion R-HSA-399997	1/10	0.04890039114183046	0.17911189778693715	0	0	22.3244	67.3742	GNA15
Gamma-carboxylation Of Protein Precursors R-HSA-159740	1/10	0.04890039114183046	0.17911189778693715	0	0	22.3244	67.3742	GAS6
Removal Of Aminoterminal Propeptides From Gamma-Carboxylated Proteins R-HSA-159782	1/10	0.04890039114183046	0.17911189778693715	0	0	22.3244	67.3742	GAS6
Interferon Alpha/Beta Signaling R-HSA-909733	2/72	0.05046378284153568	0.17981224336725646	0	0	5.78134	17.266	IFITM3;SOCS3
Free Fatty Acids Regulate Insulin Secretion R-HSA-400451	1/11	0.05365825675086383	0.17981224336725646	0	0	20.0909	58.7683	GNA15
Gamma-carboxylation, Transport, And Amino-Terminal Cleavage Of Proteins R-HSA-159854	1/11	0.05365825675086383	0.17981224336725646	0	0	20.0909	58.7683	GAS6
Uptake And Function Of Anthrax Toxins R-HSA-5210891	1/11	0.05365825675086383	0.17981224336725646	0	0	20.0909	58.7683	ANTXR1
Interleukin-6 Signaling R-HSA-1059683	1/11	0.05365825675086383	0.17981224336725646	0	0	20.0909	58.7683	SOCS3
Regulated Proteolysis Of p75NTR R-HSA-193692	1/11	0.05365825675086383	0.17981224336725646	0	0	20.0909	58.7683	PSEN2
Serotonin Receptors R-HSA-390666	1/11	0.05365825675086383	0.17981224336725646	0	0	20.0909	58.7683	HTR2A
Signaling By Leptin R-HSA-2586552	1/11	0.05365825675086383	0.17981224336725646	0	0	20.0909	58.7683	SOCS3
Regulation Of Insulin Secretion R-HSA-422356	2/77	0.05685706083640968	0.18032996032083268	0	0	5.39456	15.4674	KCNG2;GNA15
P2Y Receptors R-HSA-417957	1/12	0.05839255858007915	0.18032996032083268	0	0	18.2635	51.8788	P2RY6
TP53 Regulates Transcription Of Death Receptors And Ligands R-HSA-6803211	1/12	0.05839255858007915	0.18032996032083268	0	0	18.2635	51.8788	IGFBP3
Platelet Adhesion To Exposed Collagen R-HSA-75892	1/12	0.05839255858007915	0.18032996032083268	0	0	18.2635	51.8788	ITGA2
Caspase-mediated Cleavage Of Cytoskeletal Proteins R-HSA-264870	1/12	0.05839255858007915	0.18032996032083268	0	0	18.2635	51.8788	VIM
p38MAPK Events R-HSA-171007	1/12	0.05839255858007915	0.18032996032083268	0	0	18.2635	51.8788	RALB
Keratan Sulfate Degradation R-HSA-2022857	1/12	0.05839255858007915	0.18032996032083268	0	0	18.2635	51.8788	LUM
Eicosanoids R-HSA-211979	1/12	0.05839255858007915	0.18032996032083268	0	0	18.2635	51.8788	TBXAS1
Signaling By NOTCH4 R-HSA-9013694	2/81	0.06216388427865964	0.18752429065206783	0	0	5.12038	14.2243	JAG1;PSEN2
PTK6 Regulates RHO GTPases, RAS GTPase And MAP Kinases R-HSA-8849471	1/13	0.06310341209244187	0.18752429065206783	0	0	16.7407	46.2543	CRK
Chk1/Chk2(Cds1) Mediated Inactivation Of Cyclin B:Cdk1 Complex R-HSA-75035	1/13	0.06310341209244187	0.18752429065206783	0	0	16.7407	46.2543	YWHAH
SARS-CoV-2 Targets Host Intracellular Signaling And Regulatory Pathways R-HSA-9755779	1/13	0.06310341209244187	0.18752429065206783	0	0	16.7407	46.2543	YWHAH
Prolonged ERK Activation Events R-HSA-169893	1/14	0.0677909321684321	0.1959095746151937	0	0	15.4522	41.587	CRK
RUNX3 Regulates NOTCH Signaling R-HSA-8941856	1/14	0.0677909321684321	0.1959095746151937	0	0	15.4522	41.587	JAG1
Regulation Of IFNG Signaling R-HSA-877312	1/14	0.0677909321684321	0.1959095746151937	0	0	15.4522	41.587	SOCS3
Fcgamma Receptor (FCGR) Dependent Phagocytosis R-HSA-2029480	2/87	0.07042427630090098	0.20020524956416852	0	0	4.7575	12.6227	MYO1E;CRK
Synthesis Of Prostaglandins (PG) And Thromboxanes (TX) R-HSA-2162123	1/15	0.07245523317560384	0.20020524956416852	0	0	14.3478	37.6598	TBXAS1
Activation Of BAD And Translocation To Mitochondria R-HSA-111447	1/15	0.07245523317560384	0.20020524956416852	0	0	14.3478	37.6598	YWHAH
GRB2:SOS Provides Linkage To MAPK Signaling For Integrins R-HSA-354194	1/15	0.07245523317560384	0.20020524956416852	0	0	14.3478	37.6598	RAP1B
Constitutive Signaling By NOTCH1 HD Domain Mutants R-HSA-2691232	1/15	0.07245523317560384	0.20020524956416852	0	0	14.3478	37.6598	JAG1
Innate Immune System R-HSA-168249	9/1035	0.07420047683768068	0.20070557944740294	0	0	1.81936	4.73212	RAP1B;MYO1E;PTPRB;ANXA2;PLAU;COTL1;LBP;CRK;S100A11
Chaperonin-mediated Protein Folding R-HSA-390466	2/90	0.07468194968548275	0.20070557944740294	0	0	4.59462	11.9208	TUBB6;GNA15
Nucleotide-like (Purinergic) Receptors R-HSA-418038	1/16	0.0770964289305897	0.20070557944740294	0	0	13.3906	34.316	P2RY6
TGF-beta Receptor Signaling In EMT (Epithelial To Mesenchymal Transition) R-HSA-2173791	1/16	0.0770964289305897	0.20070557944740294	0	0	13.3906	34.316	F11R
Cell-extracellular Matrix Interactions R-HSA-446353	1/16	0.0770964289305897	0.20070557944740294	0	0	13.3906	34.316	FLNC
Rap1 Signaling R-HSA-392517	1/16	0.0770964289305897	0.20070557944740294	0	0	13.3906	34.316	RAP1B
NRIF Signals Cell Death From Nucleus R-HSA-205043	1/16	0.0770964289305897	0.20070557944740294	0	0	13.3906	34.316	PSEN2
Interferon Signaling R-HSA-913531	3/200	0.0789086435328542	0.20236850311635735	0	0	3.09325	7.85521	IFITM3;SOCS3;EIF4E3
RAC3 GTPase Cycle R-HSA-9013423	2/93	0.07902008216924429	0.20236850311635735	0	0	4.44248	11.2752	JAG1;MCAM
Butyrate Response Factor 1 Binds And Destabilizes mRNA R-HSA-450385	1/17	0.08171463267155567	0.2075815265446777	0	0	12.553	31.4393	ZFP36L1
Protein Folding R-HSA-391251	2/96	0.08343538007458758	0.2102571577879607	0	0	4.30004	10.6799	TUBB6;GNA15
Pre-NOTCH Processing In Golgi R-HSA-1912420	1/18	0.08630995715059277	0.21240341017528688	0	0	11.814	28.9421	NOTCH3
Regulation Of TLR By Endogenous Ligand R-HSA-5686938	1/18	0.08630995715059277	0.21240341017528688	0	0	11.814	28.9421	LBP
Regulation Of Signaling By CBL R-HSA-912631	1/18	0.08630995715059277	0.21240341017528688	0	0	11.814	28.9421	CRK
L1CAM Interactions R-HSA-373760	2/99	0.08792462838146668	0.2146996739547442	0	0	4.16642	10.1297	ITGA2;LAMC1
GPCR Downstream Signaling R-HSA-388396	6/619	0.09006006067284937	0.21822245470728885	0	0	2.0083	4.83453	GNA15;P2RY6;RGS3;PRKCH;HTR2A;PDE8A
Signaling To RAS R-HSA-167044	1/19	0.09088251453617983	0.21853429067860036	0	0	11.1571	26.7569	RALB
Chondroitin Sulfate Biosynthesis R-HSA-2022870	1/20	0.09543241646248146	0.22773644837637622	0	0	10.5694	24.831	CHSY1
Integration Of Energy Metabolism R-HSA-163685	2/105	0.09711249980836766	0.23000328901981812	0	0	3.92253	9.14689	KCNG2;GNA15
Immune System R-HSA-168256	14/1943	0.10386641667167598	0.24416359142968608	0	0	1.51659	3.43456	IFITM3;LAMA5;EIF4E3;ANXA2;RAP1B;SOCS3;MYO1E;PTPRB;PLAU;COTL1;LBP;VIM;CRK;S100A11
Post-chaperonin Tubulin Folding Pathway R-HSA-389977	1/23	0.10894729783603285	0.25157338259170825	0	0	9.12672	20.2329	TUBB6
RHOBTB1 GTPase Cycle R-HSA-9013422	1/23	0.10894729783603285	0.25157338259170825	0	0	9.12672	20.2329	VIM
Signaling By NTRK1 (TRKA) R-HSA-187037	2/114	0.11137290800006257	0.25157338259170825	0	0	3.60569	7.91401	RALB;CRK
G-protein Activation R-HSA-202040	1/24	0.11340768358102403	0.25157338259170825	0	0	8.72947	19.002	GNA15
Thromboxane Signaling Thru TP Receptor R-HSA-428930	1/24	0.11340768358102403	0.25157338259170825	0	0	8.72947	19.002	GNA15
Growth Hormone Receptor Signaling R-HSA-982772	1/24	0.11340768358102403	0.25157338259170825	0	0	8.72947	19.002	SOCS3
RUNX2 Regulates Osteoblast Differentiation R-HSA-8940973	1/24	0.11340768358102403	0.25157338259170825	0	0	8.72947	19.002	MAF
Interleukin-6 Family Signaling R-HSA-6783589	1/24	0.11340768358102403	0.25157338259170825	0	0	8.72947	19.002	SOCS3
ADP Signaling Thru P2Y Purinoceptor 1 R-HSA-418592	1/25	0.11784596404042172	0.2560101977429851	0	0	8.36532	17.8882	GNA15
Inactivation Of CSF3 (G-CSF) Signaling R-HSA-9705462	1/25	0.11784596404042172	0.2560101977429851	0	0	8.36532	17.8882	SOCS3
Regulation Of IFNA/IFNB Signaling R-HSA-912694	1/25	0.11784596404042172	0.2560101977429851	0	0	8.36532	17.8882	SOCS3
Axon Guidance R-HSA-422475	5/519	0.11874075905480619	0.25611187991206147	0	0	1.98505	4.22977	COL4A1;ITGA2;COL6A2;PSEN2;LAMC1
Signaling By TGFB Family Members R-HSA-9006936	2/119	0.11951887729229536	0.25611187991206147	0	0	3.45072	7.33031	F11R;FSTL1
Glycosaminoglycan Metabolism R-HSA-1630316	2/120	0.12116571332561664	0.25675072002020527	0	0	3.42131	7.221	CHSY1;LUM
Formation Of Tubulin Folding Intermediates By CCT/TriC R-HSA-389960	1/26	0.12226224762866918	0.25675072002020527	0	0	8.0303	16.8764	TUBB6
Interleukin-20 Family Signaling R-HSA-8854691	1/26	0.12226224762866918	0.25675072002020527	0	0	8.0303	16.8764	SOCS3
Signaling By BMP R-HSA-201451	1/27	0.12665664230282664	0.2614518727937768	0	0	7.72106	15.9538	FSTL1
Effects Of PIP2 Hydrolysis R-HSA-114508	1/27	0.12665664230282664	0.2614518727937768	0	0	7.72106	15.9538	PRKCH
Platelet Degranulation R-HSA-114608	2/125	0.1294827706147527	0.2614518727937768	0	0	3.2814	6.70786	TAGLN2;GAS6
Prefoldin Mediated Transfer Of Substrate To CCT/TriC R-HSA-389957	1/28	0.1310292553948657	0.2614518727937768	0	0	7.43472	15.1098	TUBB6
Keratan Sulfate Biosynthesis R-HSA-2022854	1/28	0.1310292553948657	0.2614518727937768	0	0	7.43472	15.1098	LUM
Downstream Signal Transduction R-HSA-186763	1/28	0.1310292553948657	0.2614518727937768	0	0	7.43472	15.1098	CRK
Notch-HLH Transcription Pathway R-HSA-350054	1/28	0.1310292553948657	0.2614518727937768	0	0	7.43472	15.1098	NOTCH3
Signaling By GPCR R-HSA-372790	6/689	0.13114093936957694	0.2614518727937768	0	0	1.79593	3.64839	GNA15;P2RY6;RGS3;PRKCH;HTR2A;PDE8A
Adherens Junctions Interactions R-HSA-418990	1/29	0.13538019382269004	0.2635240277511089	0	0	7.16883	14.3353	CDH13
Uptake And Actions Of Bacterial Toxins R-HSA-5339562	1/29	0.13538019382269004	0.2635240277511089	0	0	7.16883	14.3353	ANTXR1
EGR2 And SOX10-mediated Initiation Of Schwann Cell Myelination R-HSA-9619665	1/29	0.13538019382269004	0.2635240277511089	0	0	7.16883	14.3353	LAMC1
Nervous System Development R-HSA-9675108	5/545	0.13766587166177138	0.2635240277511089	0	0	1.88694	3.74166	COL4A1;ITGA2;COL6A2;PSEN2;LAMC1
Response To Elevated Platelet Cytosolic Ca2+ R-HSA-76005	2/130	0.1379293598318549	0.2635240277511089	0	0	3.15242	6.24499	TAGLN2;GAS6
Activation Of BH3-only Proteins R-HSA-114452	1/30	0.13970956391884184	0.2635240277511089	0	0	6.92128	13.6224	YWHAH
Tight Junction Interactions R-HSA-420029	1/30	0.13970956391884184	0.2635240277511089	0	0	6.92128	13.6224	F11R
Transcriptional Regulation Of Pluripotent Stem Cells R-HSA-452723	1/30	0.13970956391884184	0.2635240277511089	0	0	6.92128	13.6224	TSC22D1
Signaling By CSF3 (G-CSF) R-HSA-9674555	1/30	0.13970956391884184	0.2635240277511089	0	0	6.92128	13.6224	SOCS3
Signaling By NTRKs R-HSA-166520	2/132	0.1413417095746185	0.2650157054524097	0	0	3.10361	6.07245	RALB;CRK
RUNX2 Regulates Bone Development R-HSA-8941326	1/31	0.14401747150131122	0.26668574505300807	0	0	6.69024	12.9645	MAF
Sealing Of Nuclear Envelope (NE) By ESCRT-III R-HSA-9668328	1/31	0.14401747150131122	0.26668574505300807	0	0	6.69024	12.9645	TUBB6
Cell Surface Interactions At Vascular Wall R-HSA-202733	2/134	0.1447722616002044	0.26668574505300807	0	0	3.05628	5.90654	F11R;GAS6
Thrombin Signaling Thru Proteinase Activated Receptors (PARs) R-HSA-456926	1/32	0.14830402193397793	0.2699962685343426	0	0	6.4741	12.3558	GNA15
Nuclear Signaling By ERBB4 R-HSA-1251985	1/32	0.14830402193397793	0.2699962685343426	0	0	6.4741	12.3558	PSEN2
Signaling By High-Kinase Activity BRAF Mutants R-HSA-6802948	1/33	0.15256931999718407	0.2699962685343426	0	0	6.27146	11.7912	RAP1B
Striated Muscle Contraction R-HSA-390522	1/33	0.15256931999718407	0.2699962685343426	0	0	6.27146	11.7912	VIM
Keratan Sulfate/Keratin Metabolism R-HSA-1638074	1/33	0.15256931999718407	0.2699962685343426	0	0	6.27146	11.7912	LUM
Cooperation Of Prefoldin And TriC/CCT In Actin And Tubulin Folding R-HSA-389958	1/33	0.15256931999718407	0.2699962685343426	0	0	6.27146	11.7912	TUBB6
Signal Amplification R-HSA-392518	1/33	0.15256931999718407	0.2699962685343426	0	0	6.27146	11.7912	GNA15
Metabolic Disorders Of Biological Oxidation Enzymes R-HSA-5579029	1/34	0.1568134700259566	0.27595666512947675	0	0	6.08111	11.2665	TBXAS1
RHOBTB GTPase Cycle R-HSA-9706574	1/35	0.16103657577419495	0.28181400760484115	0	0	5.90196	10.7777	VIM
Diseases Of Signal Transduction By Growth Factor Receptors And Second Messengers R-HSA-5663202	4/424	0.16290543562930598	0.2835094597968585	0	0	1.93254	3.50676	RAP1B;HEYL;JAG1;PSEN2
Cooperation Of PDCL (PhLP1) And TRiC/CCT In G-protein Beta Folding R-HSA-6814122	1/37	0.16942006718012562	0.29162470580185557	0	0	5.57351	9.89507	GNA15
MAP2K And MAPK Activation R-HSA-5674135	1/37	0.16942006718012562	0.29162470580185557	0	0	5.57351	9.89507	RAP1B
Apoptotic Cleavage Of Cellular Proteins R-HSA-111465	1/38	0.17358065793162564	0.2955562553970923	0	0	5.4226	9.49559	VIM
Signaling By RAF1 Mutants R-HSA-9656223	1/38	0.17358065793162564	0.2955562553970923	0	0	5.4226	9.49559	RAP1B
Synthesis Of PA R-HSA-1483166	1/39	0.17772061456847035	0.30097846015628044	0	0	5.27964	9.1208	DDHD1
Amine Ligand-Binding Receptors R-HSA-375280	1/40	0.18184003844564067	0.30467878782115326	0	0	5.144	8.76861	HTR2A
Collagen Degradation R-HSA-1442490	1/40	0.18184003844564067	0.30467878782115326	0	0	5.144	8.76861	ADAM9
Paradoxical Activation Of RAF Signaling By Kinase Inactive BRAF R-HSA-6802955	1/41	0.1859390303366049	0.3082673397685818	0	0	5.01515	8.43717	RAP1B
Carboxyterminal Post-Translational Modifications Of Tubulin R-HSA-8955332	1/41	0.1859390303366049	0.3082673397685818	0	0	5.01515	8.43717	TUBB6
Gamma Carboxylation, Hypusine Formation And Arylsulfatase Activation R-HSA-163841	1/42	0.1900176905858975	0.31013250017905547	0	0	4.89258	8.12481	GAS6
Glucagon-like Peptide-1 (GLP1) Regulates Insulin Secretion R-HSA-381676	1/42	0.1900176905858975	0.31013250017905547	0	0	4.89258	8.12481	KCNG2
RHOF GTPase Cycle R-HSA-9035034	1/42	0.1900176905858975	0.31013250017905547	0	0	4.89258	8.12481	MCAM
Smooth Muscle Contraction R-HSA-445355	1/43	0.19407611900781976	0.3135075768587858	0	0	4.77585	7.83004	ANXA2
Voltage Gated Potassium Channels R-HSA-1296072	1/43	0.19407611900781976	0.3135075768587858	0	0	4.77585	7.83004	KCNG2
TP53 Regulates Transcription Of Cell Death Genes R-HSA-5633008	1/44	0.19811441496549978	0.31678193255904785	0	0	4.66455	7.55149	IGFBP3
Interleukin-3, Interleukin-5 And GM-CSF Signaling R-HSA-512988	1/44	0.19811441496549978	0.31678193255904785	0	0	4.66455	7.55149	CRK
TBC/RABGAPs R-HSA-8854214	1/45	0.20213267727917436	0.31995876051728606	0	0	4.55831	7.28797	ARF6
Glycosphingolipid Metabolism R-HSA-1660662	1/45	0.20213267727917436	0.31995876051728606	0	0	4.55831	7.28797	B3GALNT1
PLC Beta Mediated Events R-HSA-112043	1/47	0.2101094941683413	0.32927607295038563	0	0	4.35968	6.80166	GNA15
G Alpha (Z) Signaling Events R-HSA-418597	1/47	0.2101094941683413	0.32927607295038563	0	0	4.35968	6.80166	PRKCH
Vesicle-mediated Transport R-HSA-5653656	5/637	0.213963398511886	0.3321748615159136	0	0	1.6046	2.47421	MYO1E;COL3A1;COL4A1;YWHAH;ARF6
NOTCH1 Intracellular Domain Regulates Transcription R-HSA-2122947	1/48	0.2140682440880332	0.3321748615159136	0	0	4.26671	6.57696	HEYL
EPH-ephrin Mediated Repulsion Of Cells R-HSA-3928665	1/49	0.21800735103248006	0.3366289979178001	0	0	4.17761	6.36345	PSEN2
Chondroitin Sulfate/Dermatan Sulfate Metabolism R-HSA-1793185	1/50	0.22192691156038513	0.3402104111519639	0	0	4.09215	6.16035	CHSY1
Apoptosis R-HSA-109581	2/178	0.2235668416141477	0.3402104111519639	0	0	2.28711	3.42619	VIM;YWHAH
RAC1 GTPase Cycle R-HSA-9013149	2/178	0.2235668416141477	0.3402104111519639	0	0	2.28711	3.42619	JAG1;MCAM
G-protein Mediated Events R-HSA-112040	1/52	0.22970777681698884	0.34456166522548326	0	0	3.93127	5.7827	GNA15
Apoptotic Execution Phase R-HSA-75153	1/52	0.22970777681698884	0.34456166522548326	0	0	3.93127	5.7827	VIM
RHOD GTPase Cycle R-HSA-9013405	1/52	0.22970777681698884	0.34456166522548326	0	0	3.93127	5.7827	MCAM
Sensory Processing Of Sound By Outer Hair Cells Of Cochlea R-HSA-9662361	1/53	0.23356927222454107	0.34869346327360395	0	0	3.85548	5.60693	MYO1E
Intrinsic Pathway For Apoptosis R-HSA-109606	1/55	0.2412348616553018	0.35843859161047203	0	0	3.71231	5.27884	YWHAH
Signaling By ERBB4 R-HSA-1236394	1/57	0.24882454141300062	0.36797995561077557	0	0	3.57937	4.97892	PSEN2
Arachidonic Acid Metabolism R-HSA-2142753	1/59	0.25633905564263204	0.3745227656847569	0	0	3.45559	4.70394	TBXAS1
B-WICH Complex Positively Regulates rRNA Expression R-HSA-5250924	1/59	0.25633905564263204	0.3745227656847569	0	0	3.45559	4.70394	MYO1E
Muscle Contraction R-HSA-397014	2/196	0.2568156107552619	0.3745227656847569	0	0	2.07301	2.81804	ANXA2;VIM
Regulation Of PTEN Gene Transcription R-HSA-8943724	1/61	0.26377914130867525	0.38290520512549636	0	0	3.34007	4.45112	SNAI2
Pre-NOTCH Transcription And Translation R-HSA-1912408	1/62	0.2674715018007107	0.3829705593964722	0	0	3.28515	4.33226	NOTCH3
RHO GTPases Activate PKNs R-HSA-5625740	1/62	0.2674715018007107	0.3829705593964722	0	0	3.28515	4.33226	YWHAH
Signaling By BRAF And RAF1 Fusions R-HSA-6802952	1/62	0.2674715018007107	0.3829705593964722	0	0	3.28515	4.33226	RAP1B
Cytochrome P450 - Arranged By Substrate Type R-HSA-211897	1/65	0.2784389392137884	0.3959526261340533	0	0	3.13068	4.00275	TBXAS1
Programmed Cell Death R-HSA-5357801	2/208	0.2790523269897138	0.3959526261340533	0	0	1.95106	2.49025	VIM;YWHAH
Sensory Processing Of Sound By Inner Hair Cells Of Cochlea R-HSA-9662360	1/67	0.28566008980872587	0.403510889191698	0	0	3.03551	3.80335	MYO1E
RHOB GTPase Cycle R-HSA-9013026	1/69	0.2928096888806698	0.41176362498844193	0	0	2.94593	3.61829	MCAM
RHOC GTPase Cycle R-HSA-9013106	1/73	0.30689703311188365	0.4279584022478802	0	0	2.78171	3.28587	MCAM
Positive Epigenetic Regulation Of rRNA Expression R-HSA-5250913	1/74	0.31037523789289684	0.4279584022478802	0	0	2.74346	3.20978	MYO1E
RHOG GTPase Cycle R-HSA-9013408	1/74	0.31037523789289684	0.4279584022478802	0	0	2.74346	3.20978	MCAM
Cell Death Signaling Via NRAGE, NRIF And NADE R-HSA-204998	1/74	0.31037523789289684	0.4279584022478802	0	0	2.74346	3.20978	PSEN2
ISG15 Antiviral Mechanism R-HSA-1169408	1/75	0.31383616164844547	0.4279584022478802	0	0	2.70625	3.13623	EIF4E3
Sensory Processing Of Sound R-HSA-9659379	1/75	0.31383616164844547	0.4279584022478802	0	0	2.70625	3.13623	MYO1E
Nuclear Envelope (NE) Reassembly R-HSA-2995410	1/75	0.31383616164844547	0.4279584022478802	0	0	2.70625	3.13623	TUBB6
G2/M DNA Damage Checkpoint R-HSA-69473	1/77	0.3207065055587057	0.43544202263358756	0	0	2.63477	2.99634	YWHAH
Oncogenic MAPK Signaling R-HSA-6802957	1/78	0.32411609442991285	0.4363101271171904	0	0	2.60042	2.92977	RAP1B
Pre-NOTCH Expression And Processing R-HSA-1912422	1/78	0.32411609442991285	0.4363101271171904	0	0	2.60042	2.92977	NOTCH3
Amyloid Fiber Formation R-HSA-977225	1/79	0.32750873980152984	0.43900107675524214	0	0	2.56695	2.86534	TGFBI
TP53 Regulates Metabolic Genes R-HSA-5628897	1/81	0.33424353285435243	0.44613013919119077	0	0	2.50253	2.74248	YWHAH
Cyclin E Associated Events During G1/S Transition R-HSA-69202	1/82	0.3375858460637784	0.44869004856578143	0	0	2.47151	2.6839	CABLES1
Antiviral Mechanism By IFN-stimulated Genes R-HSA-1169410	1/83	0.3409115467213686	0.451206458895929	0	0	2.44124	2.6271	EIF4E3
Cyclin A:Cdk2-associated Events At S Phase Entry R-HSA-69656	1/84	0.34422071652682057	0.4536800238742614	0	0	2.41171	2.57202	CABLES1
Leishmania Infection R-HSA-9658195	2/247	0.3507072003468257	0.46030320045520867	0	0	1.63723	1.7155	MYO1E;CRK
RAC2 GTPase Cycle R-HSA-9013404	1/87	0.3540498524990138	0.4627622553410346	0	0	2.32723	2.4164	MCAM
Opioid Signaling R-HSA-111885	1/88	0.35729370848339814	0.46315851099699756	0	0	2.30036	2.36752	GNA15
Regulation Of mRNA Stability By Proteins That Bind AU-rich Elements R-HSA-450531	1/88	0.35729370848339814	0.46315851099699756	0	0	2.30036	2.36752	ZFP36L1
Sphingolipid Metabolism R-HSA-428157	1/89	0.3605214364245345	0.4635275611172587	0	0	2.2741	2.32005	B3GALNT1
Interferon Gamma Signaling R-HSA-877300	1/89	0.3605214364245345	0.4635275611172587	0	0	2.2741	2.32005	SOCS3
EPH-Ephrin Signaling R-HSA-2682334	1/91	0.36692882526242315	0.46794566784479064	0	0	2.22334	2.2291	PSEN2
Signaling By TGF-beta Receptor Complex R-HSA-170834	1/91	0.36692882526242315	0.46794566784479064	0	0	2.22334	2.2291	F11R
VEGFA-VEGFR2 Pathway R-HSA-4420097	1/93	0.3732726494349856	0.4741164700484697	0	0	2.17479	2.14314	CRK
RHO GTPase Cycle R-HSA-9012999	3/441	0.3793554679549411	0.4744419165212283	0	0	1.37424	1.33203	JAG1;MCAM;VIM
Transcriptional Regulation By RUNX3 R-HSA-8878159	1/95	0.37955353321698265	0.4744419165212283	0	0	2.1283	2.06182	JAG1
UCH Proteinases R-HSA-5689603	1/95	0.37955353321698265	0.4744419165212283	0	0	2.1283	2.06182	UCHL1
P75 NTR Receptor-Mediated Signaling R-HSA-193704	1/95	0.37955353321698265	0.4744419165212283	0	0	2.1283	2.06182	PSEN2
Potassium Channels R-HSA-1296071	1/102	0.40104984239534247	0.49736496202572	0	0	1.9801	1.80916	KCNG2
Signaling By VEGF R-HSA-194138	1/102	0.40104984239534247	0.49736496202572	0	0	1.9801	1.80916	CRK
Signaling By Rho GTPases R-HSA-194315	4/644	0.40282310109661273	0.49760500723699225	0	0	1.25391	1.14012	JAG1;MCAM;VIM;YWHAH
Phase I - Functionalization Of Compounds R-HSA-211945	1/104	0.4070550586365517	0.5008685291816946	0	0	1.94145	1.74499	TBXAS1
Metabolism Of Carbohydrates R-HSA-71387	2/285	0.4181658335925651	0.5125378894227939	0	0	1.41465	1.2334	CHSY1;LUM
Signaling By Rho GTPases, Miro GTPases And RHOBTB3 R-HSA-9716542	4/660	0.4209129238242504	0.5139053139714684	0	0	1.22231	1.0577	JAG1;MCAM;VIM;YWHAH
Cap-dependent Translation Initiation R-HSA-72737	1/116	0.44185477442662907	0.5353240536322621	0	0	1.73781	1.4194	EIF2B2
Epigenetic Regulation Of Gene Expression R-HSA-212165	1/116	0.44185477442662907	0.5353240536322621	0	0	1.73781	1.4194	MYO1E
Developmental Biology R-HSA-1266738	6/1073	0.44967493480446724	0.5413117706037497	0	0	1.12662	0.900431	TSC22D1;COL4A1;ITGA2;COL6A2;PSEN2;LAMC1
Transcriptional Regulation By RUNX2 R-HSA-8878166	1/119	0.45023391713708705	0.5413117706037497	0	0	1.69337	1.35129	MAF
Rab Regulation Of Trafficking R-HSA-9007101	1/122	0.45848850701645666	0.5491402270349195	0	0	1.65114	1.28759	ARF6
G Alpha (I) Signaling Events R-HSA-418594	2/312	0.46394477106028026	0.5535704654696526	0	0	1.28966	0.990449	GNA15;RGS3
Glycerophospholipid Biosynthesis R-HSA-1483206	1/127	0.47197433920713694	0.5610261013216911	0	0	1.58522	1.19023	DDHD1
G1/S Transition R-HSA-69206	1/129	0.47727509120180356	0.5651941869495042	0	0	1.56029	1.15409	CABLES1
Class A/1 (Rhodopsin-like Receptors) R-HSA-373076	2/327	0.48846666374719017	0.5762808954320783	0	0	1.2292	0.880702	P2RY6;HTR2A
Factors Involved In Megakaryocyte Development And Platelet Production R-HSA-983231	1/136	0.4954162061866802	0.5822988990627025	0	0	1.47886	1.03869	CABLES1
PTEN Regulation R-HSA-6807070	1/139	0.502998845735877	0.5868319866918567	0	0	1.44649	0.993983	SNAI2
Death Receptor Signaling R-HSA-73887	1/139	0.502998845735877	0.5868319866918567	0	0	1.44649	0.993983	PSEN2
Toll Like Receptor 4 (TLR4) Cascade R-HSA-166016	1/140	0.5055012372413341	0.5875752388598533	0	0	1.43601	0.979656	LBP
Clathrin-mediated Endocytosis R-HSA-8856828	1/142	0.5104686592356167	0.5911677487471296	0	0	1.4155	0.951821	ARF6
RHOA GTPase Cycle R-HSA-8980692	1/147	0.5226721271590139	0.600882189982078	0	0	1.36668	0.886704	MCAM
Mitotic G1 Phase And G1/S Transition R-HSA-453279	1/147	0.5226721271590139	0.600882189982078	0	0	1.36668	0.886704	CABLES1
G2/M Checkpoints R-HSA-69481	1/148	0.5250764322021929	0.6014511859770574	0	0	1.35731	0.874398	YWHAH
Transcriptional Regulation By TP53 R-HSA-3700989	2/354	0.5308239047065556	0.6058316303716124	0	0	1.13335	0.717778	IGFBP3;YWHAH
G Alpha (S) Signaling Events R-HSA-418555	1/153	0.5369192861105836	0.6105760834831546	0	0	1.31233	0.81615	PDE8A
Generic Transcription Pathway R-HSA-212436	6/1190	0.5513614373122736	0.6247440746523963	0	0	1.00899	0.600714	NOTCH3;SOCS3;MAF;JAG1;IGFBP3;YWHAH
S Phase R-HSA-69242	1/161	0.5552625624524002	0.6269093447043229	0	0	1.24621	0.733164	CABLES1
Toll-like Receptor Cascades R-HSA-168898	1/162	0.557504289374834	0.6271923255466882	0	0	1.23841	0.723584	LBP
Membrane Trafficking R-HSA-199991	3/599	0.5796365349092891	0.6494774537199531	0	0	1.00173	0.546297	MYO1E;YWHAH;ARF6
Fatty Acid Metabolism R-HSA-8978868	1/173	0.5814369585683391	0.6494774537199531	0	0	1.15856	0.628234	TBXAS1
Gene Expression (Transcription) R-HSA-74160	7/1449	0.5933041068374006	0.6603914970098276	0	0	0.963462	0.502973	NOTCH3;SOCS3;MYO1E;MAF;JAG1;IGFBP3;YWHAH
SARS-CoV-2-host Interactions R-HSA-9705683	1/196	0.6274146268959372	0.6959000263106345	0	0	1.02072	0.475806	YWHAH
Cell Cycle R-HSA-1640170	3/654	0.639443172261171	0.7067529798676101	0	0	0.914485	0.408919	TUBB6;CABLES1;YWHAH
Transcriptional Regulation By RUNX1 R-HSA-8878171	1/204	0.6422047284719372	0.7073233897505603	0	0	0.980097	0.434034	SOCS3
RNA Polymerase II Transcription R-HSA-73857	6/1312	0.6477867764706359	0.7102596950001463	0	0	0.908768	0.394581	NOTCH3;SOCS3;MAF;JAG1;IGFBP3;YWHAH
Phospholipid Metabolism R-HSA-1483257	1/208	0.6493802925715624	0.7102596950001463	0	0	0.960962	0.414883	DDHD1
Biological Oxidations R-HSA-211859	1/218	0.6667018973168327	0.7266819988055443	0	0	0.916213	0.371444	TBXAS1
GPCR Ligand Binding R-HSA-500792	2/458	0.6710378573304736	0.7288859484796524	0	0	0.870211	0.347153	P2RY6;HTR2A
Mitotic Anaphase R-HSA-68882	1/232	0.6895374384771322	0.7455445485264931	0	0	0.860073	0.319718	TUBB6
Mitotic Metaphase And Anaphase R-HSA-2555396	1/233	0.6911079624436063	0.7455445485264931	0	0	0.856322	0.316376	TUBB6
Neddylation R-HSA-8951664	1/237	0.6973117900084985	0.7496696718521401	0	0	0.841637	0.303429	SOCS3
Metabolism Of Lipids R-HSA-556833	3/732	0.7137715947332056	0.7623317783184476	0	0	0.81333	0.274249	B3GALNT1;TBXAS1;DDHD1
Infectious Disease R-HSA-5663205	4/961	0.713929760647435	0.7623317783184476	0	0	0.824756	0.277919	MYO1E;ANTXR1;CRK;YWHAH
Cell Cycle, Mitotic R-HSA-69278	2/523	0.7403489982095609	0.7825655718705341	0	0	0.759097	0.22821	TUBB6;CABLES1
PIP3 Activates AKT Signaling R-HSA-1257604	1/268	0.7413884013095853	0.7825655718705341	0	0	0.742746	0.222252	SNAI2
RHO GTPase Effectors R-HSA-195258	1/269	0.742699014212871	0.7825655718705341	0	0	0.739937	0.220105	YWHAH
RAF/MAP Kinase Cascade R-HSA-5673001	1/271	0.7453005446386038	0.7825655718705341	0	0	0.734381	0.215884	RAP1B
Cell Cycle Checkpoints R-HSA-69620	1/271	0.7453005446386038	0.7825655718705341	0	0	0.734381	0.215884	YWHAH
MAPK1/MAPK3 Signaling R-HSA-5684996	1/277	0.7529499050804359	0.7878852120708179	0	0	0.718196	0.203793	RAP1B
Deubiquitination R-HSA-5688426	1/279	0.7554488001909503	0.7878852120708179	0	0	0.712957	0.199944	UCHL1
Translation R-HSA-72766	1/281	0.7579226692154171	0.7878852120708179	0	0	0.707792	0.196182	EIF2B2
SARS-CoV-2 Infection R-HSA-9694516	1/283	0.7603717602207258	0.7878852120708179	0	0	0.702701	0.192503	YWHAH
Intracellular Signaling By Second Messengers R-HSA-9006925	1/306	0.7868328435807778	0.8110892095911334	0	0	0.648949	0.155579	SNAI2
Antigen Processing: Ubiquitination And Proteasome Degradation R-HSA-983168	1/307	0.787915232174244	0.8110892095911334	0	0	0.646795	0.154173	SOCS3
MAPK Family Signaling Cascades R-HSA-5683057	1/318	0.7994682685446473	0.8203013178878302	0	0	0.624	0.139657	RAP1B
SARS-CoV Infections R-HSA-9679506	1/369	0.8453966150669691	0.8646101745003093	0	0	0.536122	0.0900414	YWHAH
Class I MHC Mediated Antigen Processing And Presentation R-HSA-983169	1/378	0.8523431301681139	0.8676160120837728	0	0	0.523082	0.0835708	SOCS3
M Phase R-HSA-68886	1/380	0.8538443293522844	0.8676160120837728	0	0	0.520269	0.0822058	TUBB6
Neuronal System R-HSA-112316	1/386	0.8582578583674669	0.8692965446487206	0	0	0.512003	0.07826	KCNG2
Adaptive Immune System R-HSA-1280218	2/733	0.8857836328492773	0.8943007831651357	0	0	0.535163	0.0649059	RAP1B;SOCS3
Metabolism R-HSA-1430728	7/2049	0.8978748911838111	0.9036121109357844	0	0	0.658252	0.0709099	KCNG2;B3GALNT1;GNA15;CHSY1;LUM;TBXAS1;DDHD1
Sensory Perception R-HSA-9709957	1/616	0.9565558808241211	0.9596022371324783	0	0	0.316745	0.0140686	MYO1E
Metabolism Of RNA R-HSA-8953854	1/666	0.9664663319223352	0.9664663319223352	0	0	0.29217	0.00996557	ZFP36L1
