# Supplementary material for: Integrated Analysis of DNA Methylation and Gene Expression Profiles in a Rat Model of Osteoarthritis
Source: Int J Mol Sci. 2024 Jan 2;25(1):594. doi: 10.3390/ijms25010594 (PMC10778961; doi:10.3390/ijms25010594)
Supplement: Supplementary file 1 [file ijms-25-00594-s001.zip › Supplementary Table S4.xlsx]

## Sheet: NC_vs_MIA.logFC1_q0.05.gene_sym
gene	Transcript_name	DMR	DMR_diff	fc	Met_value	Exp_value	corr_value	corr_pval	corr_value2	corr_pval2
Mia	NM_030852.2	1_83992001_83992500	23.1658	-13.7819	0.32,0.30,0.49,0.52,0.60,0.60,0.60,0.67	19.830603,51.561367,0.520727,11.394726,0,0,0,0	-0.845708	0.00815286	-0.935775	0.000630791
Mia	NM_030852.2	1_83992501_83993000	25.3099	-13.7819	0.34,0.36,0.39,0.59,0.49,0.79,0.42,0.69	19.830603,51.561367,0.520727,11.394726,0,0,0,0	-0.482245	0.226199	-0.710285	0.0483489
Pcsk6	NM_012999.1	1_126788501_126789000	11.85	-1.86683	0.30,0.35,0.33,0.34,0.46,0.43,0.52,0.43	5.632011,5.622479,0.900298,2.255166,4.796239,3.142929,0.876325,2.34604	-0.343433	0.404905	-0.323359	0.434639
Pcsk6	NM_012999.1	1_126789001_126789500	12.7213	-1.86683	0.15,0.17,0.14,0.14,0.21,0.26,0.43,0.28	5.632011,5.622479,0.900298,2.255166,4.796239,3.142929,0.876325,2.34604	-0.432814	0.284126	-0.155691	0.712762
Pcsk6	NM_012999.1	1_126800001_126800500	26.447	-1.86683	0.22,0.29,0.33,0.53,0.56,0.50,0.62,0.48	5.632011,5.622479,0.900298,2.255166,4.796239,3.142929,0.876325,2.34604	-0.509457	0.197183	-0.595238	0.11953
Pcsk6	NM_012999.1	1_126800501_126801000	17.188	-1.86683	0.20,0.26,0.33,0.58,0.67,0.46,0.42,0.35	5.632011,5.622479,0.900298,2.255166,4.796239,3.142929,0.876325,2.34604	-0.189781	0.652612	-0.333333	0.419753
Pcsk6	NM_012999.1	1_126828001_126828500	16.2565	-1.86683	0.45,0.50,0.56,0.65,0.74,0.65,0.66,0.69	5.632011,5.622479,0.900298,2.255166,4.796239,3.142929,0.876325,2.34604	-0.410797	0.312023	-0.38324	0.348684
Pcsk6	NM_012999.1	1_126846501_126847000	12.9193	-1.86683	0.61,0.60,0.70,0.72,0.85,0.72,0.81,0.83	5.632011,5.622479,0.900298,2.255166,4.796239,3.142929,0.876325,2.34604	-0.468147	0.242042	-0.359288	0.382065
Pcsk6	NM_012999.1	1_126847001_126847500	13.021	-1.86683	0.37,0.41,0.59,0.52,0.54,0.42,0.64,0.56	5.632011,5.622479,0.900298,2.255166,4.796239,3.142929,0.876325,2.34604	-0.815406	0.0136284	-0.880952	0.00385032
Ampd3	NM_031544.1	1_175585501_175586000	32.6155	-10.4223	0.10,0.23,0.33,0.33,0.43,0.48,0.60,0.56	0.94297,0.406483,0,0.121022,0,0,0,0	-0.839252	0.00917253	-0.836952	0.00955442
Xylt1	XM_006230151.2	1_187027501_187028000	14.7503	-2.15968	0.24,0.32,0.34,0.44,0.53,0.36,0.50,0.53	12.077093,16.666819,3.210426,4.502969,6.997443,9.159132,3.902416,1.993923	-0.659467	0.075226	-0.622766	0.0991008
Xylt1	XM_006230151.2	1_187029001_187029500	30.421	-2.15968	0.42,0.52,0.50,0.68,0.84,0.66,0.87,0.79	12.077093,16.666819,3.210426,4.502969,6.997443,9.159132,3.902416,1.993923	-0.560201	0.14869	-0.428571	0.289403
Xylt1	XM_006230151.2	1_187176001_187176500	14.5295	-2.15968	0.64,0.65,0.59,0.71,0.83,0.80,0.84,0.79	12.077093,16.666819,3.210426,4.502969,6.997443,9.159132,3.902416,1.993923	-0.335521	0.416517	-0.142857	0.735765
Xylt1	XM_006230151.2	1_187242001_187242500	22.0407	-2.15968	0.40,0.59,0.67,0.62,0.87,0.67,0.78,0.82	12.077093,16.666819,3.210426,4.502969,6.997443,9.159132,3.902416,1.993923	-0.593547	0.120856	-0.622766	0.0991008
Xylt1	XM_006230151.2	1_187242501_187243000	22.3883	-2.15968	0.40,0.44,0.61,0.48,0.64,0.65,0.87,0.77	12.077093,16.666819,3.210426,4.502969,6.997443,9.159132,3.902416,1.993923	-0.677726	0.064757	-0.642857	0.0855589
Xylt1	XM_006230151.2	1_187266001_187266500	17.6558	-2.15968	0.54,0.57,0.58,0.66,0.70,0.82,0.79,0.76	12.077093,16.666819,3.210426,4.502969,6.997443,9.159132,3.902416,1.993923	-0.469086	0.240969	-0.404762	0.319889
Bnip3	NM_053420.3	1_211259501_211260000	23.8707	-1.79958	0.33,0.51,0.59,0.63,0.82,0.62,0.67,0.73	5.368081,7.765845,1.200833,4.601717,4.028181,3.150571,4.839434,2.520781	-0.403717	0.32126	-0.404762	0.319889
Bnip3	NM_053420.3	1_211264001_211264500	41.0484	-1.79958	0.34,0.57,0.61,0.50,0.86,0.94,0.78,0.89	5.368081,7.765845,1.200833,4.601717,4.028181,3.150571,4.839434,2.520781	-0.419251	0.301163	-0.595238	0.11953
Eps8l2	XM_006230562.1	1_214327501_214328000	37.3121	-3.90327	0.20,0.23,0.28,0.35,0.61,0.66,0.62,0.59	1.846616,2.77067,1.319689,1.154268,0.894284,0.911319,0,0.078215	-0.806378	0.0156139	-0.809524	0.0149027
Eps8l2	XM_006230562.1	1_214329001_214329500	31.7443	-3.90327	0.15,0.28,0.30,0.61,0.66,0.52,0.69,0.60	1.846616,2.77067,1.319689,1.154268,0.894284,0.911319,0,0.078215	-0.78328	0.0214902	-0.857143	0.00653002
Eps8l2	XM_006230562.1	1_214329501_214330000	21.7508	-3.90327	0.19,0.29,0.33,0.54,0.49,0.45,0.62,0.47	1.846616,2.77067,1.319689,1.154268,0.894284,0.911319,0,0.078215	-0.773202	0.0244288	-0.809524	0.0149027
Ptprcap	NM_001024289.1	1_219401501_219402000	16.073	-2.07037	0.42,0.54,0.43,0.52,0.65,0.59,0.62,0.71	1.365924,1.232834,0.186216,0.339923,0.855105,0.508601,0.385521,0.123213	-0.352843	0.391278	-0.333333	0.419753
Ltbp3	NM_001191561.1	1_221109501_221110000	11.1808	-2.51702	0.66,0.53,0.22,0.29,0.54,0.60,0.52,0.76	1.04958,0.291811,1.815716,2.620903,1.522471,1.196945,1.226446,0.61831	-0.740956	0.0354515	-0.690476	0.0579903
Ltbp3	NM_001191561.1	1_221114001_221114500	19.7245	-2.51702	0.32,0.44,0.53,0.64,0.67,0.59,0.72,0.65	1.04958,0.291811,1.815716,2.620903,1.522471,1.196945,1.226446,0.61831	0.326982	0.429207	0.333333	0.419753
Ltbp3	NM_001191561.1	1_221114501_221115000	13.8485	-2.51702	0.41,0.51,0.57,0.67,0.68,0.62,0.65,0.66	1.04958,0.291811,1.815716,2.620903,1.522471,1.196945,1.226446,0.61831	0.39068	0.3386	0.5	0.207031
Flrt1	NM_001109160.1	1_222350001_222350500	18.7729	-3.06298	0.47,0.58,0.68,0.61,0.80,0.54,0.92,0.67	0.67058,0.673216,0.086697,0.116255,0.163191,0.057996,0.076439,0.105439	-0.541065	0.166111	-0.309524	0.455645
Vwce	NM_001271311.1	1_226686001_226686500	25.3949	-5.8982	0.24,0.41,0.51,0.58,0.73,0.66,0.62,0.62	0.362162,1.333969,0.724837,0.304882,0.034402,0.00999,0.015738,0.06635	-0.576962	0.134298	-0.838338	0.00932312
Vwce	NM_001271311.1	1_226686501_226687000	26.9092	-5.8982	0.26,0.39,0.40,0.54,0.72,0.67,0.58,0.63	0.362162,1.333969,0.724837,0.304882,0.034402,0.00999,0.015738,0.06635	-0.660111	0.074841	-0.809524	0.0149027
Ostf1	NM_148892.3	1_234779501_234780000	13.2216	-3.24587	0.26,0.31,0.45,0.61,0.70,0.20,0.54,0.45	0.511407,0.753486,1.074347,1.57582,0.399913,1.108791,0.0195,0.433203	-0.110666	0.794189	-0.323359	0.434639
Prkg1	NM_001105731.3	1_250060501_250061000	33.9574	-2.84914	0.25,0.40,0.35,0.62,0.77,0.49,0.84,0.79	1.915573,3.530799,0.734471,0.690462,0.533236,0.863858,0.611981,0.331994	-0.599879	0.115933	-0.809524	0.0149027
Prkg1	NM_001105731.3	1_250061001_250061500	25.3052	-2.84914	0.17,0.33,0.36,0.64,0.68,0.42,0.71,0.57	1.915573,3.530799,0.734471,0.690462,0.533236,0.863858,0.611981,0.331994	-0.633113	0.0919833	-0.785714	0.0208151
Prkg1	NM_001105731.3	1_250196001_250196500	19.1076	-2.84914	0.44,0.47,0.59,0.63,0.70,0.68,0.77,0.69	1.915573,3.530799,0.734471,0.690462,0.533236,0.863858,0.611981,0.331994	-0.797564	0.0177184	-0.809524	0.0149027
Prkg1	NM_001105731.3	1_250197001_250197500	18.3786	-2.84914	0.11,0.15,0.20,0.41,0.35,0.27,0.47,0.35	1.915573,3.530799,0.734471,0.690462,0.533236,0.863858,0.611981,0.331994	-0.693409	0.0564965	-0.754505	0.0305128
Prkg1	NM_001105731.3	1_250197501_250198000	20.7133	-2.84914	0.21,0.27,0.24,0.34,0.36,0.45,0.50,0.44	1.915573,3.530799,0.734471,0.690462,0.533236,0.863858,0.611981,0.331994	-0.547395	0.160231	-0.547619	0.160026
Papss2	NM_001106375.2	1_251146501_251147000	21.3493	-1.68198	0.13,0.12,0.24,0.42,0.41,0.35,0.49,0.43	9.467617,13.441517,1.120617,3.386637,8.532644,3.675825,3.470968,4.954441	-0.588383	0.124956	-0.47619	0.232936
Papss2	NM_001106375.2	1_251147001_251147500	39.9702	-1.68198	0.18,0.31,0.33,0.55,0.74,0.74,0.72,0.73	9.467617,13.441517,1.120617,3.386637,8.532644,3.675825,3.470968,4.954441	-0.387863	0.342402	-0.19162	0.64941
Papss2	NM_001106375.2	1_251147501_251148000	12.0557	-1.68198	0.18,0.25,0.32,0.47,0.48,0.30,0.38,0.39	9.467617,13.441517,1.120617,3.386637,8.532644,3.675825,3.470968,4.954441	-0.392797	0.335755	-0.380952	0.351813
Papss2	NM_001106375.2	1_251148501_251149000	27.7579	-1.68198	0.33,0.46,0.53,0.63,0.71,0.74,0.69,0.83	9.467617,13.441517,1.120617,3.386637,8.532644,3.675825,3.470968,4.954441	-0.473393	0.236082	-0.214286	0.610344
Papss2	NM_001106375.2	1_251149001_251149500	34.8616	-1.68198	0.21,0.40,0.49,0.52,0.73,0.70,0.67,0.78	9.467617,13.441517,1.120617,3.386637,8.532644,3.675825,3.470968,4.954441	-0.424627	0.294352	-0.166667	0.693239
Papss2	NM_001106375.2	1_251150001_251150500	18.9427	-1.68198	0.53,0.58,0.65,0.75,0.82,0.78,0.88,0.87	9.467617,13.441517,1.120617,3.386637,8.532644,3.675825,3.470968,4.954441	-0.498511	0.208605	-0.309524	0.455645
Papss2	NM_001106375.2	1_251150501_251151000	22.7213	-1.68198	0.30,0.40,0.44,0.51,0.61,0.63,0.65,0.68	9.467617,13.441517,1.120617,3.386637,8.532644,3.675825,3.470968,4.954441	-0.448858	0.2646	-0.309524	0.455645
Papss2	NM_001106375.2	1_251152001_251152500	25.5742	-1.68198	0.28,0.33,0.50,0.53,0.67,0.60,0.70,0.68	9.467617,13.441517,1.120617,3.386637,8.532644,3.675825,3.470968,4.954441	-0.568205	0.141716	-0.309524	0.455645
Papss2	NM_001106375.2	1_251152501_251153000	19.9546	-1.68198	0.27,0.28,0.40,0.41,0.52,0.48,0.54,0.54	9.467617,13.441517,1.120617,3.386637,8.532644,3.675825,3.470968,4.954441	-0.557972	0.150665	-0.28743	0.490015
Papss2	NM_001106375.2	1_251153501_251154000	17.9767	-1.68198	0.16,0.20,0.27,0.36,0.46,0.38,0.43,0.36	9.467617,13.441517,1.120617,3.386637,8.532644,3.675825,3.470968,4.954441	-0.459808	0.251671	-0.275454	0.509054
Papss2	NM_001106375.2	1_251154001_251154500	14.5322	-1.68198	0.23,0.30,0.39,0.49,0.60,0.44,0.47,0.39	9.467617,13.441517,1.120617,3.386637,8.532644,3.675825,3.470968,4.954441	-0.387278	0.343194	-0.431145	0.286196
Papss2	NM_001106375.2	1_251154501_251155000	22.506	-1.68198	0.46,0.47,0.63,0.62,0.69,0.80,0.78,0.81	9.467617,13.441517,1.120617,3.386637,8.532644,3.675825,3.470968,4.954441	-0.64247	0.0858087	-0.309524	0.455645
Papss2	NM_001106375.2	1_251158501_251159000	21.9682	-1.68198	0.19,0.36,0.59,0.63,0.54,0.35,0.74,0.61	9.467617,13.441517,1.120617,3.386637,8.532644,3.675825,3.470968,4.954441	-0.603898	0.112868	-0.619048	0.101733
Papss2	NM_001106375.2	1_251163501_251164000	20.8096	-1.68198	0.60,0.64,0.57,0.67,0.76,0.83,0.82,0.88	9.467617,13.441517,1.120617,3.386637,8.532644,3.675825,3.470968,4.954441	-0.216585	0.606424	0.0238095	0.955374
Papss2	NM_001106375.2	1_251164501_251165000	26.458	-1.68198	0.11,0.11,0.46,0.47,0.63,0.38,0.58,0.48	9.467617,13.441517,1.120617,3.386637,8.532644,3.675825,3.470968,4.954441	-0.632041	0.0927064	-0.347312	0.399264
Papss2	NM_001106375.2	1_251165001_251165500	16.5887	-1.68198	0.18,0.21,0.30,0.34,0.46,0.31,0.46,0.29	9.467617,13.441517,1.120617,3.386637,8.532644,3.675825,3.470968,4.954441	-0.412097	0.310341	-0.491027	0.216608
Papss2	NM_001106375.2	1_251171001_251171500	20.0383	-1.68198	0.54,0.56,0.57,0.63,0.77,0.76,0.75,0.82	9.467617,13.441517,1.120617,3.386637,8.532644,3.675825,3.470968,4.954441	-0.309824	0.455184	-0.166667	0.693239
Papss2	NM_001106375.2	1_251171501_251172000	15.5265	-1.68198	0.61,0.71,0.72,0.81,0.86,0.82,0.73,0.91	9.467617,13.441517,1.120617,3.386637,8.532644,3.675825,3.470968,4.954441	-0.28782	0.4894	-0.190476	0.651401
Papss2	NM_001106375.2	1_251184001_251184500	21.485	-1.68198	0.63,0.75,0.66,0.80,0.85,0.90,0.95,0.91	9.467617,13.441517,1.120617,3.386637,8.532644,3.675825,3.470968,4.954441	-0.259465	0.534896	-0.190476	0.651401
Papss2	NM_001106375.2	1_251185001_251185500	13.7392	-1.68198	0.56,0.69,0.68,0.71,0.78,0.74,0.70,0.80	9.467617,13.441517,1.120617,3.386637,8.532644,3.675825,3.470968,4.954441	-0.229828	0.584007	-0.0238095	0.955374
Papss2	NM_001106375.2	1_251188001_251188500	11.606	-1.68198	0.65,0.71,0.70,0.78,0.83,0.78,0.84,0.83	9.467617,13.441517,1.120617,3.386637,8.532644,3.675825,3.470968,4.954441	-0.324675	0.432663	-0.156638	0.711073
Papss2	NM_001106375.2	1_251189001_251189500	37.6462	-1.68198	0.17,0.29,0.40,0.56,0.65,0.68,0.57,0.69	9.467617,13.441517,1.120617,3.386637,8.532644,3.675825,3.470968,4.954441	-0.502732	0.204161	-0.214286	0.610344
Papss2	NM_001106375.2	1_251189501_251190000	37.471	-1.68198	0.18,0.28,0.36,0.43,0.60,0.68,0.70,0.70	9.467617,13.441517,1.120617,3.386637,8.532644,3.675825,3.470968,4.954441	-0.467501	0.242781	-0.335335	0.416792
Papss2	NM_001106375.2	1_251219001_251219500	25.2862	-1.68198	0.56,0.69,0.79,0.76,0.87,0.90,0.93,0.95	9.467617,13.441517,1.120617,3.386637,8.532644,3.675825,3.470968,4.954441	-0.531445	0.175266	-0.333333	0.419753
Papss2	NM_001106375.2	1_251219501_251220000	22.713	-1.68198	0.60,0.64,0.65,0.70,0.83,0.83,0.87,0.85	9.467617,13.441517,1.120617,3.386637,8.532644,3.675825,3.470968,4.954441	-0.353565	0.390242	-0.335335	0.416792
Papss2	NM_001106375.2	1_251220001_251220500	40.9595	-1.68198	0.23,0.36,0.35,0.50,0.78,0.64,0.76,0.68	9.467617,13.441517,1.120617,3.386637,8.532644,3.675825,3.470968,4.954441	-0.287378	0.490099	-0.047619	0.910849
Papss2	NM_001106375.2	1_251227501_251228000	12.5679	-1.68198	0.62,0.67,0.67,0.75,0.80,0.82,0.79,0.81	9.467617,13.441517,1.120617,3.386637,8.532644,3.675825,3.470968,4.954441	-0.3867	0.343978	-0.155691	0.712762
Papss2	NM_001106375.2	1_251234501_251235000	30.6226	-1.68198	0.25,0.47,0.59,0.60,0.77,0.75,0.79,0.79	9.467617,13.441517,1.120617,3.386637,8.532644,3.675825,3.470968,4.954441	-0.496711	0.210515	-0.28743	0.490015
Papss2	NM_001106375.2	1_251235001_251235500	23.4466	-1.68198	0.27,0.32,0.34,0.49,0.58,0.54,0.60,0.57	9.467617,13.441517,1.120617,3.386637,8.532644,3.675825,3.470968,4.954441	-0.405986	0.318285	-0.285714	0.492726
Scd1	NM_139192.2	1_264152001_264152500	11.6163	-11.4884	0.38,0.42,0.58,0.57,0.56,0.52,0.75,0.56	0,0.979634,0,0.553197,0,0,0,0	-0.358814	0.382739	-0.188167	0.655426
Hapln1	NM_019189.2	2_18345501_18346000	20.795	-5.46759	0.19,0.38,0.52,0.48,0.69,0.57,0.52,0.40	24.406033,49.56525,0.727134,6.416541,2.226133,0.798216,0.662366,0.559903	-0.571459	0.138934	-0.395217	0.332517
Hapln1	NM_019189.2	2_18346001_18346500	14.3169	-5.46759	0.37,0.40,0.40,0.56,0.60,0.55,0.47,0.57	24.406033,49.56525,0.727134,6.416541,2.226133,0.798216,0.662366,0.559903	-0.592902	0.121364	-0.395217	0.332517
Hapln1	NM_019189.2	2_18351501_18352000	15.9237	-5.46759	0.49,0.54,0.74,0.70,0.82,0.72,0.71,0.80	24.406033,49.56525,0.727134,6.416541,2.226133,0.798216,0.662366,0.559903	-0.818332	0.0130209	-0.666667	0.0709877
Hapln1	NM_019189.2	2_18352001_18352500	24.5922	-5.46759	0.42,0.44,0.67,0.63,0.64,0.81,0.80,0.94	24.406033,49.56525,0.727134,6.416541,2.226133,0.798216,0.662366,0.559903	-0.778595	0.0228273	-0.904762	0.00200828
Foxd1	NM_134337.1	2_28454501_28455000	10.0068	-4.47653	0.27,0.26,0.31,0.33,0.42,0.37,0.40,0.37	0.644206,0.91393,0.404066,0.169512,0.17288,0.039078,0.04086,0.021486	-0.868719	0.00511418	-0.682647	0.0620927
Trim23	NM_001100637.1	2_34257001_34257500	17.3108	-9.49684	0.42,0.45,0.54,0.54,0.69,0.59,0.63,0.64	0.426058,0.585954,0,0,0,0,0,0	-0.810255	0.0147403	-0.736989	0.0369843
Ghr	XM_008760754.1	2_53412001_53412500	12.2645	-1.49563	0.07,0.14,0.20,0.30,0.34,0.26,0.23,0.30	2.002466,2.590574,1.089899,0.895951,2.87538,1.617887,1.079135,1.410698	-0.129033	0.760735	-0.0838338	0.843546
Lifr	NM_031048.1	2_56460001_56460500	24.296	-6.58402	0.08,0.14,0.21,0.32,0.39,0.41,0.45,0.45	0.035939,1.741254,0,0.377414,0.020979,0.009685,0.017161,0	-0.466623	0.243787	-0.560241	0.148655
Lifr	NM_031048.1	2_56460501_56461000	26.6732	-6.58402	0.12,0.20,0.30,0.32,0.48,0.45,0.54,0.47	0.035939,1.741254,0,0.377414,0.020979,0.009685,0.017161,0	-0.468118	0.242075	-0.395217	0.332517
Lifr	NM_031048.1	2_56461001_56461500	38.6525	-6.58402	0.41,0.41,0.46,0.62,0.83,0.84,0.85,0.87	0.035939,1.741254,0,0.377414,0.020979,0.009685,0.017161,0	-0.50972	0.196912	-0.614458	0.105037
Fgf2	NM_019305.2	2_124075501_124076000	22.5899	-4.03078	0.18,0.26,0.31,0.43,0.54,0.48,0.47,0.54	1.522731,3.204353,1.080158,1.014894,0.35115,0.664661,0.170569,0.102398	-0.765817	0.0267323	-0.886243	0.00337334
Fgf2	NM_019305.2	2_124079501_124080000	12.6841	-4.03078	0.50,0.56,0.60,0.68,0.67,0.74,0.69,0.74	1.522731,3.204353,1.080158,1.014894,0.35115,0.664661,0.170569,0.102398	-0.715254	0.046094	-0.826362	0.0114428
Fgf2	NM_019305.2	2_124083001_124083500	32.7634	-4.03078	0.25,0.44,0.42,0.63,0.73,0.73,0.74,0.72	1.522731,3.204353,1.080158,1.014894,0.35115,0.664661,0.170569,0.102398	-0.67649	0.0654366	-0.778457	0.0228673
Fgf2	NM_019305.2	2_124111001_124111500	10.9056	-4.03078	0.21,0.39,0.28,0.34,0.56,0.25,0.31,0.23	1.522731,3.204353,1.080158,1.014894,0.35115,0.664661,0.170569,0.102398	0.0631048	0.881992	0.0714286	0.866526
Fgf2	NM_019305.2	2_124111501_124112000	11.1066	-4.03078	0.15,0.14,0.30,0.34,0.47,0.27,0.33,0.22	1.522731,3.204353,1.080158,1.014894,0.35115,0.664661,0.170569,0.102398	-0.625123	0.0974524	-0.47619	0.232936
Fgf2	NM_019305.2	2_124114001_124114500	12.5635	-4.03078	0.10,0.06,0.29,0.43,0.45,0.25,0.30,0.28	1.522731,3.204353,1.080158,1.014894,0.35115,0.664661,0.170569,0.102398	-0.709162	0.0488676	-0.547619	0.160026
Fgf2	NM_019305.2	2_124114501_124115000	10.8548	-4.03078	0.10,0.18,0.18,0.43,0.43,0.22,0.27,0.17	1.522731,3.204353,1.080158,1.014894,0.35115,0.664661,0.170569,0.102398	-0.331152	0.42299	-0.289178	0.487261
Mab21l2	NM_001109391.1	2_185837001_185837500	14.7088	-1.92874	0.71,0.52,0.64,0.62,0.76,0.66,0.79,0.84	2.699274,1.688325,0.382298,0.534542,1.685318,1.103949,0.541536,0.251088	-0.218254	0.603583	-0.261905	0.530923
Mab21l2	NM_001109391.1	2_185837501_185838000	11.0909	-1.92874	0.79,0.64,0.77,0.69,0.83,0.71,0.90,0.86	2.699274,1.688325,0.382298,0.534542,1.685318,1.103949,0.541536,0.251088	-0.2129	0.612711	-0.261905	0.530923
Mab21l2	NM_001109391.1	2_185838001_185838500	18.2555	-1.92874	0.67,0.45,0.58,0.58,0.84,0.64,0.84,0.79	2.699274,1.688325,0.382298,0.534542,1.685318,1.103949,0.541536,0.251088	-0.13317	0.753242	-0.0361472	0.932283
Mab21l2	NM_001109391.1	2_185850001_185850500	18.4763	-1.92874	0.11,0.10,0.27,0.36,0.47,0.30,0.45,0.29	2.699274,1.688325,0.382298,0.534542,1.685318,1.103949,0.541536,0.251088	-0.498453	0.208666	-0.238095	0.570156
Mab21l2	NM_001109391.1	2_185854001_185854500	11.525	-1.92874	0.13,0.23,0.37,0.47,0.48,0.41,0.27,0.30	2.699274,1.688325,0.382298,0.534542,1.685318,1.103949,0.541536,0.251088	-0.464606	0.246108	-0.357143	0.385121
Mab21l2	NM_001109391.1	2_185854501_185855000	13.6429	-1.92874	0.19,0.21,0.32,0.28,0.52,0.27,0.30,0.32	2.699274,1.688325,0.382298,0.534542,1.685318,1.103949,0.541536,0.251088	-0.200188	0.634554	-0.610789	0.107721
Mab21l2	NM_001109391.1	2_185901501_185902000	13.8138	-1.92874	0.59,0.69,0.69,0.74,0.77,0.81,0.80,0.87	2.699274,1.688325,0.382298,0.534542,1.685318,1.103949,0.541536,0.251088	-0.687462	0.0595499	-0.538932	0.168118
Mab21l2	NM_001109391.1	2_185902001_185902500	11.1176	-1.92874	0.72,0.70,0.68,0.74,0.78,0.76,0.79,0.89	2.699274,1.688325,0.382298,0.534542,1.685318,1.103949,0.541536,0.251088	-0.371184	0.365313	-0.309524	0.455645
Vav3	NM_001191714.1	2_212393001_212393500	24.2467	-1.55758	0.31,0.39,0.35,0.49,0.59,0.57,0.60,0.70	2.587281,2.910178,0.510713,0.894123,2.592985,1.797121,0.953666,0.931706	-0.280412	0.501139	-0.0714286	0.866526
Vav3	NM_001191714.1	2_212393501_212394000	20.586	-1.55758	0.51,0.57,0.61,0.64,0.77,0.79,0.80,0.85	2.587281,2.910178,0.510713,0.894123,2.592985,1.797121,0.953666,0.931706	-0.353014	0.391033	-0.285714	0.492726
Lppr4	NM_001001508.2	2_220297001_220297500	13.5727	-4.295	0.28,0.49,0.44,0.47,0.53,0.53,0.52,0.57	0.217538,0.452422,0.049676,0.065218,0.037749,0.031837,0.026253,0	-0.372921	0.362896	-0.754505	0.0305128
Lppr4	NM_001001508.2	2_220297501_220298000	10.1245	-4.295	0.59,0.57,0.65,0.64,0.67,0.67,0.75,0.69	0.217538,0.452422,0.049676,0.065218,0.037749,0.031837,0.026253,0	-0.809473	0.0149139	-0.970077	6.54856e-05
Lppr4	NM_001001508.2	2_220337001_220337500	10.3015	-4.295	0.28,0.35,0.46,0.43,0.50,0.41,0.41,0.50	0.217538,0.452422,0.049676,0.065218,0.037749,0.031837,0.026253,0	-0.68258	0.0621285	-0.578355	0.133139
Ugt8	NM_019276.3	2_229521001_229521500	12.0535	-4.52792	0.40,0.38,0.43,0.34,0.59,0.34,0.59,0.48	0.694963,0.071232,0.014907,0.01765,0.013357,0,0.01298,0.014943	-0.192086	0.6486	-0.265079	0.525768
Papss1	NM_001106471.1	2_236650001_236650500	15.659	-1.07241	0.57,0.62,0.60,0.72,0.72,0.75,0.75,0.85	8.586312,10.431369,1.476586,2.620205,11.419119,6.984573,3.353074,6.304083	-0.0942506	0.824324	-0.0963925	0.82038
Papss1	NM_001106471.1	2_236657001_236657500	15.3098	-1.07241	0.40,0.47,0.57,0.63,0.61,0.64,0.63,0.62	8.586312,10.431369,1.476586,2.620205,11.419119,6.984573,3.353074,6.304083	-0.415526	0.305925	-0.347312	0.399264
Papss1	NM_001106471.1	2_236657501_236658000	33.7901	-1.07241	0.39,0.51,0.59,0.67,0.86,0.79,0.81,0.91	8.586312,10.431369,1.476586,2.620205,11.419119,6.984573,3.353074,6.304083	-0.0613453	0.885266	0	1
Papss1	NM_001106471.1	2_236661501_236662000	12.5819	-1.07241	0.75,0.71,0.77,0.87,0.92,0.84,0.90,0.93	8.586312,10.431369,1.476586,2.620205,11.419119,6.984573,3.353074,6.304083	-0.130302	0.758436	-0.0952381	0.822505
Papss1	NM_001106471.1	2_236667501_236668000	15.2256	-1.07241	0.19,0.30,0.31,0.52,0.47,0.43,0.49,0.37	8.586312,10.431369,1.476586,2.620205,11.419119,6.984573,3.353074,6.304083	-0.266696	0.523151	-0.309524	0.455645
Papss1	NM_001106471.1	2_236668001_236668500	24.5915	-1.07241	0.28,0.45,0.48,0.47,0.64,0.55,0.71,0.64	8.586312,10.431369,1.476586,2.620205,11.419119,6.984573,3.353074,6.304083	-0.110907	0.793749	-0.119763	0.777583
Papss1	NM_001106471.1	2_236669001_236669500	14.9439	-1.07241	0.58,0.72,0.61,0.76,0.85,0.78,0.81,0.80	8.586312,10.431369,1.476586,2.620205,11.419119,6.984573,3.353074,6.304083	0.197262	0.639617	0.214286	0.610344
Papss1	NM_001106471.1	2_236680001_236680500	16.9082	-1.07241	0.43,0.49,0.59,0.60,0.73,0.62,0.74,0.70	8.586312,10.431369,1.476586,2.620205,11.419119,6.984573,3.353074,6.304083	-0.187865	0.655954	-0.047619	0.910849
Papss1	NM_001106471.1	2_236680501_236681000	17.4896	-1.07241	0.69,0.70,0.72,0.82,0.88,0.85,0.91,0.90	8.586312,10.431369,1.476586,2.620205,11.419119,6.984573,3.353074,6.304083	-0.10109	0.811744	-0.142857	0.735765
Mcoln2	NM_001039005.1	2_252020001_252020500	18.136	-3.7731	0.29,0.26,0.36,0.29,0.48,0.47,0.44,0.53	0.467703,0.631734,0.079611,0.196409,0.172994,0.037683,0.039399,0.020667	-0.781832	0.0218979	-0.850315	0.00747141
Mcoln2	NM_001039005.1	2_252020501_252021000	17.5826	-3.7731	0.12,0.15,0.20,0.25,0.37,0.24,0.27,0.39	0.467703,0.631734,0.079611,0.196409,0.172994,0.037683,0.039399,0.020667	-0.673985	0.0668265	-0.666667	0.0709877
Slc43a3	NM_001107743.1	3_72330501_72331000	10.6077	-10.544	0.10,0.29,0.19,0.22,0.37,0.23,0.38,0.28	0.483814,1.526432,0,0.379281,0,0,0,0	-0.117263	0.78214	-0.30005	0.470262
Slc43a3	NM_001107743.1	3_72331001_72331500	22.6837	-10.544	0.22,0.29,0.32,0.42,0.52,0.48,0.50,0.59	0.483814,1.526432,0,0.379281,0,0,0,0	-0.601993	0.114315	-0.763763	0.027396
Lgr4	NM_173328.1	3_101053001_101053500	32.18	-1.54101	0.10,0.22,0.39,0.44,0.54,0.68,0.59,0.70	4.358946,4.383672,0.787389,1.203737,4.698419,2.355955,1.00811,1.792041	-0.480835	0.227758	-0.190476	0.651401
Lgr4	NM_173328.1	3_101053501_101054000	46.2707	-1.54101	0.19,0.31,0.51,0.47,0.80,0.76,0.84,0.84	4.358946,4.383672,0.787389,1.203737,4.698419,2.355955,1.00811,1.792041	-0.368744	0.368723	-0.263478	0.528366
Fibin	NM_001025042.2	3_101545501_101546000	28.1988	-1.52709	0.12,0.25,0.37,0.43,0.59,0.54,0.50,0.65	8.182261,9.316334,1.23663,2.244233,6.595105,9.556668,2.133776,1.226371	-0.391181	0.337925	-0.333333	0.419753
Fibin	NM_001025042.2	3_101546001_101546500	25.2923	-1.52709	0.12,0.25,0.31,0.35,0.51,0.50,0.39,0.52	8.182261,9.316334,1.23663,2.244233,6.595105,9.556668,2.133776,1.226371	-0.228512	0.586221	-0.333333	0.419753
Fibin	NM_001025042.2	3_101547501_101548000	11.4615	-1.52709	0.34,0.43,0.44,0.53,0.62,0.47,0.51,0.49	8.182261,9.316334,1.23663,2.244233,6.595105,9.556668,2.133776,1.226371	-0.279592	0.502445	-0.309524	0.455645
Fibin	NM_001025042.2	3_101548001_101548500	18.0385	-1.52709	0.50,0.71,0.71,0.81,0.78,0.84,0.87,0.84	8.182261,9.316334,1.23663,2.244233,6.595105,9.556668,2.133776,1.226371	-0.390094	0.339389	-0.265079	0.525768
Ism1	NM_001134552.2	3_132737501_132738000	25.1056	-2.29616	0.49,0.53,0.69,0.66,0.78,0.78,0.89,0.74	1.599876,2.578033,0.661315,0.599106,0.922526,1.900712,0.399305,0.059929	-0.571229	0.13913	-0.38324	0.348684
Ism1	NM_001134552.2	3_132738001_132738500	14.7443	-2.29616	0.18,0.25,0.34,0.44,0.54,0.38,0.48,0.35	1.599876,2.578033,0.661315,0.599106,0.922526,1.900712,0.399305,0.059929	-0.526541	0.180035	-0.404762	0.319889
Ptgis	NM_031557.2	3_163981501_163982000	12.6995	-2.22411	0.46,0.57,0.60,0.69,0.68,0.60,0.72,0.81	11.880509,8.748695,0.696366,3.117616,7.866045,3.299668,0.741145,2.182897	-0.663665	0.0727373	-0.646718	0.0830877
Ptgis	NM_031557.2	3_163985001_163985500	16.5566	-2.22411	0.51,0.30,0.17,0.22,0.39,0.60,0.29,0.52	11.880509,8.748695,0.696366,3.117616,7.866045,3.299668,0.741145,2.182897	0.318313	0.442254	0.47619	0.232936
Ptgis	NM_031557.2	3_163992501_163993000	11.6308	-2.22411	0.55,0.60,0.62,0.75,0.76,0.67,0.67,0.82	11.880509,8.748695,0.696366,3.117616,7.866045,3.299668,0.741145,2.182897	-0.444105	0.270313	-0.371264	0.365202
Agap3	NM_001108616.1	4_7225001_7225500	10.9802	-2.45653	0.62,0.66,0.82,0.75,0.78,0.67,0.71,0.86	0.185668,0.159583,0.592028,0.362651,0.195477,0.290675,0.300593,0.176344	0.351977	0.392525	0.309524	0.455645
Agap3	NM_001108616.1	4_7229001_7229500	35.0501	-2.45653	0.35,0.51,0.52,0.49,0.82,0.77,0.80,0.89	0.185668,0.159583,0.592028,0.362651,0.195477,0.290675,0.300593,0.176344	-0.216368	0.606793	-0.119048	0.778886
Sema3d	NM_001104633.1	4_19248001_19248500	17.0465	-3.92571	0.51,0.47,0.61,0.67,0.63,0.69,0.69,0.81	24.675192,37.707939,3.523682,10.478136,5.863487,3.592991,1.975334,1.927911	-0.850864	0.00739263	-0.814386	0.0138443
Sema3d	NM_001104633.1	4_19262501_19263000	22.3088	-3.92571	0.41,0.55,0.73,0.78,0.86,0.73,0.87,0.80	24.675192,37.707939,3.523682,10.478136,5.863487,3.592991,1.975334,1.927911	-0.805561	0.0158018	-0.658694	0.0756897
Sema3d	NM_001104633.1	4_19411001_19411500	29.0817	-3.92571	0.15,0.21,0.34,0.36,0.59,0.51,0.56,0.50	24.675192,37.707939,3.523682,10.478136,5.863487,3.592991,1.975334,1.927911	-0.810856	0.0146077	-0.547619	0.160026
Sema3d	NM_001104633.1	4_19414001_19414500	20.8396	-3.92571	0.38,0.50,0.56,0.62,0.68,0.71,0.74,0.73	24.675192,37.707939,3.523682,10.478136,5.863487,3.592991,1.975334,1.927911	-0.777794	0.0230609	-0.809524	0.0149027
Pdk4	NM_053551.1	4_30556001_30556500	10.9545	-2.55715	0.08,0.34,0.34,0.52,0.56,0.55,0.26,0.26	0.728743,0.847861,0.381543,0.46893,0.60905,0.269414,0.25761,0.16364	-0.127024	0.76438	0.13254	0.754383
Pdk4	NM_053551.1	4_30630001_30630500	16.8353	-2.55715	0.28,0.31,0.28,0.37,0.58,0.35,0.51,0.44	0.728743,0.847861,0.381543,0.46893,0.60905,0.269414,0.25761,0.16364	-0.293072	0.481145	-0.395217	0.332517
Smo	NM_012807.1	4_57023501_57024000	29.5348	-1.37162	0.43,0.47,0.59,0.61,0.83,0.86,0.83,0.85	8.365823,9.361238,2.022931,2.024508,8.946729,6.851752,3.676106,2.399423	-0.247252	0.554951	-0.179644	0.670344
Smo	NM_012807.1	4_57024501_57025000	23.0831	-1.37162	0.25,0.32,0.47,0.55,0.58,0.57,0.60,0.65	8.365823,9.361238,2.022931,2.024508,8.946729,6.851752,3.676106,2.399423	-0.542592	0.164682	-0.238095	0.570156
Smo	NM_012807.1	4_57025001_57025500	20.1268	-1.37162	0.27,0.24,0.36,0.53,0.46,0.39,0.58,0.77	8.365823,9.361238,2.022931,2.024508,8.946729,6.851752,3.676106,2.399423	-0.645586	0.0838079	-0.47619	0.232936
Atoh8	NM_001109241.1	4_100043501_100044000	18.2546	-1.38253	0.14,0.23,0.38,0.40,0.41,0.54,0.46,0.48	1.285343,1.44102,0.372637,0.664162,1.534375,1.145291,0.69061,0.76127	-0.385204	0.346009	-0.119048	0.778886
Atoh8	NM_001109241.1	4_100044001_100044500	19.7065	-1.38253	0.43,0.44,0.47,0.53,0.58,0.65,0.63,0.82	1.285343,1.44102,0.372637,0.664162,1.534375,1.145291,0.69061,0.76127	-0.213292	0.612042	-0.142857	0.735765
Atoh8	NM_001109241.1	4_100079501_100080000	13.4686	-1.38253	0.65,0.67,0.74,0.69,0.82,0.79,0.84,0.81	1.285343,1.44102,0.372637,0.664162,1.534375,1.145291,0.69061,0.76127	-0.166171	0.694117	-0.0714286	0.866526
Atoh8	NM_001109241.1	4_100082001_100082500	27.3173	-1.38253	0.40,0.55,0.59,0.66,0.74,0.79,0.77,0.85	1.285343,1.44102,0.372637,0.664162,1.534375,1.145291,0.69061,0.76127	-0.217737	0.604462	-0.142857	0.735765
Atoh8	NM_001109241.1	4_100091001_100091500	10.9909	-1.38253	0.72,0.78,0.88,0.78,0.88,0.88,0.93,0.92	1.285343,1.44102,0.372637,0.664162,1.534375,1.145291,0.69061,0.76127	-0.377711	0.356268	-0.282341	0.498071
Atoh8	NM_001109241.1	4_100091501_100092000	37.728	-1.38253	0.23,0.39,0.46,0.49,0.72,0.77,0.76,0.81	1.285343,1.44102,0.372637,0.664162,1.534375,1.145291,0.69061,0.76127	-0.136805	0.746673	-0.142857	0.735765
Atoh8	NM_001109241.1	4_100092001_100092500	34.5332	-1.38253	0.34,0.39,0.50,0.52,0.75,0.78,0.76,0.79	1.285343,1.44102,0.372637,0.664162,1.534375,1.145291,0.69061,0.76127	-0.118664	0.779585	-0.142857	0.735765
Atoh8	NM_001109241.1	4_100094001_100094500	35.4976	-1.38253	0.28,0.40,0.54,0.68,0.81,0.87,0.85,0.83	1.285343,1.44102,0.372637,0.664162,1.534375,1.145291,0.69061,0.76127	-0.215236	0.608723	-0.142857	0.735765
Atoh8	NM_001109241.1	4_100094501_100095000	36.7	-1.38253	0.30,0.43,0.55,0.64,0.88,0.79,0.84,0.71	1.285343,1.44102,0.372637,0.664162,1.534375,1.145291,0.69061,0.76127	-0.10198	0.810109	0.0952381	0.822505
Atoh8	NM_001109241.1	4_100097001_100097500	16.4458	-1.38253	0.17,0.17,0.23,0.20,0.58,0.19,0.33,0.31	1.285343,1.44102,0.372637,0.664162,1.534375,1.145291,0.69061,0.76127	0.250429	0.549709	-0.131739	0.755833
Atoh8	NM_001109241.1	4_100097501_100098000	13.3801	-1.38253	0.12,0.15,0.17,0.23,0.28,0.26,0.31,0.35	1.285343,1.44102,0.372637,0.664162,1.534375,1.145291,0.69061,0.76127	-0.21289	0.612728	-0.119048	0.778886
Atoh8	NM_001109241.1	4_100100501_100101000	16.2287	-1.38253	0.48,0.37,0.64,0.46,0.61,0.82,0.55,0.79	1.285343,1.44102,0.372637,0.664162,1.534375,1.145291,0.69061,0.76127	-0.230633	0.582653	-0.166667	0.693239
Atoh8	NM_001109241.1	4_100109501_100110000	26.7539	-1.38253	0.45,0.53,0.63,0.66,0.85,0.84,0.84,0.85	1.285343,1.44102,0.372637,0.664162,1.534375,1.145291,0.69061,0.76127	-0.140953	0.739193	0.0722944	0.86492
Atoh8	NM_001109241.1	4_100110001_100110500	28.618	-1.38253	0.41,0.41,0.58,0.61,0.71,0.75,0.75,0.80	1.285343,1.44102,0.372637,0.664162,1.534375,1.145291,0.69061,0.76127	-0.309553	0.455599	-0.180736	0.668427
Lmcd1	NM_001008562.1	4_144192001_144192500	14.8784	-1.76295	0.59,0.64,0.73,0.68,0.82,0.78,0.86,0.81	3.065431,7.116752,1.049875,0.977324,2.201291,3.311543,1.375226,1.922228	-0.452475	0.260293	-0.261905	0.530923
Mug1	NM_023103.1	4_154676001_154676500	28.8021	-12.8427	0.21,0.30,0.44,0.47,0.72,0.61,0.62,0.64	4.185123,1.545754,0.742082,0,0,0,0,0	-0.855048	0.00681027	-0.872872	0.00465921
Cpamd8	NM_001271376.1	4_154997001_154997500	12.6637	-11.7608	0.17,0.26,0.54,0.51,0.48,0.53,0.44,0.62	0.527328,1.786827,0.312972,0.279895,0,0,0,0	-0.654127	0.0784637	-0.494663	0.212701
Cpamd8	NM_001271376.1	4_154997501_154998000	12.4481	-11.7608	0.46,0.46,0.56,0.59,0.65,0.59,0.69,0.63	0.527328,1.786827,0.312972,0.279895,0,0,0,0	-0.779811	0.0224754	-0.905037	0.00199135
Kcna6	NM_023954.1	4_159274501_159275000	12.5372	-4.66237	0.42,0.53,0.53,0.64,0.76,0.51,0.63,0.69	3.979261,5.177514,1.029638,1.147269,0.489664,0.301517,0.17728,0.193483	-0.598368	0.117097	-0.395217	0.332517
Kcna6	NM_023954.1	4_159275001_159275500	16.9517	-4.66237	0.34,0.44,0.53,0.62,0.70,0.50,0.64,0.59	3.979261,5.177514,1.029638,1.147269,0.489664,0.301517,0.17728,0.193483	-0.761603	0.0281046	-0.595238	0.11953
Kcna6	NM_023954.1	4_159276501_159277000	13.3142	-4.66237	0.20,0.30,0.38,0.33,0.40,0.46,0.45,0.41	3.979261,5.177514,1.029638,1.147269,0.489664,0.301517,0.17728,0.193483	-0.827498	0.0112299	-0.904762	0.00200828
Kcna6	NM_023954.1	4_159283001_159283500	31.9463	-4.66237	0.15,0.23,0.34,0.35,0.59,0.57,0.58,0.64	3.979261,5.177514,1.029638,1.147269,0.489664,0.301517,0.17728,0.193483	-0.858817	0.0063115	-0.833333	0.0101755
Kcna6	NM_023954.1	4_159284001_159284500	21.3256	-4.66237	0.54,0.52,0.72,0.82,0.86,0.84,0.92,0.93	3.979261,5.177514,1.029638,1.147269,0.489664,0.301517,0.17728,0.193483	-0.952645	0.000256138	-0.928571	0.000862968
Kcna6	NM_023954.1	4_159284501_159285000	26.3475	-4.66237	0.29,0.41,0.54,0.56,0.70,0.62,0.75,0.77	3.979261,5.177514,1.029638,1.147269,0.489664,0.301517,0.17728,0.193483	-0.870181	0.00495091	-0.904762	0.00200828
Kcna6	NM_023954.1	4_159308001_159308500	13.4521	-4.66237	0.18,0.32,0.41,0.50,0.52,0.29,0.55,0.38	3.979261,5.177514,1.029638,1.147269,0.489664,0.301517,0.17728,0.193483	-0.604237	0.112611	-0.47619	0.232936
Kcna6	NM_023954.1	4_159311501_159312000	12.1029	-4.66237	0.48,0.70,0.75,0.68,0.70,0.63,0.75,0.80	3.979261,5.177514,1.029638,1.147269,0.489664,0.301517,0.17728,0.193483	-0.506376	0.200363	-0.530159	0.17651
Kcna6	NM_023954.1	4_159315501_159316000	11.125	-4.66237	0.52,0.43,0.43,0.56,0.63,0.57,0.58,0.72	3.979261,5.177514,1.029638,1.147269,0.489664,0.301517,0.17728,0.193483	-0.63527	0.0905377	-0.778457	0.0228673
Mgp	NM_012862.1	4_170850501_170851000	19.2096	-2.33876	0.59,0.66,0.62,0.84,0.88,0.87,0.86,0.83	222.042175,315.0289,18.624397,62.437466,109.969345,92.409569,39.752731,50.728058	-0.497467	0.209711	-0.047619	0.910849
Mgp	NM_012862.1	4_170852001_170852500	15.2733	-2.33876	0.12,0.27,0.29,0.41,0.58,0.32,0.39,0.30	222.042175,315.0289,18.624397,62.437466,109.969345,92.409569,39.752731,50.728058	-0.403634	0.321369	-0.261905	0.530923
Mgp	NM_012862.1	4_170855501_170856000	33.1165	-2.33876	0.26,0.49,0.52,0.75,0.77,0.75,0.75,0.84	222.042175,315.0289,18.624397,62.437466,109.969345,92.409569,39.752731,50.728058	-0.62625	0.0966697	-0.365963	0.372625
Mgp	NM_012862.1	4_170856001_170856500	18.5847	-2.33876	0.46,0.57,0.59,0.73,0.77,0.74,0.79,0.79	222.042175,315.0289,18.624397,62.437466,109.969345,92.409569,39.752731,50.728058	-0.637466	0.0890798	-0.514979	0.191549
Mgp	NM_012862.1	4_170857001_170857500	32.3648	-2.33876	0.28,0.44,0.41,0.53,0.73,0.73,0.78,0.70	222.042175,315.0289,18.624397,62.437466,109.969345,92.409569,39.752731,50.728058	-0.511011	0.195589	-0.251502	0.547943
Mgp	NM_012862.1	4_170857501_170858000	26.2593	-2.33876	0.22,0.28,0.35,0.42,0.53,0.57,0.59,0.60	222.042175,315.0289,18.624397,62.437466,109.969345,92.409569,39.752731,50.728058	-0.66042	0.0746569	-0.52381	0.182721
Mgp	NM_012862.1	4_170858501_170859000	16.2935	-2.33876	0.11,0.20,0.23,0.36,0.33,0.29,0.39,0.29	222.042175,315.0289,18.624397,62.437466,109.969345,92.409569,39.752731,50.728058	-0.65301	0.0791507	-0.479051	0.229741
Mgp	NM_012862.1	4_170866001_170866500	32.5599	-2.33876	0.21,0.24,0.37,0.43,0.77,0.52,0.59,0.54	222.042175,315.0289,18.624397,62.437466,109.969345,92.409569,39.752731,50.728058	-0.585172	0.127545	-0.357143	0.385121
Mgp	NM_012862.1	4_170866501_170867000	36.7003	-2.33876	0.23,0.42,0.34,0.52,0.80,0.33,0.82,0.76	222.042175,315.0289,18.624397,62.437466,109.969345,92.409569,39.752731,50.728058	-0.406072	0.318173	-0.333333	0.419753
Crispld1	NM_001134963.1	5_711001_711500	13.4952	-14.783	0.19,0.22,0.34,0.39,0.53,0.29,0.33,0.35	0.141171,0.122211,0.775322,8.037614,0,0,0,0	0.221517	0.598043	-0.0634183	0.881409
LOC100912292	NM_001282336.1	5_58017501_58018000	30.6971	-3.00439	0.36,0.53,0.55,0.64,0.86,0.77,0.78,0.82	2.348209,4.184617,0.694849,0.851154,0.823141,0.252828,0.406101,0.891025	-0.61911	0.101689	-0.452381	0.260405
LOC100912292	NM_001282336.1	5_58019001_58019500	12.7421	-3.00439	0.03,0.02,0.16,0.08,0.17,0.17,0.21,0.31	2.348209,4.184617,0.694849,0.851154,0.823141,0.252828,0.406101,0.891025	-0.693983	0.0562068	-0.562884	0.146332
Epb41l4b	NM_001127565.1	5_74116501_74117000	23.2923	-2.05603	0.22,0.35,0.34,0.61,0.57,0.52,0.66,0.48	0.816399,0.583786,0.380245,0.366889,0.576739,0.580096,0.166746,0.323405	-0.674683	0.0664377	-0.666667	0.0709877
Lepr	NM_012596.1	5_120502501_120503000	36.3848	-1.96103	0.31,0.40,0.59,0.63,0.77,0.77,0.77,0.86	1.069916,1.538102,0.256493,0.355836,1.101938,0.626794,0.278938,0.277964	-0.600745	0.115269	-0.365963	0.372625
Lepr	NM_012596.1	5_120536501_120537000	11.0573	-1.96103	0.51,0.67,0.58,0.72,0.75,0.74,0.77,0.73	1.069916,1.538102,0.256493,0.355836,1.101938,0.626794,0.278938,0.277964	-0.239202	0.56831	-0.0238095	0.955374
Col9a2	NM_001108675.1	5_139965001_139965500	11.7467	-6.09071	0.08,0.14,0.19,0.21,0.30,0.27,0.24,0.27	30.667305,66.210808,10.489664,7.179248,0.401665,0.18736,0.003416,2.856971	-0.74238	0.034911	-0.790433	0.0195445
Col9a2	NM_001108675.1	5_139965501_139966000	27.5456	-6.09071	0.26,0.37,0.53,0.59,0.66,0.61,0.66,0.66	30.667305,66.210808,10.489664,7.179248,0.401665,0.18736,0.003416,2.856971	-0.799958	0.0171303	-0.853913	0.00696529
Cnksr1	NM_001039011.1	5_152456501_152457000	18.1326	-1.54276	0.38,0.49,0.55,0.55,0.68,0.66,0.65,0.69	0.499391,0.519402,0.156251,0.126094,0.317662,0.550312,0.156737,0.165219	-0.377246	0.356909	-0.0359288	0.932691
Cnksr1	NM_001039011.1	5_152459501_152460000	13.3369	-1.54276	0.60,0.51,0.45,0.63,0.72,0.69,0.59,0.62	0.499391,0.519402,0.156251,0.126094,0.317662,0.550312,0.156737,0.165219	0.173964	0.680338	0.214286	0.610344
Extl1	NM_001107985.1	5_152587001_152587500	34.0047	-5.03891	0.27,0.54,0.50,0.50,0.78,0.70,0.80,0.80	1.47451,2.142171,0.650585,0.484869,0.219447,0.117648,0.05801,0.028488	-0.700726	0.0528702	-0.819337	0.0128165
Extl1	NM_001107985.1	5_152591001_152591500	14.2354	-5.03891	0.34,0.41,0.44,0.34,0.45,0.49,0.41,0.65	1.47451,2.142171,0.650585,0.484869,0.219447,0.117648,0.05801,0.028488	-0.477727	0.231216	-0.626552	0.0964612
Extl1	NM_001107985.1	5_152591501_152592000	12.6257	-5.03891	0.32,0.36,0.47,0.47,0.60,0.49,0.43,0.54	1.47451,2.142171,0.650585,0.484869,0.219447,0.117648,0.05801,0.028488	-0.766994	0.0263566	-0.634742	0.0908904
Extl1	NM_001107985.1	5_152592001_152592500	16.0285	-5.03891	0.62,0.68,0.70,0.77,0.79,0.84,0.85,0.86	1.47451,2.142171,0.650585,0.484869,0.219447,0.117648,0.05801,0.028488	-0.853823	0.00697761	-0.97619	3.3144e-05
Crim1	NM_001169103.1	6_791501_792000	12.9106	-2.10719	0.17,0.25,0.39,0.33,0.39,0.40,0.38,0.41	7.033195,7.415316,3.721348,0.661354,2.911245,3.353924,2.960191,1.473028	-0.768016	0.0260331	-0.467074	0.24327
Crim1	NM_001169103.1	6_792001_792500	22.8322	-2.10719	0.15,0.31,0.47,0.45,0.61,0.49,0.59,0.52	7.033195,7.415316,3.721348,0.661354,2.911245,3.353924,2.960191,1.473028	-0.750984	0.0317526	-0.547619	0.160026
Crim1	NM_001169103.1	6_792501_793000	19.6579	-2.10719	0.13,0.24,0.28,0.51,0.57,0.38,0.49,0.39	7.033195,7.415316,3.721348,0.661354,2.911245,3.353924,2.960191,1.473028	-0.796009	0.018107	-0.857143	0.00653002
Crim1	NM_001169103.1	6_799501_800000	39.516	-2.10719	0.18,0.34,0.36,0.44,0.68,0.92,0.81,0.71	7.033195,7.415316,3.721348,0.661354,2.911245,3.353924,2.960191,1.473028	-0.561505	0.147541	-0.52381	0.182721
Crim1	NM_001169103.1	6_800001_800500	24.6447	-2.10719	0.56,0.62,0.67,0.78,0.88,0.90,0.86,0.91	7.033195,7.415316,3.721348,0.661354,2.911245,3.353924,2.960191,1.473028	-0.77543	0.0237589	-0.666667	0.0709877
Cdc42ep3	NM_001048044.1	6_1905001_1905500	15.3542	-1.17463	0.66,0.70,0.74,0.64,0.88,0.81,0.72,0.81	6.462258,6.039416,0.901954,1.228924,5.505368,4.385448,2.37498,2.890285	0.160876	0.703521	0.0119763	0.977547
Cdc42ep3	NM_001048044.1	6_1923001_1923500	10.3151	-1.17463	0.10,0.25,0.24,0.35,0.25,0.18,0.46,0.32	6.462258,6.039416,0.901954,1.228924,5.505368,4.385448,2.37498,2.890285	-0.612117	0.106745	-0.491027	0.216608
Cdc42ep3	NM_001048044.1	6_1923501_1924000	34.1247	-1.17463	0.45,0.58,0.65,0.74,0.95,0.88,0.92,0.93	6.462258,6.039416,0.901954,1.228924,5.505368,4.385448,2.37498,2.890285	-0.295838	0.476819	-0.238095	0.570156
Cdc42ep3	NM_001048044.1	6_1924001_1924500	15.8077	-1.17463	0.57,0.48,0.71,0.66,0.75,0.70,0.78,0.73	6.462258,6.039416,0.901954,1.228924,5.505368,4.385448,2.37498,2.890285	-0.546821	0.16076	-0.428571	0.289403
Cdc42ep3	NM_001048044.1	6_1933001_1933500	18.1237	-1.17463	0.28,0.38,0.52,0.52,0.58,0.57,0.61,0.71	6.462258,6.039416,0.901954,1.228924,5.505368,4.385448,2.37498,2.890285	-0.54519	0.162266	-0.371264	0.365202
Cdc42ep3	NM_001048044.1	6_1933501_1934000	31.0203	-1.17463	0.20,0.26,0.47,0.44,0.60,0.58,0.70,0.67	6.462258,6.039416,0.901954,1.228924,5.505368,4.385448,2.37498,2.890285	-0.472345	0.237267	-0.404762	0.319889
Cdc42ep3	NM_001048044.1	6_1941001_1941500	18.9908	-1.17463	0.04,0.06,0.15,0.17,0.24,0.21,0.33,0.39	6.462258,6.039416,0.901954,1.228924,5.505368,4.385448,2.37498,2.890285	-0.43339	0.283413	-0.357143	0.385121
Cdc42ep3	NM_001048044.1	6_1941501_1942000	16.4583	-1.17463	0.05,0.06,0.07,0.12,0.14,0.22,0.29,0.29	6.462258,6.039416,0.901954,1.228924,5.505368,4.385448,2.37498,2.890285	-0.302291	0.466787	-0.395217	0.332517
Cdc42ep3	NM_001048044.1	6_1944001_1944500	22.6312	-1.17463	0.24,0.25,0.28,0.22,0.27,0.57,0.48,0.55	6.462258,6.039416,0.901954,1.228924,5.505368,4.385448,2.37498,2.890285	-0.154242	0.715351	-0.190476	0.651401
Cdc42ep3	NM_001048044.1	6_1944501_1945000	13.1529	-1.17463	0.53,0.54,0.57,0.63,0.61,0.69,0.73,0.77	6.462258,6.039416,0.901954,1.228924,5.505368,4.385448,2.37498,2.890285	-0.414198	0.307631	-0.47619	0.232936
Matn3	NM_001108013.1	6_34070501_34071000	14.9675	-4.82598	0.48,0.51,0.63,0.69,0.72,0.72,0.69,0.79	2.270113,5.87645,0.566982,0.373534,0.407263,0.330143,0.049485,0.04719	-0.781296	0.0220501	-0.819337	0.0128165
Matn3	NM_001108013.1	6_34072001_34072500	29.4499	-4.82598	0.24,0.31,0.43,0.44,0.67,0.59,0.65,0.61	2.270113,5.87645,0.566982,0.373534,0.407263,0.330143,0.049485,0.04719	-0.697074	0.0546622	-0.714286	0.0465282
Matn3	NM_001108013.1	6_34072501_34073000	36.0871	-4.82598	0.29,0.54,0.56,0.57,0.81,0.83,0.80,0.85	2.270113,5.87645,0.566982,0.373534,0.407263,0.330143,0.049485,0.04719	-0.525513	0.181043	-0.857143	0.00653002
Matn3	NM_001108013.1	6_34073001_34073500	33.2603	-4.82598	0.40,0.53,0.68,0.73,0.94,0.92,0.94,0.82	2.270113,5.87645,0.566982,0.373534,0.407263,0.330143,0.049485,0.04719	-0.688425	0.0590492	-0.706599	0.0500634
Matn3	NM_001108013.1	6_34075501_34076000	16.7358	-4.82598	0.70,0.68,0.70,0.81,0.91,0.82,0.90,0.92	2.270113,5.87645,0.566982,0.373534,0.407263,0.330143,0.049485,0.04719	-0.687427	0.059568	-0.850315	0.00747141
Matn3	NM_001108013.1	6_34076501_34077000	31.8762	-4.82598	0.27,0.31,0.49,0.45,0.68,0.79,0.52,0.84	2.270113,5.87645,0.566982,0.373534,0.407263,0.330143,0.049485,0.04719	-0.648474	0.0819777	-0.809524	0.0149027
Matn3	NM_001108013.1	6_34077001_34077500	28.739	-4.82598	0.32,0.56,0.66,0.57,0.81,0.83,0.73,0.76	2.270113,5.87645,0.566982,0.373534,0.407263,0.330143,0.049485,0.04719	-0.513872	0.192673	-0.666667	0.0709877
Scin	NM_198748.1	6_60048501_60049000	15.1156	-6.97444	0.37,0.29,0.30,0.57,0.53,0.41,0.51,0.50	5.030026,9.433098,0.148611,2.053882,0.359355,0.016216,0.021589,0	-0.542534	0.164737	-0.261905	0.530923
Scin	NM_198748.1	6_60049001_60049500	18.201	-6.97444	0.27,0.32,0.51,0.59,0.74,0.74,0.59,0.51	5.030026,9.433098,0.148611,2.053882,0.359355,0.016216,0.021589,0	-0.762463	0.027821	-0.472805	0.236746
Scin	NM_198748.1	6_60052501_60053000	28.1541	-6.97444	0.16,0.23,0.32,0.49,0.47,0.53,0.67,0.57	5.030026,9.433098,0.148611,2.053882,0.359355,0.016216,0.021589,0	-0.736986	0.0369855	-0.809524	0.0149027
Scin	NM_198748.1	6_60053001_60053500	20.9423	-6.97444	0.12,0.16,0.32,0.40,0.48,0.44,0.46,0.46	5.030026,9.433098,0.148611,2.053882,0.359355,0.016216,0.021589,0	-0.846114	0.00809135	-0.646718	0.0830877
Flvcr2	NM_199109.2	6_109615501_109616000	12.327	-2.32753	0.50,0.51,0.51,0.50,0.61,0.62,0.67,0.62	2.415187,2.068512,0.46011,0.54269,1.200651,0.809571,0.215146,0.63337	-0.507417	0.199286	-0.424313	0.294748
Flvcr2	NM_199109.2	6_109618501_109619000	22.595	-2.32753	0.21,0.10,0.37,0.42,0.71,0.51,0.52,0.45	2.415187,2.068512,0.46011,0.54269,1.200651,0.809571,0.215146,0.63337	-0.621057	0.100306	-0.380952	0.351813
Flvcr2	NM_199109.2	6_109619001_109619500	13.0231	-2.32753	0.23,0.32,0.45,0.45,0.44,0.49,0.50,0.57	2.415187,2.068512,0.46011,0.54269,1.200651,0.809571,0.215146,0.63337	-0.892639	0.00284995	-0.730552	0.0395556
Tnfrsf11b	NM_012870.2	7_93825501_93826000	25.0204	-4.52106	0.05,0.19,0.30,0.47,0.53,0.37,0.58,0.41	24.004103,43.324883,1.318575,7.057057,3.036738,1.565607,1.25693,1.5682	-0.702621	0.0519549	-0.52381	0.182721
Tnfrsf11b	NM_012870.2	7_93826001_93826500	31.77	-4.52106	0.20,0.33,0.24,0.47,0.51,0.59,0.66,0.63	24.004103,43.324883,1.318575,7.057057,3.036738,1.565607,1.25693,1.5682	-0.559221	0.149557	-0.571429	0.13896
Enpp2	NM_057104.2	7_94561501_94562000	21.1029	-1.6528	0.13,0.27,0.40,0.35,0.55,0.54,0.52,0.46	4.103718,5.214763,0.762612,1.400599,4.746974,2.213268,0.727219,2.269431	-0.360865	0.379825	-0.190476	0.651401
Enpp2	NM_057104.2	7_94562001_94562500	17.7418	-1.6528	0.50,0.60,0.74,0.65,0.82,0.84,0.82,0.81	4.103718,5.214763,0.762612,1.400599,4.746974,2.213268,0.727219,2.269431	-0.413107	0.309037	-0.335335	0.416792
Tnrc6b	NM_138845.2	7_121932001_121932500	10.4166	-1.64209	0.35,0.50,0.58,0.56,0.61,0.57,0.56,0.58	1.315304,1.812679,0.496626,0.63676,0.970935,0.941893,0.792944,0.882997	-0.554746	0.153549	-0.38557	0.345511
Tnrc6b	NM_138845.2	7_121933001_121933500	28.6521	-1.64209	0.34,0.57,0.43,0.59,0.76,0.70,0.79,0.75	1.315304,1.812679,0.496626,0.63676,0.970935,0.941893,0.792944,0.882997	-0.171838	0.684091	-0.142857	0.735765
Tnrc6b	NM_138845.2	7_121933501_121934000	28.0973	-1.64209	0.22,0.34,0.45,0.45,0.63,0.60,0.65,0.68	1.315304,1.812679,0.496626,0.63676,0.970935,0.941893,0.792944,0.882997	-0.493286	0.214176	-0.347312	0.399264
Tnrc6b	NM_138845.2	7_121942501_121943000	31.7663	-1.64209	0.42,0.60,0.56,0.71,0.90,0.84,0.88,0.88	1.315304,1.812679,0.496626,0.63676,0.970935,0.941893,0.792944,0.882997	-0.327321	0.4287	-0.0598813	0.887991
Pim3	NM_022602.1	7_129852501_129853000	12.0915	-1.20371	0.25,0.44,0.47,0.42,0.60,0.38,0.43,0.55	2.211932,2.822629,0.766535,0.884312,2.964924,2.375307,1.324362,1.396814	0.0320086	0.940025	0.142857	0.735765
Pim3	NM_022602.1	7_129862001_129862500	11.3203	-1.20371	0.16,0.28,0.29,0.18,0.47,0.18,0.32,0.32	2.211932,2.822629,0.766535,0.884312,2.964924,2.375307,1.324362,1.396814	0.262578	0.529829	0.13254	0.754383
Pim3	NM_022602.1	7_129873501_129874000	21.2807	-1.20371	0.30,0.31,0.49,0.37,0.46,0.61,0.56,0.61	2.211932,2.822629,0.766535,0.884312,2.964924,2.375307,1.324362,1.396814	-0.250607	0.549415	-0.167668	0.691465
Pim3	NM_022602.1	7_129878001_129878500	15.3418	-1.20371	0.29,0.41,0.50,0.49,0.58,0.49,0.58,0.57	2.211932,2.822629,0.766535,0.884312,2.964924,2.375307,1.324362,1.396814	-0.241154	0.565061	-0.0843435	0.842604
Pim3	NM_022602.1	7_129878501_129879000	20.6666	-1.20371	0.17,0.32,0.88,0.60,0.61,0.47,0.68,0.79	2.211932,2.822629,0.766535,0.884312,2.964924,2.375307,1.324362,1.396814	-0.644828	0.0842925	-0.547619	0.160026
Col2a1	NM_012929.1	7_139466501_139467000	29.6595	-7.0771	0.31,0.39,0.48,0.59,0.82,0.69,0.71,0.66	3208.40332,5129.739746,689.148438,811.230042,99.651215,64.056625,0,41.176044	-0.814053	0.0139153	-0.785714	0.0208151
Col2a1	NM_012929.1	7_139468001_139468500	34.4829	-7.0771	0.31,0.39,0.51,0.55,0.76,0.82,0.84,0.85	3208.40332,5129.739746,689.148438,811.230042,99.651215,64.056625,0,41.176044	-0.823412	0.0120076	-0.928571	0.000862968
Col2a1	NM_012929.1	7_139468501_139469000	35.8655	-7.0771	0.17,0.36,0.47,0.61,0.65,0.69,0.84,0.77	3208.40332,5129.739746,689.148438,811.230042,99.651215,64.056625,0,41.176044	-0.800602	0.0169742	-0.952381	0.0002604
Col2a1	NM_012929.1	7_139469501_139470000	12.7375	-7.0771	0.15,0.26,0.41,0.39,0.55,0.38,0.42,0.38	3208.40332,5129.739746,689.148438,811.230042,99.651215,64.056625,0,41.176044	-0.754808	0.0304073	-0.538932	0.168118
Col2a1	NM_012929.1	7_139470001_139470500	24.7189	-7.0771	0.04,0.18,0.43,0.18,0.39,0.43,0.56,0.48	3208.40332,5129.739746,689.148438,811.230042,99.651215,64.056625,0,41.176044	-0.75076	0.0318324	-0.915729	0.00140317
Col2a1	NM_012929.1	7_139472501_139473000	31.962	-7.0771	0.19,0.51,0.64,0.71,0.78,0.85,0.83,0.84	3208.40332,5129.739746,689.148438,811.230042,99.651215,64.056625,0,41.176044	-0.769413	0.0255948	-0.857143	0.00653002
Col2a1	NM_012929.1	7_139473001_139473500	28.2303	-7.0771	0.11,0.48,0.34,0.63,0.69,0.59,0.55,0.74	3208.40332,5129.739746,689.148438,811.230042,99.651215,64.056625,0,41.176044	-0.54404	0.163333	-0.52381	0.182721
Col2a1	NM_012929.1	7_139474001_139474500	38.8435	-7.0771	0.18,0.31,0.38,0.51,0.66,0.69,0.73,0.76	3208.40332,5129.739746,689.148438,811.230042,99.651215,64.056625,0,41.176044	-0.804048	0.0161538	-0.928571	0.000862968
Col2a1	NM_012929.1	7_139474501_139475000	42.9519	-7.0771	0.16,0.42,0.42,0.45,0.69,0.76,0.80,0.84	3208.40332,5129.739746,689.148438,811.230042,99.651215,64.056625,0,41.176044	-0.698352	0.0540312	-0.89822	0.0024388
Col2a1	NM_012929.1	7_139475501_139476000	29.9011	-7.0771	0.29,0.24,0.40,0.58,0.72,0.66,0.68,0.70	3208.40332,5129.739746,689.148438,811.230042,99.651215,64.056625,0,41.176044	-0.894196	0.00273107	-0.809524	0.0149027
Col2a1	NM_012929.1	7_139476001_139476500	13.688	-7.0771	0.13,0.26,0.43,0.34,0.47,0.32,0.39,0.52	3208.40332,5129.739746,689.148438,811.230042,99.651215,64.056625,0,41.176044	-0.71412	0.0466027	-0.642857	0.0855589
Col2a1	NM_012929.1	7_139477001_139477500	26.2419	-7.0771	0.13,0.26,0.35,0.38,0.48,0.49,0.59,0.57	3208.40332,5129.739746,689.148438,811.230042,99.651215,64.056625,0,41.176044	-0.80041	0.0170205	-0.952381	0.0002604
Col2a1	NM_012929.1	7_139478501_139479000	27.757	-7.0771	0.17,0.32,0.43,0.48,0.63,0.58,0.61,0.75	3208.40332,5129.739746,689.148438,811.230042,99.651215,64.056625,0,41.176044	-0.798905	0.0173874	-0.833333	0.0101755
Col2a1	NM_012929.1	7_139479001_139479500	30.5735	-7.0771	0.13,0.34,0.45,0.50,0.62,0.63,0.63,0.72	3208.40332,5129.739746,689.148438,811.230042,99.651215,64.056625,0,41.176044	-0.794682	0.018443	-0.910196	0.00169086
Col2a1	NM_012929.1	7_139479501_139480000	37.2398	-7.0771	0.19,0.27,0.39,0.47,0.66,0.66,0.70,0.73	3208.40332,5129.739746,689.148438,811.230042,99.651215,64.056625,0,41.176044	-0.839481	0.00913516	-0.922172	0.00111082
Col2a1	NM_012929.1	7_139480001_139480500	31.1005	-7.0771	0.16,0.26,0.49,0.14,0.67,0.54,0.49,0.57	3208.40332,5129.739746,689.148438,811.230042,99.651215,64.056625,0,41.176044	-0.656845	0.0768059	-0.646718	0.0830877
Scn8a	NM_019266.2	7_142522501_142523000	22.8689	-4.12513	0.52,0.50,0.62,0.70,0.64,0.83,0.73,0.85	0.424757,0.530681,0.232979,0.121106,0.049848,0.013489,0.01542,0.106737	-0.831344	0.0105276	-0.809524	0.0149027
Scn8a	NM_019266.2	7_142552501_142553000	10.0862	-4.12513	0.31,0.39,0.29,0.39,0.43,0.40,0.35,0.46	0.424757,0.530681,0.232979,0.121106,0.049848,0.013489,0.01542,0.106737	-0.375746	0.35898	-0.443122	0.271502
Scn8a	NM_019266.2	7_142605001_142605500	33.4752	-4.12513	0.35,0.48,0.48,0.43,0.77,0.62,0.65,0.86	0.424757,0.530681,0.232979,0.121106,0.049848,0.013489,0.01542,0.106737	-0.630531	0.0937304	-0.622766	0.0991008
Scn8a	NM_019266.2	7_142632501_142633000	10.3168	-4.12513	0.14,0.24,0.32,0.34,0.35,0.30,0.36,0.33	0.424757,0.530681,0.232979,0.121106,0.049848,0.013489,0.01542,0.106737	-0.793712	0.018691	-0.595238	0.11953
Sorl1	NM_053519.1	8_46274001_46274500	13.5294	-3.17257	0.65,0.66,0.88,0.84,0.83,0.82,0.85,0.92	0.544902,0.601755,0.098955,0.144315,0.25636,0.129592,0.013629,0.048036	-0.949762	0.000305166	-0.833333	0.0101755
Kmt2a	XM_008766179.1	8_49157001_49157500	12.478	-8.33202	0.38,0.51,0.58,0.59,0.69,0.52,0.55,0.67	0.012184,0.016678,0.805539,0.737127,0.023972,0.006718,0,0.002278	0.150308	0.722388	0.214286	0.610344
Kmt2a	XM_008766179.1	8_49166001_49166500	14.5406	-8.33202	0.64,0.70,0.72,0.75,0.81,0.85,0.82,0.79	0.012184,0.016678,0.805539,0.737127,0.023972,0.006718,0,0.002278	-0.230744	0.582467	-0.452381	0.260405
Kmt2a	XM_008766179.1	8_49182001_49182500	21.4552	-8.33202	0.60,0.58,0.59,0.70,0.89,0.78,0.81,0.87	0.012184,0.016678,0.805539,0.737127,0.023972,0.006718,0,0.002278	-0.414029	0.307849	-0.428571	0.289403
Kmt2a	XM_008766179.1	8_49183501_49184000	10.651	-8.33202	0.12,0.12,0.20,0.17,0.25,0.31,0.26,0.28	0.012184,0.016678,0.805539,0.737127,0.023972,0.006718,0,0.002278	-0.247773	0.554089	-0.514979	0.191549
Kmt2a	XM_008766179.1	8_49205001_49205500	10.735	-8.33202	0.27,0.27,0.44,0.40,0.47,0.39,0.45,0.43	0.012184,0.016678,0.805539,0.737127,0.023972,0.006718,0,0.002278	0.238624	0.569274	0.0359288	0.932691
Zbtb16	NM_001013181.1	8_53172001_53172500	18.4256	-3.40598	0.07,0.10,0.14,0.19,0.31,0.27,0.30,0.33	1.728571,2.357316,2.113014,1.040099,0.384637,1.542222,0.330081,0.197285	-0.862269	0.00587565	-0.880952	0.00385032
Pou2af1	NM_001109599.1	8_55603501_55604000	26.161	-9.62317	0.29,0.27,0.47,0.48,0.56,0.55,0.75,0.60	0.35969,0.43704,0,0.191126,0,0,0,0	-0.864459	0.00560949	-0.79104	0.0193848
Neo1	XM_008766432.1	8_63758001_63758500	11.9533	-3.85176	0.64,0.73,0.73,0.72,0.89,0.73,0.82,0.86	0.059824,0.163436,0.743874,0.032394,0.342949,0.034672,0.024278,0.012657	0.0234667	0.956016	-0.09759	0.818177
Neo1	XM_008766432.1	8_63801001_63801500	21.7031	-3.85176	0.26,0.29,0.42,0.30,0.53,0.41,0.63,0.57	0.059824,0.163436,0.743874,0.032394,0.342949,0.034672,0.024278,0.012657	0.00334983	0.993719	-0.357143	0.385121
Neo1	XM_008766432.1	8_63801501_63802000	18.9891	-3.85176	0.04,0.25,0.13,0.21,0.50,0.34,0.37,0.32	0.059824,0.163436,0.743874,0.032394,0.342949,0.034672,0.024278,0.012657	-0.150044	0.722862	-0.214286	0.610344
Neo1	XM_008766432.1	8_63805001_63805500	11.0157	-3.85176	0.46,0.52,0.64,0.57,0.66,0.61,0.66,0.72	0.059824,0.163436,0.743874,0.032394,0.342949,0.034672,0.024278,0.012657	0.160314	0.704522	-0.323359	0.434639
Fam214a	NM_001106838.1	8_81864501_81865000	11.3535	-1.82312	0.05,0.17,0.19,0.17,0.17,0.11,0.33,0.30	1.366721,0.648044,0.759095,0.376779,0.861391,0.932434,0.452836,0.481506	-0.79533	0.0182786	-0.707528	0.0496283
Fam214a	NM_001106838.1	8_81866001_81866500	17.4218	-1.82312	0.55,0.60,0.64,0.56,0.78,0.78,0.72,0.82	1.366721,0.648044,0.759095,0.376779,0.861391,0.932434,0.452836,0.481506	-0.195526	0.642625	-0.0359288	0.932691
Bmp5	NM_001108168.1	8_82735001_82735500	10.4887	-2.61817	0.39,0.40,0.48,0.50,0.55,0.46,0.52,0.56	2.722657,2.857306,0.833183,0.687447,1.445405,0.688338,0.595692,0.351509	-0.789175	0.0198785	-0.714286	0.0465282
Lrrc1	NM_001014268.1	8_84771501_84772000	18.8006	-1.24166	0.39,0.52,0.54,0.58,0.65,0.61,0.71,0.67	4.643089,5.692945,0.935768,1.298514,5.037177,4.266865,1.509887,2.869071	-0.319893	0.439863	-0.238095	0.570156
Lrrc1	NM_001014268.1	8_84773501_84774000	23.8755	-1.24166	0.38,0.48,0.49,0.67,0.67,0.68,0.69,0.74	4.643089,5.692945,0.935768,1.298514,5.037177,4.266865,1.509887,2.869071	-0.284576	0.494528	-0.323359	0.434639
Lrrc1	NM_001014268.1	8_84774001_84774500	26.7567	-1.24166	0.22,0.34,0.45,0.52,0.69,0.61,0.54,0.60	4.643089,5.692945,0.935768,1.298514,5.037177,4.266865,1.509887,2.869071	-0.178114	0.673032	0.0238095	0.955374
Lrrc1	NM_001014268.1	8_84833001_84833500	42.7134	-1.24166	0.21,0.33,0.39,0.47,0.74,0.80,0.78,0.81	4.643089,5.692945,0.935768,1.298514,5.037177,4.266865,1.509887,2.869071	-0.124047	0.769787	-0.214286	0.610344
Plod2	NM_001142915.1	8_99975501_99976000	14.0289	-3.5483	0.18,0.23,0.21,0.32,0.56,0.26,0.30,0.19	25.617752,34.054958,2.22676,9.162576,5.914167,3.782744,1.226724,4.295579	-0.279482	0.502619	-0.142857	0.735765
Plod2	NM_001142915.1	8_99976001_99976500	10.4133	-3.5483	0.22,0.15,0.26,0.37,0.45,0.26,0.33,0.29	25.617752,34.054958,2.22676,9.162576,5.914167,3.782744,1.226724,4.295579	-0.647732	0.0824458	-0.347312	0.399264
RGD1309079	NM_001134472.1	8_102157501_102158000	10.6426	-2.10709	0.07,0.11,0.21,0.11,0.17,0.24,0.29,0.26	5.886772,6.845115,0.46683,2.780799,4.138783,2.636571,0.849734,2.476064	-0.764691	0.0270947	-0.778457	0.0228673
Slc38a3	NM_145776.1	8_116418501_116419000	26.2584	-9.14348	0.19,0.38,0.44,0.55,0.70,0.61,0.53,0.67	3.483921,7.965981,0.274934,0.335639,0.005405,0.032254,0,0	-0.63355	0.0916894	-0.706599	0.0500634
Slc38a3	NM_145776.1	8_116419001_116419500	25.488	-9.14348	0.17,0.37,0.61,0.62,0.67,0.81,0.68,0.54	3.483921,7.965981,0.274934,0.335639,0.005405,0.032254,0,0	-0.696959	0.0547194	-0.574861	0.136058
Apobec2	NM_001106883.1	9_14528001_14528500	17.8584	-5.47977	0.63,0.37,0.57,0.69,0.79,0.71,0.73,0.81	1.757726,2.363071,0.259894,0.541519,0.125104,0.179302,0,0	-0.820697	0.0125427	-0.886243	0.00337334
Apobec2	NM_001106883.1	9_14540001_14540500	24.1025	-5.47977	0.21,0.36,0.41,0.48,0.64,0.46,0.69,0.54	1.757726,2.363071,0.259894,0.541519,0.125104,0.179302,0,0	-0.750707	0.0318515	-0.862291	0.00587299
Cul9	NM_001191582.1	9_16754501_16755000	11.5296	-11.1953	0.61,0.56,0.63,0.52,0.78,0.66,0.75,0.61	0.807763,0.184714,0,0.169287,0,0,0,0	-0.342791	0.405841	-0.699747	0.0533471
Tnfrsf21	NM_001108207.1	9_20582501_20583000	25.0291	-1.45733	0.48,0.64,0.65,0.80,0.90,0.86,0.85,0.87	3.225439,3.273664,0.520987,0.861745,1.902974,2.670438,1.178854,1.219083	-0.432868	0.284059	-0.214286	0.610344
Tnfrsf21	NM_001108207.1	9_20583001_20583500	18.7023	-1.45733	0.11,0.23,0.40,0.55,0.59,0.34,0.54,0.43	3.225439,3.273664,0.520987,0.861745,1.902974,2.670438,1.178854,1.219083	-0.743597	0.0344531	-0.595238	0.11953
Tnfrsf21	NM_001108207.1	9_20609501_20610000	11.115	-1.45733	0.65,0.71,0.84,0.66,0.84,0.80,0.75,0.83	3.225439,3.273664,0.520987,0.861745,1.902974,2.670438,1.178854,1.219083	-0.383868	0.347828	-0.38324	0.348684
Tnfrsf21	NM_001108207.1	9_20612001_20612500	25.0738	-1.45733	0.36,0.42,0.35,0.54,0.75,0.67,0.62,0.69	3.225439,3.273664,0.520987,0.861745,1.902974,2.670438,1.178854,1.219083	-0.166014	0.694396	0.0952381	0.822505
Tnfrsf21	NM_001108207.1	9_20612501_20613000	10.9921	-1.45733	0.71,0.83,0.72,0.78,0.83,0.81,0.86,0.92	3.225439,3.273664,0.520987,0.861745,1.902974,2.670438,1.178854,1.219083	-0.116127	0.784212	0.0359288	0.932691
Tnfrsf21	NM_001108207.1	9_20613001_20613500	14.4652	-1.45733	0.50,0.58,0.71,0.68,0.64,0.75,0.76,0.71	3.225439,3.273664,0.520987,0.861745,1.902974,2.670438,1.178854,1.219083	-0.661762	0.0738597	-0.538932	0.168118
Tnfrsf21	NM_001108207.1	9_20614001_20614500	23.4229	-1.45733	0.30,0.31,0.34,0.50,0.81,0.37,0.58,0.73	3.225439,3.273664,0.520987,0.861745,1.902974,2.670438,1.178854,1.219083	-0.415387	0.306104	-0.380952	0.351813
Tnfrsf21	NM_001108207.1	9_20617001_20617500	17.2549	-1.45733	0.64,0.74,0.65,0.89,0.90,0.95,0.98,0.87	3.225439,3.273664,0.520987,0.861745,1.902974,2.670438,1.178854,1.219083	-0.231841	0.580624	-0.166667	0.693239
Kcnq5	NM_001134643.2	9_28095501_28096000	19.1788	-2.24591	0.25,0.42,0.56,0.45,0.75,0.45,0.50,0.60	1.142194,1.519403,0.840122,0.453095,0.762253,1.073394,0.378243,0.372497	-0.446899	0.266947	-0.682647	0.0620927
Kcnq5	NM_001134643.2	9_28129501_28130000	17.2026	-2.24591	0.68,0.74,0.74,0.78,0.84,0.89,0.91,0.90	1.142194,1.519403,0.840122,0.453095,0.762253,1.073394,0.378243,0.372497	-0.585738	0.127086	-0.754505	0.0305128
Kcnq5	NM_001134643.2	9_28139001_28139500	12.5334	-2.24591	0.05,0.13,0.20,0.37,0.26,0.21,0.38,0.31	1.142194,1.519403,0.840122,0.453095,0.762253,1.073394,0.378243,0.372497	-0.869609	0.00501435	-0.880952	0.00385032
Kcnq5	NM_001134643.2	9_28143501_28144000	11.7466	-2.24591	0.79,0.80,0.84,0.82,0.92,0.93,0.94,0.92	1.142194,1.519403,0.840122,0.453095,0.762253,1.073394,0.378243,0.372497	-0.534623	0.172212	-0.586837	0.126199
Col9a1	NM_001100842.1	9_30429001_30429500	23.7415	-6.72177	0.27,0.39,0.41,0.46,0.69,0.50,0.63,0.65	33.979847,93.223518,10.465413,10.503975,0.707674,0.098874,0,2.207751	-0.576212	0.134925	-0.761905	0.0280049
Col9a1	NM_001100842.1	9_30437501_30438000	14.1817	-6.72177	0.35,0.49,0.61,0.65,0.61,0.60,0.68,0.73	33.979847,93.223518,10.465413,10.503975,0.707674,0.098874,0,2.207751	-0.608025	0.10977	-0.526956	0.179629
Col9a1	NM_001100842.1	9_30439001_30439500	17.9262	-6.72177	0.14,0.22,0.32,0.36,0.52,0.39,0.33,0.38	33.979847,93.223518,10.465413,10.503975,0.707674,0.098874,0,2.207751	-0.647746	0.0824367	-0.666667	0.0709877
Col9a1	NM_001100842.1	9_30439501_30440000	11.4441	-6.72177	0.14,0.20,0.20,0.33,0.45,0.25,0.30,0.30	33.979847,93.223518,10.465413,10.503975,0.707674,0.098874,0,2.207751	-0.510421	0.196194	-0.506061	0.200691
Col9a1	NM_001100842.1	9_30466501_30467000	24.7213	-6.72177	0.38,0.46,0.55,0.60,0.72,0.70,0.78,0.79	33.979847,93.223518,10.465413,10.503975,0.707674,0.098874,0,2.207751	-0.706052	0.0503212	-0.785714	0.0208151
Col9a1	NM_001100842.1	9_30467001_30467500	11.0328	-6.72177	0.39,0.46,0.60,0.64,0.65,0.57,0.63,0.69	33.979847,93.223518,10.465413,10.503975,0.707674,0.098874,0,2.207751	-0.706093	0.0503018	-0.452381	0.260405
Col9a1	NM_001100842.1	9_30471001_30471500	11.9987	-6.72177	0.48,0.57,0.66,0.57,0.77,0.64,0.75,0.65	33.979847,93.223518,10.465413,10.503975,0.707674,0.098874,0,2.207751	-0.546186	0.161346	-0.742528	0.034855
Col9a1	NM_001100842.1	9_30477501_30478000	11.7562	-6.72177	0.63,0.59,0.71,0.67,0.70,0.77,0.77,0.80	33.979847,93.223518,10.465413,10.503975,0.707674,0.098874,0,2.207751	-0.811954	0.0143675	-0.80241	0.0165407
Col9a1	NM_001100842.1	9_30478001_30478500	30.3411	-6.72177	0.24,0.34,0.39,0.49,0.57,0.68,0.69,0.68	33.979847,93.223518,10.465413,10.503975,0.707674,0.098874,0,2.207751	-0.668779	0.0697714	-0.910196	0.00169086
Col9a1	NM_001100842.1	9_30479001_30479500	39.396	-6.72177	0.26,0.31,0.54,0.56,0.80,0.78,0.80,0.87	33.979847,93.223518,10.465413,10.503975,0.707674,0.098874,0,2.207751	-0.777403	0.0231753	-0.766481	0.02652
Col9a1	NM_001100842.1	9_30479501_30480000	14.0677	-6.72177	0.09,0.15,0.19,0.24,0.29,0.33,0.30,0.34	33.979847,93.223518,10.465413,10.503975,0.707674,0.098874,0,2.207751	-0.685469	0.0605948	-0.785714	0.0208151
Col9a1	NM_001100842.1	9_30480001_30480500	24.7378	-6.72177	0.18,0.12,0.41,0.40,0.52,0.53,0.42,0.51	33.979847,93.223518,10.465413,10.503975,0.707674,0.098874,0,2.207751	-0.888929	0.00314665	-0.857143	0.00653002
Col9a1	NM_001100842.1	9_30482501_30483000	17.2307	-6.72177	0.43,0.47,0.50,0.60,0.63,0.67,0.72,0.71	33.979847,93.223518,10.465413,10.503975,0.707674,0.098874,0,2.207751	-0.690584	0.0579352	-0.880952	0.00385032
Col9a1	NM_001100842.1	9_30508501_30509000	17.6217	-6.72177	0.11,0.17,0.30,0.38,0.52,0.23,0.39,0.40	33.979847,93.223518,10.465413,10.503975,0.707674,0.098874,0,2.207751	-0.629886	0.0941698	-0.595238	0.11953
Map4k4	NM_001106904.1	9_46690501_46691000	17.703	-5.02745	0.26,0.34,0.37,0.54,0.57,0.35,0.56,0.62	0.047256,0.003353,0.088171,0.511355,0.082762,0.021322,0.001277,0.016543	0.243445	0.561255	-0.0238095	0.955374
Map4k4	NM_001106904.1	9_46704501_46705000	13.921	-5.02745	0.55,0.65,0.67,0.72,0.79,0.73,0.77,0.82	0.047256,0.003353,0.088171,0.511355,0.082762,0.021322,0.001277,0.016543	0.00802351	0.984957	-0.190476	0.651401
Slc9a2	NM_001113335.1	9_47385001_47385500	10.271	-3.32044	0.33,0.29,0.37,0.37,0.38,0.46,0.31,0.56	0.798363,0.327454,0.052789,0.293196,0.216982,0.096191,0.037332,0.065951	-0.402666	0.322641	-0.263478	0.528366
RGD1305645	NM_001271051.1	9_50422001_50422500	16.818	-7.47093	0.37,0.32,0.40,0.59,0.65,0.48,0.59,0.38	167.379318,334.661133,5.816355,73.215622,3.353195,2.358108,0.970482,1.482987	-0.569375	0.140713	-0.514979	0.191549
RGD1305645	NM_001271051.1	9_50525501_50526000	41.5529	-7.47093	0.23,0.49,0.46,0.56,0.86,0.77,0.84,0.85	167.379318,334.661133,5.816355,73.215622,3.353195,2.358108,0.970482,1.482987	-0.609543	0.108642	-0.714286	0.0465282
RGD1305645	NM_001271051.1	9_50526001_50526500	30.3364	-7.47093	0.34,0.35,0.54,0.59,0.72,0.71,0.81,0.79	167.379318,334.661133,5.816355,73.215622,3.353195,2.358108,0.970482,1.482987	-0.835553	0.00979167	-0.928571	0.000862968
RGD1305645	NM_001271051.1	9_50527501_50528000	25.3996	-7.47093	0.22,0.43,0.39,0.49,0.64,0.59,0.64,0.60	167.379318,334.661133,5.816355,73.215622,3.353195,2.358108,0.970482,1.482987	-0.566225	0.143424	-0.778457	0.0228673
RGD1305645	NM_001271051.1	9_50528001_50528500	29.0965	-7.47093	0.21,0.21,0.34,0.33,0.50,0.46,0.56,0.63	167.379318,334.661133,5.816355,73.215622,3.353195,2.358108,0.970482,1.482987	-0.774925	0.0239099	-0.946125	0.000375312
Abi2	NM_173143.1	9_67201501_67202000	17.9506	-1.73999	0.46,0.49,0.59,0.60,0.73,0.63,0.72,0.66	1.694702,2.278403,0.566564,0.623905,1.580852,1.336179,0.423218,0.976924	-0.525168	0.181382	-0.404762	0.319889
Abi2	NM_173143.1	9_67293501_67294000	10.6689	-1.73999	0.69,0.71,0.74,0.77,0.85,0.80,0.85,0.87	1.694702,2.278403,0.566564,0.623905,1.580852,1.336179,0.423218,0.976924	-0.428385	0.289636	-0.443122	0.271502
Epha4	NM_001162411.1	9_83066001_83066500	14.8095	-1.56214	0.70,0.56,0.70,0.87,0.96,0.74,0.79,0.95	1.717455,1.093781,0.172469,0.276201,0.764982,0.921287,0.341948,0.476188	-0.408354	0.315196	-0.323359	0.434639
Epha4	NM_001162411.1	9_83188001_83188500	10.8707	-1.56214	0.72,0.67,0.61,0.78,0.72,0.76,0.76,0.86	1.717455,1.093781,0.172469,0.276201,0.764982,0.921287,0.341948,0.476188	-0.097188	0.818917	-0.144589	0.732651
Epha4	NM_001162411.1	9_83189001_83189500	10.1716	-1.56214	0.59,0.54,0.63,0.63,0.70,0.58,0.81,0.67	1.717455,1.093781,0.172469,0.276201,0.764982,0.921287,0.341948,0.476188	-0.519024	0.187478	-0.538932	0.168118
Stc2	NM_022230.2	10_16539501_16540000	10.7511	-4.41749	0.67,0.79,0.80,0.80,0.87,0.87,0.85,0.88	3.671348,4.613844,0.334272,0.896453,1.008118,0,0,0.224972	-0.704186	0.0512055	-0.660618	0.0745388
Stc2	NM_022230.2	10_16541501_16542000	11.4735	-4.41749	0.09,0.08,0.17,0.05,0.11,0.26,0.29,0.23	3.671348,4.613844,0.334272,0.896453,1.008118,0,0,0.224972	-0.665829	0.0714735	-0.850315	0.00747141
Stc2	NM_022230.2	10_16545501_16546000	20.0864	-4.41749	0.34,0.34,0.36,0.42,0.47,0.63,0.52,0.65	3.671348,4.613844,0.334272,0.896453,1.008118,0,0,0.224972	-0.691932	0.0572457	-0.819277	0.0128286
Stc2	NM_022230.2	10_16546001_16546500	12.3781	-4.41749	0.23,0.33,0.27,0.34,0.40,0.39,0.37,0.41	3.671348,4.613844,0.334272,0.896453,1.008118,0,0,0.224972	-0.52766	0.17894	-0.491027	0.216608
Stc2	NM_022230.2	10_16548501_16549000	14.6203	-4.41749	0.61,0.64,0.73,0.65,0.80,0.80,0.82,0.86	3.671348,4.613844,0.334272,0.896453,1.008118,0,0,0.224972	-0.777028	0.0232855	-0.777108	0.023262
Stc2	NM_022230.2	10_16549001_16549500	35.0238	-4.41749	0.49,0.60,0.69,0.64,0.89,0.93,0.94,0.97	3.671348,4.613844,0.334272,0.896453,1.008118,0,0,0.224972	-0.768496	0.025882	-0.826362	0.0114428
Stc2	NM_022230.2	10_16554501_16555000	12.6942	-4.41749	0.67,0.70,0.67,0.69,0.79,0.74,0.80,0.82	3.671348,4.613844,0.334272,0.896453,1.008118,0,0,0.224972	-0.507044	0.199671	-0.493976	0.213436
Stc2	NM_022230.2	10_16555001_16555500	26.5311	-4.41749	0.25,0.37,0.53,0.48,0.65,0.68,0.65,0.71	3.671348,4.613844,0.334272,0.896453,1.008118,0,0,0.224972	-0.85483	0.00683979	-0.777108	0.023262
Stc2	NM_022230.2	10_16583001_16583500	23.0384	-4.41749	0.32,0.39,0.69,0.56,0.77,0.88,0.86,0.70	3.671348,4.613844,0.334272,0.896453,1.008118,0,0,0.224972	-0.89142	0.00294533	-0.826362	0.0114428
Dusp1	NM_053769.3	10_16980501_16981000	13.2272	-2.36264	0.60,0.65,0.68,0.76,0.87,0.75,0.82,0.77	18.362394,51.884857,3.81169,16.860659,7.024878,19.985231,12.096149,6.236585	-0.472058	0.237592	-0.47619	0.232936
Dusp1	NM_053769.3	10_16983001_16983500	13.6155	-2.36264	0.65,0.72,0.73,0.85,0.86,0.89,0.81,0.89	18.362394,51.884857,3.81169,16.860659,7.024878,19.985231,12.096149,6.236585	-0.356797	0.385614	-0.251502	0.547943
Srebf1	NM_001276708.1	10_46576501_46577000	24.6414	-5.68413	0.31,0.57,0.62,0.64,0.73,0.67,0.75,0.73	1.471364,0.579201,0.032236,0.011204,0,0,0.039224,0	-0.945453	0.000389317	-0.613601	0.105661
Srebf1	NM_001276708.1	10_46578501_46579000	19.9901	-5.68413	0.18,0.34,0.49,0.52,0.60,0.45,0.54,0.54	1.471364,0.579201,0.032236,0.011204,0,0,0.039224,0	-0.940928	0.000492758	-0.638145	0.088632
Hs3st3b1	NM_001191646.1	10_50371001_50371500	13.9285	-4.5415	0.72,0.70,0.76,0.78,0.87,0.86,0.85,0.90	1.604434,2.150004,0.541432,0.568237,0.065031,0.178141,0.131224,0.096328	-0.90329	0.00210045	-0.928571	0.000862968
Hs3st3b1	NM_001191646.1	10_50371501_50372000	11.1034	-4.5415	0.21,0.30,0.46,0.44,0.58,0.34,0.48,0.32	1.604434,2.150004,0.541432,0.568237,0.065031,0.178141,0.131224,0.096328	-0.631883	0.0928132	-0.666667	0.0709877
Hs3st3b1	NM_001191646.1	10_50386001_50386500	11.1763	-4.5415	0.84,0.78,0.71,0.71,0.85,0.89,0.86,0.92	1.604434,2.150004,0.541432,0.568237,0.065031,0.178141,0.131224,0.096328	-0.33805	0.412791	-0.634742	0.0908904
Hs3st3b1	NM_001191646.1	10_50396001_50396500	14.2082	-4.5415	0.51,0.54,0.64,0.50,0.60,0.65,0.78,0.79	1.604434,2.150004,0.541432,0.568237,0.065031,0.178141,0.131224,0.096328	-0.642446	0.0858243	-0.666667	0.0709877
Hs3st3b1	NM_001191646.1	10_50396501_50397000	10.4735	-4.5415	0.48,0.54,0.56,0.63,0.69,0.54,0.68,0.70	1.604434,2.150004,0.541432,0.568237,0.065031,0.178141,0.131224,0.096328	-0.708064	0.0493777	-0.814386	0.0138443
Hs3st3b1	NM_001191646.1	10_50398001_50398500	18.2959	-4.5415	0.23,0.21,0.25,0.29,0.35,0.44,0.41,0.55	1.604434,2.150004,0.541432,0.568237,0.065031,0.178141,0.131224,0.096328	-0.753593	0.0308307	-0.809524	0.0149027
Hs3st3b1	NM_001191646.1	10_50399501_50400000	23.6637	-4.5415	0.12,0.06,0.25,0.10,0.43,0.39,0.33,0.45	1.604434,2.150004,0.541432,0.568237,0.065031,0.178141,0.131224,0.096328	-0.839023	0.00921012	-0.928571	0.000862968
Hs3st3b1	NM_001191646.1	10_50400001_50400500	16.5264	-4.5415	0.14,0.05,0.16,0.08,0.18,0.27,0.37,0.38	1.604434,2.150004,0.541432,0.568237,0.065031,0.178141,0.131224,0.096328	-0.697803	0.0543018	-0.833333	0.0101755
Hs3st3a1	NM_001172067.1	10_50929001_50929500	18.1094	-4.17102	0.16,0.21,0.21,0.25,0.40,0.38,0.37,0.39	2.070739,2.682317,0.926741,0.6832,0.494269,0.14735,0.062084,0.280997	-0.806024	0.015695	-0.718576	0.0446226
Hs3st3a1	NM_001172067.1	10_50929501_50930000	41.2382	-4.17102	0.36,0.28,0.44,0.39,0.60,0.76,0.82,0.88	2.070739,2.682317,0.926741,0.6832,0.494269,0.14735,0.062084,0.280997	-0.829955	0.010778	-0.904762	0.00200828
Hs3st3a1	NM_001172067.1	10_50930501_50931000	32.5622	-4.17102	0.23,0.46,0.35,0.56,0.74,0.70,0.71,0.76	2.070739,2.682317,0.926741,0.6832,0.494269,0.14735,0.062084,0.280997	-0.748998	0.0324654	-0.738095	0.0365528
Hs3st3a1	NM_001172067.1	10_50931001_50931500	20.4562	-4.17102	0.18,0.26,0.45,0.34,0.52,0.42,0.48,0.65	2.070739,2.682317,0.926741,0.6832,0.494269,0.14735,0.062084,0.280997	-0.778839	0.0227562	-0.666667	0.0709877
Hs3st3a1	NM_001172067.1	10_50958001_50958500	13.1942	-4.17102	0.66,0.73,0.79,0.80,0.84,0.90,0.87,0.87	2.070739,2.682317,0.926741,0.6832,0.494269,0.14735,0.062084,0.280997	-0.894925	0.00267651	-0.934148	0.000679106
Chad	XM_006247186.1	10_82289001_82289500	30.7991	-1.96018	0.27,0.47,0.54,0.57,0.74,0.80,0.81,0.76	0.50142,0.596409,0.293577,0.276754,0.255775,0.651394,0.301626,0.083286	-0.329265	0.425799	-0.142857	0.735765
Chad	XM_006247186.1	10_82289501_82290000	45.8065	-1.96018	0.29,0.26,0.45,0.56,0.84,0.80,0.83,0.95	0.50142,0.596409,0.293577,0.276754,0.255775,0.651394,0.301626,0.083286	-0.52159	0.184919	-0.642857	0.0855589
Chad	XM_006247186.1	10_82290501_82291000	31.9536	-1.96018	0.12,0.41,0.43,0.64,0.61,0.82,0.62,0.68	0.50142,0.596409,0.293577,0.276754,0.255775,0.651394,0.301626,0.083286	-0.206891	0.623006	-0.190476	0.651401
Chad	NM_019164.1	10_82292001_82292500	15.2907	-12.2619	0.13,0.14,0.18,0.20,0.31,0.30,0.36,0.32	256.512939,410.066895,13.009512,120.729744,0.563015,0,0,0	-0.786668	0.0205543	-0.87831	0.00410393
Chad	NM_019164.1	10_82292501_82293000	40.6353	-12.2619	0.20,0.21,0.28,0.49,0.75,0.67,0.63,0.68	256.512939,410.066895,13.009512,120.729744,0.563015,0,0,0	-0.772155	0.0247476	-0.78072	0.0222145
Chad	NM_019164.1	10_82293501_82294000	24.8345	-12.2619	0.15,0.26,0.35,0.39,0.52,0.42,0.58,0.45	256.512939,410.066895,13.009512,120.729744,0.563015,0,0,0	-0.768544	0.0258668	-0.829515	0.010858
Chad	NM_019164.1	10_82294001_82294500	31.2796	-12.2619	0.12,0.26,0.25,0.48,0.53,0.54,0.57,0.69	256.512939,410.066895,13.009512,120.729744,0.563015,0,0,0	-0.683022	0.0618923	-0.853913	0.00696529
Chad	NM_019164.1	10_82295001_82295500	39.4587	-12.2619	0.36,0.53,0.47,0.59,0.91,0.87,0.83,0.86	256.512939,410.066895,13.009512,120.729744,0.563015,0,0,0	-0.666734	0.0709487	-0.707528	0.0496283
Chad	NM_019164.1	10_82295501_82296000	41.9806	-12.2619	0.22,0.39,0.54,0.62,0.79,0.87,0.79,0.85	256.512939,410.066895,13.009512,120.729744,0.563015,0,0,0	-0.813733	0.0139836	-0.908129	0.00180741
Chad	NM_019164.1	10_82296001_82296500	33.7843	-12.2619	0.10,0.21,0.22,0.35,0.52,0.52,0.57,0.58	256.512939,410.066895,13.009512,120.729744,0.563015,0,0,0	-0.733069	0.0385375	-0.908129	0.00180741
Chad	NM_019164.1	10_82297001_82297500	33.9587	-12.2619	0.25,0.41,0.45,0.49,0.68,0.68,0.80,0.76	256.512939,410.066895,13.009512,120.729744,0.563015,0,0,0	-0.737211	0.0368972	-0.908129	0.00180741
Chad	NM_019164.1	10_82297501_82298000	34.8599	-12.2619	0.32,0.44,0.49,0.62,0.82,0.78,0.81,0.79	256.512939,410.066895,13.009512,120.729744,0.563015,0,0,0	-0.768116	0.0260014	-0.78072	0.0222145
Chad	NM_019164.1	10_82298001_82298500	15.8847	-12.2619	0.16,0.30,0.18,0.36,0.38,0.57,0.45,0.44	256.512939,410.066895,13.009512,120.729744,0.563015,0,0,0	-0.492517	0.215002	-0.853913	0.00696529
Nr1d1	NM_145775.2	10_86682001_86682500	19.4537	-3.10916	0.10,0.12,0.03,0.10,0.35,0.19,0.37,0.25	1.342929,0.116857,0.022098,0.032923,0.070756,0.055692,0.056873,0.06241	-0.272982	0.513018	0.263478	0.528366
Nr1d1	NM_145775.2	10_86682501_86683000	10.2529	-3.10916	0.19,0.21,0.23,0.23,0.29,0.31,0.33,0.30	1.342929,0.116857,0.022098,0.032923,0.070756,0.055692,0.056873,0.06241	-0.555569	0.152811	-0.395217	0.332517
Nr1d1	NM_145775.2	10_86684001_86684500	12.1406	-3.10916	0.25,0.37,0.34,0.51,0.53,0.36,0.53,0.42	1.342929,0.116857,0.022098,0.032923,0.070756,0.055692,0.056873,0.06241	-0.648361	0.0820488	-0.0718576	0.86573
Nr1d1	NM_145775.2	10_86685501_86686000	31.5512	-3.10916	0.19,0.46,0.45,0.58,0.69,0.58,0.74,0.65	1.342929,0.116857,0.022098,0.032923,0.070756,0.055692,0.056873,0.06241	-0.81344	0.0140464	-0.107786	0.79946
Nr1d1	NM_145775.2	10_86686501_86687000	10.6322	-3.10916	0.12,0.23,0.29,0.43,0.47,0.37,0.37,0.36	1.342929,0.116857,0.022098,0.032923,0.070756,0.055692,0.056873,0.06241	-0.76476	0.0270726	-0.395217	0.332517
Nr1d1	NM_145775.2	10_86687001_86687500	32.1552	-3.10916	0.20,0.37,0.37,0.54,0.68,0.65,0.64,0.70	1.342929,0.116857,0.022098,0.032923,0.070756,0.055692,0.056873,0.06241	-0.702001	0.0522531	-0.143715	0.734221
Nr1d1	NM_145775.2	10_86688001_86688500	16.6345	-3.10916	0.20,0.38,0.56,0.71,0.69,0.53,0.64,0.53	1.342929,0.116857,0.022098,0.032923,0.070756,0.055692,0.056873,0.06241	-0.806772	0.0155236	-0.598813	0.116754
Sost	NM_030584.1	10_89864501_89865000	10.2137	-2.83308	0.68,0.71,0.74,0.73,0.82,0.77,0.81,0.84	3.326312,5.220408,1.629668,1.136399,2.316316,0.56318,0.57899,0.993493	-0.590786	0.123038	-0.571429	0.13896
Sost	NM_030584.1	10_89892501_89893000	12.7515	-2.83308	0.48,0.37,0.29,0.71,0.69,0.32,0.72,0.49	3.326312,5.220408,1.629668,1.136399,2.316316,0.56318,0.57899,0.993493	-0.263984	0.527545	-0.190476	0.651401
Ace	NM_012544.1	10_94163001_94163500	10.0075	-2.62822	0.66,0.71,0.69,0.63,0.74,0.82,0.75,0.81	10.744718,19.24728,1.867713,4.892675,5.135993,6.978146,2.292997,1.612484	-0.231043	0.581964	-0.190476	0.651401
Cd79b	NM_133533.2	10_94512501_94513000	16.4018	-4.44923	0.19,0.30,0.39,0.51,0.53,0.42,0.45,0.42	2.020924,1.689789,0.422733,0.811421,0.639272,0.040009,0.073002,0	-0.715543	0.0459647	-0.347312	0.399264
Slc5a3	NM_053715.2	11_32228001_32228500	10.8456	-3.36217	0.87,0.85,0.82,0.74,0.91,0.81,0.91,0.91	5.165779,6.112585,0.415011,1.687823,0.084997,0.240485,0.395533,1.735865	-0.01101	0.979358	-0.09759	0.818177
Slc5a3	NM_053715.2	11_32249501_32250000	14.3481	-3.36217	0.42,0.47,0.49,0.64,0.64,0.65,0.70,0.65	5.165779,6.112585,0.415011,1.687823,0.084997,0.240485,0.395533,1.735865	-0.740524	0.0356164	-0.578355	0.133139
Slc5a3	NM_053715.2	11_32268501_32269000	10.6611	-3.36217	0.14,0.23,0.20,0.14,0.24,0.35,0.30,0.31	5.165779,6.112585,0.415011,1.687823,0.084997,0.240485,0.395533,1.735865	-0.445382	0.268773	-0.455098	0.257192
Mfi2	NM_001105872.1	11_72138501_72139000	32.6952	-6.43204	0.30,0.34,0.46,0.50,0.71,0.70,0.67,0.77	19.873957,26.660994,2.99546,7.611893,0.537099,0.815482,0.242132,0.164992	-0.87125	0.00483362	-0.880952	0.00385032
Hrasls	NM_001105871.1	11_75142501_75143000	19.3242	-2.58042	0.59,0.57,0.67,0.65,0.82,0.85,0.82,0.84	1.37028,0.981806,0.069286,0.326092,0.643497,0.019133,0.203317,0.199886	-0.662026	0.0737032	-0.766481	0.02652
Hrasls	NM_001105871.1	11_75143001_75143500	20.286	-2.58042	0.45,0.39,0.38,0.55,0.61,0.65,0.68,0.67	1.37028,0.981806,0.069286,0.326092,0.643497,0.019133,0.203317,0.199886	-0.486442	0.221588	-0.309524	0.455645
Leprel1	NM_001025627.1	11_77963001_77963500	10.0047	-12.741	0.67,0.70,0.75,0.70,0.89,0.80,0.72,0.87	9.622666,1.84967,0,1.122305,0,0,0,0	-0.560619	0.148321	-0.864394	0.00561735
Leprel1	NM_001025627.1	11_77963501_77964000	19.4924	-12.741	0.30,0.39,0.44,0.47,0.54,0.51,0.57,0.61	9.622666,1.84967,0,1.122305,0,0,0,0	-0.80382	0.0162074	-0.79104	0.0193848
Leprel1	NM_001025627.1	11_78027001_78027500	16.4593	-12.741	0.63,0.71,0.78,0.83,0.91,0.89,0.94,0.91	9.622666,1.84967,0,1.122305,0,0,0,0	-0.811095	0.0145553	-0.795791	0.018162
Leprel1	NM_001025627.1	11_78027501_78028000	30.1636	-12.741	0.23,0.38,0.50,0.56,0.72,0.66,0.71,0.73	9.622666,1.84967,0,1.122305,0,0,0,0	-0.831594	0.010483	-0.79104	0.0193848
Leprel1	NM_001025627.1	11_78030001_78030500	25.0744	-12.741	0.15,0.39,0.41,0.53,0.61,0.53,0.59,0.64	9.622666,1.84967,0,1.122305,0,0,0,0	-0.880627	0.003881	-0.754629	0.0304694
Leprel1	NM_001025627.1	11_78030501_78031000	29.8235	-12.741	0.45,0.57,0.56,0.75,0.85,0.76,0.90,0.86	9.622666,1.84967,0,1.122305,0,0,0,0	-0.712571	0.0473034	-0.681931	0.0624762
Leprel1	NM_001025627.1	11_78031501_78032000	46.9814	-12.741	0.29,0.37,0.43,0.56,0.86,0.81,0.90,0.83	9.622666,1.84967,0,1.122305,0,0,0,0	-0.669509	0.0693542	-0.79104	0.0193848
Leprel1	NM_001025627.1	11_78032001_78032500	35.0347	-12.741	0.37,0.51,0.57,0.75,0.84,0.84,0.87,0.90	9.622666,1.84967,0,1.122305,0,0,0,0	-0.773088	0.0244634	-0.795791	0.018162
Leprel1	NM_001025627.1	11_78034001_78034500	31.1462	-12.741	0.39,0.57,0.61,0.59,0.81,0.90,0.82,0.85	9.622666,1.84967,0,1.122305,0,0,0,0	-0.784831	0.0210585	-0.872872	0.00465921
Leprel1	NM_001025627.1	11_78034501_78035000	31.3089	-12.741	0.34,0.53,0.45,0.68,0.76,0.63,0.81,0.80	9.622666,1.84967,0,1.122305,0,0,0,0	-0.713404	0.046926	-0.600099	0.115764
Leprel1	NM_001025627.1	11_78035501_78036000	33.0016	-12.741	0.21,0.17,0.34,0.52,0.67,0.57,0.67,0.64	9.622666,1.84967,0,1.122305,0,0,0,0	-0.636804	0.089518	-0.76835	0.0259278
Ehhadh	NM_133606.1	11_82944001_82944500	15.3928	-2.41667	0.31,0.30,0.43,0.50,0.59,0.48,0.55,0.52	0.239937,0.403925,0.105764,0.049337,0.160491,0.199885,0.063642,0	-0.737621	0.0367373	-0.642857	0.0855589
Ehhadh	NM_133606.1	11_82944501_82945000	10.3073	-2.41667	0.17,0.04,0.27,0.44,0.36,0.14,0.40,0.44	0.239937,0.403925,0.105764,0.049337,0.160491,0.199885,0.063642,0	-0.924214	0.00102729	-0.946125	0.000375312
Ehhadh	NM_133606.1	11_82945501_82946000	16.6632	-2.41667	0.58,0.61,0.65,0.67,0.80,0.79,0.81,0.78	0.239937,0.403925,0.105764,0.049337,0.160491,0.199885,0.063642,0	-0.525895	0.180668	-0.452381	0.260405
Baiap2l1	NM_001034140.1	12_12227501_12228000	21.5908	-2.4965	0.14,0.25,0.32,0.47,0.53,0.31,0.49,0.51	2.268569,3.351335,0.753722,0.655055,0.820213,1.33933,0.754356,0.214021	-0.771425	0.0249714	-0.666667	0.0709877
Baiap2l1	NM_001034140.1	12_12228501_12229000	27.9073	-2.4965	0.15,0.20,0.37,0.43,0.59,0.54,0.55,0.60	2.268569,3.351335,0.753722,0.655055,0.820213,1.33933,0.754356,0.214021	-0.808537	0.0151236	-0.595238	0.11953
Baiap2l1	NM_001034140.1	12_12229001_12229500	18.5487	-2.4965	0.12,0.20,0.32,0.41,0.50,0.46,0.40,0.39	2.268569,3.351335,0.753722,0.655055,0.820213,1.33933,0.754356,0.214021	-0.729811	0.0398586	-0.285714	0.492726
Fzd9	NM_153305.1	12_24450501_24451000	30.5338	-4.83326	0.16,0.25,0.33,0.44,0.56,0.51,0.64,0.66	8.213308,11.067622,1.422503,3.521066,0.858246,0.758679,0.320748,0.336939	-0.829729	0.010819	-0.904762	0.00200828
Fzd9	NM_153305.1	12_24451001_24451500	23.4801	-4.83326	0.21,0.37,0.38,0.49,0.58,0.56,0.57,0.59	8.213308,11.067622,1.422503,3.521066,0.858246,0.758679,0.320748,0.336939	-0.77156	0.0249298	-0.833333	0.0101755
Fzd9	NM_153305.1	12_24456001_24456500	44.7471	-4.83326	0.29,0.32,0.49,0.53,0.87,0.88,0.82,0.89	8.213308,11.067622,1.422503,3.521066,0.858246,0.758679,0.320748,0.336939	-0.863219	0.00575921	-0.809524	0.0149027
Fzd9	NM_153305.1	12_24456501_24457000	39.6708	-4.83326	0.21,0.21,0.31,0.40,0.62,0.55,0.69,0.72	8.213308,11.067622,1.422503,3.521066,0.858246,0.758679,0.320748,0.336939	-0.828965	0.0109586	-0.922172	0.00111082
Fzd9	NM_153305.1	12_24457501_24458000	28.2836	-4.83326	0.10,0.10,0.29,0.15,0.36,0.53,0.41,0.49	8.213308,11.067622,1.422503,3.521066,0.858246,0.758679,0.320748,0.336939	-0.843449	0.00850102	-0.89822	0.0024388
Fzd9	NM_153305.1	12_24458001_24458500	33.2503	-4.83326	0.19,0.35,0.41,0.50,0.66,0.65,0.65,0.68	8.213308,11.067622,1.422503,3.521066,0.858246,0.758679,0.320748,0.336939	-0.822038	0.0122766	-0.814386	0.0138443
Fzd9	NM_153305.1	12_24466001_24466500	16.9445	-4.83326	0.19,0.23,0.36,0.33,0.42,0.34,0.51,0.42	8.213308,11.067622,1.422503,3.521066,0.858246,0.758679,0.320748,0.336939	-0.858087	0.00640619	-0.886243	0.00337334
Fzd9	NM_153305.1	12_24469001_24469500	24.857	-4.83326	0.45,0.58,0.76,0.79,0.80,0.87,0.81,0.98	8.213308,11.067622,1.422503,3.521066,0.858246,0.758679,0.320748,0.336939	-0.855285	0.0067782	-0.880952	0.00385032
Fzd9	NM_153305.1	12_24472001_24472500	22.4288	-4.83326	0.23,0.32,0.16,0.50,0.49,0.55,0.42,0.60	8.213308,11.067622,1.422503,3.521066,0.858246,0.758679,0.320748,0.336939	-0.494655	0.212709	-0.52381	0.182721
Fzd9	NM_153305.1	12_24475001_24475500	14.5682	-4.83326	0.14,0.20,0.28,0.25,0.31,0.36,0.39,0.46	8.213308,11.067622,1.422503,3.521066,0.858246,0.758679,0.320748,0.336939	-0.820094	0.0126636	-0.952381	0.0002604
Fzd9	NM_153305.1	12_24475501_24476000	24.5609	-4.83326	0.11,0.27,0.36,0.35,0.50,0.50,0.52,0.53	8.213308,11.067622,1.422503,3.521066,0.858246,0.758679,0.320748,0.336939	-0.841295	0.00884161	-0.946125	0.000375312
Fzd9	NM_153305.1	12_24476501_24477000	38.2614	-4.83326	0.13,0.24,0.40,0.49,0.73,0.61,0.69,0.67	8.213308,11.067622,1.422503,3.521066,0.858246,0.758679,0.320748,0.336939	-0.872085	0.00474327	-0.809524	0.0149027
Fzd9	NM_153305.1	12_24478001_24478500	28.5287	-4.83326	0.43,0.52,0.59,0.66,0.78,0.78,0.82,0.81	8.213308,11.067622,1.422503,3.521066,0.858246,0.758679,0.320748,0.336939	-0.848945	0.0076701	-0.946125	0.000375312
Fzd9	NM_153305.1	12_24478501_24479000	30.7554	-4.83326	0.36,0.41,0.55,0.59,0.76,0.75,0.77,0.82	8.213308,11.067622,1.422503,3.521066,0.858246,0.758679,0.320748,0.336939	-0.889732	0.00308078	-0.904762	0.00200828
Fzd9	NM_153305.1	12_24479501_24480000	20.9467	-4.83326	0.32,0.48,0.39,0.57,0.67,0.66,0.62,0.65	8.213308,11.067622,1.422503,3.521066,0.858246,0.758679,0.320748,0.336939	-0.636517	0.0897083	-0.642857	0.0855589
Fzd9	NM_153305.1	12_24481001_24481500	29.1003	-4.83326	0.34,0.49,0.57,0.62,0.83,0.72,0.79,0.78	8.213308,11.067622,1.422503,3.521066,0.858246,0.758679,0.320748,0.336939	-0.826612	0.0113957	-0.809524	0.0149027
Fzd9	NM_153305.1	12_24481501_24482000	39.6905	-4.83326	0.23,0.40,0.35,0.56,0.69,0.72,0.85,0.78	8.213308,11.067622,1.422503,3.521066,0.858246,0.758679,0.320748,0.336939	-0.730232	0.0396861	-0.880952	0.00385032
Fzd9	NM_153305.1	12_24503001_24503500	15.2299	-4.83326	0.66,0.75,0.90,0.77,0.89,0.89,0.88,1.00	8.213308,11.067622,1.422503,3.521066,0.858246,0.758679,0.320748,0.336939	-0.824994	0.0117027	-0.658694	0.0756897
Fam101a	NM_001109547.1	12_37046501_37047000	15.9799	-8.51486	0.04,0.09,0.05,0.07,0.17,0.24,0.24,0.34	2.915728,3.72497,0,0.854385,0,0.035547,0,0	-0.555801	0.152602	-0.478494	0.230361
Fam101a	NM_001109547.1	12_37047001_37047500	13.9197	-8.51486	0.09,0.05,0.14,0.11,0.37,0.22,0.18,0.20	2.915728,3.72497,0,0.854385,0,0.035547,0,0	-0.695108	0.0556416	-0.748336	0.0327052
Fam101a	NM_001109547.1	12_37053001_37053500	31.8594	-8.51486	0.07,0.25,0.35,0.54,0.60,0.51,0.67,0.69	2.915728,3.72497,0,0.854385,0,0.035547,0,0	-0.799706	0.0171915	-0.735652	0.0375095
Fam101a	NM_001109547.1	12_37057001_37057500	17.5063	-8.51486	0.14,0.28,0.37,0.38,0.44,0.29,0.57,0.46	2.915728,3.72497,0,0.854385,0,0.035547,0,0	-0.699874	0.0532851	-0.79907	0.0173468
Sh2b3	NM_031621.1	12_40252001_40252500	11.9079	-1.9785	0.33,0.43,0.55,0.59,0.63,0.52,0.57,0.53	1.953943,1.626342,0.487888,0.330443,1.042065,1.036477,0.534699,0.201469	-0.770422	0.025281	-0.47619	0.232936
Sh2b3	NM_031621.1	12_40253001_40253500	24.1987	-1.9785	0.61,0.47,0.51,0.54,0.79,0.78,0.86,0.72	1.953943,1.626342,0.487888,0.330443,1.042065,1.036477,0.534699,0.201469	-0.217042	0.605646	-0.047619	0.910849
Sh2b3	NM_031621.1	12_40253501_40254000	21.0562	-1.9785	0.42,0.50,0.53,0.66,0.73,0.69,0.75,0.72	1.953943,1.626342,0.487888,0.330443,1.042065,1.036477,0.534699,0.201469	-0.685031	0.0608257	-0.428571	0.289403
Sh2b3	NM_031621.1	12_40254001_40254500	19.0197	-1.9785	0.52,0.65,0.71,0.72,0.79,0.75,0.87,0.78	1.953943,1.626342,0.487888,0.330443,1.042065,1.036477,0.534699,0.201469	-0.734698	0.0378874	-0.428571	0.289403
Sh2b3	NM_031621.1	12_40268501_40269000	17.2019	-1.9785	0.12,0.21,0.21,0.25,0.36,0.30,0.42,0.39	1.953943,1.626342,0.487888,0.330443,1.042065,1.036477,0.534699,0.201469	-0.629148	0.0946745	-0.503003	0.203877
Sh2b3	NM_031621.1	12_40294501_40295000	10.5622	-1.9785	0.43,0.39,0.58,0.58,0.59,0.48,0.59,0.52	1.953943,1.626342,0.487888,0.330443,1.042065,1.036477,0.534699,0.201469	-0.771647	0.0249032	-0.421717	0.298029
Bcl2	NM_016993.1	13_26706501_26707000	20.0828	-1.55454	0.49,0.60,0.59,0.61,0.77,0.71,0.75,0.78	1.391896,3.126598,1.014627,0.664628,1.735591,1.937201,0.815719,1.51626	-0.0275319	0.948404	0.119048	0.778886
Bcl2	NM_016993.1	13_26707001_26707500	12.9149	-1.55454	0.79,0.81,0.85,0.89,0.92,0.94,0.95,0.94	1.391896,3.126598,1.014627,0.664628,1.735591,1.937201,0.815719,1.51626	-0.321842	0.436923	-0.119763	0.777583
Bcl2	NM_016993.1	13_26716501_26717000	16.4668	-1.55454	0.34,0.43,0.58,0.64,0.84,0.67,0.59,0.47	1.391896,3.126598,1.014627,0.664628,1.735591,1.937201,0.815719,1.51626	-0.203212	0.629336	-0.047619	0.910849
Bcl2	NM_016993.1	13_26738001_26738500	24.3381	-1.55454	0.40,0.48,0.55,0.70,0.76,0.67,0.77,0.76	1.391896,3.126598,1.014627,0.664628,1.735591,1.937201,0.815719,1.51626	-0.366254	0.372215	-0.299407	0.471261
Bcl2	NM_016993.1	13_26744001_26744500	27.0038	-1.55454	0.52,0.45,0.54,0.55,0.85,0.72,0.76,0.87	1.391896,3.126598,1.014627,0.664628,1.735591,1.937201,0.815719,1.51626	-0.190931	0.650609	-0.0952381	0.822505
Bcl2	NM_016993.1	13_26754001_26754500	18.9831	-1.55454	0.20,0.23,0.26,0.44,0.50,0.32,0.45,0.48	1.391896,3.126598,1.014627,0.664628,1.735591,1.937201,0.815719,1.51626	-0.386267	0.344564	-0.119048	0.778886
Bcl2	NM_016993.1	13_26762501_26763000	19.843	-1.55454	0.53,0.76,0.75,0.80,0.87,0.97,0.90,0.91	1.391896,3.126598,1.014627,0.664628,1.735591,1.937201,0.815719,1.51626	0.0136632	0.974385	0.214286	0.610344
Bcl2	NM_016993.1	13_26767501_26768000	23.0867	-1.55454	0.34,0.37,0.46,0.46,0.68,0.62,0.64,0.66	1.391896,3.126598,1.014627,0.664628,1.735591,1.937201,0.815719,1.51626	-0.19375	0.645707	0.0479051	0.910315
Bcl2	NM_016993.1	13_26768001_26768500	19.9141	-1.55454	0.09,0.27,0.27,0.34,0.48,0.34,0.54,0.39	1.391896,3.126598,1.014627,0.664628,1.735591,1.937201,0.815719,1.51626	-0.205078	0.626123	-0.156638	0.711073
Lrrn2	NM_001177368.1	13_49662001_49662500	13.255	-4.7923	0.24,0.32,0.33,0.39,0.47,0.46,0.41,0.43	0.968368,0.85845,0.117523,0.288772,0.095615,0.088032,0,0.031709	-0.825037	0.0116943	-0.738095	0.0365528
LOC680415	XM_002728025.4	13_76629001_76629500	11.3777	-5.98784	0.62,0.64,0.78,0.78,0.77,0.86,0.88,0.81	0.507057,2.634786,0.759267,0.055412,0.025214,0.153392,0.005354,0.005617	-0.654447	0.0782676	-0.634742	0.0908904
Myoc	NM_030865.1	13_80517001_80517500	12.7239	-9.98129	0.48,0.50,0.61,0.56,0.73,0.65,0.65,0.67	26.856518,31.135965,2.504693,6.799125,0.038315,0.046803,0,0.0507	-0.889789	0.00307616	-0.838338	0.00932312
Pou2f1	NM_001100639.1	13_84198001_84198500	11.0126	-10.4404	0.55,0.61,0.76,0.69,0.72,0.68,0.85,0.72	1.267556,1.306972,0,0,0,0,0,0	-0.793829	0.0186611	-0.736989	0.0369843
Pou2f1	NM_001100639.1	13_84215001_84215500	39.5144	-10.4404	0.15,0.23,0.32,0.35,0.61,0.62,0.66,0.67	1.267556,1.306972,0,0,0,0,0,0	-0.761511	0.028135	-0.732589	0.0387306
Fcrla	NM_001100682.1	13_89306001_89306500	29.4379	-9.64849	0.36,0.37,0.47,0.51,0.66,0.72,0.73,0.72	1.812846,0.819462,0,0.197449,0,0,0,0	-0.755792	0.0300669	-0.795791	0.018162
Atp1a2	NM_012505.2	13_90663501_90664000	14.8493	-5.66326	0.58,0.54,0.65,0.55,0.71,0.68,0.78,0.75	0.292874,0.505138,0.861749,0.143255,0.055483,0.037149,0.028985,0.010136	-0.470111	0.239802	-0.785714	0.0208151
Fgfrl1	NM_199114.1	14_2019501_2020000	10.9947	-2.64469	0.64,0.81,0.80,0.79,0.89,0.88,0.85,0.86	7.040817,12.297402,2.181492,2.457305,3.161186,4.391682,1.555792,1.15607	-0.362799	0.377085	-0.190476	0.651401
Fgfrl1	NM_199114.1	14_2022501_2023000	10.5993	-2.64469	0.55,0.61,0.64,0.73,0.73,0.76,0.73,0.74	7.040817,12.297402,2.181492,2.457305,3.161186,4.391682,1.555792,1.15607	-0.650581	0.0806573	-0.48795	0.219944
Fgfrl1	NM_199114.1	14_2023001_2023500	22.2949	-2.64469	0.23,0.21,0.37,0.48,0.62,0.55,0.48,0.47	7.040817,12.297402,2.181492,2.457305,3.161186,4.391682,1.555792,1.15607	-0.717217	0.0452211	-0.28743	0.490015
Fgfrl1	NM_199114.1	14_2028501_2029000	29.1611	-2.64469	0.37,0.52,0.61,0.64,0.79,0.73,0.78,0.88	7.040817,12.297402,2.181492,2.457305,3.161186,4.391682,1.555792,1.15607	-0.677795	0.0647189	-0.690476	0.0579903
Aff1	NM_001107206.1	14_7247501_7248000	19.7851	-4.22761	0.44,0.46,0.53,0.67,0.77,0.61,0.71,0.71	0.075004,0.125961,1.322924,0.010906,0.152632,0.08144,0.040932,0.127286	-0.264241	0.527129	0.0958101	0.821452
Aff1	NM_001107206.1	14_7248501_7249000	19.598	-4.22761	0.48,0.53,0.60,0.70,0.73,0.75,0.78,0.80	0.075004,0.125961,1.322924,0.010906,0.152632,0.08144,0.040932,0.127286	-0.243932	0.560447	0	1
Aff1	NM_001107206.1	14_7255501_7256000	11.5151	-4.22761	0.63,0.67,0.71,0.77,0.83,0.75,0.78,0.82	0.075004,0.125961,1.322924,0.010906,0.152632,0.08144,0.040932,0.127286	-0.183322	0.663895	0.142857	0.735765
Aff1	NM_001107206.1	14_7282001_7282500	11.7444	-4.22761	0.25,0.35,0.48,0.65,0.62,0.38,0.46,0.54	0.075004,0.125961,1.322924,0.010906,0.152632,0.08144,0.040932,0.127286	0.0354676	0.933554	0.0952381	0.822505
Aff1	NM_001107206.1	14_7285001_7285500	11.1794	-4.22761	0.45,0.61,0.62,0.71,0.74,0.64,0.73,0.59	0.075004,0.125961,1.322924,0.010906,0.152632,0.08144,0.040932,0.127286	-0.0819991	0.846939	-0.0952381	0.822505
Aff1	NM_001107206.1	14_7286501_7287000	16.4973	-4.22761	0.10,0.18,0.28,0.26,0.45,0.25,0.33,0.33	0.075004,0.125961,1.322924,0.010906,0.152632,0.08144,0.040932,0.127286	0.0623579	0.883382	0.359288	0.382065
Aff1	NM_001107206.1	14_7300501_7301000	12.6354	-4.22761	0.66,0.66,0.69,0.76,0.84,0.69,0.81,0.83	0.075004,0.125961,1.322924,0.010906,0.152632,0.08144,0.040932,0.127286	-0.260184	0.533724	0.168687	0.689661
Aff1	NM_001107206.1	14_7306001_7306500	14.5815	-4.22761	0.22,0.28,0.40,0.36,0.51,0.38,0.42,0.47	0.075004,0.125961,1.322924,0.010906,0.152632,0.08144,0.040932,0.127286	0.118547	0.779798	0.47619	0.232936
Aff1	NM_001107206.1	14_7313001_7313500	23.4504	-4.22761	0.43,0.44,0.62,0.47,0.66,0.79,0.71,0.72	0.075004,0.125961,1.322924,0.010906,0.152632,0.08144,0.040932,0.127286	0.0622615	0.883561	0.166667	0.693239
Aff1	NM_001107206.1	14_7314501_7315000	24.5908	-4.22761	0.32,0.45,0.51,0.63,0.75,0.70,0.68,0.68	0.075004,0.125961,1.322924,0.010906,0.152632,0.08144,0.040932,0.127286	-0.207526	0.621917	0.167668	0.691465
Aff1	NM_001107206.1	14_7323501_7324000	14.9645	-4.22761	0.57,0.63,0.61,0.64,0.70,0.75,0.73,0.78	0.075004,0.125961,1.322924,0.010906,0.152632,0.08144,0.040932,0.127286	-0.335543	0.416485	-0.0238095	0.955374
Sod3	NM_012880.1	14_60935001_60935500	38.653	-2.80981	0.23,0.28,0.42,0.65,0.78,0.71,0.78,0.75	7.383482,63.488113,3.724191,12.114154,12.141603,11.644378,7.438538,2.333425	-0.466912	0.243456	0.0119763	0.977547
Sod3	NM_012880.1	14_60935501_60936000	38.0274	-2.80981	0.17,0.26,0.42,0.63,0.77,0.67,0.73,0.75	7.383482,63.488113,3.724191,12.114154,12.141603,11.644378,7.438538,2.333425	-0.452857	0.25984	-0.0238095	0.955374
Sod3	NM_012880.1	14_60936501_60937000	29.3063	-2.80981	0.38,0.48,0.63,0.62,0.83,0.79,0.85,0.81	7.383482,63.488113,3.724191,12.114154,12.141603,11.644378,7.438538,2.333425	-0.424265	0.294808	-0.119048	0.778886
Sod3	NM_012880.1	14_60937001_60937500	15.9376	-2.80981	0.39,0.42,0.53,0.61,0.69,0.55,0.70,0.62	7.383482,63.488113,3.724191,12.114154,12.141603,11.644378,7.438538,2.333425	-0.466189	0.244286	0	1
Sod3	NM_012880.1	14_60937501_60938000	29.7254	-2.80981	0.31,0.34,0.41,0.63,0.75,0.61,0.75,0.72	7.383482,63.488113,3.724191,12.114154,12.141603,11.644378,7.438538,2.333425	-0.444613	0.269699	0.0359288	0.932691
Sod3	NM_012880.1	14_60958001_60958500	12.3485	-2.80981	0.64,0.63,0.71,0.68,0.79,0.64,0.72,0.75	7.383482,63.488113,3.724191,12.114154,12.141603,11.644378,7.438538,2.333425	-0.474893	0.234393	-0.311383	0.452799
Kcnk5	NM_001039516.2	15_4556001_4556500	18.8433	-3.70369	0.34,0.41,0.49,0.39,0.58,0.63,0.57,0.61	1.460314,1.840942,0.294728,0.394259,0.231914,0.362633,0.157455,0.014942	-0.728429	0.0404268	-0.666667	0.0709877
Kcnk5	NM_001039516.2	15_4557001_4557500	17.1136	-3.70369	0.11,0.17,0.27,0.27,0.27,0.33,0.46,0.32	1.460314,1.840942,0.294728,0.394259,0.231914,0.362633,0.157455,0.014942	-0.787602	0.020301	-0.731925	0.0389983
Kcnk5	NM_001039516.2	15_4557501_4558000	18.6531	-3.70369	0.14,0.21,0.18,0.41,0.28,0.43,0.47,0.39	1.460314,1.840942,0.294728,0.394259,0.231914,0.362633,0.157455,0.014942	-0.647715	0.0824569	-0.452381	0.260405
Kcnk5	NM_001039516.2	15_4558501_4559000	19.8902	-3.70369	0.31,0.40,0.45,0.53,0.64,0.53,0.61,0.71	1.460314,1.840942,0.294728,0.394259,0.231914,0.362633,0.157455,0.014942	-0.819072	0.0128702	-0.874267	0.00451239
Kcnk5	NM_001039516.2	15_4559001_4559500	21.6562	-3.70369	0.43,0.48,0.64,0.64,0.70,0.76,0.72,0.84	1.460314,1.840942,0.294728,0.394259,0.231914,0.362633,0.157455,0.014942	-0.899107	0.00237722	-0.814386	0.0138443
Kcnk5	NM_001039516.2	15_4581501_4582000	12.4344	-3.70369	0.67,0.51,0.51,0.52,0.70,0.55,0.69,0.86	1.460314,1.840942,0.294728,0.394259,0.231914,0.362633,0.157455,0.014942	-0.379288	0.354097	-0.718576	0.0446226
Kcnk5	NM_001039516.2	15_4589001_4589500	28.3541	-3.70369	0.37,0.47,0.50,0.55,0.75,0.58,0.86,0.75	1.460314,1.840942,0.294728,0.394259,0.231914,0.362633,0.157455,0.014942	-0.729392	0.0400302	-0.862291	0.00587299
Kcnk5	NM_001039516.2	15_4592501_4593000	17.1616	-3.70369	0.41,0.47,0.54,0.57,0.68,0.60,0.60,0.59	1.460314,1.840942,0.294728,0.394259,0.231914,0.362633,0.157455,0.014942	-0.82504	0.0116939	-0.682647	0.0620927
Zfp395	NM_001107271.1	15_48747501_48748000	12.6397	-1.23531	0.29,0.48,0.46,0.50,0.50,0.56,0.58,0.58	2.569995,2.039067,0.630264,0.429143,2.250887,2.013383,0.824458,1.014428	-0.480997	0.227578	-0.325325	0.431688
Zfp395	NM_001107271.1	15_48764001_48764500	14.5932	-1.23531	0.09,0.16,0.26,0.34,0.37,0.24,0.37,0.34	2.569995,2.039067,0.630264,0.429143,2.250887,2.013383,0.824458,1.014428	-0.59521	0.119552	-0.397619	0.329317
Zfp395	NM_001107271.1	15_48770501_48771000	10.865	-1.23531	0.63,0.69,0.75,0.79,0.82,0.80,0.77,0.87	2.569995,2.039067,0.630264,0.429143,2.250887,2.013383,0.824458,1.014428	-0.439698	0.275664	-0.190476	0.651401
Zfp395	NM_001107271.1	15_48771001_48771500	18.3728	-1.23531	0.28,0.51,0.51,0.58,0.71,0.60,0.61,0.62	2.569995,2.039067,0.630264,0.429143,2.250887,2.013383,0.824458,1.014428	-0.317877	0.442914	-0.0718576	0.86573
Zfp395	NM_001107271.1	15_48773501_48774000	13.8905	-1.23531	0.45,0.66,0.55,0.69,0.66,0.74,0.70,0.71	2.569995,2.039067,0.630264,0.429143,2.250887,2.013383,0.824458,1.014428	-0.309389	0.455851	-0.323359	0.434639
Kctd4	NM_001109650.1	15_58015501_58016000	23.3099	-1.91748	0.54,0.63,0.70,0.72,0.84,0.82,0.81,0.87	0.395245,0.576625,0.064684,0.088081,0.279881,0.189056,0.079688,0.172048	-0.541776	0.165444	-0.238095	0.570156
Lect1	NM_030854.1	15_61947501_61948000	11.716	-8.92297	0.00,0.04,0.02,0.00,0.16,0.07,0.16,0.22	0.092174,1.233659,0.014363,0,0,0,0,0	-0.24405	0.560251	-0.52455	0.181991
Pcdh9	NM_001191688.1	15_77732501_77733000	13.0618	-5.47065	0.18,0.37,0.38,0.35,0.46,0.47,0.42,0.43	0.11247,1.799523,0.642844,0.19222,0.009368,0.177874,0.017706,0	-0.0911551	0.830029	-0.452381	0.260405
Vstm4	NM_001029920.1	16_9093001_9093500	11.0316	-1.41264	0.68,0.71,0.72,0.78,0.86,0.80,0.76,0.85	4.499402,4.812911,0.831174,1.107875,4.576751,2.621406,1.3251,2.20134	-0.0931588	0.826335	-0.0238095	0.955374
Vstm4	NM_001029920.1	16_9094001_9094500	28.2437	-1.41264	0.41,0.58,0.51,0.61,0.85,0.74,0.80,0.80	4.499402,4.812911,0.831174,1.107875,4.576751,2.621406,1.3251,2.20134	-0.0931959	0.826267	0.107786	0.79946
Vstm4	NM_001029920.1	16_9094501_9095000	23.5935	-1.41264	0.54,0.65,0.63,0.83,0.86,0.88,0.97,0.87	4.499402,4.812911,0.831174,1.107875,4.576751,2.621406,1.3251,2.20134	-0.379921	0.353228	-0.0952381	0.822505
Gdf10	NM_024375.1	16_10249501_10250000	10.5234	-4.9922	0.24,0.23,0.30,0.28,0.35,0.35,0.39,0.38	4.312629,5.099704,0.367302,1.71818,0.628166,0.269003,0.067461,0.070539	-0.897042	0.0025221	-0.958101	0.000178157
Gdf10	NM_024375.1	16_10250501_10251000	11.2178	-4.9922	0.15,0.14,0.18,0.19,0.22,0.27,0.30,0.28	4.312629,5.099704,0.367302,1.71818,0.628166,0.269003,0.067461,0.070539	-0.816737	0.0133499	-0.928571	0.000862968
Gdf10	NM_024375.1	16_10251001_10251500	18.6223	-4.9922	0.51,0.52,0.52,0.60,0.67,0.74,0.70,0.73	4.312629,5.099704,0.367302,1.71818,0.628166,0.269003,0.067461,0.070539	-0.737426	0.0368132	-0.766481	0.02652
Gdf10	NM_024375.1	16_10252501_10253000	11.128	-4.9922	0.69,0.74,0.83,0.81,0.88,0.87,0.84,0.87	4.312629,5.099704,0.367302,1.71818,0.628166,0.269003,0.067461,0.070539	-0.914467	0.00146576	-0.658694	0.0756897
Gdf10	NM_024375.1	16_10253501_10254000	19.1257	-4.9922	0.24,0.30,0.50,0.41,0.49,0.55,0.57,0.64	4.312629,5.099704,0.367302,1.71818,0.628166,0.269003,0.067461,0.070539	-0.931171	0.000773685	-0.952381	0.0002604
Cpe	NM_013128.1	16_26907501_26908000	26.9072	-2.78129	0.19,0.21,0.38,0.29,0.45,0.59,0.55,0.51	38.49884,41.123009,3.215099,7.143335,13.76348,7.137284,2.147624,7.748899	-0.775219	0.0238218	-0.666667	0.0709877
Cpe	NM_013128.1	16_26908001_26908500	47.6524	-2.78129	0.37,0.34,0.62,0.54,0.89,0.84,0.90,0.90	38.49884,41.123009,3.215099,7.143335,13.76348,7.137284,2.147624,7.748899	-0.773463	0.0243499	-0.574861	0.136058
Cpe	NM_013128.1	16_26908501_26909000	49.032	-2.78129	0.17,0.31,0.46,0.52,0.82,0.83,0.78,0.83	38.49884,41.123009,3.215099,7.143335,13.76348,7.137284,2.147624,7.748899	-0.746909	0.0332255	-0.38324	0.348684
Tll1	NM_001106081.1	16_27402001_27402500	12.0395	-3.07582	0.72,0.79,0.79,0.83,0.91,0.88,0.89,0.87	2.548756,6.597372,1.825682,0.96717,1.598727,2.251874,0.505962,0.065183	-0.4648	0.245884	-0.562884	0.146332
Tll1	NM_001106081.1	16_27402501_27403000	23.9636	-3.07582	0.41,0.52,0.55,0.64,0.67,0.73,0.78,0.69	2.548756,6.597372,1.825682,0.96717,1.598727,2.251874,0.505962,0.065183	-0.549622	0.15819	-0.666667	0.0709877
Fbp2	NM_053716.1	17_390001_390500	15.6642	-11.2592	0.38,0.54,0.64,0.59,0.71,0.57,0.71,0.67	0,2.540494,0.942194,0.905621,0,0,0,0	-0.186293	0.658698	-0.329293	0.425757
Fbp2	NM_053716.1	17_396001_396500	25.8393	-11.2592	0.44,0.65,0.52,0.73,0.83,0.72,0.87,0.82	0,2.540494,0.942194,0.905621,0,0,0,0	-0.266106	0.524105	-0.436436	0.279658
Fbp2	NM_053716.1	17_397001_397500	11.9126	-11.2592	0.12,0.21,0.22,0.38,0.49,0.23,0.37,0.20	0,2.540494,0.942194,0.905621,0,0,0,0	-0.17076	0.685995	-0.0545545	0.897913
Id4	NM_175582.1	17_16667501_16668000	15.1597	-3.23067	0.47,0.45,0.55,0.57,0.67,0.53,0.67,0.66	4.295732,6.407373,0.493153,1.409987,1.015898,1.196678,0.338549,0.758768	-0.796959	0.0178691	-0.754505	0.0305128
Id4	NM_175582.1	17_16668001_16668500	13.089	-3.23067	0.25,0.27,0.39,0.41,0.49,0.32,0.48,0.46	4.295732,6.407373,0.493153,1.409987,1.015898,1.196678,0.338549,0.758768	-0.79517	0.0183191	-0.690476	0.0579903
Id4	NM_175582.1	17_16669001_16669500	11.5835	-3.23067	0.48,0.57,0.71,0.67,0.78,0.58,0.72,0.71	4.295732,6.407373,0.493153,1.409987,1.015898,1.196678,0.338549,0.758768	-0.728419	0.0404312	-0.80241	0.0165407
Id4	NM_175582.1	17_16691001_16691500	24.6862	-3.23067	0.54,0.45,0.60,0.63,0.78,0.74,0.80,0.86	4.295732,6.407373,0.493153,1.409987,1.015898,1.196678,0.338549,0.758768	-0.809026	0.0150139	-0.714286	0.0465282
Id4	NM_175582.1	17_16691501_16692000	13.0687	-3.23067	0.68,0.74,0.80,0.74,0.88,0.81,0.82,0.83	4.295732,6.407373,0.493153,1.409987,1.015898,1.196678,0.338549,0.758768	-0.685322	0.0606724	-0.670671	0.0686927
Id4	NM_175582.1	17_16692501_16693000	33.5945	-3.23067	0.29,0.31,0.49,0.53,0.74,0.66,0.86,0.69	4.295732,6.407373,0.493153,1.409987,1.015898,1.196678,0.338549,0.758768	-0.810853	0.0146084	-0.714286	0.0465282
Id4	NM_175582.1	17_16693001_16693500	27.6545	-3.23067	0.38,0.50,0.69,0.70,0.59,0.68,0.92,0.86	4.295732,6.407373,0.493153,1.409987,1.015898,1.196678,0.338549,0.758768	-0.757287	0.0295543	-0.761905	0.0280049
Id4	NM_175582.1	17_16698501_16699000	20.0499	-3.23067	0.23,0.37,0.40,0.48,0.54,0.45,0.45,0.66	4.295732,6.407373,0.493153,1.409987,1.015898,1.196678,0.338549,0.758768	-0.600275	0.115629	-0.431145	0.286196
Id4	NM_175582.1	17_16699001_16699500	28.4784	-3.23067	0.27,0.50,0.58,0.60,0.71,0.59,0.73,0.75	4.295732,6.407373,0.493153,1.409987,1.015898,1.196678,0.338549,0.758768	-0.702612	0.0519592	-0.666667	0.0709877
Bmp6	NM_013107.1	17_27113501_27114000	24.0271	-2.68569	0.14,0.15,0.38,0.27,0.52,0.45,0.41,0.36	2.284344,2.71219,0.572617,0.40046,0.600413,0.645768,0.385178,0.510507	-0.807317	0.0153994	-0.309524	0.455645
Bmp6	NM_013107.1	17_27116501_27117000	33.582	-2.68569	0.13,0.28,0.52,0.55,0.64,0.57,0.68,0.76	2.284344,2.71219,0.572617,0.40046,0.600413,0.645768,0.385178,0.510507	-0.885233	0.00346128	-0.666667	0.0709877
Bmp6	NM_013107.1	17_27117001_27117500	24.2764	-2.68569	0.16,0.21,0.25,0.38,0.49,0.43,0.46,0.51	2.284344,2.71219,0.572617,0.40046,0.600413,0.645768,0.385178,0.510507	-0.782356	0.02175	-0.571429	0.13896
Ssr1	XM_006253835.2	17_27495001_27495500	11.5046	-1.44413	0.26,0.33,0.30,0.54,0.48,0.36,0.49,0.35	1.161283,1.282781,0.59942,0.167622,1.510833,0.845871,0.267477,0.733988	-0.415557	0.305885	-0.428571	0.289403
Calml3	NM_001012054.1	17_70071501_70072000	17.1735	-3.10095	0.46,0.36,0.61,0.58,0.65,0.63,0.67,0.69	4.131465,5.919912,0.501545,1.475175,1.384326,1.059058,0.215317,0.941353	-0.957199	0.000189778	-0.785714	0.0208151
Calml3	NM_001012054.1	17_70072501_70073000	29.4096	-3.10095	0.19,0.30,0.43,0.51,0.64,0.56,0.70,0.68	4.131465,5.919912,0.501545,1.475175,1.384326,1.059058,0.215317,0.941353	-0.790649	0.0194876	-0.714286	0.0465282
Calml3	NM_001012054.1	17_70073001_70073500	25.6045	-3.10095	0.18,0.24,0.37,0.46,0.53,0.47,0.59,0.60	4.131465,5.919912,0.501545,1.475175,1.384326,1.059058,0.215317,0.941353	-0.812624	0.0142221	-0.666667	0.0709877
Ucma	NM_001106121.1	17_77251001_77251500	12.6302	-5.25918	0.54,0.59,0.60,0.69,0.80,0.72,0.71,0.80	2.639367,4.533424,2.372682,0.316701,0.095909,0.509107,0,0.154663	-0.821649	0.0123535	-0.778457	0.0228673
Ucma	NM_001106121.1	17_77252501_77253000	18.4532	-5.25918	0.43,0.57,0.72,0.69,0.76,0.76,0.73,0.85	2.639367,4.533424,2.372682,0.316701,0.095909,0.509107,0,0.154663	-0.706628	0.0500502	-0.682647	0.0620927
Ucma	NM_001106121.1	17_77253001_77253500	31.0236	-5.25918	0.29,0.39,0.51,0.62,0.75,0.70,0.73,0.82	2.639367,4.533424,2.372682,0.316701,0.095909,0.509107,0,0.154663	-0.864098	0.0056529	-0.857143	0.00653002
Ucma	NM_001106121.1	17_77255001_77255500	15.6934	-5.25918	0.57,0.73,0.85,0.76,0.70,0.87,0.93,0.75	2.639367,4.533424,2.372682,0.316701,0.095909,0.509107,0,0.154663	-0.366054	0.372497	-0.380952	0.351813
Ucma	NM_001106121.1	17_77255501_77256000	21.1859	-5.25918	0.45,0.55,0.52,0.57,0.88,0.70,0.72,0.68	2.639367,4.533424,2.372682,0.316701,0.095909,0.509107,0,0.154663	-0.679641	0.0637123	-0.833333	0.0101755
Ucma	NM_001106121.1	17_77261001_77261500	36.9002	-5.25918	0.29,0.38,0.50,0.44,0.81,0.71,0.79,0.77	2.639367,4.533424,2.372682,0.316701,0.095909,0.509107,0,0.154663	-0.768458	0.0258938	-0.880952	0.00385032
Cubn	NM_053332.2	17_80813001_80813500	10.1664	-3.89458	0.33,0.40,0.39,0.56,0.49,0.48,0.52,0.46	0.394534,0.633879,0.13576,0.210101,0.114717,0.075649,0.047993,0.026751	-0.540027	0.167086	-0.380952	0.351813
Cubn	NM_053332.2	17_80823001_80823500	13.2371	-3.89458	0.21,0.26,0.39,0.49,0.52,0.33,0.39,0.41	0.394534,0.633879,0.13576,0.210101,0.114717,0.075649,0.047993,0.026751	-0.625691	0.0970574	-0.443122	0.271502
Cubn	NM_053332.2	17_80823501_80824000	13.1949	-3.89458	0.19,0.36,0.39,0.44,0.60,0.35,0.38,0.38	0.394534,0.633879,0.13576,0.210101,0.114717,0.075649,0.047993,0.026751	-0.368972	0.368403	-0.179644	0.670344
Cubn	NM_053332.2	17_80824501_80825000	15.009	-3.89458	0.74,0.73,0.88,0.80,0.94,0.94,0.92,0.92	0.394534,0.633879,0.13576,0.210101,0.114717,0.075649,0.047993,0.026751	-0.906276	0.00191624	-0.795238	0.0183017
Nebl	NM_001191694.1	17_84260001_84260500	14.097	-3.14498	0.57,0.75,0.71,0.84,0.82,0.79,0.84,0.84	0.577083,0.590608,0.129189,0.139859,0.268131,0.021742,0.078676,0.047238	-0.679263	0.0639175	-0.463553	0.247323
Nebl	NM_001191694.1	17_84301001_84301500	19.3566	-3.14498	0.27,0.25,0.31,0.46,0.51,0.37,0.54,0.56	0.577083,0.590608,0.129189,0.139859,0.268131,0.021742,0.078676,0.047238	-0.676493	0.065435	-0.619048	0.101733
Nebl	NM_001191694.1	17_84301501_84302000	16.4211	-3.14498	0.20,0.23,0.38,0.47,0.49,0.28,0.62,0.48	0.577083,0.590608,0.129189,0.139859,0.268131,0.021742,0.078676,0.047238	-0.653006	0.0791533	-0.404762	0.319889
Nebl	NM_001191694.1	17_84347001_84347500	10.4536	-3.14498	0.54,0.53,0.62,0.69,0.66,0.66,0.69,0.68	0.577083,0.590608,0.129189,0.139859,0.268131,0.021742,0.078676,0.047238	-0.908727	0.00177318	-0.590404	0.123342
Nebl	NM_001191694.1	17_84388001_84388500	14.8574	-3.14498	0.16,0.42,0.55,0.50,0.57,0.35,0.59,0.53	0.577083,0.590608,0.129189,0.139859,0.268131,0.021742,0.078676,0.047238	-0.585121	0.127586	-0.214286	0.610344
Slc27a6	NM_001106145.1	18_53610001_53610500	13.7864	-4.76802	0.32,0.51,0.50,0.67,0.62,0.57,0.61,0.59	0.930055,1.389828,0.174874,0.277553,0.156406,0.110961,0.017869,0	-0.595477	0.119343	-0.380952	0.351813
Slc27a6	NM_001106145.1	18_53610501_53611000	11.0778	-4.76802	0.27,0.41,0.43,0.48,0.50,0.39,0.54,0.42	0.930055,1.389828,0.174874,0.277553,0.156406,0.110961,0.017869,0	-0.533255	0.173523	-0.380952	0.351813
Slc27a6	NM_001106145.1	18_53611001_53611500	16.9168	-4.76802	0.22,0.41,0.42,0.52,0.62,0.39,0.56,0.48	0.930055,1.389828,0.174874,0.277553,0.156406,0.110961,0.017869,0	-0.556773	0.151733	-0.428571	0.289403
Il17b	NM_053789.1	18_57001001_57001500	12.2548	-6.08975	0.49,0.55,0.60,0.71,0.72,0.66,0.77,0.70	0.849969,2.1644,0.418942,0.98158,0.228177,0,0,0	-0.599124	0.116514	-0.512348	0.194223
Il17b	NM_053789.1	18_57001501_57002000	14.9566	-6.08975	0.69,0.70,0.75,0.73,0.89,0.92,0.85,0.85	0.849969,2.1644,0.418942,0.98158,0.228177,0,0,0	-0.779348	0.0226091	-0.809953	0.0148072
Il17b	NM_053789.1	18_57011001_57011500	30.8886	-6.08975	0.14,0.44,0.57,0.51,0.75,0.52,0.67,0.73	0.849969,2.1644,0.418942,0.98158,0.228177,0,0,0	-0.518112	0.188392	-0.68313	0.0618347
Lipg	NM_001012741.1	18_70910501_70911000	11.8916	-5.26458	0.84,0.77,0.72,0.88,0.92,0.88,0.94,0.85	3.277409,2.718391,0.366717,0.373771,0.366093,0.06059,0.031205,0	-0.37761	0.356407	-0.514979	0.191549
Lipg	NM_001012741.1	18_70921501_70922000	21.4339	-5.26458	0.20,0.32,0.29,0.34,0.50,0.37,0.48,0.44	3.277409,2.718391,0.366717,0.373771,0.366093,0.06059,0.031205,0	-0.710104	0.0484324	-0.761905	0.0280049
Lipg	NM_001012741.1	18_70923001_70923500	20.5208	-5.26458	0.48,0.59,0.39,0.65,0.63,0.76,0.72,0.73	3.277409,2.718391,0.366717,0.373771,0.366093,0.06059,0.031205,0	-0.497719	0.209444	-0.738095	0.0365528
Lipg	NM_001012741.1	18_70928501_70929000	19.7522	-5.26458	0.60,0.51,0.58,0.65,0.87,0.83,0.69,0.79	3.277409,2.718391,0.366717,0.373771,0.366093,0.06059,0.031205,0	-0.645999	0.0835445	-0.666667	0.0709877
Lipg	NM_001012741.1	18_70929001_70929500	13.6743	-5.26458	0.10,0.17,0.26,0.33,0.31,0.27,0.37,0.32	3.277409,2.718391,0.366717,0.373771,0.366093,0.06059,0.031205,0	-0.926085	0.000954448	-0.690476	0.0579903
Nfix	NM_030866.1	19_25904001_25904500	11.8846	-2.01099	0.11,0.23,0.33,0.51,0.65,0.23,0.45,0.26	0.724116,0.753558,1.150498,1.34389,1.850233,0.973688,0.814465,0.576862	0.825293	0.0116456	0.742528	0.034855
Nfix	NM_030866.1	19_25909501_25910000	18.3167	-2.01099	0.35,0.37,0.43,0.63,0.61,0.63,0.56,0.59	0.724116,0.753558,1.150498,1.34389,1.850233,0.973688,0.814465,0.576862	0.418941	0.301558	0.550908	0.157018
Nfix	NM_030866.1	19_25910001_25910500	18.5506	-2.01099	0.32,0.49,0.64,0.68,0.79,0.60,0.62,0.71	0.724116,0.753558,1.150498,1.34389,1.850233,0.973688,0.814465,0.576862	0.588364	0.124971	0.47619	0.232936
Nfix	NM_030866.1	19_25911001_25911500	26.3954	-2.01099	0.31,0.43,0.57,0.63,0.79,0.60,0.73,0.71	0.724116,0.753558,1.150498,1.34389,1.850233,0.973688,0.814465,0.576862	0.470067	0.239852	0.404762	0.319889
Nfix	NM_030866.1	19_25911501_25912000	17.4261	-2.01099	0.23,0.37,0.44,0.49,0.63,0.44,0.51,0.46	0.724116,0.753558,1.150498,1.34389,1.850233,0.973688,0.814465,0.576862	0.690937	0.0577541	0.562884	0.146332
Nfix	NM_030866.1	19_25913001_25913500	17.8353	-2.01099	0.09,0.28,0.21,0.45,0.51,0.30,0.40,0.29	0.724116,0.753558,1.150498,1.34389,1.850233,0.973688,0.814465,0.576862	0.667963	0.0702397	0.642857	0.0855589
Hhip	NM_001191817.1	19_31451001_31451500	11.6425	-7.69077	0.56,0.55,0.55,0.65,0.68,0.54,0.74,0.60	6.387599,2.013518,0.422085,0.407826,0.068816,0,0.019506,0	-0.376117	0.358466	-0.156627	0.711093
Clec3a	NM_001108899.1	19_46741501_46742000	17.6822	-11.1597	0.49,0.62,0.60,0.78,0.85,0.81,0.72,0.83	478.958008,947.392029,15.609718,188.467957,0.826259,1.190511,0,0.001027	-0.586029	0.126851	-0.595238	0.11953
Clec3a	NM_001108899.1	19_46742001_46742500	21.7781	-11.1597	0.41,0.62,0.65,0.68,0.77,0.78,0.75,0.79	478.958008,947.392029,15.609718,188.467957,0.826259,1.190511,0,0.001027	-0.61698	0.103214	-0.785714	0.0208151
Fam89a	NM_001011711.1	19_57503501_57504000	11.6149	-4.92688	0.57,0.74,0.73,0.81,0.85,0.79,0.86,0.84	2.595541,4.244693,0.851216,0.70321,0.272589,0.154388,0.163765,0.077293	-0.638049	0.088695	-0.666667	0.0709877
Fam89a	NM_001011711.1	19_57510501_57511000	27.3226	-4.92688	0.14,0.30,0.42,0.23,0.37,0.62,0.65,0.57	2.595541,4.244693,0.851216,0.70321,0.272589,0.154388,0.163765,0.077293	-0.625362	0.0972865	-0.738095	0.0365528
Fam89a	NM_001011711.1	19_57512501_57513000	11.5041	-4.92688	0.80,0.83,0.84,0.86,0.92,0.95,0.94,0.94	2.595541,4.244693,0.851216,0.70321,0.272589,0.154388,0.163765,0.077293	-0.767531	0.0261864	-0.934148	0.000679106
Fam89a	NM_001011711.1	19_57513501_57514000	25.1737	-4.92688	0.20,0.13,0.54,0.38,0.66,0.49,0.47,0.44	2.595541,4.244693,0.851216,0.70321,0.272589,0.154388,0.163765,0.077293	-0.861972	0.00591236	-0.47619	0.232936
Fam89a	NM_001011711.1	19_57514001_57514500	13.6851	-4.92688	0.07,0.12,0.08,0.16,0.26,0.30,0.25,0.21	2.595541,4.244693,0.851216,0.70321,0.272589,0.154388,0.163765,0.077293	-0.653094	0.0790992	-0.761905	0.0280049
Fam89a	NM_001011711.1	19_57516501_57517000	40.7484	-4.92688	0.16,0.24,0.24,0.48,0.71,0.71,0.62,0.70	2.595541,4.244693,0.851216,0.70321,0.272589,0.154388,0.163765,0.077293	-0.778485	0.0228593	-0.819337	0.0128165
Fam89a	NM_001011711.1	19_57528501_57529000	20.81	-4.92688	0.10,0.24,0.33,0.33,0.48,0.40,0.45,0.39	2.595541,4.244693,0.851216,0.70321,0.272589,0.154388,0.163765,0.077293	-0.768335	0.0259326	-0.730552	0.0395556
Gabbr1	NM_031028.3	20_1978501_1979000	15.1466	-7.04616	0.65,0.61,0.65,0.68,0.85,0.83,0.65,0.82	0.129502,0.080776,0.700823,0.029567,0,0.024705,0.001373,0	-0.38519	0.346028	-0.687233	0.0596695
Gabbr1	NM_031028.3	20_1980001_1980500	10.3908	-7.04616	0.08,0.05,0.12,0.23,0.19,0.23,0.22,0.22	0.129502,0.080776,0.700823,0.029567,0,0.024705,0.001373,0	-0.413721	0.308246	-0.478797	0.230023
Rnf39	NM_134374.2	20_2102501_2103000	12.9119	-2.57379	0.02,0.07,0.08,0.08,0.17,0.18,0.19,0.25	0.950374,0.986183,0.248033,0.169702,0.293684,0.392924,0.208049,0.061849	-0.685435	0.0606125	-0.670671	0.0686927
Stk38	NM_001015025.1	20_6231001_6231500	17.0516	-2.58436	0.47,0.44,0.63,0.55,0.66,0.71,0.66,0.67	0.631091,0.256613,0.703669,0.319595,0.538206,0.55106,0.093816,0.145626	-0.032096	0.939861	-0.143715	0.734221
Ddit4	NM_080906.2	20_29513001_29513500	28.4317	-1.97213	0.28,0.44,0.38,0.50,0.65,0.57,0.75,0.66	4.764462,7.41705,0.86873,3.080626,6.053307,2.151936,1.03634,2.976349	-0.237467	0.571204	-0.214286	0.610344
Ddit4	NM_080906.2	20_29523001_29523500	15.9585	-1.97213	0.06,0.21,0.26,0.36,0.38,0.27,0.31,0.43	4.764462,7.41705,0.86873,3.080626,6.053307,2.151936,1.03634,2.976349	-0.220204	0.600271	-0.0952381	0.822505
Ddit4	NM_080906.2	20_29523501_29524000	10.2508	-1.97213	0.43,0.49,0.58,0.64,0.63,0.52,0.55,0.73	4.764462,7.41705,0.86873,3.080626,6.053307,2.151936,1.03634,2.976349	-0.230634	0.582652	-0.214286	0.610344
Wisp3	NM_001170483.1	20_44254001_44254500	10.8255	-4.68418	0.12,0.22,0.25,0.35,0.31,0.35,0.37,0.36	1.148436,2.973961,0.137337,0.646786,0.246139,0.092153,0,0.174893	-0.573375	0.13731	-0.718576	0.0446226
Wisp3	NM_001170483.1	20_44277001_44277500	13.0656	-4.68418	0.20,0.32,0.36,0.51,0.47,0.41,0.51,0.63	1.148436,2.973961,0.137337,0.646786,0.246139,0.092153,0,0.174893	-0.519188	0.187314	-0.467074	0.24327
Wisp3	NM_001170483.1	20_44277501_44278000	13.6411	-4.68418	0.54,0.53,0.56,0.66,0.70,0.66,0.69,0.81	1.148436,2.973961,0.137337,0.646786,0.246139,0.092153,0,0.174893	-0.616387	0.103641	-0.526956	0.179629
Cd24	NM_012752.3	20_48333501_48334000	21.1857	-3.82219	0.12,0.16,0.26,0.33,0.38,0.42,0.44,0.43	11.23437,13.778181,0.846546,4.264917,4.256908,1.079813,0.549274,0.362501	-0.857053	0.00654191	-0.809524	0.0149027
Cd24	NM_012752.3	20_48413001_48413500	14.316	-3.82219	0.55,0.46,0.54,0.56,0.67,0.59,0.71,0.60	11.23437,13.778181,0.846546,4.264917,4.256908,1.079813,0.549274,0.362501	-0.64049	0.0870948	-0.619048	0.101733
Cd24	NM_012752.3	20_48413501_48414000	28.8626	-3.82219	0.18,0.30,0.34,0.48,0.61,0.56,0.65,0.56	11.23437,13.778181,0.846546,4.264917,4.256908,1.079813,0.549274,0.362501	-0.732746	0.0386673	-0.658694	0.0756897
Cd24	NM_012752.3	20_48414001_48414500	13.354	-3.82219	0.69,0.68,0.77,0.70,0.86,0.84,0.90,0.79	11.23437,13.778181,0.846546,4.264917,4.256908,1.079813,0.549274,0.362501	-0.727676	0.0407387	-0.714286	0.0465282
Ar	NM_012502.1	X_67655001_67655500	28.5346	-2.04897	0.42,0.65,0.58,0.37,0.67,0.80,0.75,0.87	0.919665,0.769868,0.188259,0.247265,0.665735,0.334302,0.214858,0.161858	-0.362932	0.376897	-0.404762	0.319889
Ar	NM_012502.1	X_67655501_67656000	17.0231	-2.04897	0.25,0.37,0.47,0.25,0.43,0.56,0.54,0.37	0.919665,0.769868,0.188259,0.247265,0.665735,0.334302,0.214858,0.161858	-0.418678	0.301892	-0.313276	0.449908
Ar	NM_012502.1	X_67659501_67660000	16.0668	-2.04897	0.35,0.60,0.57,0.52,0.67,0.77,0.73,0.63	0.919665,0.769868,0.188259,0.247265,0.665735,0.334302,0.214858,0.161858	-0.494644	0.21272	-0.238095	0.570156
Capn6	NM_031808.1	X_115074501_115075000	10.7255	-2.68449	0.12,0.23,0.35,0.36,0.37,0.21,0.33,0.44	7.930346,12.552771,1.69325,1.964913,4.112472,4.30376,1.452583,0.14593	-0.721501	0.0433509	-0.690476	0.0579903

## Sheet: KEGG
Term	Overlap	P-value	Adjusted P-value	Old P-value	Old Adjusted P-value	Odds Ratio	Combined Score	Genes
ECM-receptor interaction	4/88	2.57076721296973E-4	0.023663827680884236	0	0	14.3189	118.362	COL2A1;CHAD;COL9A1;COL9A2
Protein digestion and absorption	4/103	4.6859064714622247E-4	0.023663827680884236	0	0	12.1402	93.064	KCNK5;COL2A1;COL9A1;COL9A2
Glycosaminoglycan biosynthesis	3/53	8.485109355012361E-4	0.02856653482854161	0	0	17.803	125.903	HS3ST3B1;HS3ST3A1;EXTL1
Cytokine-cytokine receptor interaction	5/295	0.003737770396450205	0.0874270814840259	0	0	5.20955	29.1176	GDF10;TNFRSF21;BMP6;IL17B;BMP5
TGF-beta signaling pathway	3/94	0.00438354812867682	0.0874270814840259	0	0	9.76169	53.0049	ID4;BMP6;BMP5
Focal adhesion	4/201	0.0054138029351334365	0.0874270814840259	0	0	6.07076	31.6821	COL2A1;CHAD;COL9A1;COL9A2
Human papillomavirus infection	5/331	0.006059302677110706	0.0874270814840259	0	0	4.62577	23.6199	COL2A1;CHAD;FZD9;COL9A1;COL9A2
PI3K-Akt signaling pathway	5/354	0.0079886570919454	0.10085679578581068	0	0	4.31585	20.8444	COL2A1;CHAD;COL9A1;COL9A2;FGF2
Signaling pathways regulating pluripotency of stem cells	3/143	0.013821788750629383	0.15511118486817418	0	0	6.32942	27.0995	FZD9;ID4;FGF2
Hippo signaling pathway	3/163	0.019536423386264056	0.19731787620126695	0	0	5.53265	21.7736	FZD9;BMP6;BMP5
Salivary secretion	2/93	0.04211850798778953	0.37489047391899094	0	0	6.41209	20.3088	CALML3;PRKG1
Circadian entrainment	2/97	0.045435542212354414	0.37489047391899094	0	0	6.14087	18.9842	CALML3;PRKG1
Melanogenesis	2/101	0.04884597798949891	0.37489047391899094	0	0	5.89156	17.7871	FZD9;CALML3
Calcium signaling pathway	3/240	0.05196501618679082	0.37489047391899094	0	0	3.72057	11.0024	CALML3;FGF2;MCOLN2
Neurotrophin signaling pathway	2/119	0.06526555871903142	0.43373118213401135	0	0	4.98064	13.5936	CALML3;SH2B3
Vascular smooth muscle contraction	2/133	0.07912631894369963	0.43373118213401135	0	0	4.44522	11.2762	CALML3;PRKG1
Vitamin digestion and absorption	1/24	0.0807485039378433	0.43373118213401135	0	0	12.5438	31.5654	CUBN
Insulin signaling pathway	2/137	0.08324292430835176	0.43373118213401135	0	0	4.31264	10.7212	SREBF1;CALML3
Butanoate metabolism	1/28	0.09356685210249617	0.43373118213401135	0	0	10.6833	25.3096	EHHADH
Phototransduction	1/28	0.09356685210249617	0.43373118213401135	0	0	10.6833	25.3096	CALML3
Breast cancer	2/147	0.09381187584532301	0.43373118213401135	0	0	4.01318	9.49706	FZD9;FGF2
Gastric cancer	2/149	0.09597072398535055	0.43373118213401135	0	0	3.95818	9.27684	FZD9;FGF2
beta-Alanine metabolism	1/30	0.09990979235409078	0.43373118213401135	0	0	9.94553	22.9094	EHHADH
Circadian rhythm	1/31	0.10306483535857697	0.43373118213401135	0	0	9.61353	21.8457	NR1D1
Propanoate metabolism	1/34	0.11246470247248325	0.4339599998293949	0	0	8.73825	19.0941	EHHADH
Pathways in cancer	4/531	0.11536074075304495	0.4339599998293949	0	0	2.23138	4.8191	ZBTB16;FZD9;CALML3;FGF2
cGMP-PKG signaling pathway	2/167	0.11600910886528379	0.4339599998293949	0	0	3.52317	7.58922	CALML3;PRKG1
Tryptophan metabolism	1/42	0.1370589006925748	0.44650049692812677	0	0	7.0304	13.9718	EHHADH
Type I diabetes mellitus	1/43	0.1400855459416575	0.44650049692812677	0	0	6.86266	13.4886	CPE
Fatty acid degradation	1/43	0.1400855459416575	0.44650049692812677	0	0	6.86266	13.4886	EHHADH
Kaposi sarcoma-associated herpesvirus infection	2/193	0.1465857932935796	0.44650049692812677	0	0	3.03957	5.83642	CALML3;FGF2
Valine, leucine and isoleucine degradation	1/48	0.1550625177486151	0.44650049692812677	0	0	6.13105	11.4278	EHHADH
Cholesterol metabolism	1/50	0.16098104828531062	0.44650049692812677	0	0	5.88021	10.74	LIPG
Proteoglycans in cancer	2/205	0.16121390096407998	0.44650049692812677	0	0	2.85816	5.2162	FZD9;FGF2
Ovarian steroidogenesis	1/51	0.16392497014804353	0.44650049692812677	0	0	5.76232	10.4203	BMP6
Rap1 signaling pathway	2/210	0.1673874530657261	0.44650049692812677	0	0	2.78874	4.98472	CALML3;FGF2
Lipid and atherosclerosis	2/215	0.17360224777454364	0.44650049692812677	0	0	2.72259	4.76722	POU2F1;CALML3
Regulation of lipolysis in adipocytes	1/55	0.1755991793712335	0.44650049692812677	0	0	5.33441	9.27947	PRKG1
Regulation of actin cytoskeleton	2/218	0.1773495724961982	0.44650049692812677	0	0	2.68437	4.64297	SCIN;FGF2
Long-term depression	1/60	0.18996619642954285	0.44650049692812677	0	0	4.88111	8.10708	PRKG1
Glycerolipid metabolism	1/61	0.19280984159694542	0.44650049692812677	0	0	4.79952	7.90025	LIPG
Ras signaling pathway	2/232	0.1949983060758425	0.44650049692812677	0	0	2.51918	4.11827	CALML3;FGF2
Basal cell carcinoma	1/63	0.19846764378273948	0.44650049692812677	0	0	4.64423	7.51031	FZD9
Lysine degradation	1/63	0.19846764378273948	0.44650049692812677	0	0	4.64423	7.51031	EHHADH
Acute myeloid leukemia	1/67	0.20966623127660838	0.44650049692812677	0	0	4.36188	6.8143	ZBTB16
Long-term potentiation	1/67	0.20966623127660838	0.44650049692812677	0	0	4.36188	6.8143	CALML3
Amphetamine addiction	1/69	0.21520754727818772	0.44650049692812677	0	0	4.23316	6.50278	CALML3
Renin secretion	1/69	0.21520754727818772	0.44650049692812677	0	0	4.23316	6.50278	CALML3
Melanoma	1/72	0.22344778852857494	0.44650049692812677	0	0	4.05368	6.07476	FGF2
PPAR signaling pathway	1/74	0.22889384070883453	0.44650049692812677	0	0	3.94223	5.8128	EHHADH
Glioma	1/75	0.23160273125881398	0.44650049692812677	0	0	3.88876	5.68821	CALML3
Gastric acid secretion	1/76	0.23430224096228433	0.44650049692812677	0	0	3.83671	5.56762	CALML3
Pertussis	1/76	0.23430224096228433	0.44650049692812677	0	0	3.83671	5.56762	CALML3
B cell receptor signaling pathway	1/81	0.2476601935587781	0.45964932298236644	0	0	3.59601	5.01895	CD79B
Peroxisome	1/82	0.25030408677257576	0.45964932298236644	0	0	3.55144	4.91902	EHHADH
Taste transduction	1/86	0.260788382019869	0.4637701351917471	0	0	3.38363	4.54776	KCNK5
Gap junction	1/88	0.26597619826432034	0.4637701351917471	0	0	3.30551	4.37765	PRKG1
GnRH signaling pathway	1/93	0.27878924714484965	0.4637701351917471	0	0	3.12508	3.99166	CALML3
IL-17 signaling pathway	1/94	0.28132527343488767	0.4637701351917471	0	0	3.09132	3.92055	IL17B
Fc gamma R-mediated phagocytosis	1/97	0.2888807288061606	0.4637701351917471	0	0	2.99426	3.7181	SCIN
Phosphatidylinositol signaling system	1/97	0.2888807288061606	0.4637701351917471	0	0	2.99426	3.7181	CALML3
Aldosterone synthesis and secretion	1/98	0.29138177245821756	0.4637701351917471	0	0	2.96325	3.65404	CALML3
Inflammatory mediator regulation of TRP channels	1/98	0.29138177245821756	0.4637701351917471	0	0	2.96325	3.65404	CALML3
Hematopoietic cell lineage	1/99	0.29387414507199816	0.4637701351917471	0	0	2.93286	3.59159	CD24
C-type lectin receptor signaling pathway	1/104	0.3062069751989007	0.4757985306936765	0	0	2.78978	3.30169	CALML3
Glucagon signaling pathway	1/107	0.3135045011221513	0.4762378460573674	0	0	2.71042	3.14393	CALML3
Insulin resistance	1/108	0.31592015530538237	0.4762378460573674	0	0	2.68495	3.09378	SREBF1
Cholinergic synapse	1/113	0.3278733087903484	0.4869882968797822	0	0	2.56444	2.85968	KCNQ5
AMPK signaling pathway	1/120	0.3442625474224455	0.5039205404299565	0	0	2.41274	2.57283	SREBF1
Platelet activation	1/124	0.3534502945066562	0.5069746312967081	0	0	2.3338	2.42719	PRKG1
Oocyte meiosis	1/129	0.3647567014283602	0.5069746312967081	0	0	2.24207	2.26119	CALML3
Purine metabolism	1/129	0.3647567014283602	0.5069746312967081	0	0	2.24207	2.26119	AMPD3
Alzheimer disease	2/369	0.3712927118427454	0.5069746312967081	0	0	1.5678	1.55332	FZD9;CALML3
Dopaminergic synapse	1/132	0.3714467595639247	0.5069746312967081	0	0	2.1904	2.16926	CALML3
Apelin signaling pathway	1/137	0.38244285142109513	0.5073452975989157	0	0	2.10934	2.02744	CALML3
Estrogen signaling pathway	1/137	0.38244285142109513	0.5073452975989157	0	0	2.10934	2.02744	CALML3
Fluid shear stress and atherosclerosis	1/139	0.38678799915956935	0.5073452975989157	0	0	2.07855	1.97437	CALML3
Adrenergic signaling in cardiomyocytes	1/150	0.4101530706521534	0.5141574966177711	0	0	1.92403	1.71475	CALML3
mTOR signaling pathway	1/154	0.4184300279933766	0.5141574966177711	0	0	1.87335	1.63215	FZD9
Oxytocin signaling pathway	1/154	0.4184300279933766	0.5141574966177711	0	0	1.87335	1.63215	CALML3
Cushing syndrome	1/155	0.4204813138786264	0.5141574966177711	0	0	1.8611	1.61237	FZD9
Non-alcoholic fatty liver disease	1/155	0.4204813138786264	0.5141574966177711	0	0	1.8611	1.61237	SREBF1
Cellular senescence	1/156	0.42252546751757425	0.5141574966177711	0	0	1.84899	1.59292	CALML3
Wnt signaling pathway	1/166	0.4425800684201329	0.5305563422617414	0	0	1.73606	1.41512	FZD9
Hepatocellular carcinoma	1/168	0.4465078127945349	0.5305563422617414	0	0	1.71509	1.38288	FZD9
Olfactory transduction	2/440	0.45775659558354637	0.5375978622550952	0	0	1.30889	1.02279	CALML3;PRKG1
Tuberculosis	1/180	0.4695078193370918	0.5431601621034339	0	0	1.59914	1.20906	CALML3
Axon guidance	1/182	0.4732484580703186	0.5431601621034339	0	0	1.58131	1.18303	SEMA3D
Alcoholism	1/186	0.4806519074451259	0.5454589062017722	0	0	1.54681	1.13321	CALML3
Transcriptional misregulation in cancer	1/192	0.4915651650964396	0.5494472688032285	0	0	1.49776	1.06365	ZBTB16
Pathways of neurodegeneration	2/475	0.49788658031177696	0.5494472688032285	0	0	1.20986	0.843737	FZD9;CALML3
Pathogenic Escherichia coli infection	1/197	0.5004866210880893	0.5494472688032285	0	0	1.45918	1.01001	BAIAP2L1
Viral carcinogenesis	1/203	0.5109888629741101	0.5549448941976893	0	0	1.41541	0.950318	SCIN
Human immunodeficiency virus 1 infection	1/212	0.5263353930752113	0.5655305819212376	0	0	1.35442	0.869289	CALML3
cAMP signaling pathway	1/216	0.5330027479293079	0.5666660793774747	0	0	1.32895	0.836215	CALML3
Human cytomegalovirus infection	1/225	0.5476679150112397	0.5761922855847417	0	0	1.27497	0.767644	CALML3
Thermogenesis	1/232	0.5587594530165325	0.5818010799450494	0	0	1.2359	0.719338	PRKG1
Chemical carcinogenesis	1/239	0.5695828080069966	0.587019016415374	0	0	1.19912	0.674928	FGF2
Parkinson disease	1/249	0.584592169971932	0.5964021127996477	0	0	1.15019	0.617467	CALML3
MAPK signaling pathway	1/294	0.6459939986681138	0.652453938654795	0	0	0.971311	0.424429	FGF2
Herpes simplex virus 1 infection	1/498	0.8293518074176423	0.8293518074176423	0	0	0.566675	0.106031	POU2F1

## Sheet: Reactome
Term	Overlap	P-value	Adjusted P-value	Old P-value	Old Adjusted P-value	Odds Ratio	Combined Score	Genes
ECM Proteoglycans R-HSA-3000178	4/55	4.1009447735701304E-5	0.00647121	0	0	23.6233	238.636	COL9A1;COL9A2;HAPLN1;MATN3
Extracellular Matrix Organization R-HSA-1474244	7/291	7.03392481313922E-5	0.00647121	0	0	7.68623	73.4971	COL2A1;CAPN6;COL9A1;LTBP3;COL9A2;HAPLN1;MATN3
Collagen Chain Trimerization R-HSA-8948216	3/44	4.906290453533861E-4	0.0300919	0	0	21.7208	165.509	COL2A1;COL9A1;COL9A2
Assembly Of Collagen Fibrils And Other Multimeric Structures R-HSA-2022090	3/57	0.0010492837917535729	0.0482671	0	0	16.4809	113.053	COL2A1;COL9A1;COL9A2
Collagen Biosynthesis And Modifying Enzymes R-HSA-1650814	3/67	0.0016755520298274912	0.0606967	0	0	13.8988	88.8357	COL2A1;COL9A1;COL9A2
Plasma Lipoprotein Assembly, Remodeling, And Clearance R-HSA-174824	3/71	0.001979241339377684	0.0606967	0	0	13.0786	81.4147	CUBN;LIPG;PCSK6
Collagen Formation R-HSA-1474290	3/90	0.0038802632642180607	0.0994066	0	0	10.2126	56.6986	COL2A1;COL9A1;COL9A2
HS-GAG Biosynthesis R-HSA-2022928	2/30	0.004930456379142819	0.0994066	0	0	20.9055	111.057	HS3ST3B1;HS3ST3A1
Plasma Lipoprotein Remodeling R-HSA-8963899	2/33	0.005944244950633995	0.0994066	0	0	18.8795	96.7637	LIPG;PCSK6
Degradation Of Extracellular Matrix R-HSA-1474228	3/109	0.006614349258332346	0.0994066	0	0	8.37398	42.0249	CAPN6;COL9A1;COL9A2
NCAM1 Interactions R-HSA-419037	2/37	0.007430652619116905	0.0994066	0	0	16.7185	81.9564	COL9A1;COL9A2
Signaling By Receptor Tyrosine Kinases R-HSA-9006934	6/496	0.0077582472080646335	0.0994066	0	0	3.71939	18.0725	COL9A1;ID4;COL9A2;PCSK6;SH2B3;FGFRL1
PPARA Activates Gene Expression R-HSA-1989781	3/116	0.007848337738034228	0.0994066	0	0	7.85246	38.0645	SREBF1;NR1D1;TNFRSF21
Regulation Of Lipid Metabolism By PPARalpha R-HSA-400206	3/118	0.008224151155292054	0.0994066	0	0	7.71512	37.0378	SREBF1;NR1D1;TNFRSF21
Collagen Degradation R-HSA-1442490	2/40	0.00864405198097742	0.0994066	0	0	15.3963	73.146	COL9A1;COL9A2
RNA Polymerase III Abortive And Retractive Initiation R-HSA-749476	2/40	0.00864405198097742	0.0994066	0	0	15.3963	73.146	NFIX;POU2F1
Voltage Gated Potassium Channels R-HSA-1296072	2/43	0.009939917315218262	0.107585	0	0	14.2676	65.7906	KCNQ5;KCNA6
Signaling By PDGF R-HSA-186797	2/52	0.014304368780316934	0.143637	0	0	11.6941	49.6671	COL9A1;COL9A2
Heparan Sulfate/Heparin (HS-GAG) Metabolism R-HSA-1638091	2/53	0.014832051002818671	0.143637	0	0	11.4642	48.2755	HS3ST3B1;HS3ST3A1
NCAM Signaling For Neurite Out-Growth R-HSA-375165	2/57	0.01702529548437322	0.152278	0	0	10.6283	43.2898	COL9A1;COL9A2
HDL Clearance R-HSA-8964011	1/5	0.017379513575201528	0.152278	0	0	72.1957	292.57	CUBN
Ca2+ Pathway R-HSA-4086398	2/61	0.019347580278727596	0.161816	0	0	9.90578	39.0802	FZD9;PRKG1
CD22 Mediated BCR Regulation R-HSA-5690714	1/6	0.020819530478468958	0.166556	0	0	57.7536	223.614	CD79B
Integrin Cell Surface Interactions R-HSA-216083	2/66	0.022425946515661713	0.171932	0	0	9.1296	34.67	COL9A1;COL9A2
Circadian Clock R-HSA-400253	2/69	0.02436370203521461	0.179317	0	0	8.71949	32.39	SREBF1;NR1D1
Formation Of Editosome R-HSA-75094	1/8	0.02766399371512237	0.195776	0	0	41.2484	147.984	APOBEC2
NR1H2 And NR1H3 Regulate Gene Expression Linked To Lipogenesis R-HSA-9029558	1/9	0.03106852017034062	0.211363	0	0	36.0906	125.291	SREBF1
HDL Remodeling R-HSA-8964058	1/10	0.03446129648195661	0.211363	0	0	32.0789	108.039	LIPG
Uptake Of Dietary Cobalamins Into Enterocytes R-HSA-9758881	1/10	0.03446129648195661	0.211363	0	0	32.0789	108.039	CUBN
mRNA Editing R-HSA-75072	1/10	0.03446129648195661	0.211363	0	0	32.0789	108.039	APOBEC2
Beta-oxidation Of Very Long Chain Fatty Acids R-HSA-390247	1/11	0.037842362503763806	0.21581	0	0	28.8696	94.5284	EHHADH
Peptide Hormone Metabolism R-HSA-2980736	2/89	0.038898107020626835	0.21581	0	0	6.70825	21.7804	UCMA;CPE
Vitamin D (Calciferol) Metabolism R-HSA-196791	1/12	0.04121175798431784	0.21581	0	0	26.2437	83.6921	CUBN
Class B/2 (Secretin Family Receptors) R-HSA-373080	2/92	0.04130422060975706	0.21581	0	0	6.48366	20.6621	CPAMD8;FZD9
Signal Transduction R-HSA-162582	14/2465	0.0445626662777072	0.21581	0	0	1.78284	5.54618	SREBF1;POU2F1;UCMA;FZD9;LTBP3;PCSK6;FGFRL1;BAIAP2L1;CPAMD8;COL9A1;ID4;COL9A2;SH2B3;PRKG1
FGFRL1 Modulation Of FGFR1 Signaling R-HSA-5658623	1/13	0.044569522553697054	0.21581	0	0	24.0556	74.8297	FGFRL1
Defects In Cobalamin (B12) Metabolism R-HSA-3296469	1/13	0.044569522553697054	0.21581	0	0	24.0556	74.8297	CUBN
Purine Salvage R-HSA-74217	1/13	0.044569522553697054	0.21581	0	0	24.0556	74.8297	AMPD3
L1CAM Interactions R-HSA-373760	2/99	0.04712928417692716	0.222354	0	0	6.01364	18.3708	SCN8A;CD24
Potassium Channels R-HSA-1296071	2/102	0.049712808802500015	0.223145	0	0	5.83235	17.5058	KCNQ5;KCNA6
Negative Regulation Of FLT3 R-HSA-9706369	1/15	0.05125031688210259	0.223145	0	0	20.617	61.2537	SH2B3
cGMP Effects R-HSA-418457	1/15	0.05125031688210259	0.223145	0	0	20.617	61.2537	PRKG1
Post-translational Protein Phosphorylation R-HSA-8957275	2/106	0.0532355569669746	0.223145	0	0	5.6069	16.4452	STC2;MATN3
Regulation Of KIT Signaling R-HSA-1433559	1/16	0.05457342529634374	0.223145	0	0	19.2415	55.9584	SH2B3
Rap1 Signaling R-HSA-392517	1/16	0.05457342529634374	0.223145	0	0	19.2415	55.9584	PRKG1
RORA Activates Gene Expression R-HSA-1368082	1/18	0.061185260316693364	0.239757	0	0	16.9761	47.4287	SREBF1
Phase 4 - Resting Membrane Potential R-HSA-5576886	1/19	0.06447406482797437	0.239757	0	0	16.0322	43.9522	KCNK5
Assembly Of Active LPL And LIPC Lipase Complexes R-HSA-8963889	1/19	0.06447406482797437	0.239757	0	0	16.0322	43.9522	PCSK6
Glycosaminoglycan Metabolism R-HSA-1630316	2/120	0.06622581654683253	0.239757	0	0	4.93819	13.4056	HS3ST3B1;HS3ST3A1
Regulation Of IGF Transport And Uptake By IGFBPs R-HSA-381426	2/123	0.06913495785975873	0.239757	0	0	4.81502	12.8643	STC2;MATN3
Cobalamin (Cbl, Vitamin B12) Transport And Metabolism R-HSA-196741	1/21	0.07101764164383469	0.239757	0	0	14.4275	38.1583	CUBN
Synthesis, Secretion, And Inactivation Of Glucagon-like Peptide-1 (GLP-1) R-HSA-381771	1/21	0.07101764164383469	0.239757	0	0	14.4275	38.1583	UCMA
Defects In Vitamin And Cofactor Metabolism R-HSA-3296482	1/21	0.07101764164383469	0.239757	0	0	14.4275	38.1583	CUBN
Nitric Oxide Stimulates Guanylate Cyclase R-HSA-392154	1/21	0.07101764164383469	0.239757	0	0	14.4275	38.1583	PRKG1
Cardiac Conduction R-HSA-5576891	2/126	0.07208573561412787	0.239757	0	0	4.69782	12.3548	KCNK5;SCN8A
RNA Polymerase III Transcription Termination R-HSA-73980	1/22	0.07427249108472932	0.239757	0	0	13.7398	35.7237	NFIX
Signaling By NODAL R-HSA-1181150	1/22	0.07427249108472932	0.239757	0	0	13.7398	35.7237	PCSK6
Nucleotide Salvage R-HSA-8956321	1/23	0.07751609910283618	0.243569	0	0	13.1146	33.5376	AMPD3
Signaling By NTRKs R-HSA-166520	2/132	0.07810757674520875	0.243569	0	0	4.47964	11.4216	ID4;PCSK6
Incretin Synthesis, Secretion, And Inactivation R-HSA-400508	1/24	0.0807485039378433	0.243569	0	0	12.5438	31.5654	UCMA
RUNX2 Regulates Osteoblast Differentiation R-HSA-8940973	1/24	0.0807485039378433	0.243569	0	0	12.5438	31.5654	UCMA
TRP Channels R-HSA-3295583	1/25	0.08396974372156842	0.247234	0	0	12.0205	29.7784	MCOLN2
Cholesterol Biosynthesis R-HSA-191273	1/26	0.08717985645161683	0.247234	0	0	11.5391	28.153	SREBF1
Attenuation Phase R-HSA-3371568	1/26	0.08717985645161683	0.247234	0	0	11.5391	28.153	TNFRSF21
Beta-catenin Independent WNT Signaling R-HSA-3858494	2/142	0.08847933855048654	0.247234	0	0	4.15756	10.082	FZD9;PRKG1
RNA Polymerase III Transcription Initiation From Type 3 Promoter R-HSA-76071	1/27	0.09037887999460255	0.247234	0	0	11.0948	26.669	POU2F1
Insulin Processing R-HSA-264876	1/27	0.09037887999460255	0.247234	0	0	11.0948	26.669	CPE
Molecules Associated With Elastic Fibres R-HSA-2129379	1/28	0.09356685210249617	0.247234	0	0	10.6833	25.3096	LTBP3
FOXO-mediated Transcription Of Oxidative Stress, Metabolic And Neuronal Genes R-HSA-9615017	1/29	0.09674381038780963	0.247234	0	0	10.3012	24.0605	SREBF1
Peroxisomal Lipid Metabolism R-HSA-390918	1/29	0.09674381038780963	0.247234	0	0	10.3012	24.0605	EHHADH
HSF1 Activation R-HSA-3371511	1/29	0.09674381038780963	0.247234	0	0	10.3012	24.0605	TNFRSF21
Interaction Between L1 And Ankyrins R-HSA-445095	1/29	0.09674381038780963	0.247234	0	0	10.3012	24.0605	SCN8A
Metabolism Of Steroids R-HSA-8957322	2/153	0.10033104462110894	0.249525	0	0	3.85255	8.8581	CUBN;SREBF1
Transport Of Small Molecules R-HSA-382551	5/706	0.10098731050036988	0.249525	0	0	2.11006	4.83787	CUBN;LIPG;PCSK6;SLC5A3;MCOLN2
Antigen Activates B Cell Receptor Leading To Second Messenger Generation R-HSA-983695	1/31	0.10306483535857697	0.249525	0	0	9.61353	21.8457	CD79B
RUNX2 Regulates Bone Development R-HSA-8941326	1/31	0.10306483535857697	0.249525	0	0	9.61353	21.8457	UCMA
Phase 0 - Rapid Depolarisation R-HSA-5576892	1/32	0.1062089766621835	0.253798	0	0	9.30295	20.8604	SCN8A
Axon Guidance R-HSA-422475	4/519	0.10848081231093919	0.254671	0	0	2.28479	5.07493	SCN8A;COL9A1;COL9A2;CD24
Glucagon-type Ligand Receptors R-HSA-420092	1/33	0.109342253368058	0.254671	0	0	9.01178	19.9455	CPAMD8
Metabolism Of Lipids R-HSA-556833	5/732	0.11315082027665396	0.259342	0	0	2.03185	4.42747	CUBN;SREBF1;EHHADH;NR1D1;TNFRSF21
Plasma Lipoprotein Clearance R-HSA-8964043	1/35	0.11557636085649726	0.259342	0	0	8.48082	18.3001	CUBN
RNA Polymerase III Transcription Initiation R-HSA-76046	1/35	0.11557636085649726	0.259342	0	0	8.48082	18.3001	POU2F1
HSF1-dependent Transactivation R-HSA-3371571	1/36	0.11867726526877864	0.263092	0	0	8.2381	17.5582	TNFRSF21
FLT3 Signaling R-HSA-9607240	1/37	0.12176745233016734	0.266729	0	0	8.00886	16.8638	SH2B3
Nervous System Development R-HSA-9675108	4/545	0.1236270532136451	0.267616	0	0	2.17207	4.54069	SCN8A;COL9A1;COL9A2;CD24
NGF-stimulated Transcription R-HSA-9031628	1/39	0.1279158202874324	0.270535	0	0	7.58658	15.6009	ID4
Elastic Fibre Formation R-HSA-1566948	1/39	0.1279158202874324	0.270535	0	0	7.58658	15.6009	LTBP3
Activation Of Gene Expression By SREBF (SREBP) R-HSA-2426168	1/42	0.1370589006925748	0.280209	0	0	7.0304	13.9718	SREBF1
RHOF GTPase Cycle R-HSA-9035034	1/42	0.1370589006925748	0.280209	0	0	7.0304	13.9718	BAIAP2L1
Signaling By SCF-KIT R-HSA-1433557	1/42	0.1370589006925748	0.280209	0	0	7.0304	13.9718	SH2B3
TGF-beta Receptor Signaling Activates SMADs R-HSA-2173789	1/44	0.14310172682290082	0.289349	0	0	6.70273	13.0314	LTBP3
Heme Signaling R-HSA-9707616	1/45	0.1461074789542498	0.290945	0	0	6.55007	12.5985	NR1D1
NR1H2 And NR1H3-mediated Signaling R-HSA-9024446	1/46	0.14910283790143838	0.290945	0	0	6.40419	12.1879	SREBF1
XBP1(S) Activates Chaperone Genes R-HSA-381038	1/46	0.14910283790143838	0.290945	0	0	6.40419	12.1879	EXTL1
Muscle Contraction R-HSA-397014	2/196	0.15021613673529624	0.290945	0	0	2.99212	5.6721	KCNK5;SCN8A
IRE1alpha Activates Chaperones R-HSA-381070	1/48	0.1550625177486151	0.297203	0	0	6.13105	11.4278	EXTL1
Signaling By FGFR1 R-HSA-5654736	1/49	0.1580269091413692	0.299762	0	0	6.00302	11.0755	FGFRL1
Transcriptional Activation Of Mitochondrial Biogenesis R-HSA-2151201	1/52	0.16685870951617418	0.312399	0	0	5.64905	10.1152	NR1D1
Sensory Processing Of Sound By Outer Hair Cells Of Cochlea R-HSA-9662361	1/53	0.1697823011464876	0.312399	0	0	5.54013	9.82398	EPS8L2
Nuclear Receptor Transcription Pathway R-HSA-383280	1/53	0.1697823011464876	0.312399	0	0	5.54013	9.82398	NR1D1
Developmental Biology R-HSA-1266738	6/1073	0.17248964565254638	0.314239	0	0	1.65736	2.91268	SREBF1;SCN8A;COL9A1;COL9A2;PCSK6;CD24
Regulation Of Cholesterol Biosynthesis By SREBP (SREBF) R-HSA-1655829	1/55	0.1755991793712335	0.316767	0	0	5.33441	9.27947	SREBF1
Nuclear Events (Kinase And Transcription Factor Activation) R-HSA-198725	1/61	0.19280984159694542	0.344437	0	0	4.79952	7.90025	ID4
Asymmetric Localization Of PCP Proteins R-HSA-4608870	1/62	0.19564364620029545	0.346139	0	0	4.7206	7.70147	FZD9
Peroxisomal Protein Import R-HSA-9033241	1/63	0.19846764378273948	0.347791	0	0	4.64423	7.51031	EHHADH
FOXO-mediated Transcription R-HSA-9614085	1/65	0.2040863516150643	0.354263	0	0	4.49864	7.1493	SREBF1
Sensory Processing Of Sound By Inner Hair Cells Of Cochlea R-HSA-9662360	1/67	0.20966623127660838	0.360548	0	0	4.36188	6.8143	EPS8L2
GPCR Ligand Binding R-HSA-500792	3/458	0.21601356703199967	0.368023	0	0	1.91652	2.9369	UCMA;CPAMD8;FZD9
Formation Of Cornified Envelope R-HSA-6809371	1/74	0.22889384070883453	0.38049	0	0	3.94223	5.8128	PCSK6
RNA Polymerase II Transcribes snRNA Genes R-HSA-6807505	1/74	0.22889384070883453	0.38049	0	0	3.94223	5.8128	POU2F1
Signaling By Nuclear Receptors R-HSA-9006931	2/260	0.23088896242646756	0.38049	0	0	2.24259	3.28723	SREBF1;POU2F1
Sensory Processing Of Sound R-HSA-9659379	1/75	0.23160273125881398	0.38049	0	0	3.88876	5.68821	EPS8L2
Amyloid Fiber Formation R-HSA-977225	1/79	0.24234480459389304	0.394615	0	0	3.68859	5.22819	SORL1
Regulation Of HSF1-mediated Heat Shock Response R-HSA-3371453	1/81	0.2476601935587781	0.399732	0	0	3.59601	5.01895	TNFRSF21
Platelet Homeostasis R-HSA-418346	1/83	0.2529388210103955	0.401743	0	0	3.50795	4.82206	PRKG1
Transcriptional Regulation Of White Adipocyte Differentiation R-HSA-381340	1/84	0.25556442752763947	0.401743	0	0	3.46551	4.72793	SREBF1
Transport Of Bile Salts And Organic Acids, Metal Ions And Amine Compounds R-HSA-425366	1/86	0.260788382019869	0.401743	0	0	3.38363	4.54776	SLC5A3
Signaling By FGFR R-HSA-190236	1/86	0.260788382019869	0.401743	0	0	3.38363	4.54776	FGFRL1
Metabolism Of Carbohydrates R-HSA-71387	2/285	0.2632965437569742	0.401743	0	0	2.04188	2.72484	HS3ST3B1;HS3ST3A1
RAC2 GTPase Cycle R-HSA-9013404	1/87	0.2633867919915771	0.401743	0	0	3.34412	4.46149	BAIAP2L1
PCP/CE Pathway R-HSA-4086400	1/88	0.26597619826432034	0.401743	0	0	3.30551	4.37765	FZD9
Mitochondrial Biogenesis R-HSA-1592230	1/89	0.26855663163565396	0.401743	0	0	3.26779	4.29614	NR1D1
Unfolded Protein Response (UPR) R-HSA-381119	1/89	0.26855663163565396	0.401743	0	0	3.26779	4.29614	EXTL1
Signaling By TGF-beta Receptor Complex R-HSA-170834	1/91	0.27369070203129564	0.404784	0	0	3.19485	4.13974	LTBP3
Signaling By WNT R-HSA-195721	2/294	0.2749891320546588	0.404784	0	0	1.97804	2.5537	FZD9;PRKG1
RAC3 GTPase Cycle R-HSA-9013423	1/93	0.27878924714484965	0.407121	0	0	3.12508	3.99166	BAIAP2L1
Metabolism Of Nucleotides R-HSA-15869	1/95	0.28385250917112903	0.411251	0	0	3.05828	3.85129	AMPD3
Potential Therapeutics For SARS R-HSA-9679191	1/97	0.2888807288061606	0.415266	0	0	2.99426	3.7181	CD79B
Cellular Response To Heat Stress R-HSA-3371556	1/99	0.29387414507199816	0.419169	0	0	2.93286	3.59159	TNFRSF21
Stimuli-sensing Channels R-HSA-2672351	1/100	0.29635787620352466	0.41946	0	0	2.90309	3.5307	MCOLN2
Interleukin-4 And Interleukin-13 Signaling R-HSA-6785807	1/107	0.3135045011221513	0.440342	0	0	2.71042	3.14393	POU2F1
Signaling By B Cell Receptor (BCR) R-HSA-983705	1/109	0.31832743020830084	0.443729	0	0	2.65996	3.04479	CD79B
Signaling By NTRK1 (TRKA) R-HSA-187037	1/114	0.3302391151786854	0.456872	0	0	2.54162	2.81596	ID4
Transcriptional Regulation By RUNX2 R-HSA-8878166	1/119	0.34194557478856197	0.462632	0	0	2.43331	2.61119	UCMA
Estrogen-dependent Gene Expression R-HSA-9018519	1/119	0.34194557478856197	0.462632	0	0	2.43331	2.61119	POU2F1
Signaling By TGFB Family Members R-HSA-9006936	1/119	0.34194557478856197	0.462632	0	0	2.43331	2.61119	LTBP3
Metabolism Of Water-Soluble Vitamins And Cofactors R-HSA-196849	1/122	0.3488723948076373	0.468559	0	0	2.37262	2.49848	CUBN
ADORA2B Mediated Anti-Inflammatory Cytokine Production R-HSA-9660821	1/131	0.3692244932955234	0.492299	0	0	2.20736	2.1993	CPAMD8
Factors Involved In Megakaryocyte Development And Platelet Production R-HSA-983231	1/136	0.38025891068700846	0.503364	0	0	2.12507	2.05473	SH2B3
Neuronal System R-HSA-112316	2/386	0.3925334923735048	0.515901	0	0	1.49709	1.39998	KCNQ5;KCNA6
G Alpha (S) Signaling Events R-HSA-418555	1/153	0.41637158536372365	0.54335	0	0	1.88577	1.65227	CPAMD8
Metabolism R-HSA-1430728	8/2049	0.42811444628912515	0.55474	0	0	1.13094	0.959454	HS3ST3B1;CUBN;SREBF1;HS3ST3A1;EHHADH;AMPD3;NR1D1;TNFRSF21
Signaling By GPCR R-HSA-372790	3/689	0.4353408084310909	0.559114	0	0	1.25608	1.04459	UCMA;CPAMD8;FZD9
Protein Localization R-HSA-9609507	1/164	0.43862485254135236	0.559114	0	0	1.75754	1.4484	EHHADH
Anti-inflammatory Response Favoring Leishmania Infection R-HSA-9662851	1/165	0.4406059062499302	0.559114	0	0	1.74673	1.43163	CPAMD8
Fatty Acid Metabolism R-HSA-8978868	1/173	0.45620821657811794	0.574947	0	0	1.66481	1.30656	EHHADH
Ion Channel Transport R-HSA-983712	1/175	0.4600412831480875	0.575197	0	0	1.64551	1.27764	MCOLN2
RAC1 GTPase Cycle R-HSA-9013149	1/178	0.46574099912157346	0.575197	0	0	1.61737	1.23588	BAIAP2L1
Cellular Responses To Stress R-HSA-2262752	3/722	0.4657843746632167	0.575197	0	0	1.19638	0.91407	EXTL1;NR1D1;TNFRSF21
Adaptive Immune System R-HSA-1280218	3/733	0.4757819876295638	0.581842	0	0	1.17767	0.87477	CD79B;ZBTB16;PRKG1
Cellular Responses To Stimuli R-HSA-8953897	3/736	0.4784945009872938	0.581842	0	0	1.17267	0.864387	EXTL1;NR1D1;TNFRSF21
Metabolism Of Vitamins And Cofactors R-HSA-196854	1/186	0.4806519074451259	0.581842	0	0	1.54681	1.13321	CUBN
ESR-mediated Signaling R-HSA-8939211	1/188	0.48431507310021416	0.582444	0	0	1.53011	1.10936	POU2F1
Peptide Ligand-Binding Receptors R-HSA-375276	1/196	0.49871476265630893	0.595867	0	0	1.46674	1.02044	UCMA
Keratinization R-HSA-6805567	1/208	0.5195742266747139	0.616785	0	0	1.38087	0.90412	PCSK6
G Alpha (Q) Signaling Events R-HSA-416476	1/212	0.5263353930752113	0.620806	0	0	1.35442	0.869289	UCMA
Neddylation R-HSA-8951664	1/237	0.5665174109274987	0.663944	0	0	1.20941	0.687243	ZBTB16
Gene Expression (Transcription) R-HSA-74160	5/1449	0.5792700195832783	0.664722	0	0	0.984765	0.537668	SREBF1;NFIX;POU2F1;UCMA;NR1D1
Leishmania Infection R-HSA-9658195	1/247	0.5816321629436156	0.664722	0	0	1.15966	0.628437	CPAMD8
SLC-mediated Transmembrane Transport R-HSA-425407	1/247	0.5816321629436156	0.664722	0	0	1.15966	0.628437	SLC5A3
Diseases Of Metabolism R-HSA-5668914	1/247	0.5816321629436156	0.664722	0	0	1.15966	0.628437	CUBN
Hemostasis R-HSA-109582	2/576	0.6027637698217828	0.684621	0	0	0.991802	0.50208	SH2B3;PRKG1
Organelle Biogenesis And Maintenance R-HSA-1852241	1/275	0.6212442383557268	0.701282	0	0	1.03967	0.494915	NR1D1
GPCR Downstream Signaling R-HSA-388396	2/619	0.6422382290472192	0.72056	0	0	0.920631	0.407652	UCMA;CPAMD8
Metabolism Of Proteins R-HSA-392499	6/1890	0.6592420796567304	0.733786	0	0	0.89799	0.37416	UCMA;STC2;ZBTB16;CPE;SORL1;MATN3
Antigen Processing: Ubiquitination And Proteasome Degradation R-HSA-983168	1/307	0.6620023696751841	0.733786	0	0	0.929431	0.383377	ZBTB16
RNA Polymerase II Transcription R-HSA-73857	4/1312	0.6822750438525661	0.746857	0	0	0.862849	0.329886	SREBF1;POU2F1;UCMA;NR1D1
Class A/1 (Rhodopsin-like Receptors) R-HSA-373076	1/327	0.6852474293985593	0.746857	0	0	0.871521	0.329414	UCMA
Immune System R-HSA-168256	6/1943	0.6859717947403227	0.746857	0	0	0.870854	0.328241	CD79B;POU2F1;ZBTB16;AMPD3;SH2B3;PRKG1
Cytokine Signaling In Immune System R-HSA-1280215	2/702	0.709762367219084	0.768213	0	0	0.807983	0.276997	POU2F1;SH2B3
SARS-CoV Infections R-HSA-9679506	1/369	0.729053562784672	0.784479	0	0	0.7704	0.243453	CD79B
Class I MHC Mediated Antigen Processing And Presentation R-HSA-983169	1/378	0.7376274843150662	0.78909	0	0	0.751663	0.228743	ZBTB16
RHO GTPase Cycle R-HSA-9012999	1/441	0.7905971136582665	0.840133	0	0	0.641963	0.15084	BAIAP2L1
Generic Transcription Pathway R-HSA-212436	3/1190	0.794473198803655	0.840133	0	0	0.707025	0.16267	SREBF1;UCMA;NR1D1
Signaling By Interleukins R-HSA-449147	1/453	0.7994177737623348	0.840531	0	0	0.624535	0.139816	POU2F1
Neutrophil Degranulation R-HSA-6798695	1/468	0.8099300249710907	0.846745	0	0	0.60401	0.12733	AMPD3
Infectious Disease R-HSA-5663205	2/961	0.856125864079131	0.889984	0	0	0.581825	0.0903795	CD79B;CPAMD8
Post-translational Protein Modification R-HSA-597592	3/1383	0.8709596189987643	0.900318	0	0	0.601882	0.0831558	STC2;ZBTB16;MATN3
Sensory Perception R-HSA-9709957	1/616	0.8885004020948969	0.913319	0	0	0.455167	0.0538099	EPS8L2
Signaling By Rho GTPases R-HSA-194315	1/644	0.8992487440694801	0.916938	0	0	0.434715	0.0461648	BAIAP2L1
Signaling By Rho GTPases, Miro GTPases And RHOBTB3 R-HSA-9716542	1/660	0.9049250827700783	0.916938	0	0	0.423809	0.0423398	BAIAP2L1
Metabolism Of RNA R-HSA-8953854	1/666	0.9069714202135984	0.916938	0	0	0.419854	0.0409964	APOBEC2
Disease R-HSA-1643685	3/1736	0.9491080513224844	0.954294	0	0	0.470162	0.0245578	CD79B;CUBN;CPAMD8
Innate Immune System R-HSA-168249	1/1035	0.9759138955158498	0.975914	0	0	0.26485	0.00645729	AMPD3
